# Supplementary material for: Comprehensive Profiling of Paper Mulberry (Broussonetia papyrifera) Crotonylome Reveals the Significance of Lysine Crotonylation in Young Leaves
Source: Int J Mol Sci. 2022 Jan 21;23(3):1173. doi: 10.3390/ijms23031173 (PMC8834973; doi:10.3390/ijms23031173)
Supplement: Supplementary file 1 [file ijms-23-01173-s001.zip]

Archive with 7 entries (7 files):
- Analysis of proteins modified by certain modifications.xlsx
- Functional classification analysis.xlsx
- KEGG_pathway_enrichment.xlsx
- Protein domain enrichment.xlsx
- Protein GO enrichment.xlsx
- Protein interaction network of crotonylated proteins.xlsx
- The identified lysine crotonylation sites in paper mulberry.xlsx
