# Supplementary material for: Comprehensive Profiling of Paper Mulberry (Broussonetia papyrifera) Crotonylome Reveals the Significance of Lysine Crotonylation in Young Leaves
Source: Int J Mol Sci. 2022 Jan 21;23(3):1173. doi: 10.3390/ijms23031173 (PMC8834973; doi:10.3390/ijms23031173)
Supplement: Supplementary file 1 [file ijms-23-01173-s001.zip › Functional classification analysis.xlsx]

## Sheet: ident list
Supplemental Table S2 Functional classification analysis
Category	Protein accession	Position	Amino acid	Protein description	Gene name	Localization probability	PEP	Score	Modified sequence	Charge	Mass error [ppm]	MS/MS Count
cellular metabolic process	TRINITY_DN12613_c0_g1_m.529	198	K	"Peptidyl-prolyl cis-trans isomerase FKBP13, chloroplastic OS=Arabidopsis thaliana OX=3702 GN=FKBP13 PE=1 SV=2"	FKBP13	1	0.0370372	48.785	VLK(1)LPPELGYGVR	2	-1.793	1
	TRINITY_DN12613_c0_g1_m.529	151	K	"Peptidyl-prolyl cis-trans isomerase FKBP13, chloroplastic OS=Arabidopsis thaliana OX=3702 GN=FKBP13 PE=1 SV=2"	FKBP13	1	9.55471e-06	159.12	LENGK(1)VFDSSYNR	2	0.75257	3
	TRINITY_DN12613_c0_g1_m.529	146	K	"Peptidyl-prolyl cis-trans isomerase FKBP13, chloroplastic OS=Arabidopsis thaliana OX=3702 GN=FKBP13 PE=1 SV=2"	FKBP13	1	4.07886e-05	132.39	AHYVGK(1)LENGK	2	1.0458	3
	TRINITY_DN12613_c0_g1_m.529	135	K	"Peptidyl-prolyl cis-trans isomerase FKBP13, chloroplastic OS=Arabidopsis thaliana OX=3702 GN=FKBP13 PE=1 SV=2"	FKBP13	1	3.15903e-05	181.87	LVGYGPEAVK(1)GQLIK	2	1.3571	1
	TRINITY_DN14691_c0_g1_m.984	29	K	60S ribosomal protein L22-2 OS=Arabidopsis thaliana OX=3702 GN=RPL22B PE=2 SV=1	RPL22B	1	0.00579389	61.067	PVEDK(1)IMDIASLEK	2	1.6837	1
	TRINITY_DN14691_c0_g1_m.984	65	K	60S ribosomal protein L22-2 OS=Arabidopsis thaliana OX=3702 GN=RPL22B PE=2 SV=1	RPL22B	1	2.81197e-06	138.71	NK(1)ITVTSDSTFSK	2	-1.9234	1
	TRINITY_DN15020_c0_g1_m.1036	22	K	40S ribosomal protein S20-2 OS=Arabidopsis thaliana OX=3702 GN=RPS20B PE=2 SV=1	RPS20B	1	3.44169e-16	178.51	AYAAMKPTKPGLEEPQEQIHK(1)IR	4	-2.6478	5
	TRINITY_DN15020_c0_g1_m.1036	7	K	40S ribosomal protein S20-2 OS=Arabidopsis thaliana OX=3702 GN=RPS20B PE=2 SV=1	RPS20B	0.989425	0.000197902	71.912	AYAAMK(0.989)PTK(0.011)PGLEEPQEQIHK	3	-1.6896	1
	TRINITY_DN16085_c0_g1_m.1316	79	K	Geraniol 8-hydroxylase OS=Swertia mussotii OX=137888 GN=CYP76B10 PE=1 SV=1	CYP76B10	1	0.0049372	103.8	HNK(1)VQELLR	2	-4.5693	1
	TRINITY_DN16663_c0_g1_m.1454	40	K	Photosystem I P700 chlorophyll a apoprotein A2 OS=Morus indica OX=248361 GN=psaB PE=3 SV=1	psaB	1	0.00629784	83.623	VPSLSEK(1)WK	2	-5.2191	1
	TRINITY_DN16663_c0_g1_m.1454	46	K	Photosystem I P700 chlorophyll a apoprotein A2 OS=Morus indica OX=248361 GN=psaB PE=3 SV=1	psaB	1	9.45929e-05	154.35	IHGK(1)LQSLPR	2	-3.1662	1
	TRINITY_DN16663_c0_g1_m.1454	19	K	Photosystem I P700 chlorophyll a apoprotein A2 OS=Morus indica OX=248361 GN=psaB PE=3 SV=1	psaB	1	0.000501665	110.22	LEQK(1)YHLIR	2	-4.8411	1
	TRINITY_DN16845_c0_g1_m.1530	74	K	Peptidyl-prolyl cis-trans isomerase CYP18-2 OS=Arabidopsis thaliana OX=3702 GN=CYP18-2 PE=2 SV=1	CYP18-2	1	0.0113115	67.903	GYYNNVK(1)FHR	2	19.228	1
	TRINITY_DN18798_c0_g1_m.2244	23	K	60S ribosomal protein L31 OS=Panax ginseng OX=4054 GN=RPL31 PE=2 SV=1	RPL31	1	0.00274351	117.18	EYTINLHK(1)R	2	-4.4798	1
	TRINITY_DN18798_c0_g1_m.2244	47	K	60S ribosomal protein L31 OS=Panax ginseng OX=4054 GN=RPL31 PE=2 SV=1	RPL31	1	0.0178608	64.064	FAQK(1)AMGTNDVR	2	-1.8279	2
	TRINITY_DN19905_c0_g1_m.2660	31	K	Probable glutathione S-transferase OS=Glycine max OX=3847 GN=HSP26-A PE=2 SV=1	HSP26-A	1	0.00253017	91.939	GVDYK(1)THEEDLFNK	2	4.0011	1
	TRINITY_DN21093_c0_g1_m.3254	31	K	Peptidyl-prolyl cis-trans isomerase FKBP12 OS=Vicia faba OX=3906 GN=FKBP12 PE=1 SV=1	FKBP12	1	0.00151096	100.56	VTVHCTGYGK(1)NGDLSQK	2	0.45925	2
	TRINITY_DN21093_c0_g1_m.3254	5	K	Peptidyl-prolyl cis-trans isomerase FKBP12 OS=Vicia faba OX=3906 GN=FKBP12 PE=1 SV=1	FKBP12	1	1.63618e-06	137.58	GVEK(1)EVLRPGTGPK	2	-0.3298	1
	TRINITY_DN21103_c0_g1_m.3266	104	K	SKP1-like protein 1B OS=Arabidopsis thaliana OX=3702 GN=SKP1B PE=1 SV=1	SKP1B	1	0.00112101	83.358	ILSK(1)VIEYCK	2	-4.1087	1
	TRINITY_DN21103_c0_g1_m.3266	130	K	SKP1-like protein 1B OS=Arabidopsis thaliana OX=3702 GN=SKP1B PE=1 SV=1	SKP1B	1	3.67013e-09	107.6	ASSADDDLK(1)AWDADFVK	2	3.873	1
	TRINITY_DN21103_c0_g1_m.3266	186	K	SKP1-like protein 1B OS=Arabidopsis thaliana OX=3702 GN=SKP1B PE=1 SV=1	SKP1B	1	1.23517e-11	193.62	TFNIK(1)NDFTPEEEEEVRR	3	-3.182	1
	TRINITY_DN21103_c0_g1_m.3266	117	K	SKP1-like protein 1B OS=Arabidopsis thaliana OX=3702 GN=SKP1B PE=1 SV=1	SKP1B	1	0.00015627	117.3	HVEAPK(1)TDER	2	-3.9707	1
	TRINITY_DN21440_c0_g1_m.3511	16	K	Ubiquitin-conjugating enzyme E2 27 OS=Arabidopsis thaliana OX=3702 GN=UBC27 PE=2 SV=1	UBC27	1	4.46232e-05	110.58	ELQECSK(1)DVEGSGIR	2	-0.28215	1
	TRINITY_DN21496_c0_g1_m.3542	46	K	Protein mago nashi homolog 2 OS=Oryza sativa subsp. japonica OX=39947 GN=MAGO2 PE=1 SV=2	MAGO2	1	8.0427e-05	205.09	YANNSNYK(1)NDTIIR	2	-0.30043	2
	TRINITY_DN21699_c0_g1_m.3673	22	K	60S ribosomal protein L35 OS=Euphorbia esula OX=3993 GN=RPL35 PE=2 SV=1	RPL35	1	0.00163815	94.791	PELLNQLK(1)DLK	2	-4.6506	1
	TRINITY_DN21718_c0_g1_m.3686	209	K	60S ribosomal protein L5 OS=Cucumis sativus OX=3659 GN=RPL5 PE=2 SV=1	RPL5	1	3.10807e-05	135.5	GALDGGLDIPHSEK(1)R	2	2.645	1
	TRINITY_DN21718_c0_g1_m.3686	259	K	60S ribosomal protein L5 OS=Cucumis sativus OX=3659 GN=RPL5 PE=2 SV=1	RPL5	1	7.76717e-06	75.969	YQSHFSEYIK(1)R	3	-5.6234	2
	TRINITY_DN21718_c0_g1_m.3686	219	K	60S ribosomal protein L5 OS=Cucumis sativus OX=3659 GN=RPL5 PE=2 SV=1	RPL5	1	0.00101135	224.13	DNK(1)QLDAEVHR	2	2.1952	1
	TRINITY_DN21718_c0_g1_m.3686	80	K	60S ribosomal protein L5 OS=Cucumis sativus OX=3659 GN=RPL5 PE=2 SV=1	RPL5	1	0.00160197	76.833	YNTPK(1)YR	2	-2.8094	1
	TRINITY_DN21718_c0_g1_m.3686	249	K	60S ribosomal protein L5 OS=Cucumis sativus OX=3659 GN=RPL5 PE=2 SV=1	RPL5	1	0.000503683	62.711	TLQEDEPEK(1)YQSHFSEYIK	3	-2.145	1
	TRINITY_DN21718_c0_g1_m.3686	195	K	60S ribosomal protein L5 OS=Cucumis sativus OX=3659 GN=RPL5 PE=2 SV=1	RPL5	1	0.00201542	62.494	VFGALK(1)GALDGGLDIPHSEK	3	-3.8393	2
	TRINITY_DN21849_c0_g1_m.3787	54	K	Transposon Ty3-G Gag-Pol polyprotein OS=Saccharomyces cerevisiae (strain ATCC 204508 / S288c) OX=559292 GN=TY3B-G PE=1 SV=3	TY3B-G	1	0.0166211	56.014	LLYK(1)GRMVLPK	2	9.9548	1
	TRINITY_DN21880_c0_g1_m.3808	69	K	Ubiquitin-conjugating enzyme E2 variant 1C OS=Arabidopsis thaliana OX=3702 GN=UEV1C PE=1 SV=1	UEV1C	0.999999	5.59856e-09	125.75	IYQLK(1)LFCDKDYPEKPPSVR	3	-2.7418	3
	TRINITY_DN21880_c0_g1_m.3808	104	K	Ubiquitin-conjugating enzyme E2 variant 1C OS=Arabidopsis thaliana OX=3702 GN=UEV1C PE=1 SV=1	UEV1C	1	0.00304081	63.766	INMTCVNHETGVVESK(1)K	3	-1.4324	2
	TRINITY_DN22110_c0_g1_m.3971	204	K	Glycine-rich protein 2 OS=Nicotiana sylvestris OX=4096 GN=GRP-2 PE=2 SV=1	GRP-2	1	9.35186e-09	77.996	GSGGGGAGVGGGGGGGCYK(1)CGEYGHLAR	3	0.19749	1
	TRINITY_DN22110_c0_g1_m.3971	102	K	Glycine-rich protein 2 OS=Nicotiana sylvestris OX=4096 GN=GRP-2 PE=2 SV=1	GRP-2	1	0.00613808	75.012	AVDVTGPGGSSLQGIK(1)K	2	0.86157	1
	TRINITY_DN22128_c0_g1_m.3985	71	K	NADH dehydrogenase [ubiquinone] 1 beta subcomplex subunit 7 OS=Arabidopsis thaliana OX=3702 GN=At2g02050 PE=3 SV=1	At2g02050	1	0.000448124	95.138	DQCAHLLIPLNK(1)CR	2	2.1928	1
	TRINITY_DN22295_c0_g1_m.4089	81	K	copper ion-binding protein [Medicago truncatula]		1	7.06138e-13	275.23	PSGSGSTSGASTEK(1)VSTDK	2	0.50992	1
	TRINITY_DN22295_c0_g1_m.4089	112	K	copper ion-binding protein [Medicago truncatula]		0.996372	0.0349308	63.397	GSEK(0.996)K(0.004)PEVQD	2	-1.0425	1
	TRINITY_DN22295_c0_g1_m.4089	40	K	copper ion-binding protein [Medicago truncatula]		1	0.00050493	117.3	TEQEK(1)LEK	2	-2.6184	2
	TRINITY_DN22354_c0_g1_m.4128	99	K	CDGSH iron-sulfur domain-containing protein NEET OS=Arabidopsis thaliana OX=3702 GN=NEET PE=1 SV=1	NEET	1	1.09167e-05	135.5	SGTFPLCDGSHVK(1)HNK	2	-0.19177	1
	TRINITY_DN22354_c0_g1_m.4128	102	K	CDGSH iron-sulfur domain-containing protein NEET OS=Arabidopsis thaliana OX=3702 GN=NEET PE=1 SV=1	NEET	1	6.89125e-07	141.88	HNK(1)ATGDNVGPLLVK	2	1.1558	1
	TRINITY_DN22357_c0_g1_m.4130	3	K	Peptidyl-prolyl cis-trans isomerase OS=Allium cepa OX=4679 GN=CYP PE=2 SV=1	CYP	1	0.000713541	197.66	HYK(1)GSTFHR	2	-1.1585	2
	TRINITY_DN22405_c0_g2_m.4170	150	K	40S ribosomal protein S6 OS=Asparagus officinalis OX=4686 GN=rps6 PE=2 SV=1	rps6	1	0.00426274	78.816	AK(1)ADAAEYQK	2	-2.4615	1
	TRINITY_DN22474_c0_g1_m.4224	37	K	Alpha-xylosidase 1 OS=Arabidopsis thaliana OX=3702 GN=XYL1 PE=1 SV=1	XYL1	1	0.0166638	50.09	ITNPPTK(1)IGQGYR	2	-1.9816	1
	TRINITY_DN22526_c0_g1_m.4265	174	K	"Photosynthetic NDH subunit of lumenal location 2, chloroplastic OS=Arabidopsis thaliana OX=3702 GN=PNSL2 PE=1 SV=1"	PNSL2	1	0.000890162	171.2	TPK(1)VYESYLFYEK	2	1.5543	1
	TRINITY_DN22539_c0_g1_m.4274	123	K	40S ribosomal protein SA OS=Vitis vinifera OX=29760 GN=GSVIVT00034021001 PE=3 SV=1	GSVIVT00034021001	1	8.94478e-09	100.07	AVLK(1)FAQYTGAHAIAGR	2	1.8771	1
	TRINITY_DN22585_c0_g1_m.4317	60	K	60S ribosomal protein L11-2 OS=Arabidopsis thaliana OX=3702 GN=RPL11B PE=2 SV=2	RPL11B	1	4.14867e-08	193.34	VLEQLSGQSPVFSK(1)AR	2	-0.54293	1
	TRINITY_DN22585_c0_g1_m.4317	98	K	60S ribosomal protein L11-2 OS=Arabidopsis thaliana OX=3702 GN=RPL11B PE=2 SV=2	RPL11B	1	0.0301782	49.325	VK(1)EYELLR	2	-4.1073	1
	TRINITY_DN22585_c0_g1_m.4317	75	K	60S ribosomal protein L11-2 OS=Arabidopsis thaliana OX=3702 GN=RPL11B PE=2 SV=2	RPL11B	1	0.00778339	62.271	NEK(1)IACYVTVR	2	-3.3609	1
	TRINITY_DN22616_c0_g1_m.4341	191	K	"Triosephosphate isomerase, cytosolic OS=Petunia hybrida OX=4102 GN=TPIP1 PE=2 SV=1"	TPIP1	1	0.00448237	47.57	K(1)WLHENVSPEVAATTR	3	-3.5999	1
	TRINITY_DN22616_c0_g1_m.4341	4	K	"Triosephosphate isomerase, cytosolic OS=Petunia hybrida OX=4102 GN=TPIP1 PE=2 SV=1"	TPIP1	1	0.000709313	134.85	K(1)FFVGGNWK	2	-4.7711	2
	TRINITY_DN22616_c0_g1_m.4341	70	K	"Triosephosphate isomerase, cytosolic OS=Petunia hybrida OX=4102 GN=TPIP1 PE=2 SV=1"	TPIP1	1	8.5856e-13	126.63	SILRPDFHVAAQNVWVK(1)K	3	-3.0842	1
	TRINITY_DN22616_c0_g1_m.4341	12	K	"Triosephosphate isomerase, cytosolic OS=Petunia hybrida OX=4102 GN=TPIP1 PE=2 SV=1"	TPIP1	1	1.07998e-12	215.93	FFVGGNWK(1)CNGTTEEVK	2	6.4481	7
	TRINITY_DN22641_c0_g1_m.4357	118	K	60S ribosomal protein L35 OS=Euphorbia esula OX=3993 GN=RPL35 PE=2 SV=1	RPL35	1	0.00396335	110.22	YLPLDLRPK(1)K	2	-3.5341	1
	TRINITY_DN22641_c0_g1_m.4357	129	K	60S ribosomal protein L35 OS=Euphorbia esula OX=3993 GN=RPL35 PE=2 SV=1	RPL35	1	0.008055	65.404	LTK(1)HQESLK	2	-3.3691	1
	TRINITY_DN22641_c0_g1_m.4357	54	K	60S ribosomal protein L35 OS=Euphorbia esula OX=3993 GN=RPL35 PE=2 SV=1	RPL35	1	0.00126219	108.93	IELQNQLK(1)DLK	2	-6.4524	1
	TRINITY_DN22641_c0_g1_m.4357	135	K	60S ribosomal protein L35 OS=Euphorbia esula OX=3993 GN=RPL35 PE=2 SV=1	RPL35	1	0.00105712	94.804	HQESLK(1)TER	2	0.39226	1
	TRINITY_DN22690_c0_g1_m.4394	330	K	"Succinate--CoA ligase [ADP-forming] subunit alpha-1, mitochondrial OS=Solanum lycopersicum OX=4081 GN=SCOA PE=1 SV=1"	SCOA	1	7.223e-09	129.04	MGHAGAIVSGGK(1)GTAQDK	2	-0.044485	1
	TRINITY_DN22690_c0_g1_m.4394	91	K	"Succinate--CoA ligase [ADP-forming] subunit alpha-1, mitochondrial OS=Solanum lycopersicum OX=4081 GN=SCOA PE=1 SV=1"	SCOA	1	5.4583e-13	118.91	VICQGITGK(1)NGTFHTEQAIEYGTK	3	-1.9838	1
	TRINITY_DN22690_c0_g1_m.4394	133	K	"Succinate--CoA ligase [ADP-forming] subunit alpha-1, mitochondrial OS=Solanum lycopersicum OX=4081 GN=SCOA PE=1 SV=1"	SCOA	1	4.06612e-06	71.471	KGGTEHLGLPVFNTVAEAK(1)TETK	3	-2.7159	1
	TRINITY_DN22693_c0_g2_m.4399	308	K	Photosystem II CP47 reaction center protein OS=Morus indica OX=248361 GN=psbB PE=3 SV=1	psbB	1	0.00527126	43.518	IPEK(1)LAFYDYIGNNPAK	2	2.3755	1
	TRINITY_DN22693_c0_g2_m.4399	304	K	Photosystem II CP47 reaction center protein OS=Morus indica OX=248361 GN=psbB PE=3 SV=1	psbB	1	6.15632e-06	138	QSLSEAWSK(1)IPEK	2	-0.95578	1
	TRINITY_DN22693_c0_g2_m.4399	295	K	Photosystem II CP47 reaction center protein OS=Morus indica OX=248361 GN=psbB PE=3 SV=1	psbB	1	1.90854e-08	224.75	VSAGLAEK(1)QSLSEAWSK	2	15.275	4
	TRINITY_DN22693_c0_g2_m.4399	438	K	Photosystem II CP47 reaction center protein OS=Morus indica OX=248361 GN=psbB PE=3 SV=1	psbB	1	0.0326478	62.969	ATLK(1)SDGVFR	2	-2.9254	1
	TRINITY_DN22743_c0_g1_m.4448	238	K	L-ascorbate peroxidase 3 OS=Arabidopsis thaliana OX=3702 GN=APX3 PE=1 SV=1	APX3	1	0.00155421	86.838	DYAESHK(1)K	2	-3.0716	2
	TRINITY_DN22743_c0_g1_m.4448	231	K	L-ascorbate peroxidase 3 OS=Arabidopsis thaliana OX=3702 GN=APX3 PE=1 SV=1	APX3	1	5.36649e-07	209.43	DEDAFFK(1)DYAESHK	2	0.66078	3
	TRINITY_DN22743_c0_g1_m.4448	134	K	L-ascorbate peroxidase 3 OS=Arabidopsis thaliana OX=3702 GN=APX3 PE=1 SV=1	APX3	1	1.46061e-05	103.69	LPDAK(1)QGVSHLK	2	-0.64683	3
	TRINITY_DN22743_c0_g1_m.4448	165	K	L-ascorbate peroxidase 3 OS=Arabidopsis thaliana OX=3702 GN=APX3 PE=1 SV=1	APX3	1	1.82521e-05	58.061	DIVALSGGHTLGK(1)AHPER	3	2.3173	2
	TRINITY_DN22763_c0_g1_m.4474	104	K	"30S ribosomal protein S31, chloroplastic OS=Arabidopsis thaliana OX=3702 GN=RPS31 PE=1 SV=1"	RPS31	0.991713	5.2379e-05	208.6	K(0.008)DK(0.992)FDSDEK	2	-3.4605	1
	TRINITY_DN22914_c0_g1_m.4616	123	K	40S ribosomal protein S18 OS=Arabidopsis thaliana OX=3702 GN=RPS18A PE=1 SV=1	RPS18A	0.999999	0.00180257	98.009	KKDYK(1)DGK	2	-3.145	2
	TRINITY_DN22914_c0_g1_m.4616	86	K	40S ribosomal protein S18 OS=Arabidopsis thaliana OX=3702 GN=RPS18A PE=1 SV=1	RPS18A	1	0.00461948	76.605	KADVDMNK(1)R	2	-0.15708	1
	TRINITY_DN22937_c0_g1_m.4634	50	K	60S ribosomal protein L21-2 OS=Arabidopsis thaliana OX=3702 GN=RPL21E PE=2 SV=1	RPL21E	1	0.0185499	85.716	VNGAVHK(1)GMPHK	2	-2.2233	2
	TRINITY_DN23023_c0_g2_m.4705	28	K	40S ribosomal protein S13 OS=Glycine max OX=3847 GN=RPS13 PE=2 SV=1	RPS13	1	4.75111e-05	128.57	ISSQDVDENICK(1)FAK	2	3.9066	1
	TRINITY_DN23023_c0_g2_m.4705	53	K	40S ribosomal protein S13 OS=Glycine max OX=3847 GN=RPS13 PE=2 SV=1	RPS13	1	6.35589e-05	111.38	DSHGIAQVK(1)SVTGSK	2	-3.9812	1
	TRINITY_DN23023_c0_g2_m.4705	101	K	40S ribosomal protein S13 OS=Glycine max OX=3847 GN=RPS13 PE=2 SV=1	RPS13	1	0.0051094	104.76	DKDSK(1)FR	2	-2.6803	1
	TRINITY_DN23023_c0_g2_m.4705	16	K	40S ribosomal protein S13 OS=Glycine max OX=3847 GN=RPS13 PE=2 SV=1	RPS13	1	0.000277456	87.727	TPPSWLK(1)ISSQDVDENICK	2	0.74976	1
	TRINITY_DN23040_c0_g1_m.4720	36	K	Cytochrome c OS=Fritillaria agrestis OX=64177 GN=CYTC PE=3 SV=3	CYTC	1	0.00107494	103.69	GAGHK(1)QGPNLNGLFGR	2	1.5949	3
	TRINITY_DN23077_c0_g1_m.4753	65	K	Polyadenylate-binding protein 3 OS=Arabidopsis thaliana OX=3702 GN=PABN3 PE=1 SV=1	PABN3	0.999938	1.42358e-05	48.801	VEK(1)EMGAVQDSSSTSATQAEKEEVDSR	3	0.48093	1
	TRINITY_DN23082_c0_g1_m.4759	180	K	"30S ribosomal protein S9, chloroplastic OS=Spinacia oleracea OX=3562 GN=PRPS9 PE=1 SV=2"	PRPS9	1	0.000874711	98.009	ALLK(1)VSEDHR	2	-0.71754	1
	TRINITY_DN23291_c0_g1_m.4959	127	K	"Thioredoxin M-type, chloroplastic OS=Pisum sativum OX=3888 PE=2 SV=1"		1	0.000629547	123.5	DYSGK(1)IDCYK	2	0.21773	1
	TRINITY_DN23291_c0_g1_m.4959	132	K	"Thioredoxin M-type, chloroplastic OS=Pisum sativum OX=3888 PE=2 SV=1"		1	1.02555e-24	308.08	IDCYK(1)LNTDDSPNIATQYGIR	2	1.0383	1
	TRINITY_DN23291_c0_g1_m.4959	157	K	"Thioredoxin M-type, chloroplastic OS=Pisum sativum OX=3888 PE=2 SV=1"		0.999369	0.00204364	119.94	SIPTVLFFK(0.999)NGEK(0.001)K	2	1.6882	3
	TRINITY_DN23291_c0_g1_m.4959	122	K	"Thioredoxin M-type, chloroplastic OS=Pisum sativum OX=3888 PE=2 SV=1"		1	4.35438e-05	106.97	MIAPVINELAK(1)DYSGK	2	1.5265	1
	TRINITY_DN23291_c0_g1_m.4959	171	K	"Thioredoxin M-type, chloroplastic OS=Pisum sativum OX=3888 PE=2 SV=1"		1	1.68509e-11	211.15	ESVIGAVPK(1)STLSATIEK	2	6.5055	2
	TRINITY_DN23317_c0_g1_m.4992	164	K	"Ribulose-phosphate 3-epimerase, chloroplastic OS=Spinacia oleracea OX=3562 GN=RPE PE=1 SV=1"	RPE	1	0.000232048	120.33	TLNQIK(1)DLGAK	2	-5.747	1
	TRINITY_DN23350_c0_g1_m.5017	108	K	"50S ribosomal protein L24, chloroplastic OS=Arabidopsis thaliana OX=3702 GN=RPL24 PE=2 SV=2"	RPL24	1	5.89686e-05	122.2	HNSTVIVSEINLK(1)TK	2	1.7546	1
	TRINITY_DN23350_c0_g1_m.5017	140	K	"50S ribosomal protein L24, chloroplastic OS=Arabidopsis thaliana OX=3702 GN=RPL24 PE=2 SV=2"	RPL24	1	9.79782e-10	113.86	IEAPIHSSNVMLYSK(1)EK	2	-1.0856	2
	TRINITY_DN23351_c0_g1_m.5018	119	K	40S ribosomal protein S11 OS=Euphorbia esula OX=3993 GN=RPS11 PE=2 SV=1	RPS11	1	7.00577e-06	103.76	VK(1)EGDHVIIGQCRPLSK	3	-0.80781	2
	TRINITY_DN23351_c0_g1_m.5018	134	K	40S ribosomal protein S11 OS=Euphorbia esula OX=3993 GN=RPS11 PE=2 SV=1	RPS11	1	0.020062	58.687	PLSK(1)TVR	2	-6.8952	1
	TRINITY_DN23351_c0_g1_m.5018	80	K	40S ribosomal protein S11 OS=Euphorbia esula OX=3993 GN=RPS11 PE=2 SV=1	RPS11	1	0.000286331	126.29	ILAGTCHSAK(1)MVR	2	-1.0887	3
	TRINITY_DN23361_c0_g2_m.5023	63	K	60S ribosomal protein L10a OS=Oryza sativa subsp. japonica OX=39947 GN=RPL10A PE=1 SV=1	RPL10A	1	0.00336512	94.507	MK(1)VCMLGDAQHVEEAEK	3	-1.1942	3
	TRINITY_DN23361_c0_g2_m.5023	53	K	60S ribosomal protein L10a OS=Oryza sativa subsp. japonica OX=39947 GN=RPL10A PE=1 SV=1	RPL10A	1	0.000852922	116.13	FSGSVK(1)LPHIPRPK	3	-5.7638	2
	TRINITY_DN23361_c0_g2_m.5023	132	K	60S ribosomal protein L10a OS=Oryza sativa subsp. japonica OX=39947 GN=RPL10A PE=1 SV=1	RPL10A	1	0.000491278	70.598	AGK(1)FPTLVTHQESLESK	2	-0.15494	2
	TRINITY_DN23361_c0_g2_m.5023	146	K	60S ribosomal protein L10a OS=Oryza sativa subsp. japonica OX=39947 GN=RPL10A PE=1 SV=1	RPL10A	1	5.16206e-09	115.24	FPTLVTHQESLESK(1)VNETK	3	-2.1876	1
	TRINITY_DN23365_c0_g1_m.5029	60	K	"50S ribosomal protein L5, chloroplastic OS=Arabidopsis thaliana OX=3702 GN=RPL5 PE=2 SV=1"	RPL5	1	0.00160362	109.36	TESEK(1)VNR	2	-2.5331	1
	TRINITY_DN23474_c0_g1_m.5145	215	K	"Ycf3-interacting protein 1, chloroplastic OS=Nicotiana tabacum OX=4097 PE=1 SV=2"		1	0.000602295	94.791	SLYAK(1)ATDTGIDPR	2	0.11806	1
	TRINITY_DN23504_c0_g1_m.5175	48	K	Protein AE7 OS=Arabidopsis thaliana OX=3702 GN=AE7 PE=1 SV=2	AE7	1	0.00401207	51.829	DIK(1)DPEHPYSLEELK	2	-1.6822	1
	TRINITY_DN23516_c0_g1_m.5184	23	K	Glutathione S-transferase zeta class OS=Euphorbia esula OX=3993 PE=2 SV=1		1	0.00488597	51.454	SHIGK(1)GFAALER	2	-4.9143	1
	TRINITY_DN23518_c0_g1_m.5186	22	K	Cytochrome b-c1 complex subunit 7 OS=Solanum tuberosum OX=4113 PE=1 SV=1		1	0.000227617	97.594	NFLAAQHMK(1)TVSR	2	-0.48749	2
	TRINITY_DN23625_c0_g1_m.5308	103	K	"Protein SPA, chloroplastic OS=Solanum lycopersicum OX=4081 GN=SPA PE=2 SV=1"	SPA	1	7.67381e-12	139.94	ENTQPCFPCSGSGAQK(1)CR	2	0.84568	1
	TRINITY_DN23650_c0_g1_m.5334	151	K	"Ferredoxin, chloroplastic OS=Capsicum annuum OX=4072 GN=AP1 PE=1 SV=1"	AP1	1	0.000108507	183.13	AGSCSSCAGK(1)VK	2	2.297	1
	TRINITY_DN23732_c0_g1_m.5411	112	K	"30S ribosomal protein S13, chloroplastic OS=Spinacia oleracea OX=3562 GN=RPS13 PE=1 SV=3"	RPS13	1	0.00066037	108.24	ILNDLNIENK(1)LTK	2	0.27719	1
	TRINITY_DN23762_c0_g1_m.5447	158	K	Superoxide dismutase [Cu-Zn] OS=Spinacia oleracea OX=3562 GN=SODCC PE=2 SV=1	SODCC	1	3.10041e-05	281.24	GGHELSK(1)TTGNAGGR	2	-1.4361	4
	TRINITY_DN23814_c0_g1_m.5490	181	K	Plasma membrane-associated cation-binding protein 1 OS=Arabidopsis thaliana OX=3702 GN=PCAP1 PE=1 SV=1	PCAP1	1	0.000602325	124.81	KEEIVVEK(1)K	2	-2.8847	1
	TRINITY_DN23814_c0_g1_m.5490	165	K	Plasma membrane-associated cation-binding protein 1 OS=Arabidopsis thaliana OX=3702 GN=PCAP1 PE=1 SV=1	PCAP1	1	0.000481402	92.428	EK(1)EIVVEEEK	2	-2.4386	1
	TRINITY_DN23814_c0_g1_m.5490	139	K	Plasma membrane-associated cation-binding protein 1 OS=Arabidopsis thaliana OX=3702 GN=PCAP1 PE=1 SV=1	PCAP1	1	8.37731e-06	108.3	QVK(1)TTEEEEK	2	-0.83169	1
	TRINITY_DN23814_c0_g1_m.5490	202	K	Plasma membrane-associated cation-binding protein 1 OS=Arabidopsis thaliana OX=3702 GN=PCAP1 PE=1 SV=1	PCAP1	0.999998	0.000500851	65.467	EEPPKPTEEAAAEPPK(1)TDETAAAPPAK	3	0.084175	2
	TRINITY_DN23814_c0_g1_m.5490	47	K	Plasma membrane-associated cation-binding protein 1 OS=Arabidopsis thaliana OX=3702 GN=PCAP1 PE=1 SV=1	PCAP1	0.9801	0.00016398	253.88	QFEEK(0.98)K(0.02)DELQPK	2	1.1424	1
	TRINITY_DN23814_c0_g1_m.5490	163	K	Plasma membrane-associated cation-binding protein 1 OS=Arabidopsis thaliana OX=3702 GN=PCAP1 PE=1 SV=1	PCAP1	1	5.51947e-13	222.25	TTPNTTTEGSEAPASSK(1)EK	2	0.60111	1
	TRINITY_DN23814_c0_g1_m.5490	42	K	Plasma membrane-associated cation-binding protein 1 OS=Arabidopsis thaliana OX=3702 GN=PCAP1 PE=1 SV=1	PCAP1	1	1.55661e-14	285.55	SFDDSKDEINK(1)QFEEK	2	4.0933	1
	TRINITY_DN23814_c0_g1_m.5490	87	K	Plasma membrane-associated cation-binding protein 1 OS=Arabidopsis thaliana OX=3702 GN=PCAP1 PE=1 SV=1	PCAP1	1	2.33198e-05	194.83	NSAAVHK(1)FLEELVK	2	1.8272	1
	TRINITY_DN23814_c0_g1_m.5490	18	K	Plasma membrane-associated cation-binding protein 1 OS=Arabidopsis thaliana OX=3702 GN=PCAP1 PE=1 SV=1	PCAP1	1	0.000216271	146.27	VFDK(1)NGPK	2	-4.7611	5
	TRINITY_DN23814_c0_g1_m.5490	136	K	Plasma membrane-associated cation-binding protein 1 OS=Arabidopsis thaliana OX=3702 GN=PCAP1 PE=1 SV=1	PCAP1	1	0.00327583	75.474	FSTYIVTEEEK(1)QVK	2	2.963	1
	TRINITY_DN23814_c0_g1_m.5490	101	K	Plasma membrane-associated cation-binding protein 1 OS=Arabidopsis thaliana OX=3702 GN=PCAP1 PE=1 SV=1	PCAP1	1	3.33341e-05	130.71	IEFPGSK(1)QVTEASSK	2	1.1931	1
	TRINITY_DN23814_c0_g1_m.5490	37	K	Plasma membrane-associated cation-binding protein 1 OS=Arabidopsis thaliana OX=3702 GN=PCAP1 PE=1 SV=1	PCAP1	1	8.11204e-08	212.4	SFDDSK(1)DEINK	2	1.5749	4
	TRINITY_DN23814_c0_g1_m.5490	31	K	Plasma membrane-associated cation-binding protein 1 OS=Arabidopsis thaliana OX=3702 GN=PCAP1 PE=1 SV=1	PCAP1	0.999999	2.72925e-12	149.14	AAAAEAVK(1)SFDDSKDEINK	2	0.62874	3
	TRINITY_DN23822_c0_g1_m.5499	191	K	"2-C-methyl-D-erythritol 2,4-cyclodiphosphate synthase, chloroplastic OS=Catharanthus roseus OX=4058 GN=ISPF PE=2 SV=1"	ISPF	1	0.000377813	142.04	LSPHK(1)EAIR	2	-3.1374	1
	TRINITY_DN23867_c0_g1_m.5544	480	K	Dolichyl-diphosphooligosaccharide--protein glycosyltransferase subunit STT3B OS=Arabidopsis thaliana OX=3702 GN=STT3B PE=2 SV=1	STT3B	1	0.00110731	84.309	GSSK(1)VTTDQSQPFQR	2	-0.71511	1
	TRINITY_DN23880_c0_g1_m.5555	133	K	Peptidyl-prolyl cis-trans isomerase Pin1 OS=Malus domestica OX=3750 GN=PIN1 PE=2 SV=1	PIN1	1	0.0143251	98.009	FSDCSSAK(1)R	2	-2.1843	1
	TRINITY_DN23951_c0_g1_m.5613	52	K	"Acyl carrier protein 2, mitochondrial OS=Arabidopsis thaliana OX=3702 GN=MTACP2 PE=1 SV=1"	MTACP2	1	1.16461e-05	122.51	GSFLDK(1)SEVTDR	2	-2.3598	1
	TRINITY_DN24024_c0_g1_m.5690	47	K	60S ribosomal protein L37-3 OS=Arabidopsis thaliana OX=3702 GN=RPL37C PE=3 SV=1	RPL37C	1	0.00631713	69.905	NK(1)THTLCVR	2	-2.347	1
	TRINITY_DN24358_c0_g1_m.6046	165	K	Probable fructokinase-4 OS=Arabidopsis thaliana OX=3702 GN=At3g59480 PE=2 SV=1	At3g59480	1	0.0360542	53.773	AMEAAK(1)EAGALLSYDPNLR	2	2.3411	1
	TRINITY_DN24358_c0_g1_m.6046	248	K	Probable fructokinase-4 OS=Arabidopsis thaliana OX=3702 GN=At3g59480 PE=2 SV=1	At3g59480	1	0.0144525	61.494	YYTK(1)SFR	2	-4.3866	1
	TRINITY_DN24387_c0_g1_m.6079	156	K	"ATP synthase delta chain, chloroplastic OS=Nicotiana tabacum OX=4097 GN=ATPD PE=2 SV=1"	ATPD	1	0.0036984	61.23	RIDLINDVVK(1)EFETVHNK	3	-1.9891	1
	TRINITY_DN24387_c0_g1_m.6079	94	K	"ATP synthase delta chain, chloroplastic OS=Nicotiana tabacum OX=4097 GN=ATPD PE=2 SV=1"	ATPD	1	2.14807e-07	150.85	ANGTLDATSADVEK(1)VEK	2	2.5908	1
	TRINITY_DN24419_c0_g1_m.6110	32	K	Probable carboxylesterase SOBER1-like OS=Arabidopsis thaliana OX=3702 GN=At4g22300 PE=2 SV=1	At4g22300	1	0.0117109	66.664	AVQNVHK(1)MIDK	2	-1.1768	2
	TRINITY_DN24451_c0_g1_m.6150	112	K	Malate dehydrogenase OS=Nicotiana tabacum OX=4097 GN=MD1 PE=1 SV=1	MD1	1	2.46132e-07	169.57	NVSIYK(1)SQASALEK	2	2.0378	1
	TRINITY_DN24451_c0_g1_m.6150	209	K	Malate dehydrogenase OS=Nicotiana tabacum OX=4097 GN=MD1 PE=1 SV=1	MD1	1	2.91211e-05	199.8	TPAGEK(1)PVR	2	-5.1929	1
	TRINITY_DN24451_c0_g1_m.6150	120	K	Malate dehydrogenase OS=Nicotiana tabacum OX=4097 GN=MD1 PE=1 SV=1	MD1	1	1.70966e-05	269.15	SQASALEK(1)HAAANAK	2	-0.0041179	4
	TRINITY_DN24451_c0_g1_m.6150	106	K	Malate dehydrogenase OS=Nicotiana tabacum OX=4097 GN=MD1 PE=1 SV=1	MD1	1	0.000959196	152.23	KDVMSK(1)NVSIYK	2	-1.349	2
	TRINITY_DN24454_c0_g1_m.6165	119	K	Calcium-dependent protein kinase 9 OS=Arabidopsis thaliana OX=3702 GN=CPK9 PE=1 SV=1	CPK9	1	0.00521323	85.716	QHYTLGK(1)ELGR	2	-3.1642	1
	TRINITY_DN24454_c0_g1_m.6165	112	K	Calcium-dependent protein kinase 9 OS=Arabidopsis thaliana OX=3702 GN=CPK9 PE=1 SV=1	CPK9	1	0.0149309	71.896	PFEDIK(1)QHYTLGK	3	-5.2255	1
	TRINITY_DN24543_c0_g1_m.6255	271	K	"Ferritin-3, chloroplastic OS=Glycine max OX=3847 PE=2 SV=1"		1	0.00298799	65.408	LVGK(1)GHGVWHFDQK	2	1.06	1
	TRINITY_DN24543_c0_g1_m.6255	175	K	"Ferritin-3, chloroplastic OS=Glycine max OX=3847 PE=2 SV=1"		1	0.00231405	52.863	SSEEEREHAEK(1)LIR	3	-2.9895	1
	TRINITY_DN24543_c0_g1_m.6255	224	K	"Ferritin-3, chloroplastic OS=Glycine max OX=3847 PE=2 SV=1"		1	0.000714514	207.88	LTNEK(1)LLSLHK	2	-2.0237	2
	TRINITY_DN24543_c0_g1_m.6255	230	K	"Ferritin-3, chloroplastic OS=Glycine max OX=3847 PE=2 SV=1"		1	0.000319911	120.65	LLSLHK(1)VAETK	2	-2.2009	1
	TRINITY_DN24594_c0_g1_m.6317	90	K	40S ribosomal protein S24-2 OS=Arabidopsis thaliana OX=3702 GN=RPS24B PE=2 SV=2	RPS24B	1	0.0122763	104.76	KYEPK(1)YR	2	-0.91456	1
	TRINITY_DN24594_c0_g1_m.6317	70	K	40S ribosomal protein S24-2 OS=Arabidopsis thaliana OX=3702 GN=RPS24B PE=2 SV=2	RPS24B	1	0.0094292	40.324	THFGGGK(1)STGFGLIYDTVENAK	3	-3.0456	1
	TRINITY_DN24632_c0_g1_m.6362	144	K	60S ribosomal protein L19-3 OS=Arabidopsis thaliana OX=3702 GN=RPL19C PE=2 SV=3	RPL19C	1	0.0116389	44.82	VLMESIHK(1)SK	2	-1.73	2
	TRINITY_DN24635_c0_g1_m.6366	59	K	FK506-binding protein 2 OS=Vicia faba OX=3906 GN=FKBP15 PE=1 SV=1	FKBP15	1	0.000859539	198.33	SCDVQAHK(1)GDTVK	2	-1.3061	1
	TRINITY_DN24635_c0_g1_m.6366	64	K	FK506-binding protein 2 OS=Vicia faba OX=3906 GN=FKBP15 PE=1 SV=1	FKBP15	1	0.00107774	154.71	GDTVK(1)VHYR	2	-2.027	1
	TRINITY_DN24635_c0_g1_m.6366	51	K	FK506-binding protein 2 OS=Vicia faba OX=3906 GN=FKBP15 PE=1 SV=1	FKBP15	1	0.000227957	152.17	PK(1)SCDVQAHK	2	-2.4219	3
	TRINITY_DN24763_c0_g1_m.6516	125	K	Adenylylsulfatase HINT1 OS=Arabidopsis thaliana OX=3702 GN=HINT1 PE=1 SV=1	HINT1	1	0.000247903	96.957	LVAK(1)QEGLDDGFR	2	-0.20755	1
	TRINITY_DN24763_c0_g1_m.6516	94	K	Adenylylsulfatase HINT1 OS=Arabidopsis thaliana OX=3702 GN=HINT1 PE=1 SV=1	HINT1	1	6.69235e-10	114.5	DIAPQAPTHILIIPK(1)VK	2	2.4133	1
	TRINITY_DN24808_c0_g1_m.6562	166	K	"Protein CURVATURE THYLAKOID 1B, chloroplastic OS=Arabidopsis thaliana OX=3702 GN=CURT1B PE=1 SV=2"	CURT1B	0.999956	0.00156099	136.06	VKDTYK(1)EIIGSN	2	-1.495	1
	TRINITY_DN24808_c0_g1_m.6562	94	K	"Protein CURVATURE THYLAKOID 1B, chloroplastic OS=Arabidopsis thaliana OX=3702 GN=CURT1B PE=1 SV=2"	CURT1B	1	0.000913908	90.306	AVQEAWDK(1)VEDK	2	-2.3359	1
	TRINITY_DN24830_c0_g1_m.6588	93	K	Protein NCA1 OS=Arabidopsis thaliana OX=3702 GN=NCA1 PE=1 SV=1	NCA1	1	0.00106556	69.201	DCPLCGADIEK(1)IEDDEK	2	7.0961	1
	TRINITY_DN24890_c0_g1_m.6677	232	K	Epoxide hydrolase A OS=Mycobacterium tuberculosis (strain ATCC 25618 / H37Rv) OX=83332 GN=ephA PE=1 SV=1	ephA	1	1.45531e-06	112.93	FQK(1)SGFTGALNYYR	2	-0.9388	1
	TRINITY_DN24895_c0_g1_m.6680	166	K	40S ribosomal protein S7 OS=Avicennia marina OX=82927 GN=RPS7 PE=2 SV=1	RPS7	1	4.73266e-06	151.52	NNTEYK(1)LESFAAVYR	2	2.1372	1
	TRINITY_DN24914_c0_g1_m.6701	94	K	"Acyl carrier protein 3, mitochondrial OS=Arabidopsis thaliana OX=3702 GN=MTACP2 PE=1 SV=1"	MTACP2	0.99962	0.0188936	83.358	KFDK(1)VDTTK	2	-3.018	1
	TRINITY_DN24964_c0_g1_m.6770	227	K	"Chlorophyll a-b binding protein CP24 10A, chloroplastic OS=Solanum lycopersicum OX=4081 GN=CAP10A PE=3 SV=1"	CAP10A	1	0.00346209	85.813	LAEIK(1)HAR	2	-3.7646	2
	TRINITY_DN24964_c0_g1_m.6770	222	K	"Chlorophyll a-b binding protein CP24 10A, chloroplastic OS=Solanum lycopersicum OX=4081 GN=CAP10A PE=3 SV=1"	CAP10A	1	0.00272547	85.813	LK(1)LAEIK	2	-5.324	1
	TRINITY_DN24988_c0_g1_m.6819	209	K	"50S ribosomal protein L12, chloroplastic OS=Spinacia oleracea OX=3562 GN=RPL12 PE=1 SV=2"	RPL12	1	5.28162e-08	266.6	FK(1)EGVSKDEAEDAK	2	1.102	10
	TRINITY_DN24988_c0_g1_m.6819	207	K	"50S ribosomal protein L12, chloroplastic OS=Spinacia oleracea OX=3562 GN=RPL12 PE=1 SV=2"	RPL12	0.999961	0.000995814	100.69	K(1)FK(0.998)EGVSK(0.002)DEAEDAKK	3	0.85166	3
	TRINITY_DN24988_c0_g1_m.6819	214	K	"50S ribosomal protein L12, chloroplastic OS=Spinacia oleracea OX=3562 GN=RPL12 PE=1 SV=2"	RPL12	1	0.000177045	148.76	EGVSK(1)DEAEDAK	2	-1.335	4
	TRINITY_DN25027_c0_g1_m.6862	50	K	Ubiquitin-NEDD8-like protein RUB2 OS=Oryza sativa subsp. japonica OX=39947 GN=RUB2 PE=2 SV=2	RUB2	1	0.00309864	90.689	IQDK(1)EGIPPDQQR	2	-0.94167	4
	TRINITY_DN25027_c0_g1_m.6862	141	K	Ubiquitin-NEDD8-like protein RUB2 OS=Oryza sativa subsp. japonica OX=39947 GN=RUB2 PE=2 SV=2	RUB2	1	0.00138144	83.438	LIYAGK(1)QLADDK	2	-6.2521	1
	TRINITY_DN25027_c0_g1_m.6862	23	K	Ubiquitin-NEDD8-like protein RUB2 OS=Oryza sativa subsp. japonica OX=39947 GN=RUB2 PE=2 SV=2	RUB2	1	0.000439576	124.81	MQIFVK(1)TLTGK	2	-5.0607	2
	TRINITY_DN25090_c0_g1_m.6931	89	K	"Ubiquinol oxidase 4, chloroplastic/chromoplastic OS=Arabidopsis thaliana OX=3702 GN=AOX4 PE=1 SV=2"	AOX4	1	1.05903e-12	125.75	TSQSLNDK(1)VNESSEGPSR	2	0.43649	1
	TRINITY_DN25129_c0_g1_m.6978	77	K	NADH dehydrogenase [ubiquinone] 1 beta subcomplex subunit 9 OS=Arabidopsis thaliana OX=3702 GN=CIB22 PE=1 SV=1	CIB22	1	0.000184373	174.8	LIADGEASYNK(1)WR	2	-2.0384	1
	TRINITY_DN25129_c0_g1_m.6978	56	K	NADH dehydrogenase [ubiquinone] 1 beta subcomplex subunit 9 OS=Arabidopsis thaliana OX=3702 GN=CIB22 PE=1 SV=1	CIB22	1	3.83452e-07	188.19	FEANK(1)HVEDLDTIDR	2	1.381	2
	TRINITY_DN25129_c0_g1_m.6978	29	K	NADH dehydrogenase [ubiquinone] 1 beta subcomplex subunit 9 OS=Arabidopsis thaliana OX=3702 GN=CIB22 PE=1 SV=1	CIB22	1	0.000249027	129.28	ALK(1)DTLNWAVHR	2	-3.7694	1
	TRINITY_DN25159_c0_g1_m.7023	108	K	40S ribosomal protein S3-3 OS=Arabidopsis thaliana OX=3702 GN=RPS3C PE=1 SV=1	RPS3C	1	0.0008089	129.56	YK(1)LLGGLAVR	2	-5.2148	1
	TRINITY_DN25159_c0_g1_m.7023	62	K	40S ribosomal protein S3-3 OS=Arabidopsis thaliana OX=3702 GN=RPS3C PE=1 SV=1	RPS3C	1	7.30694e-05	170.95	TQNVLGEK(1)GR	2	-3.1365	1
	TRINITY_DN25159_c0_g1_m.7023	78	K	40S ribosomal protein S3-3 OS=Arabidopsis thaliana OX=3702 GN=RPS3C PE=1 SV=1	RPS3C	1	0.0107272	57.003	FK(1)FPENSVELYAEK	2	2.3497	1
	TRINITY_DN25256_c1_g1_m.7154	98	K	Peptidyl-prolyl cis-trans isomerase CYP19-3 OS=Arabidopsis thaliana OX=3702 GN=CYP19-3 PE=2 SV=2	CYP19-3	1	0.0107867	44.82	GSFEDENFK(1)LK	2	-2.7258	1
	TRINITY_DN25256_c1_g1_m.7154	57	K	Peptidyl-prolyl cis-trans isomerase CYP19-3 OS=Arabidopsis thaliana OX=3702 GN=CYP19-3 PE=2 SV=2	CYP19-3	1	0.0186751	67.507	ALHYK(1)GSTFHR	3	-4.0678	1
	TRINITY_DN25256_c1_g1_m.7154	45	K	Peptidyl-prolyl cis-trans isomerase CYP19-3 OS=Arabidopsis thaliana OX=3702 GN=CYP19-3 PE=2 SV=2	CYP19-3	1	0.0168003	46.358	SLCTGEK(1)GIGYSGK	2	-2.3227	1
	TRINITY_DN25285_c0_g1_m.7186	112	K	Rubredoxin OS=Pyrococcus furiosus (strain ATCC 43587 / DSM 3638 / JCM 8422 / Vc1) OX=186497 GN=rub PE=1 SV=2	rub	1	1.37904e-11	234.58	FRPYQPAVNK(1)NANDTDVR	2	0.4656	2
	TRINITY_DN25285_c0_g1_m.7186	66	K	Rubredoxin OS=Pyrococcus furiosus (strain ATCC 43587 / DSM 3638 / JCM 8422 / Vc1) OX=186497 GN=rub PE=1 SV=2	rub	1	0.00643111	79.809	VASK(1)QAYICR	2	-4.3897	1
	TRINITY_DN25285_c0_g1_m.7186	86	K	Rubredoxin OS=Pyrococcus furiosus (strain ATCC 43587 / DSM 3638 / JCM 8422 / Vc1) OX=186497 GN=rub PE=1 SV=2	rub	1	0.000197182	142.56	TPFEK(1)QPDK	2	-2.4638	2
	TRINITY_DN25285_c0_g1_m.7186	100	K	Rubredoxin OS=Pyrococcus furiosus (strain ATCC 43587 / DSM 3638 / JCM 8422 / Vc1) OX=186497 GN=rub PE=1 SV=2	rub	1	0.000143628	125.5	YFCPVCGAPK(1)R	2	-2.6749	1
	TRINITY_DN25372_c0_g1_m.7296	247	K	Eukaryotic translation initiation factor 3 subunit F OS=Arabidopsis thaliana OX=3702 GN=TIF3F1 PE=1 SV=1	TIF3F1	1	1.60776e-08	157.67	YVDNVVK(1)GNVAPDNSIGR	2	3.1522	2
	TRINITY_DN25379_c0_g1_m.7308	29	K	Nucleoside diphosphate kinase 1 OS=Pisum sativum OX=3888 GN=NDPK1 PE=2 SV=1	NDPK1	1	0.00330385	93.467	FEQK(1)GFFLK	2	-3.7351	1
	TRINITY_DN25379_c0_g1_m.7308	48	K	Nucleoside diphosphate kinase 1 OS=Pisum sativum OX=3888 GN=NDPK1 PE=2 SV=1	NDPK1	1	0.000970782	224.09	AFAEK(1)HYADLSAK	2	2.5756	1
	TRINITY_DN25387_c0_g1_m.7320	83	K	Mediator of RNA polymerase II transcription subunit 36a OS=Arabidopsis thaliana OX=3702 GN=MED36A PE=1 SV=2	MED36A	1	0.00333063	93.467	HDGVFIAK(1)GK	2	-2.8935	1
	TRINITY_DN25387_c0_g1_m.7320	115	K	Mediator of RNA polymerase II transcription subunit 36a OS=Arabidopsis thaliana OX=3702 GN=MED36A PE=1 SV=2	MED36A	1	0.0191393	78.043	VSVQNEDGSK(1)VEYR	2	-1.08	1
	TRINITY_DN25412_c0_g1_m.7351	217	K	"Triosephosphate isomerase, chloroplastic OS=Fragaria ananassa OX=3747 GN=TPI PE=2 SV=1"	TPI	1	8.27449e-07	191.95	DIGAK(1)WVILGHSER	2	4.8274	3
	TRINITY_DN25412_c0_g1_m.7351	379	K	"Triosephosphate isomerase, chloroplastic OS=Fragaria ananassa OX=3747 GN=TPI PE=2 SV=1"	TPI	1	0.0255652	51.569	GPEFATIVNSVTAK(1)K	2	-0.26506	1
	TRINITY_DN25412_c0_g1_m.7351	239	K	"Triosephosphate isomerase, chloroplastic OS=Fragaria ananassa OX=3747 GN=TPI PE=2 SV=1"	TPI	1	2.19172e-05	180.81	RHVIGEDDQFIGK(1)K	2	-0.9943	4
	TRINITY_DN25412_c0_g1_m.7351	141	K	"Triosephosphate isomerase, chloroplastic OS=Fragaria ananassa OX=3747 GN=TPI PE=2 SV=1"	TPI	1	4.14189e-05	147.19	FFVGGNWK(1)CNGTK	2	36.709	3
	TRINITY_DN25412_c0_g1_m.7351	321	K	"Triosephosphate isomerase, chloroplastic OS=Fragaria ananassa OX=3747 GN=TPI PE=2 SV=1"	TPI	1	4.51969e-05	117.21	DWLK(1)NNVSAEVASK	2	-1.2464	1
	TRINITY_DN25412_c0_g1_m.7351	331	K	"Triosephosphate isomerase, chloroplastic OS=Fragaria ananassa OX=3747 GN=TPI PE=2 SV=1"	TPI	1	0.00739035	110.88	NNVSAEVASK(1)TR	2	-3.0951	1
	TRINITY_DN25449_c0_g1_m.7401	119	K	"Cysteine synthase, chloroplastic/chromoplastic OS=Solanum tuberosum OX=4113 PE=2 SV=1"		1	0.00014899	154.66	LEIMEPCCSVK(1)DR	2	0.23112	2
	TRINITY_DN25449_c0_g1_m.7401	295	K	"Cysteine synthase, chloroplastic/chromoplastic OS=Solanum tuberosum OX=4113 PE=2 SV=1"		1	0.000147667	142.71	PGPHK(1)IQGIGAGFIPR	3	-4.0942	1
	TRINITY_DN25449_c0_g1_m.7401	199	K	"Cysteine synthase, chloroplastic/chromoplastic OS=Solanum tuberosum OX=4113 PE=2 SV=1"		1	0.0163676	56.091	GMK(1)GAVQK	2	-5.7874	1
	TRINITY_DN25449_c0_g1_m.7401	290	K	"Cysteine synthase, chloroplastic/chromoplastic OS=Solanum tuberosum OX=4113 PE=2 SV=1"		1	1.66335e-08	97.949	VIGIEPTESNILSGGK(1)PGPHK	3	-3.783	1
	TRINITY_DN25469_c0_g1_m.7433	330	K	"Chloroplast stem-loop binding protein of 41 kDa b, chloroplastic OS=Arabidopsis thaliana OX=3702 GN=CSP41B PE=1 SV=1"	CSP41B	1	0.00109535	252.69	DQHFFASVEK(1)AK	2	1.0356	1
	TRINITY_DN25469_c0_g1_m.7433	192	K	"Chloroplast stem-loop binding protein of 41 kDa b, chloroplastic OS=Arabidopsis thaliana OX=3702 GN=CSP41B PE=1 SV=1"	CSP41B	1	0.000132019	145.75	GK(1)LETEDLLASR	2	-3.9232	2
	TRINITY_DN25469_c0_g1_m.7433	253	K	"Chloroplast stem-loop binding protein of 41 kDa b, chloroplastic OS=Arabidopsis thaliana OX=3702 GN=CSP41B PE=1 SV=1"	CSP41B	1	3.85807e-20	191.49	PIPVPNSGIQITQLGHVK(1)DLAR	3	1.3755	3
	TRINITY_DN25469_c0_g1_m.7433	267	K	"Chloroplast stem-loop binding protein of 41 kDa b, chloroplastic OS=Arabidopsis thaliana OX=3702 GN=CSP41B PE=1 SV=1"	CSP41B	1	0.000788432	159.93	AFVQVLGNEK(1)ASK	2	-2.8863	1
	TRINITY_DN25469_c0_g1_m.7433	307	K	"Chloroplast stem-loop binding protein of 41 kDa b, chloroplastic OS=Arabidopsis thaliana OX=3702 GN=CSP41B PE=1 SV=1"	CSP41B	1	8.75933e-09	98.328	AGGFPEPEIIHYNPK(1)EFDFGK	3	-2.0636	1
	TRINITY_DN25469_c0_g1_m.7433	115	K	"Chloroplast stem-loop binding protein of 41 kDa b, chloroplastic OS=Arabidopsis thaliana OX=3702 GN=CSP41B PE=1 SV=1"	CSP41B	1	0.0009485	129.56	ILHLK(1)GDR	2	-3.8084	1
	TRINITY_DN25469_c0_g1_m.7433	77	K	"Chloroplast stem-loop binding protein of 41 kDa b, chloroplastic OS=Arabidopsis thaliana OX=3702 GN=CSP41B PE=1 SV=1"	CSP41B	1	6.9053e-05	158.59	LLVK(1)EGHQVTLFTR	2	2.4402	1
	TRINITY_DN25469_c0_g1_m.7433	292	K	"Chloroplast stem-loop binding protein of 41 kDa b, chloroplastic OS=Arabidopsis thaliana OX=3702 GN=CSP41B PE=1 SV=1"	CSP41B	1	0.00211865	72.327	ACAK(1)AGGFPEPEIIHYNPK	3	-3.0141	1
	TRINITY_DN25469_c0_g1_m.7433	89	K	"Chloroplast stem-loop binding protein of 41 kDa b, chloroplastic OS=Arabidopsis thaliana OX=3702 GN=CSP41B PE=1 SV=1"	CSP41B	1	0.00196138	53.782	GK(1)APISQQLPGESDADYSDFSSK	2	2.7313	1
	TRINITY_DN25469_c0_g1_m.7433	270	K	"Chloroplast stem-loop binding protein of 41 kDa b, chloroplastic OS=Arabidopsis thaliana OX=3702 GN=CSP41B PE=1 SV=1"	CSP41B	1	0.000225142	119.94	ASK(1)QVFNISGEK	2	-2.6968	1
	TRINITY_DN25469_c0_g1_m.7433	110	K	"Chloroplast stem-loop binding protein of 41 kDa b, chloroplastic OS=Arabidopsis thaliana OX=3702 GN=CSP41B PE=1 SV=1"	CSP41B	0.999891	0.017153	40.363	GKAPISQQLPGESDADYSDFSSK(1)ILHLK	4	-2.7595	1
	TRINITY_DN25471_c0_g1_m.7434	221	K	"50S ribosomal protein L13, chloroplastic OS=Arabidopsis thaliana OX=3702 GN=RPL13 PE=2 SV=1"	RPL13	1	0.000235525	125.5	ALFNHLK(1)VYK	2	-3.0059	1
	TRINITY_DN25471_c0_g1_m.7434	102	K	"50S ribosomal protein L13, chloroplastic OS=Arabidopsis thaliana OX=3702 GN=RPL13 PE=2 SV=1"	RPL13	0.940677	2.33232e-05	48.945	TWYPK(0.941)AADHIQTQK(0.059)PWYIVDATDK	3	-0.014929	1
	TRINITY_DN25471_c0_g1_m.7434	224	K	"50S ribosomal protein L13, chloroplastic OS=Arabidopsis thaliana OX=3702 GN=RPL13 PE=2 SV=1"	RPL13	0.999989	0.000348352	76.196	VYK(1)GPDHPHEAQKPIELPIR	4	-1.0805	2
	TRINITY_DN25486_c0_g1_m.7454	133	K	"Peptidyl-prolyl cis-trans isomerase CYP28, chloroplastic OS=Arabidopsis thaliana OX=3702 GN=CYP28 PE=1 SV=1"	CYP28	1	2.64342e-05	153.25	SMCTSNTYK(1)GTFVHK	2	1.0127	4
	TRINITY_DN25590_c2_g2_m.7601	194	K	Alpha-xylosidase 1 OS=Arabidopsis thaliana OX=3702 GN=XYL1 PE=1 SV=1	XYL1	1	0.0193595	40.83	STYVGSGK(1)YAAHWTGDNK	3	-1.2269	1
	TRINITY_DN25616_c0_g1_m.7639	78	K	Superoxide dismutase [Cu-Zn] 2 OS=Mesembryanthemum crystallinum OX=3544 GN=SODCC.2 PE=2 SV=1	SODCC.2	1	1.3823e-05	126.82	EHGAPTDK(1)ER	2	-3.2576	1
	TRINITY_DN25728_c0_g2_m.7790	221	K	Fatty-acid-binding protein 1 OS=Arabidopsis thaliana OX=3702 GN=FAP1 PE=1 SV=1	FAP1	1	0.000801955	101.48	FGGSDNK(1)ELLQR	2	-2.4639	1
	TRINITY_DN25728_c0_g2_m.7790	260	K	Fatty-acid-binding protein 1 OS=Arabidopsis thaliana OX=3702 GN=FAP1 PE=1 SV=1	FAP1	1	0.0159433	54.199	TTIDGK(1)EVGSIESK	2	-2.8675	1
	TRINITY_DN25728_c0_g2_m.7790	236	K	Fatty-acid-binding protein 1 OS=Arabidopsis thaliana OX=3702 GN=FAP1 PE=1 SV=1	FAP1	0.998449	0.00271313	50.09	FTSQFK(0.002)DEYK(0.998)IPR	3	-4.9696	1
	TRINITY_DN25735_c0_g1_m.7799	59	K	Lactoylglutathione lyase GLX1 OS=Arabidopsis thaliana OX=3702 GN=GLX1 PE=1 SV=1	GLX1	1	0.0255592	51.872	TIK(1)FYTEAFGMK	2	-2.8255	1
	TRINITY_DN25735_c0_g1_m.7799	193	K	Lactoylglutathione lyase GLX1 OS=Arabidopsis thaliana OX=3702 GN=GLX1 PE=1 SV=1	GLX1	1	0.000479692	125.5	FYEK(1)ALGMR	2	-3.6221	1
	TRINITY_DN25757_c0_g1_m.7828	182	K	"Nudix hydrolase 26, chloroplastic OS=Arabidopsis thaliana OX=3702 GN=NUDT26 PE=1 SV=1"	NUDT26	1	9.81538e-05	138.71	HQWGGDWK(1)GQAQK	2	0.0020368	1
	TRINITY_DN25777_c0_g1_m.7850	112	K	Ribokinase OS=Arabidopsis thaliana OX=3702 GN=RBSK PE=1 SV=1	RBSK	1	2.33138e-09	117.77	SCQTLAGGK(1)GANQAACGGK	2	-1.0889	1
	TRINITY_DN25788_c0_g1_m.7863	145	K	"NADH dehydrogenase [ubiquinone] flavoprotein 2, mitochondrial OS=Arabidopsis thaliana OX=3702 GN=At4g02580 PE=1 SV=3"	At4g02580	1	8.29289e-06	115.41	EIEDALLK(1)HLGVK	2	-0.24889	1
	TRINITY_DN25809_c1_g1_m.7899	49	K	Glutamine synthetase nodule isozyme OS=Vigna aconitifolia OX=3918 PE=2 SV=1		1	0.00479731	76.255	TLPGPVSDPSK(1)LPK	2	-2.9218	1
	TRINITY_DN25809_c1_g1_m.7899	278	K	Glutamine synthetase nodule isozyme OS=Vigna aconitifolia OX=3918 PE=2 SV=1		1	5.5672e-06	197.79	HK(1)EHIAAYGEGNER	3	-2.0579	3
	TRINITY_DN25809_c1_g1_m.7899	326	K	Glutamine synthetase nodule isozyme OS=Vigna aconitifolia OX=3918 PE=2 SV=1		1	0.000235918	183.08	DTEKEGK(1)GYFEDR	2	1.1198	1
	TRINITY_DN25809_c1_g1_m.7899	255	K	Glutamine synthetase nodule isozyme OS=Vigna aconitifolia OX=3918 PE=2 SV=1		1	3.77572e-19	233.03	PIQGDWNGAGAHTNYSTK(1)SMR	3	-0.76806	5
	TRINITY_DN25812_c1_g1_m.7904	149	K	40S ribosomal protein S7 OS=Avicennia marina OX=82927 GN=RPS7 PE=2 SV=1	RPS7	1	0.0117091	69.716	YQLDGSK(1)IIK	2	-4.5924	1
	TRINITY_DN25812_c1_g1_m.7904	166	K	40S ribosomal protein S7 OS=Avicennia marina OX=82927 GN=RPS7 PE=2 SV=1	RPS7	1	0.000594454	93.162	NNTEYK(1)LETLAGVYR	2	0.31429	1
	TRINITY_DN25868_c0_g1_m.7982	276	K	"Fructose-bisphosphate aldolase 2, chloroplastic OS=Arabidopsis thaliana OX=3702 GN=FBA2 PE=1 SV=2"	FBA2	1	0.000183664	188.6	PSMVTPGAESK(1)DK	2	-0.61226	2
	TRINITY_DN25868_c0_g1_m.7982	386	K	"Fructose-bisphosphate aldolase 2, chloroplastic OS=Arabidopsis thaliana OX=3702 GN=FBA2 PE=1 SV=2"	FBA2	1	0.00186111	195.3	YTGEGESEEAK(1)K	2	2.1519	2
	TRINITY_DN25868_c0_g1_m.7982	58	K	"Fructose-bisphosphate aldolase 2, chloroplastic OS=Arabidopsis thaliana OX=3702 GN=FBA2 PE=1 SV=2"	FBA2	1	0.000144102	134.66	TAK(1)TIASPGR	2	-1.9945	2
	TRINITY_DN25868_c0_g1_m.7982	135	K	"Fructose-bisphosphate aldolase 2, chloroplastic OS=Arabidopsis thaliana OX=3702 GN=FBA2 PE=1 SV=2"	FBA2	1	1.10396e-07	234.58	KIVDILK(1)EQNIVPGIK	2	3.1238	2
	TRINITY_DN25868_c0_g1_m.7982	79	K	"Fructose-bisphosphate aldolase 2, chloroplastic OS=Arabidopsis thaliana OX=3702 GN=FBA2 PE=1 SV=2"	FBA2	1	3.06347e-06	219.93	GILAMDESNATCGK(1)R	2	-0.51823	3
	TRINITY_DN25868_c0_g1_m.7982	345	K	"Fructose-bisphosphate aldolase 2, chloroplastic OS=Arabidopsis thaliana OX=3702 GN=FBA2 PE=1 SV=2"	FBA2	1	6.73027e-11	155.28	ALQNTALK(1)TWGGRPENVK	3	-3.5453	4
	TRINITY_DN25868_c0_g1_m.7982	375	K	"Fructose-bisphosphate aldolase 2, chloroplastic OS=Arabidopsis thaliana OX=3702 GN=FBA2 PE=1 SV=2"	FBA2	1	2.72169e-42	391.33	SNSLAQLGK(1)YTGEGESEEAK	2	2.3192	7
	TRINITY_DN25868_c0_g1_m.7982	366	K	"Fructose-bisphosphate aldolase 2, chloroplastic OS=Arabidopsis thaliana OX=3702 GN=FBA2 PE=1 SV=2"	FBA2	1	6.77105e-06	147.78	AK(1)SNSLAQLGK	2	-3.7544	3
	TRINITY_DN25868_c0_g1_m.7982	278	K	"Fructose-bisphosphate aldolase 2, chloroplastic OS=Arabidopsis thaliana OX=3702 GN=FBA2 PE=1 SV=2"	FBA2	1	0.000106641	136.06	DK(1)ATPTQVADYTLK	2	0.60312	3
	TRINITY_DN25868_c0_g1_m.7982	144	K	"Fructose-bisphosphate aldolase 2, chloroplastic OS=Arabidopsis thaliana OX=3702 GN=FBA2 PE=1 SV=2"	FBA2	1	8.50985e-06	148.76	EQNIVPGIK(1)VDK	2	-1.4084	1
	TRINITY_DN25868_c0_g1_m.7982	355	K	"Fructose-bisphosphate aldolase 2, chloroplastic OS=Arabidopsis thaliana OX=3702 GN=FBA2 PE=1 SV=2"	FBA2	1	5.46814e-13	233.7	TWGGRPENVK(1)AAQDALLLR	2	2.0933	4
	TRINITY_DN25871_c0_g1_m.7987	55	K	"Allene oxide cyclase, chloroplastic OS=Oryza sativa subsp. japonica OX=39947 GN=AOC PE=1 SV=1"	AOC	1	0.00658928	79.059	LYSGDLEK(1)R	2	-3.0377	1
	TRINITY_DN25875_c0_g1_m.7995	221	K	"Chlorophyll a-b binding protein 6A, chloroplastic OS=Solanum lycopersicum OX=4081 GN=CAB6A PE=2 SV=1"	CAB6A	1	1.55444e-10	277.18	YPGGAFDPLGYSK(1)DPEK	2	3.7556	4
	TRINITY_DN25875_c0_g1_m.7995	202	K	"Chlorophyll a-b binding protein 6A, chloroplastic OS=Solanum lycopersicum OX=4081 GN=CAB6A PE=2 SV=1"	CAB6A	1	0.00378933	126.82	SMEK(1)DPEK	2	-3.0591	3
	TRINITY_DN25875_c0_g1_m.7995	126	K	"Chlorophyll a-b binding protein 6A, chloroplastic OS=Solanum lycopersicum OX=4081 GN=CAB6A PE=2 SV=1"	CAB6A	1	7.70946e-06	138.26	FK(1)ESELIHCR	2	0.17585	2
	TRINITY_DN25882_c0_g1_m.8005	276	K	Monodehydroascorbate reductase OS=Solanum lycopersicum OX=4081 GN=AFRR PE=1 SV=1	AFRR	1	0.0125889	65.404	GQVEEAK(1)GGIK	2	-1.5321	1
	TRINITY_DN25882_c0_g1_m.8005	39	K	Monodehydroascorbate reductase OS=Solanum lycopersicum OX=4081 GN=AFRR PE=1 SV=1	AFRR	1	0.0157196	67.887	PGELAIISK(1)EAVAPYER	2	2.1567	1
	TRINITY_DN25882_c0_g1_m.8005	26	K	Monodehydroascorbate reductase OS=Solanum lycopersicum OX=4081 GN=AFRR PE=1 SV=1	AFRR	1	9.85802e-08	233.43	EFAK(1)QGVKPGELAIISK	2	1.9525	1
	TRINITY_DN25882_c0_g1_m.8005	52	K	Monodehydroascorbate reductase OS=Solanum lycopersicum OX=4081 GN=AFRR PE=1 SV=1	AFRR	1	7.16779e-07	156.02	PALSK(1)AYLFPESPAR	2	0.26264	2
	TRINITY_DN25882_c0_g1_m.8005	269	K	Monodehydroascorbate reductase OS=Solanum lycopersicum OX=4081 GN=AFRR PE=1 SV=1	AFRR	1	0.000143062	248.59	PLTTLFK(1)GQVEEAK	2	2.4234	1
	TRINITY_DN25882_c0_g1_m.8005	103	K	Monodehydroascorbate reductase OS=Solanum lycopersicum OX=4081 GN=AFRR PE=1 SV=1	AFRR	1	2.68477e-08	196.42	ADIAGK(1)TLVSAAGESFK	2	-0.45981	1
	TRINITY_DN25882_c0_g1_m.8005	405	K	Monodehydroascorbate reductase OS=Solanum lycopersicum OX=4081 GN=AFRR PE=1 SV=1	AFRR	1	1.23406e-12	191.95	VVGAFLESGTPEENK(1)AIAK	2	1.6936	1
	TRINITY_DN25882_c0_g1_m.8005	380	K	Monodehydroascorbate reductase OS=Solanum lycopersicum OX=4081 GN=AFRR PE=1 SV=1	AFRR	1	0.000881293	92.732	PK(1)FGSYWIK	2	-5.154	1
	TRINITY_DN25927_c0_g1_m.8070	166	K	60S ribosomal protein L13a-4 OS=Arabidopsis thaliana OX=3702 GN=RPL13AD PE=2 SV=1	RPL13AD	1	0.00355522	61.48	LQAGHK(1)YCLLGR	2	-0.085568	2
	TRINITY_DN25927_c0_g1_m.8070	215	K	60S ribosomal protein L13a-4 OS=Arabidopsis thaliana OX=3702 GN=RPL13AD PE=2 SV=1	RPL13AD	1	0.00956855	65.156	AEK(1)AAEEK	2	-3.5882	1
	TRINITY_DN25927_c0_g1_m.8070	57	K	60S ribosomal protein L13a-4 OS=Arabidopsis thaliana OX=3702 GN=RPL13AD PE=2 SV=1	RPL13AD	1	1.21699e-05	130.79	LASIVAK(1)ELLNGQK	2	0.92046	1
	TRINITY_DN25927_c0_g1_m.8070	186	K	60S ribosomal protein L13a-4 OS=Arabidopsis thaliana OX=3702 GN=RPL13AD PE=2 SV=1	RPL13AD	1	0.000959227	70.552	LSSEVGWNHYDTIK(1)ELESK	3	-3.8303	1
	TRINITY_DN25927_c0_g1_m.8070	110	K	60S ribosomal protein L13a-4 OS=Arabidopsis thaliana OX=3702 GN=RPL13AD PE=2 SV=1	RPL13AD	1	0.00403046	80.294	APAK(1)ILWR	2	-6.0768	1
	TRINITY_DN25991_c0_g1_m.8170	206	K	ATP-dependent 6-phosphofructokinase 2 OS=Arabidopsis thaliana OX=3702 GN=PFK2 PE=1 SV=1	PFK2	1	0.00468282	72.355	LVHNWHK(1)R	2	-1.7142	1
	TRINITY_DN25991_c0_g1_m.8170	492	K	ATP-dependent 6-phosphofructokinase 2 OS=Arabidopsis thaliana OX=3702 GN=PFK2 PE=1 SV=1	PFK2	1	0.000329907	125.5	DHK(1)WAWIR	2	-7.6733	1
	TRINITY_DN25991_c0_g1_m.8170	199	K	ATP-dependent 6-phosphofructokinase 2 OS=Arabidopsis thaliana OX=3702 GN=PFK2 PE=1 SV=1	PFK2	1	0.0014034	85.821	EPVELNPK(1)LVHNWHK	2	1.2015	1
	TRINITY_DN26043_c0_g1_m.8256	96	K	40S ribosomal protein S14 OS=Zea mays OX=4577 PE=3 SV=1		1	0.00131315	191.67	ELGITALHIK(1)LR	2	-1.7223	1
	TRINITY_DN26061_c0_g1_m.8282	508	K	"Pentatricopeptide repeat-containing protein At4g21705, mitochondrial OS=Arabidopsis thaliana OX=3702 GN=At4g21705 PE=2 SV=1"	At4g21705	1	0.00279451	74.524	AEK(1)IDEDEETKK	2	-2.7427	1
	TRINITY_DN26078_c0_g1_m.8310	52	K	Probable glutathione S-transferase OS=Glycine max OX=3847 GN=HSP26-A PE=2 SV=1	HSP26-A	1	0.0296493	50.297	STALLEYNPIHK(1)K	2	0.0053294	1
	TRINITY_DN26078_c0_g1_m.8310	139	K	Probable glutathione S-transferase OS=Glycine max OX=3847 GN=HSP26-A PE=2 SV=1	HSP26-A	1	0.00128119	98.009	FLEHELK(1)GR	2	-2.2501	1
	TRINITY_DN26078_c0_g1_m.8310	132	K	Probable glutathione S-transferase OS=Glycine max OX=3847 GN=HSP26-A PE=2 SV=1	HSP26-A	1	0.000768822	115.04	AVENLK(1)FLEHELK	2	3.1728	1
	TRINITY_DN26078_c0_g1_m.8310	220	K	Probable glutathione S-transferase OS=Glycine max OX=3847 GN=HSP26-A PE=2 SV=1	HSP26-A	1	6.89346e-05	129.28	EVHLSK(1)EAPK	2	-0.022499	1
	TRINITY_DN26083_c0_g1_m.8316	46	K	thioredoxin protein [Medicago truncatula]		1	1.50101e-05	133.9	LDGFVYGK(1)HR	2	-4.3788	1
	TRINITY_DN26083_c0_g1_m.8316	183	K	thioredoxin protein [Medicago truncatula]		1	0.00402891	87.251	VSFK(1)YSTSR	2	-3.8415	1
	TRINITY_DN26083_c0_g1_m.8316	216	K	thioredoxin protein [Medicago truncatula]		1	4.6387e-07	128.57	LPDAGSPLDFNGWK(1)K	2	-0.95205	1
	TRINITY_DN26090_c0_g1_m.8325	99	K	"Phenylalanine--tRNA ligase alpha subunit, cytoplasmic OS=Arabidopsis thaliana OX=3702 GN=At4g39280 PE=2 SV=3"	At4g39280	1	0.00732631	40.861	LPPSVYK(1)IGCAQAAK	2	1.727	1
	TRINITY_DN26090_c0_g1_m.8325	328	K	"Phenylalanine--tRNA ligase alpha subunit, cytoplasmic OS=Arabidopsis thaliana OX=3702 GN=At4g39280 PE=2 SV=3"	At4g39280	0.999993	0.0097729	87.895	MLYK(1)LAQKPFVPMK	2	3.9776	1
	TRINITY_DN26093_c0_g1_m.8330	10	K	60S ribosomal protein L13a-3 OS=Arabidopsis thaliana OX=3702 GN=RPL13AC PE=2 SV=1	RPL13AC	1	0.00295627	105.81	VSGSGICAK(1)R	2	-3.6021	1
	TRINITY_DN26102_c0_g1_m.8343	25	K	Peroxisomal multifunctional enzyme type 2 OS=Rattus norvegicus OX=10116 GN=Hsd17b4 PE=1 SV=3	Hsd17b4	1	0.000895923	78.043	QHFETDEGK(1)ELCK	2	-1.4612	1
	TRINITY_DN26118_c0_g1_m.8368	32	K	26S proteasome non-ATPase regulatory subunit 8 homolog A OS=Arabidopsis thaliana OX=3702 GN=RPN12A PE=1 SV=1	RPN12A	1	0.0126529	67.889	FK(1)AAFVR	2	-5.2778	1
	TRINITY_DN26155_c0_g1_m.8412	243	K	"Succinate dehydrogenase [ubiquinone] iron-sulfur subunit 2, mitochondrial OS=Arabidopsis thaliana OX=3702 GN=SDH2-2 PE=1 SV=2"	SDH2-2	1	0.000288259	87.895	LESINDEFK(1)LYR	2	-0.97275	1
	TRINITY_DN26155_c0_g1_m.8412	68	K	"Succinate dehydrogenase [ubiquinone] iron-sulfur subunit 2, mitochondrial OS=Arabidopsis thaliana OX=3702 GN=SDH2-2 PE=1 SV=2"	SDH2-2	1	2.14587e-08	142.73	WNPDKPGKPELQDYK(1)IDLK	3	-1.6489	1
	TRINITY_DN26164_c2_g1_m.8430	350	K	"Ferredoxin--NADP reductase, leaf isozyme, chloroplastic OS=Pisum sativum OX=3888 GN=PETH PE=1 SV=1"	PETH	1	0.000212125	197.66	DGIDWLDYK(1)K	2	-1.5614	1
	TRINITY_DN26164_c2_g1_m.8430	203	K	"Ferredoxin--NADP reductase, leaf isozyme, chloroplastic OS=Pisum sativum OX=3888 GN=PETH PE=1 SV=1"	PETH	1	0.000418222	127.03	ITGPVGK(1)EMLMPK	2	-0.49871	3
	TRINITY_DN26164_c2_g1_m.8430	190	K	"Ferredoxin--NADP reductase, leaf isozyme, chloroplastic OS=Pisum sativum OX=3888 GN=PETH PE=1 SV=1"	PETH	1	0.00049498	104	GVCSNFLCDLK(1)PGAEVK	2	3.3932	1
	TRINITY_DN26164_c2_g1_m.8430	272	K	"Ferredoxin--NADP reductase, leaf isozyme, chloroplastic OS=Pisum sativum OX=3888 GN=PETH PE=1 SV=1"	PETH	1	1.5754e-05	122.44	MEEK(1)YPDNFR	2	-1.858	2
	TRINITY_DN26164_c2_g1_m.8430	85	K	"Ferredoxin--NADP reductase, leaf isozyme, chloroplastic OS=Pisum sativum OX=3888 GN=PETH PE=1 SV=1"	PETH	1	0.000989069	142.04	PK(1)NPYTGR	2	-5.4296	2
	TRINITY_DN26164_c2_g1_m.8430	71	K	"Ferredoxin--NADP reductase, leaf isozyme, chloroplastic OS=Pisum sativum OX=3888 GN=PETH PE=1 SV=1"	PETH	0.989448	0.0147516	75.474	VSK(0.989)K(0.011)DEEGVVTNK	3	-5.0047	2
	TRINITY_DN26164_c2_g1_m.8430	291	K	"Ferredoxin--NADP reductase, leaf isozyme, chloroplastic OS=Pisum sativum OX=3888 GN=PETH PE=1 SV=1"	PETH	1	0.000214395	119.07	EQTNEK(1)GEK	2	-2.7955	1
	TRINITY_DN26164_c2_g1_m.8430	68	K	"Ferredoxin--NADP reductase, leaf isozyme, chloroplastic OS=Pisum sativum OX=3888 GN=PETH PE=1 SV=1"	PETH	0.99972	0.00506091	113.7	KVEK(1)VSK	2	-3.4762	1
	TRINITY_DN26164_c2_g1_m.8430	268	K	"Ferredoxin--NADP reductase, leaf isozyme, chloroplastic OS=Pisum sativum OX=3888 GN=PETH PE=1 SV=1"	PETH	1	9.45008e-05	137.84	EEFEK(1)MEEK	2	0.54277	3
	TRINITY_DN26164_c2_g1_m.8430	81	K	"Ferredoxin--NADP reductase, leaf isozyme, chloroplastic OS=Pisum sativum OX=3888 GN=PETH PE=1 SV=1"	PETH	1	4.58679e-05	269.91	KDEEGVVTNK(1)FK	2	-0.26813	6
	TRINITY_DN26164_c2_g1_m.8430	294	K	"Ferredoxin--NADP reductase, leaf isozyme, chloroplastic OS=Pisum sativum OX=3888 GN=PETH PE=1 SV=1"	PETH	1	5.28544e-05	146.37	GEK(1)MYIQTR	2	-2.7853	5
	TRINITY_DN26164_c2_g1_m.8430	329	K	"Ferredoxin--NADP reductase, leaf isozyme, chloroplastic OS=Pisum sativum OX=3888 GN=PETH PE=1 SV=1"	PETH	1	0.0124355	45.654	GMEK(1)GIDDIMVSLAAK	2	2.7527	1
	TRINITY_DN26164_c2_g1_m.8430	325	K	"Ferredoxin--NADP reductase, leaf isozyme, chloroplastic OS=Pisum sativum OX=3888 GN=PETH PE=1 SV=1"	PETH	1	0.000858777	70.806	DNTYIYMCGLK(1)GMEK	2	5.0902	3
	TRINITY_DN26197_c16_g1_m.8485	106	K	"D-lactate dehydrogenase [cytochrome], mitochondrial OS=Arabidopsis thaliana OX=3702 GN=DLD PE=1 SV=1"	DLD	1	0.000956425	103.87	GSTDYVVK(1)GSHK	2	-1.9869	1
	TRINITY_DN26198_c0_g1_m.8486	42	K	"Chlorophyll a-b binding protein 151, chloroplastic OS=Gossypium hirsutum OX=3635 GN=CAB-151 PE=2 SV=2"	CAB-151	1	4.02316e-10	234.93	TVK(1)SAPQSIWYGPDRPK	2	1.3033	2
	TRINITY_DN26221_c0_g1_m.8521	74	K	Peptidyl-prolyl cis-trans isomerase OS=Catharanthus roseus OX=4058 GN=PCKR1 PE=1 SV=1	PCKR1	1	0.0015581	92.428	ALCTGEK(1)GTGR	2	-4.1449	1
	TRINITY_DN26221_c0_g1_m.8521	127	K	Peptidyl-prolyl cis-trans isomerase OS=Catharanthus roseus OX=4058 GN=PCKR1 PE=1 SV=1	PCKR1	1	0.0234857	62.969	FADENFVK(1)K	2	-3.583	1
	TRINITY_DN26221_c0_g1_m.8521	162	K	Peptidyl-prolyl cis-trans isomerase OS=Catharanthus roseus OX=4058 GN=PCKR1 PE=1 SV=1	PCKR1	1	0.000616668	257.66	TEWLDGK(1)HVVFGK	2	6.8271	2
	TRINITY_DN26221_c0_g1_m.8521	86	K	Peptidyl-prolyl cis-trans isomerase OS=Catharanthus roseus OX=4058 GN=PCKR1 PE=1 SV=1	PCKR1	1	1.92361e-06	162.49	PLHYK(1)GSTFHR	2	-0.87428	7
	TRINITY_DN26255_c0_g1_m.8576	35	K	Hydroxyphenylpyruvate reductase OS=Plectranthus scutellarioides OX=4142 GN=HPPR PE=1 SV=2	HPPR	1	0.000883539	108.93	LWTVPHK(1)AQFLK	2	-0.40546	1
	TRINITY_DN26255_c0_g1_m.8576	137	K	Hydroxyphenylpyruvate reductase OS=Plectranthus scutellarioides OX=4142 GN=HPPR PE=1 SV=2	HPPR	1	0.0224554	58.916	IGDYK(1)LTTK	2	-5.2041	1
	TRINITY_DN26255_c0_g1_m.8576	40	K	Hydroxyphenylpyruvate reductase OS=Plectranthus scutellarioides OX=4142 GN=HPPR PE=1 SV=2	HPPR	1	0.00159258	155.57	AQFLK(1)DNANSVR	2	-1.3787	1
	TRINITY_DN26255_c0_g1_m.8576	132	K	Hydroxyphenylpyruvate reductase OS=Plectranthus scutellarioides OX=4142 GN=HPPR PE=1 SV=2	HPPR	1	0.0214231	53.679	WK(1)IGDYK	2	-6.0689	1
	TRINITY_DN26255_c0_g1_m.8576	178	K	Hydroxyphenylpyruvate reductase OS=Plectranthus scutellarioides OX=4142 GN=HPPR PE=1 SV=2	HPPR	1	0.0160809	67.464	SEK(1)ANVGYK	2	-3.6288	1
	TRINITY_DN26268_c0_g1_m.8589	228	K	"Multiple organellar RNA editing factor 9, chloroplastic OS=Arabidopsis thaliana OX=3702 GN=MORF9 PE=1 SV=1"	MORF9	1	0.0137361	58.687	EPK(1)YESR	2	-2.947	1
	TRINITY_DN26268_c0_g1_m.8589	222	K	"Multiple organellar RNA editing factor 9, chloroplastic OS=Arabidopsis thaliana OX=3702 GN=MORF9 PE=1 SV=1"	MORF9	1	1.25957e-05	100.07	YINGEIIPGNYPVYQPK(1)K	2	0.95432	2
	TRINITY_DN26276_c0_g1_m.8598	191	K	Translation initiation factor eIF-2B subunit alpha OS=Dictyostelium discoideum OX=44689 GN=eif2b1 PE=3 SV=1	eif2b1	1	3.85482e-07	147.72	TSALEYEDFNSAK(1)SR	2	3.3085	1
	TRINITY_DN26279_c0_g1_m.8606	163	K	"Peptide deformylase 1A, chloroplastic OS=Solanum lycopersicum OX=4081 GN=PDF1A PE=2 SV=1"	PDF1A	1	0.000538466	126.29	EYISYAPK(1)EEIK	2	-0.94995	1
	TRINITY_DN26279_c0_g1_m.8606	117	K	"Peptide deformylase 1A, chloroplastic OS=Solanum lycopersicum OX=4081 GN=PDF1A PE=2 SV=1"	PDF1A	1	0.000743975	96.946	EVEPGEIGSDK(1)IQK	2	-1.4032	1
	TRINITY_DN26305_c0_g1_m.8646	123	K	"Nucleoside diphosphate kinase 2, chloroplastic OS=Nicotiana tabacum OX=4097 GN=NDPK2 PE=1 SV=1"	NDPK2	1	0.000914537	183	LTGLK(1)LFQCPR	2	-2.6335	1
	TRINITY_DN26305_c0_g1_m.8646	137	K	"Nucleoside diphosphate kinase 2, chloroplastic OS=Nicotiana tabacum OX=4097 GN=NDPK2 PE=1 SV=1"	NDPK2	1	0.000234851	167.76	DLAEEHYK(1)DLK	2	1.6641	1
	TRINITY_DN26305_c0_g1_m.8646	211	K	"Nucleoside diphosphate kinase 2, chloroplastic OS=Nicotiana tabacum OX=4097 GN=NDPK2 PE=1 SV=1"	NDPK2	1	0.000294723	190.68	NVVHGSDSPENGK(1)R	2	-1.0114	4
	TRINITY_DN26319_c0_g1_m.8668	119	K	NADH dehydrogenase [ubiquinone] 1 alpha subcomplex subunit 13-B OS=Arabidopsis thaliana OX=3702 GN=At2g33220 PE=2 SV=1	At2g33220	1	2.59802e-05	91.245	DVPGWK(1)VGESVYHSGR	2	4.8865	1
	TRINITY_DN26363_c0_g2_m.8730	51	K	D-aminoacyl-tRNA deacylase OS=Arabidopsis thaliana OX=3702 GN=GEK1 PE=1 SV=2	GEK1	1	0.0177441	74.269	VLVHEK(1)SIVK	2	-1.701	1
	TRINITY_DN26394_c0_g1_m.8768	203	K	60S ribosomal protein L13-1 OS=Arabidopsis thaliana OX=3702 GN=RPL13B PE=1 SV=1	RPL13B	0.999492	0.00462867	81.099	AAEAEK(0.999)EDK(0.001)K	2	-3.1121	2
	TRINITY_DN26394_c0_g1_m.8768	176	K	60S ribosomal protein L13-1 OS=Arabidopsis thaliana OX=3702 GN=RPL13B PE=1 SV=1	RPL13B	1	0.0372301	56.014	SFK(1)AYDK	2	-6.0093	1
	TRINITY_DN26394_c0_g1_m.8768	14	K	60S ribosomal protein L13-1 OS=Arabidopsis thaliana OX=3702 GN=RPL13B PE=1 SV=1	RPL13B	1	4.99339e-05	107.08	HNNVIPNGHFK(1)K	2	-0.77435	4
	TRINITY_DN26400_c0_g4_m.8777	154	K	Carboxymethylenebutenolidase homolog OS=Homo sapiens OX=9606 GN=CMBL PE=1 SV=1	CMBL	1	0.000427803	156.14	HRPK(1)DMFEQWIAK	2	2.6863	2
	TRINITY_DN26400_c0_g4_m.8777	284	K	Carboxymethylenebutenolidase homolog OS=Homo sapiens OX=9606 GN=CMBL PE=1 SV=1	CMBL	1	0.0352467	42.888	GQGHGFAHRPK(1)SPEEDGDAEQAFFMTR	4	-0.13434	1
	TRINITY_DN26403_c1_g1_m.8781	234	K	Zinc-finger homeodomain protein 9 OS=Arabidopsis thaliana OX=3702 GN=ZHD9 PE=1 SV=1	ZHD9	1	0.036336	42.835	TK(1)FSQDQK	2	-3.4545	1
	TRINITY_DN26405_c0_g1_m.8785	279	K	"1-deoxy-D-xylulose 5-phosphate reductoisomerase, chloroplastic OS=Oryza sativa subsp. japonica OX=39947 GN=DXR PE=2 SV=2"	DXR	1	0.0374254	58.286	HPNWNMGK(1)K	2	-1.7257	1
	TRINITY_DN26409_c0_g1_m.8787	87	K	Peptidyl-prolyl cis-trans isomerase CYP20-1 OS=Arabidopsis thaliana OX=3702 GN=CYP20-1 PE=1 SV=1	CYP20-1	1	0.0239645	69.905	PLHYK(1)GSK	2	-4.1086	3
	TRINITY_DN26409_c0_g1_m.8787	127	K	Peptidyl-prolyl cis-trans isomerase CYP20-1 OS=Arabidopsis thaliana OX=3702 GN=CYP20-1 PE=1 SV=1	CYP20-1	1	0.000499392	121.67	FADENFK(1)LK	2	-3.3042	2
	TRINITY_DN26409_c0_g1_m.8787	120	K	Peptidyl-prolyl cis-trans isomerase CYP20-1 OS=Arabidopsis thaliana OX=3702 GN=CYP20-1 PE=1 SV=1	CYP20-1	1	4.25001e-09	172.51	GGESIYGDK(1)FADENFK	2	1.7074	1
	TRINITY_DN26409_c0_g1_m.8787	75	K	Peptidyl-prolyl cis-trans isomerase CYP20-1 OS=Arabidopsis thaliana OX=3702 GN=CYP20-1 PE=1 SV=1	CYP20-1	1	0.00569734	83.623	ALCTGEK(1)GVGK	2	-2.3878	1
	TRINITY_DN26409_c0_g1_m.8787	169	K	Peptidyl-prolyl cis-trans isomerase CYP20-1 OS=Arabidopsis thaliana OX=3702 GN=CYP20-1 PE=1 SV=1	CYP20-1	1	1.45372e-08	107.6	HVVFGK(1)VLSGMDVVYK	2	4.2859	1
	TRINITY_DN26409_c0_g1_m.8787	31	K	Peptidyl-prolyl cis-trans isomerase CYP20-1 OS=Arabidopsis thaliana OX=3702 GN=CYP20-1 PE=1 SV=1	CYP20-1	1	6.26689e-05	131.54	EDLK(1)EVTHK	2	-27.048	2
	TRINITY_DN26416_c0_g1_m.8796	71	K	"Reactive Intermediate Deaminase A, chloroplastic OS=Arabidopsis thaliana OX=3702 GN=RIDA PE=1 SV=1"	RIDA	1	0.00508909	72.031	TDK(1)APAALGPYSQAIK	2	0.295	1
	TRINITY_DN26420_c0_g1_m.8800	312	K	"Chloroplast stem-loop binding protein of 41 kDa a, chloroplastic OS=Arabidopsis thaliana OX=3702 GN=CSP41A PE=1 SV=1"	CSP41A	1	0.0155003	59.67	AVTLDGITK(1)LCAQAAGR	2	2.6761	1
	TRINITY_DN26420_c0_g1_m.8800	330	K	"Chloroplast stem-loop binding protein of 41 kDa a, chloroplastic OS=Arabidopsis thaliana OX=3702 GN=CSP41A PE=1 SV=1"	CSP41A	1	1.67348e-24	242.43	PVNIVHYDPK(1)AVGIDAK	2	3.2009	5
	TRINITY_DN26420_c0_g1_m.8800	179	K	"Chloroplast stem-loop binding protein of 41 kDa a, chloroplastic OS=Arabidopsis thaliana OX=3702 GN=CSP41A PE=1 SV=1"	CSP41A	1	1.96709e-11	182.22	PVVDWAK(1)SSGVK	2	-2.9334	3
	TRINITY_DN26420_c0_g1_m.8800	139	K	"Chloroplast stem-loop binding protein of 41 kDa a, chloroplastic OS=Arabidopsis thaliana OX=3702 GN=CSP41A PE=1 SV=1"	CSP41A	1	8.02773e-19	239.48	FSEIVSTGGK(1)TVWGDPAEVGK	2	3.4526	1
	TRINITY_DN26420_c0_g1_m.8800	388	K	"Chloroplast stem-loop binding protein of 41 kDa a, chloroplastic OS=Arabidopsis thaliana OX=3702 GN=CSP41A PE=1 SV=1"	CSP41A	0.999995	0.000237103	150.21	KDIK(1)FELDDK	2	-3.5861	1
	TRINITY_DN26420_c0_g1_m.8800	355	K	"Chloroplast stem-loop binding protein of 41 kDa a, chloroplastic OS=Arabidopsis thaliana OX=3702 GN=CSP41A PE=1 SV=1"	CSP41A	0.999969	0.00026626	46.528	AAK(1)DILGWQGTTNLPEDLKER	3	-2.579	1
	TRINITY_DN26423_c0_g1_m.8804	219	K	Probable cinnamyl alcohol dehydrogenase 9 OS=Arabidopsis thaliana OX=3702 GN=CAD9 PE=2 SV=2	CAD9	1	0.0061483	61.042	VTVISSSPGK(1)QSEAIDR	2	-27.293	1
	TRINITY_DN26423_c0_g1_m.8804	3	K	Probable cinnamyl alcohol dehydrogenase 9 OS=Arabidopsis thaliana OX=3702 GN=CAD9 PE=2 SV=2	CAD9	1	0.00137791	108.3	AK(1)SPEEEHPQK	2	-0.73181	1
	TRINITY_DN26423_c0_g1_m.8804	12	K	Probable cinnamyl alcohol dehydrogenase 9 OS=Arabidopsis thaliana OX=3702 GN=CAD9 PE=2 SV=2	CAD9	1	0.00118018	95.138	SPEEEHPQK(1)VFGWAAR	2	4.5979	2
	TRINITY_DN26425_c1_g1_m.8811	77	K	"ATP synthase gamma chain, chloroplastic OS=Nicotiana tabacum OX=4097 GN=ATPC PE=1 SV=1"	ATPC	1	0.000715846	134.66	NTQK(1)ITEAMK	2	-1.0464	2
	TRINITY_DN26425_c1_g1_m.8811	352	K	"ATP synthase gamma chain, chloroplastic OS=Nicotiana tabacum OX=4097 GN=ATPC PE=1 SV=1"	ATPC	1	4.30643e-08	285.55	MSAMSNATDNAVELK(1)K	2	0.65576	4
	TRINITY_DN26425_c1_g1_m.8811	83	K	"ATP synthase gamma chain, chloroplastic OS=Nicotiana tabacum OX=4097 GN=ATPC PE=1 SV=1"	ATPC	1	0.000369052	81.099	ITEAMK(1)LVAAAK	2	-1.1632	3
	TRINITY_DN26425_c1_g1_m.8811	73	K	"ATP synthase gamma chain, chloroplastic OS=Nicotiana tabacum OX=4097 GN=ATPC PE=1 SV=1"	ATPC	1	0.000974923	113.7	IDSVK(1)NTQK	2	-2.4179	2
	TRINITY_DN26425_c1_g1_m.8811	196	K	"ATP synthase gamma chain, chloroplastic OS=Nicotiana tabacum OX=4097 GN=ATPC PE=1 SV=1"	ATPC	1	0.000939509	104.86	RPYIPVDK(1)FFEGGSLPTAK	2	1.2871	2
	TRINITY_DN26516_c0_g1_m.8953	127	K	Fumarylacetoacetase OS=Arabidopsis thaliana OX=3702 GN=FAH PE=1 SV=1	FAH	1	0.0386507	63.301	PAWK(1)EAR	2	-5.7806	1
	TRINITY_DN26569_c0_g1_m.9025	453	K	Serine carboxypeptidase-like 40 OS=Arabidopsis thaliana OX=3702 GN=SCPL40 PE=2 SV=2	SCPL40	1	0.0195168	69.276	VPVTSTK(1)YSIAK	2	-2.1665	1
	TRINITY_DN26569_c0_g1_m.9025	99	K	Serine carboxypeptidase-like 40 OS=Arabidopsis thaliana OX=3702 GN=SCPL40 PE=2 SV=2	SCPL40	1	0.00255021	72.846	DHDVDDVVHDGLK(1)ER	2	2.1654	2
	TRINITY_DN26569_c0_g1_m.9025	179	K	Serine carboxypeptidase-like 40 OS=Arabidopsis thaliana OX=3702 GN=SCPL40 PE=2 SV=2	SCPL40	1	0.00037423	167.76	VYSDGK(1)TLYTNR	2	0.16929	1
	TRINITY_DN26569_c0_g1_m.9025	241	K	Serine carboxypeptidase-like 40 OS=Arabidopsis thaliana OX=3702 GN=SCPL40 PE=2 SV=2	SCPL40	1	0.00406723	66.087	FPEYK(1)SR	2	-4.9968	1
	TRINITY_DN26569_c0_g1_m.9025	216	K	Serine carboxypeptidase-like 40 OS=Arabidopsis thaliana OX=3702 GN=SCPL40 PE=2 SV=2	SCPL40	1	0.000116527	152.17	SSDYDK(1)SGDKK	2	-3.0676	1
	TRINITY_DN26661_c0_g4_m.9175	157	K	"Tetrapyrrole-binding protein, chloroplastic OS=Arabidopsis thaliana OX=3702 GN=GUN4 PE=1 SV=1"	GUN4	1	0.00216943	97.277	IFNK(1)VNNDFTR	2	-1.994	1
	TRINITY_DN26684_c0_g1_m.9217	92	K	Glutathione S-transferase OS=Hyoscyamus muticus OX=35626 PE=1 SV=1		1	1.02561e-05	147.19	GTQLLYHDSK(1)K	2	2.0768	1
	TRINITY_DN26684_c0_g1_m.9217	140	K	Glutathione S-transferase OS=Hyoscyamus muticus OX=35626 PE=1 SV=1		1	2.68399e-08	239.98	IPTDQAVIDENEAK(1)LGK	2	4.2097	1
	TRINITY_DN26684_c0_g1_m.9217	126	K	Glutathione S-transferase OS=Hyoscyamus muticus OX=35626 PE=1 SV=1		1	2.09669e-11	206.14	PMFK(1)IPTDQAVIDENEAK	2	2.5408	2
	TRINITY_DN26684_c0_g1_m.9217	143	K	Glutathione S-transferase OS=Hyoscyamus muticus OX=35626 PE=1 SV=1		1	0.00176018	83.438	LGK(1)VLDVYESR	2	-5.5527	1
	TRINITY_DN26684_c0_g1_m.9217	82	K	Glutathione S-transferase OS=Hyoscyamus muticus OX=35626 PE=1 SV=1		1	1.42384e-09	122.66	FVAEEYADK(1)GTQLLYHDSK	3	-2.8189	1
	TRINITY_DN26684_c0_g1_m.9217	5	K	Glutathione S-transferase OS=Hyoscyamus muticus OX=35626 PE=1 SV=1		1	2.69668e-05	102.57	AAIK(1)VHGSPISTATQR	2	1.7038	1
	TRINITY_DN26689_c0_g1_m.9226	75	K	"Phosphoglucan phosphatase LSF2, chloroplastic OS=Arabidopsis thaliana OX=3702 GN=LSF2 PE=1 SV=1"	LSF2	1	0.000276809	99.34	TNK(1)MEEYNIAMK	2	-3.396	1
	TRINITY_DN26692_c0_g1_m.9232	42	K	"Probable NADH dehydrogenase [ubiquinone] 1 alpha subcomplex subunit 5, mitochondrial OS=Arabidopsis thaliana OX=3702 GN=At5g52840 PE=1 SV=1"	At5g52840	1	0.0261563	63.766	TLK(1)EVQAIPEDEGYR	2	-7.6004	1
	TRINITY_DN26692_c0_g1_m.9232	66	K	"Probable NADH dehydrogenase [ubiquinone] 1 alpha subcomplex subunit 5, mitochondrial OS=Arabidopsis thaliana OX=3702 GN=At5g52840 PE=1 SV=1"	At5g52840	1	1.04988e-05	126.17	LK(1)VCEEESDWEAIEK	2	6.7079	1
	TRINITY_DN26692_c0_g1_m.9232	79	K	"Probable NADH dehydrogenase [ubiquinone] 1 alpha subcomplex subunit 5, mitochondrial OS=Arabidopsis thaliana OX=3702 GN=At5g52840 PE=1 SV=1"	At5g52840	1	0.0027173	86.838	VCEEESDWEAIEK(1)R	2	1.4231	1
	TRINITY_DN26699_c0_g1_m.9242	217	K	"Chlorophyll a-b binding protein 7, chloroplastic OS=Solanum lycopersicum OX=4081 GN=CAB7 PE=3 SV=1"	CAB7	1	0.0175135	56.014	TK(1)EIK(1)NGR	2	29.696	1
	TRINITY_DN26699_c0_g1_m.9242	220	K	"Chlorophyll a-b binding protein 7, chloroplastic OS=Solanum lycopersicum OX=4081 GN=CAB7 PE=3 SV=1"	CAB7	1	0.0175135	56.014	TK(1)EIK(1)NGR	2	29.696	1
	TRINITY_DN26762_c0_g1_m.9337	103	K	Eukaryotic translation initiation factor isoform 4E-2 OS=Zea mays OX=4577 PE=2 SV=1		1	0.000137532	60.324	WEDPQCASGGK(1)WTVPSNK	2	4.6783	1
	TRINITY_DN26762_c0_g1_m.9337	171	K	Eukaryotic translation initiation factor isoform 4E-2 OS=Zea mays OX=4577 PE=2 SV=1		1	0.0159078	81.099	WK(1)QIIDVNDK	2	-4.6333	1
	TRINITY_DN26773_c0_g1_m.9357	212	K	40S ribosomal protein S3a OS=Cicer arietinum OX=3827 PE=2 SV=1		1	1.99763e-11	179.21	EIMVNQAASCDLK(1)DLVNK	2	1.2727	1
	TRINITY_DN26773_c0_g1_m.9357	252	K	40S ribosomal protein S3a OS=Cicer arietinum OX=3827 PE=2 SV=1		1	0.0256871	74.486	APK(1)FDLGK	2	-3.9076	1
	TRINITY_DN26773_c0_g1_m.9357	85	K	40S ribosomal protein S3a OS=Cicer arietinum OX=3827 PE=2 SV=1		1	0.0145081	53.028	TQGTK(1)IASEGLK	2	-2.3569	1
	TRINITY_DN26773_c0_g1_m.9357	63	K	40S ribosomal protein S3a OS=Cicer arietinum OX=3827 PE=2 SV=1		0.999899	0.0128336	54.309	KDWYDIK(1)APSLFNQR	2	5.2458	2
	TRINITY_DN26773_c0_g1_m.9357	75	K	40S ribosomal protein S3a OS=Cicer arietinum OX=3827 PE=2 SV=1		1	0.0242868	47.349	QVGK(1)TLVTR	2	-6.6296	1
	TRINITY_DN26841_c0_g1_m.9472	220	K	WD repeat-containing protein VIP3 OS=Arabidopsis thaliana OX=3702 GN=VIP3 PE=1 SV=1	VIP3	1	0.0212401	58.476	AK(1)FLHHLEGHFMPVR	4	-4.6733	1
	TRINITY_DN26858_c0_g1_m.9495	298	K	Quinone oxidoreductase PIG3 OS=Homo sapiens OX=9606 GN=TP53I3 PE=1 SV=2	TP53I3	1	4.42053e-10	142.03	PVVYK(1)SFPLSEAAEAHR	2	0.090083	4
	TRINITY_DN26868_c0_g1_m.9515	64	K	Probable 6-phosphogluconolactonase 2 OS=Oryza sativa subsp. japonica OX=39947 GN=Os07g0604000 PE=2 SV=1	Os07g0604000	1	0.00022605	171.34	NHADSNYK(1)LAK	2	0.35425	1
	TRINITY_DN26868_c0_g1_m.9515	216	K	Probable 6-phosphogluconolactonase 2 OS=Oryza sativa subsp. japonica OX=39947 GN=Os07g0604000 PE=2 SV=1	Os07g0604000	1	0.0147663	74.524	GK(1)LVWFLDRPAASK	2	-1.2362	1
	TRINITY_DN26882_c0_g2_m.9535	237	K	L-ascorbate peroxidase 3 OS=Arabidopsis thaliana OX=3702 GN=APX3 PE=1 SV=1	APX3	1	0.0332806	53.878	DYAESHK(1)K	2	-3.0716	1
	TRINITY_DN26882_c0_g2_m.9535	252	K	L-ascorbate peroxidase 3 OS=Arabidopsis thaliana OX=3702 GN=APX3 PE=1 SV=1	APX3	1	1.42472e-08	137.58	LSELGFSPSSSSSK(1)VK	2	-0.45244	1
	TRINITY_DN26882_c0_g2_m.9535	206	K	L-ascorbate peroxidase 3 OS=Arabidopsis thaliana OX=3702 GN=APX3 PE=1 SV=1	APX3	1	0.00446192	69.276	LPTDK(1)ALLDDPK	2	-3.7358	1
	TRINITY_DN26882_c0_g2_m.9535	133	K	L-ascorbate peroxidase 3 OS=Arabidopsis thaliana OX=3702 GN=APX3 PE=1 SV=1	APX3	1	1.12666e-05	136.84	LPDAK(1)QGAPHLR	2	-1.6549	2
	TRINITY_DN26882_c0_g2_m.9535	48	K	L-ascorbate peroxidase 3 OS=Arabidopsis thaliana OX=3702 GN=APX3 PE=1 SV=1	APX3	1	6.13548e-05	127.03	LAWHDAGTYDAK(1)LK	2	3.7345	1
	TRINITY_DN26898_c0_g1_m.9563	84	K	26S proteasome non-ATPase regulatory subunit 6 OS=Oryza sativa subsp. japonica OX=39947 GN=RPN7 PE=2 SV=1	RPN7	1	0.000288195	97.268	LDEK(1)IADAEENLGESEVR	2	2.7451	2
	TRINITY_DN26898_c0_g1_m.9563	346	K	26S proteasome non-ATPase regulatory subunit 6 OS=Oryza sativa subsp. japonica OX=39947 GN=RPN7 PE=2 SV=1	RPN7	1	0.00142481	94.63	IDK(1)VAGVLETNRPDAK	2	0.99474	1
	TRINITY_DN26898_c0_g1_m.9563	122	K	26S proteasome non-ATPase regulatory subunit 6 OS=Oryza sativa subsp. japonica OX=39947 GN=RPN7 PE=2 SV=1	RPN7	1	0.00255142	94.804	ALEQLK(1)VTESK	2	-2.6621	1
	TRINITY_DN26907_c0_g1_m.9577	6	K	Probable CCR4-associated factor 1 homolog 7 OS=Arabidopsis thaliana OX=3702 GN=CAF1-7 PE=2 SV=2	CAF1-7	1	0.0102677	47.561	PLLPK(1)TDSIHIR	3	-4.5077	1
	TRINITY_DN26947_c0_g1_m.9649	217	K	Probable aspartyl aminopeptidase OS=Ricinus communis OX=3988 GN=RCOM_1506700 PE=2 SV=2	RCOM_1506700	1	4.08772e-08	97.949	AVADNGEVESEAQTDGK(1)K	2	0.085249	1
	TRINITY_DN26947_c0_g1_m.9649	143	K	Probable aspartyl aminopeptidase OS=Ricinus communis OX=3988 GN=RCOM_1506700 PE=2 SV=2	RCOM_1506700	0.998529	0.00261479	89.359	VIIK(0.001)EEK(0.999)NGVVSYLHK	3	-0.90106	2
	TRINITY_DN26970_c0_g4_m.9687	147	K	"Glutaredoxin-C5, chloroplastic OS=Arabidopsis thaliana OX=3702 GN=GRXC5 PE=1 SV=1"	GRXC5	1	6.6196e-14	92.369	LTGQHTVPNVFIGGK(1)HIGGCSETVK	3	1.8382	1
	TRINITY_DN26970_c0_g4_m.9687	161	K	"Glutaredoxin-C5, chloroplastic OS=Arabidopsis thaliana OX=3702 GN=GRXC5 PE=1 SV=1"	GRXC5	1	0.0118942	81.48	LHHK(1)GELEPLLAEATK	2	1.7185	2
	TRINITY_DN26979_c0_g1_m.9701	207	K	Eukaryotic translation initiation factor 2 subunit alpha homolog OS=Arabidopsis thaliana OX=3702 GN=At2g40290 PE=1 SV=2	At2g40290	1	0.0017465	90.306	EVK(1)EIGPDGQEVTK	2	-2.3659	1
	TRINITY_DN26985_c0_g1_m.9714	233	K	"Chlorophyll a-b binding protein CP26, chloroplastic OS=Arabidopsis thaliana OX=3702 GN=LHCB5 PE=1 SV=1"	LHCB5	1	4.66574e-06	101.82	DPDQAALLK(1)VK	2	-2.8705	1
	TRINITY_DN26985_c0_g1_m.9714	120	K	"Chlorophyll a-b binding protein CP26, chloroplastic OS=Arabidopsis thaliana OX=3702 GN=LHCB5 PE=1 SV=1"	LHCB5	1	1.28012e-07	184.98	KPENFSK(1)YQAYELIHAR	2	2.2211	2
	TRINITY_DN26985_c0_g1_m.9714	72	K	"Chlorophyll a-b binding protein CP26, chloroplastic OS=Arabidopsis thaliana OX=3702 GN=LHCB5 PE=1 SV=1"	LHCB5	1	5.72345e-10	113.13	SKPAAVTPADEELAK(1)WYGPER	2	2.0027	2
	TRINITY_DN26987_c0_g1_m.9716	282	K	"Enoyl-[acyl-carrier-protein] reductase [NADH], chloroplastic OS=Arabidopsis thaliana OX=3702 GN=MOD1 PE=1 SV=1"	MOD1	1	0.00320376	86.798	IIPGYGGGMSSAK(1)AALESDTR	2	-4.2349	1
	TRINITY_DN26987_c0_g1_m.9716	143	K	"Enoyl-[acyl-carrier-protein] reductase [NADH], chloroplastic OS=Arabidopsis thaliana OX=3702 GN=MOD1 PE=1 SV=1"	MOD1	1	0.0149908	63.301	GK(1)FDESR	2	-6.3398	1
	TRINITY_DN26997_c0_g2_m.9730	92	K	"Peptidyl-prolyl cis-trans isomerase FKBP20-2, chloroplastic OS=Arabidopsis thaliana OX=3702 GN=FKBP20-2 PE=1 SV=1"	FKBP20-2	1	0.0412888	56.014	VK(1)NPYDER	2	-3.9809	1
	TRINITY_DN26997_c0_g2_m.9730	137	K	"Peptidyl-prolyl cis-trans isomerase FKBP20-2, chloroplastic OS=Arabidopsis thaliana OX=3702 GN=FKBP20-2 PE=1 SV=1"	FKBP20-2	1	0.00230212	106.97	VITSEDYVK(1)CDSGLIYR	2	5.1882	1
	TRINITY_DN27018_c0_g1_m.9761	37	K	Exosome complex component RRP41-like OS=Arabidopsis thaliana OX=3702 GN=RRP41L PE=2 SV=1	RRP41L	1	0.00182531	63.766	ASFFK(1)THDVDWVRPDGR	3	-2.1369	1
	TRINITY_DN27019_c0_g1_m.9763	197	K	"30S ribosomal protein S5, chloroplastic OS=Arabidopsis thaliana OX=3702 GN=rps5 PE=2 SV=1"	rps5	1	0.00431898	92.677	GGK(1)QLHFR	2	-4.7881	1
	TRINITY_DN27019_c0_g1_m.9763	220	K	"30S ribosomal protein S5, chloroplastic OS=Arabidopsis thaliana OX=3702 GN=rps5 PE=2 SV=1"	rps5	1	0.00115856	112.8	KGQVGVGVGK(1)AK	2	-0.28162	1
	TRINITY_DN27054_c0_g1_m.9821	174	K	"Photosynthetic NDH subunit of lumenal location 3, chloroplastic OS=Arabidopsis thaliana OX=3702 GN=PNSL3 PE=1 SV=1"	PNSL3	1	0.00167357	117.45	LK(1)STFMYYDFDK	2	-0.72496	1
	TRINITY_DN27054_c0_g1_m.9821	194	K	"Photosynthetic NDH subunit of lumenal location 3, chloroplastic OS=Arabidopsis thaliana OX=3702 GN=PNSL3 PE=1 SV=1"	PNSL3	1	3.63169e-13	264.08	VITAAAIDEK(1)QPLTDLANR	2	1.0704	1
	TRINITY_DN27054_c0_g1_m.9821	228	K	"Photosynthetic NDH subunit of lumenal location 3, chloroplastic OS=Arabidopsis thaliana OX=3702 GN=PNSL3 PE=1 SV=1"	PNSL3	1	4.56616e-06	144.27	NLPQTESFYK(1)DTK	2	2.2141	1
	TRINITY_DN27054_c0_g1_m.9821	210	K	"Photosynthetic NDH subunit of lumenal location 3, chloroplastic OS=Arabidopsis thaliana OX=3702 GN=PNSL3 PE=1 SV=1"	PNSL3	1	0.000525682	181.87	LFDNFEK(1)LDGATK	2	-2.4519	1
	TRINITY_DN27054_c0_g1_m.9821	169	K	"Photosynthetic NDH subunit of lumenal location 3, chloroplastic OS=Arabidopsis thaliana OX=3702 GN=PNSL3 PE=1 SV=1"	PNSL3	1	0.00410602	233.14	KDTLNYVQK(1)YLR	2	-0.29021	1
	TRINITY_DN27056_c0_g1_m.9822	283	K	rossmann-fold NAD(P)-binding domain protein [Medicago truncatula]		1	0.000156366	140.57	YPNSGVVLRPGFIYGK(1)R	2	1.9731	3
	TRINITY_DN27056_c0_g1_m.9822	267	K	rossmann-fold NAD(P)-binding domain protein [Medicago truncatula]		0.999999	1.03639e-05	90.89	KAESEVLSK(1)YPNSGVVLRPGFIYGK	3	-1.8255	1
	TRINITY_DN27056_c0_g1_m.9822	227	K	rossmann-fold NAD(P)-binding domain protein [Medicago truncatula]		1	8.31584e-13	160.37	INGEANVVAVNAAK(1)DYGIPK	2	3.0111	2
	TRINITY_DN27074_c0_g1_m.9847	124	K	DNA replication licensing factor MCM3-like protein [Morus notabilis]		1	0.00713676	42.495	ANPDLQIVK(1)ADVTEGSAK	2	-0.23095	1
	TRINITY_DN27074_c0_g1_m.9847	64	K	DNA replication licensing factor MCM3-like protein [Morus notabilis]		1	0.00553468	114.39	SEK(1)SEVNVNGK	2	-1.5743	2
	TRINITY_DN27074_c0_g1_m.9847	305	K	DNA replication licensing factor MCM3-like protein [Morus notabilis]		1	0.000686581	85.821	SYQDLFASIK(1)QR	2	-0.60741	1
	TRINITY_DN27074_c0_g1_m.9847	115	K	DNA replication licensing factor MCM3-like protein [Morus notabilis]		1	0.00132407	114.93	TAFSK(1)ANPDLQIVK	2	-2.7874	1
	TRINITY_DN27075_c2_g1_m.9849	224	K	40S ribosomal protein S5 (Fragment) OS=Cicer arietinum OX=3827 GN=RPS5 PE=2 SV=1	RPS5	1	0.0319083	51.864	GSSNSYAIK(1)K	2	-4.1408	1
	TRINITY_DN27150_c0_g1_m.9956	307	K	Protein NDH-DEPENDENT CYCLIC ELECTRON FLOW 5 OS=Arabidopsis thaliana OX=3702 GN=NDF5 PE=2 SV=1	NDF5	1	2.9169e-09	166.71	ESEEETEGEETDNYK(1)HLR	2	0.16442	2
	TRINITY_DN27180_c0_g1_m.9999	245	K	"Chlorophyll a-b binding protein CP29.3, chloroplastic OS=Arabidopsis thaliana OX=3702 GN=LHCB4.3 PE=2 SV=1"	LHCB4.3	1	6.7353e-05	163.2	LQLAEIK(1)HAR	2	-3.2862	3
	TRINITY_DN27189_c0_g1_m.10007	48	K	26S proteasome regulatory subunit S10B homolog B OS=Arabidopsis thaliana OX=3702 GN=RPT4B PE=1 SV=1	RPT4B	0.999987	0.000127086	117.45	KEFSK(1)TEDDLK	2	1.0936	1
	TRINITY_DN27222_c0_g1_m.10074	104	K	26S proteasome regulatory subunit 8 homolog A OS=Arabidopsis thaliana OX=3702 GN=RPT6A PE=1 SV=1	RPT6A	1	0.00684472	72.846	VHPEGK(1)YVVDIDK	2	-3.0408	1
	TRINITY_DN27222_c0_g1_m.10074	361	K	26S proteasome regulatory subunit 8 homolog A OS=Arabidopsis thaliana OX=3702 GN=RPT6A PE=1 SV=1	RPT6A	1	0.0143929	81.48	IAEK(1)MNGASGAELK	2	-2.0854	2
	TRINITY_DN27222_c0_g1_m.10074	341	K	26S proteasome regulatory subunit 8 homolog A OS=Arabidopsis thaliana OX=3702 GN=RPT6A PE=1 SV=1	RPT6A	1	0.000558831	154.71	FDILK(1)IHSR	2	-3.8883	1
	TRINITY_DN27229_c0_g1_m.10088	274	K	"Ribosome-recycling factor, chloroplastic OS=Spinacia oleracea OX=3562 GN=RRF PE=1 SV=1"	RRF	1	1.24114e-07	247.66	LSEDNVK(1)DLSSDLQK	2	2.4837	3
	TRINITY_DN27229_c0_g1_m.10088	296	K	"Ribosome-recycling factor, chloroplastic OS=Spinacia oleracea OX=3562 GN=RRF PE=1 SV=1"	RRF	1	7.43986e-05	242.09	KIDALFK(1)QK	2	-3.7274	2
	TRINITY_DN27229_c0_g1_m.10088	261	K	"Ribosome-recycling factor, chloroplastic OS=Spinacia oleracea OX=3562 GN=RRF PE=1 SV=1"	RRF	1	0.000871939	115.86	AYEK(1)LEK	2	-5.034	2
	TRINITY_DN27229_c0_g1_m.10088	289	K	"Ribosome-recycling factor, chloroplastic OS=Spinacia oleracea OX=3562 GN=RRF PE=1 SV=1"	RRF	1	0.0211084	44.767	LTDEYMK(1)K	2	-2.2814	2
	TRINITY_DN27229_c0_g1_m.10088	239	K	"Ribosome-recycling factor, chloroplastic OS=Spinacia oleracea OX=3562 GN=RRF PE=1 SV=1"	RRF	1	0.00846181	88.24	VVAK(1)QTEEGK(1)VALR	2	-0.58952	2
	TRINITY_DN27229_c0_g1_m.10088	245	K	"Ribosome-recycling factor, chloroplastic OS=Spinacia oleracea OX=3562 GN=RRF PE=1 SV=1"	RRF	1	0.000155601	129.72	VVAK(1)QTEEGK(1)VALR	2	-0.58952	2
	TRINITY_DN27229_c0_g1_m.10088	135	K	"Ribosome-recycling factor, chloroplastic OS=Spinacia oleracea OX=3562 GN=RRF PE=1 SV=1"	RRF	1	0.000879293	130.31	MEK(1)TIDTVR	2	-3.7201	2
	TRINITY_DN27246_c0_g1_m.10115	356	K	26S proteasome regulatory subunit 6A homolog A OS=Arabidopsis thaliana OX=3702 GN=RPT5A PE=1 SV=1	RPT5A	1	0.0140424	41.317	K(1)MNVHPDVNFEELAR	3	-4.5269	1
	TRINITY_DN27246_c0_g1_m.10115	53	K	26S proteasome regulatory subunit 6A homolog A OS=Arabidopsis thaliana OX=3702 GN=RPT5A PE=1 SV=1	RPT5A	1	0.0105315	64.266	TNLELDSYK(1)EK	2	-2.0758	1
	TRINITY_DN27246_c0_g1_m.10115	217	K	26S proteasome regulatory subunit 6A homolog A OS=Arabidopsis thaliana OX=3702 GN=RPT5A PE=1 SV=1	RPT5A	1	1.51275e-05	91.245	GVLLYGPPGTGK(1)TLMAR	2	3.6319	1
	TRINITY_DN27261_c0_g3_m.10142	88	K	60S ribosomal protein L26-1 OS=Arabidopsis thaliana OX=3702 GN=RPL26A PE=2 SV=2	RPL26A	1	0.00300139	72.031	EK(1)VNGSTVNVGINPSK	2	0.19454	1
	TRINITY_DN27261_c0_g3_m.10142	76	K	60S ribosomal protein L26-1 OS=Arabidopsis thaliana OX=3702 GN=RPL26A PE=2 SV=2	RPL26A	1	0.000642573	109.36	K(1)WVIHIER	2	-2.7534	1
	TRINITY_DN27264_c0_g1_m.10145	104	K	"Single-stranded DNA-binding protein WHY1, chloroplastic OS=Arabidopsis thaliana OX=3702 GN=WHY1 PE=1 SV=1"	WHY1	1	0.000249041	105.36	YFVGHSIYK(1)GK	2	-1.9433	1
	TRINITY_DN27264_c0_g1_m.10145	127	K	"Single-stranded DNA-binding protein WHY1, chloroplastic OS=Arabidopsis thaliana OX=3702 GN=WHY1 PE=1 SV=1"	WHY1	1	2.82301e-06	113.34	APEFTALDSGAFK(1)LSR	2	0.68494	1
	TRINITY_DN27264_c0_g1_m.10145	182	K	"Single-stranded DNA-binding protein WHY1, chloroplastic OS=Arabidopsis thaliana OX=3702 GN=WHY1 PE=1 SV=1"	WHY1	1	0.00114849	99.276	DSCEFFHDPFK(1)GK	2	-0.60362	1
	TRINITY_DN27268_c1_g2_m.10149	278	K	Glutamine synthetase nodule isozyme OS=Vigna aconitifolia OX=3918 PE=2 SV=1		1	6.37881e-06	168.43	HK(1)DHIAAYGEGNER	2	-1.549	2
	TRINITY_DN27281_c1_g1_m.10170	108	K	Phosphomannomutase OS=Oryza sativa subsp. japonica OX=39947 GN=PMM PE=2 SV=2	PMM	1	3.42411e-05	139.7	TYK(1)GGNDHEIYESER	2	-0.82369	2
	TRINITY_DN27287_c0_g1_m.10181	149	K	Calcium-dependent protein kinase 7 OS=Arabidopsis thaliana OX=3702 GN=CPK7 PE=2 SV=1	CPK7	1	0.00669765	57.032	IVAK(1)GHYTER	2	-2.5844	1
	TRINITY_DN27318_c0_g1_m.10269	259	K	"UPF0603 protein At1g54780, chloroplastic OS=Arabidopsis thaliana OX=3702 GN=At1g54780 PE=1 SV=1"	At1g54780	1	0.00456255	109.11	ESNFK(1)SR	2	-4.0931	1
	TRINITY_DN27318_c0_g1_m.10269	232	K	"UPF0603 protein At1g54780, chloroplastic OS=Arabidopsis thaliana OX=3702 GN=At1g54780 PE=1 SV=1"	At1g54780	1	0.000461342	178.95	YNEAILSSAK(1)R	2	-3.717	1
	TRINITY_DN27318_c0_g1_m.10269	250	K	"UPF0603 protein At1g54780, chloroplastic OS=Arabidopsis thaliana OX=3702 GN=At1g54780 PE=1 SV=1"	At1g54780	1	1.58041e-13	199.84	LAAAIDGLPDPGGPTFK(1)ENK	2	5.7782	1
	TRINITY_DN27318_c0_g1_m.10269	267	K	"UPF0603 protein At1g54780, chloroplastic OS=Arabidopsis thaliana OX=3702 GN=At1g54780 PE=1 SV=1"	At1g54780	1	0.00301427	166.66	SREETEEK(1)R	2	-3.132	2
	TRINITY_DN27330_c0_g1_m.10299	350	K	26S proteasome regulatory subunit S10B homolog B OS=Arabidopsis thaliana OX=3702 GN=RPT4B PE=1 SV=1	RPT4B	1	0.0175673	57.293	MEILK(1)IHAAGIAK	2	-2.9066	1
	TRINITY_DN27330_c0_g1_m.10299	56	K	26S proteasome regulatory subunit S10B homolog B OS=Arabidopsis thaliana OX=3702 GN=RPT4B PE=1 SV=1	RPT4B	1	0.000188551	146.88	LLQHK(1)ELESR	2	-2.2183	1
	TRINITY_DN27356_c0_g1_m.10339	236	K	GTP-binding nuclear protein [Morus notabilis]		1	0.0271502	44.045	AVK(1)YIDSDHFSVPHGK	3	-2.6672	1
	TRINITY_DN27358_c0_g1_m.10344	106	K	Eukaryotic translation initiation factor 3 subunit M OS=Dictyostelium discoideum OX=44689 GN=eif3m PE=1 SV=1	eif3m	0.999976	0.00557119	54.199	LISAK(1)ITQQPNDKPALR	3	-3.1055	1
	TRINITY_DN27384_c0_g1_m.10386	6	K	Glutathione S-transferase OS=Hyoscyamus muticus OX=35626 PE=1 SV=1		1	2.3903e-09	192.68	ATPVK(1)VHGPPISTAVSR	2	3.4786	1
	TRINITY_DN27384_c0_g1_m.10386	137	K	Glutathione S-transferase OS=Hyoscyamus muticus OX=35626 PE=1 SV=1		1	0.00542338	79.809	AIK(1)LNEDK	2	-5.3795	1
	TRINITY_DN27384_c0_g1_m.10386	145	K	Glutathione S-transferase OS=Hyoscyamus muticus OX=35626 PE=1 SV=1		1	8.37731e-06	108.3	LAK(1)VLEVYER	2	-2.1174	1
	TRINITY_DN27384_c0_g1_m.10386	142	K	Glutathione S-transferase OS=Hyoscyamus muticus OX=35626 PE=1 SV=1		1	0.00960647	67.464	LNEDK(1)LAK	2	-5.4131	1
	TRINITY_DN27384_c0_g1_m.10386	79	K	Glutathione S-transferase OS=Hyoscyamus muticus OX=35626 PE=1 SV=1		1	0.000481971	130.31	YICEK(1)HGDR	2	-1.3378	1
	TRINITY_DN27405_c1_g1_m.10423	158	K	"30S ribosomal protein S17, chloroplastic OS=Arabidopsis thaliana OX=3702 GN=RPS17 PE=1 SV=1"	RPS17	1	1.5859e-05	75.969	YQAHDPDNQFK(1)VGDFVQLEK	3	-2.2467	2
	TRINITY_DN27405_c1_g1_m.10423	173	K	"30S ribosomal protein S17, chloroplastic OS=Arabidopsis thaliana OX=3702 GN=RPS17 PE=1 SV=1"	RPS17	1	0.00164206	108.3	SRPISK(1)TK	2	-2.7426	1
	TRINITY_DN27422_c0_g1_m.10447	34	K	"Photosystem I reaction center subunit V, chloroplastic OS=Arabidopsis thaliana OX=3702 GN=PSAG PE=1 SV=1"	PSAG	1	4.14651e-20	186.55	ENVAK(1)QGLPEQNGVTHFEAGDTR	3	-2.429	2
	TRINITY_DN27424_c0_g1_m.10453	131	K	Selenium-binding protein 1 OS=Arabidopsis thaliana OX=3702 GN=SBP1 PE=1 SV=1	SBP1	1	0.00106466	98.009	IYVVDTK(1)TNPK	2	-1.6963	1
	TRINITY_DN27424_c0_g1_m.10453	441	K	Selenium-binding protein 1 OS=Arabidopsis thaliana OX=3702 GN=SBP1 PE=1 SV=1	SBP1	1	0.00884935	77.072	QFYPDLPK(1)K	2	-3.3324	1
	TRINITY_DN27424_c0_g1_m.10453	218	K	Selenium-binding protein 1 OS=Arabidopsis thaliana OX=3702 GN=SBP1 PE=1 SV=1	SBP1	1	1.20051e-05	123.92	HK(1)TMISSSWGAPAAFTK	2	5.4699	1
	TRINITY_DN27424_c0_g1_m.10453	363	K	Selenium-binding protein 1 OS=Arabidopsis thaliana OX=3702 GN=SBP1 PE=1 SV=1	SBP1	1	0.0017205	107.08	QYNIEDPK(1)NPK	2	-3.1022	1
	TRINITY_DN27424_c0_g1_m.10453	141	K	Selenium-binding protein 1 OS=Arabidopsis thaliana OX=3702 GN=SBP1 PE=1 SV=1	SBP1	1	6.70436e-08	190.87	APSLHK(1)VVHSEEIVQK	2	-0.45362	2
	TRINITY_DN27424_c0_g1_m.10453	24	K	Selenium-binding protein 1 OS=Arabidopsis thaliana OX=3702 GN=SBP1 PE=1 SV=1	SBP1	1	0.000274821	213.45	HGNDEK(1)ACCK	2	-2.7104	1
	TRINITY_DN27424_c0_g1_m.10453	301	K	Selenium-binding protein 1 OS=Arabidopsis thaliana OX=3702 GN=SBP1 PE=1 SV=1	SBP1	1	2.77601e-08	127.62	FFK(1)NQDDSWSHEVAIPVKPLK	3	-2.28	2
	TRINITY_DN27424_c0_g1_m.10453	404	K	Selenium-binding protein 1 OS=Arabidopsis thaliana OX=3702 GN=SBP1 PE=1 SV=1	SBP1	1	2.94378e-07	114.93	TWQFDVPEVQGHK(1)LR	2	3.5923	1
	TRINITY_DN27426_c0_g1_m.10457	226	K	Alpha-amylase OS=Vigna mungo OX=3915 GN=AMY1.1 PE=2 SV=1	AMY1.1	0.994156	3.17226e-06	44.654	TK(0.006)PEFAVGEK(0.994)WDSLAEQDGKPQANQDAHR	4	-1.1605	1
	TRINITY_DN27436_c0_g1_m.10475	92	K	60S ribosomal protein L28-2 OS=Arabidopsis thaliana OX=3702 GN=RPL28C PE=2 SV=1	RPL28C	1	2.72292e-13	151.18	TVTIQPVGK(1)DQAVLLATTK	2	-0.7297	1
	TRINITY_DN27436_c0_g1_m.10475	63	K	60S ribosomal protein L28-2 OS=Arabidopsis thaliana OX=3702 GN=RPL28C PE=2 SV=1	RPL28C	1	1.72251e-06	132.9	FSK(1)EPNNLYNLNSYK	2	3.7716	1
	TRINITY_DN27455_c0_g1_m.10507	83	K	Diacylglycerol kinase 7 OS=Arabidopsis thaliana OX=3702 GN=DGK7 PE=1 SV=1	DGK7	1	6.87063e-06	158.57	FK(1)DPSAGESR	2	0.61085	1
	TRINITY_DN27460_c0_g1_m.10517	231	K	"Superoxide dismutase [Mn], mitochondrial OS=Prunus persica OX=3760 GN=SOD PE=2 SV=1"	SOD	1	3.6657e-05	135.28	NVRPDYLK(1)NIWK	2	-2.4379	1
	TRINITY_DN27460_c0_g1_m.10517	89	K	"Superoxide dismutase [Mn], mitochondrial OS=Prunus persica OX=3760 GN=SOD PE=2 SV=1"	SOD	1	5.25518e-19	165.7	HHQTYVTNYNK(1)ALEQLHDAIAK	3	-2.5561	2
	TRINITY_DN27460_c0_g1_m.10517	100	K	"Superoxide dismutase [Mn], mitochondrial OS=Prunus persica OX=3760 GN=SOD PE=2 SV=1"	SOD	1	1.10549e-05	69.613	ALEQLHDAIAK(1)GDAPTVAK	2	0.068769	1
	TRINITY_DN27460_c0_g2_m.10519	111	K	"Superoxide dismutase [Mn], mitochondrial OS=Prunus persica OX=3760 GN=SOD PE=2 SV=1"	SOD	1	0.0244531	45.587	ALEQLDHAISK(1)GDVSSVVK	2	0.23899	1
	TRINITY_DN27462_c0_g1_m.10520	155	K	"Photosynthetic NDH subunit of lumenal location 5, chloroplastic OS=Arabidopsis thaliana OX=3702 GN=PNSL5 PE=1 SV=1"	PNSL5	1	0.000279198	117.21	VIK(1)DFMIQGGDFDK	2	-0.83806	1
	TRINITY_DN27462_c0_g1_m.10520	166	K	"Photosynthetic NDH subunit of lumenal location 5, chloroplastic OS=Arabidopsis thaliana OX=3702 GN=PNSL5 PE=1 SV=1"	PNSL5	1	9.24797e-12	301.95	DFMIQGGDFDK(1)GNGTGGK	2	11.769	4
	TRINITY_DN27462_c0_g1_m.10520	173	K	"Photosynthetic NDH subunit of lumenal location 5, chloroplastic OS=Arabidopsis thaliana OX=3702 GN=PNSL5 PE=1 SV=1"	PNSL5	1	0.000139386	195.4	GNGTGGK(1)SIYGR	2	-1.5003	3
	TRINITY_DN27462_c0_g1_m.10520	141	K	"Photosynthetic NDH subunit of lumenal location 5, chloroplastic OS=Arabidopsis thaliana OX=3702 GN=PNSL5 PE=1 SV=1"	PNSL5	1	0.000280176	95.311	ALCTGEK(1)GFGYK	2	-1.6017	1
	TRINITY_DN27462_c0_g1_m.10520	146	K	"Photosynthetic NDH subunit of lumenal location 5, chloroplastic OS=Arabidopsis thaliana OX=3702 GN=PNSL5 PE=1 SV=1"	PNSL5	1	3.77781e-06	170.95	GFGYK(1)GSTFHR	2	2.0184	1
	TRINITY_DN27471_c0_g1_m.10537	401	K	Isocitrate dehydrogenase [NADP] OS=Nicotiana tabacum OX=4097 PE=2 SV=1		1	0.000658545	88.42	LEAACIGTVESGK(1)MTK	2	3.7963	2
	TRINITY_DN27471_c0_g1_m.10537	119	K	Isocitrate dehydrogenase [NADP] OS=Nicotiana tabacum OX=4097 PE=2 SV=1		1	0.00065939	187.8	EFNLK(1)HMWR	2	-2.9999	2
	TRINITY_DN27471_c0_g1_m.10537	414	K	Isocitrate dehydrogenase [NADP] OS=Nicotiana tabacum OX=4097 PE=2 SV=1		1	0.000409481	125.17	DLALIIHGSK(1)LSR	2	-1.9367	1
	TRINITY_DN27471_c0_g1_m.10537	268	K	Isocitrate dehydrogenase [NADP] OS=Nicotiana tabacum OX=4097 PE=2 SV=1		1	9.38054e-07	286.85	SK(1)FEAAGIWYEHR	2	2.7451	1
	TRINITY_DN27471_c0_g1_m.10537	404	K	Isocitrate dehydrogenase [NADP] OS=Nicotiana tabacum OX=4097 PE=2 SV=1		1	1.21464e-05	133.49	MTK(1)DLALIIHGSK	2	-1.4263	4
	TRINITY_DN27478_c0_g1_m.10544	310	K	"Fructose-1,6-bisphosphatase, chloroplastic OS=Pisum sativum OX=3888 GN=FBP PE=1 SV=2"	FBP	1	3.78442e-12	185.18	YIDDLK(1)DPGPSGK	2	0.61794	5
	TRINITY_DN27478_c0_g1_m.10544	405	K	"Fructose-1,6-bisphosphatase, chloroplastic OS=Pisum sativum OX=3888 GN=FBP PE=1 SV=2"	FBP	1	4.78075e-08	172.92	VPLYIGSQEEVEK(1)LEK	2	4.1946	1
	TRINITY_DN27479_c0_g4_m.10548	114	K	COP9 signalosome complex subunit 2 OS=Arabidopsis thaliana OX=3702 GN=CSN2 PE=1 SV=1	CSN2	1	0.00721067	72.038	YK(1)EMMEAYR	2	0.045398	1
	TRINITY_DN27484_c2_g2_m.10560	124	K	Probable glutathione S-transferase OS=Nicotiana tabacum OX=4097 PE=2 SV=1		1	0.000142774	130.79	RCMEK(1)ESVSK	2	-1.683	3
	TRINITY_DN27484_c2_g2_m.10560	49	K	Probable glutathione S-transferase OS=Nicotiana tabacum OX=4097 PE=2 SV=1		1	2.16838e-06	165.72	IWTTK(1)GEELEAAK	2	3.7147	3
	TRINITY_DN27484_c2_g2_m.10560	129	K	Probable glutathione S-transferase OS=Nicotiana tabacum OX=4097 PE=2 SV=1		1	0.000101085	148.9	ESVSK(1)SLPDEK	2	-0.79025	1
	TRINITY_DN27504_c0_g1_m.10593	592	K	Protein argonaute 1 OS=Arabidopsis thaliana OX=3702 GN=AGO1 PE=1 SV=1	AGO1	1	0.0107272	43.613	ILPAPWLK(1)YHDTGR	2	3.821	1
	TRINITY_DN27504_c0_g1_m.10593	675	K	Protein argonaute 1 OS=Arabidopsis thaliana OX=3702 GN=AGO1 PE=1 SV=1	AGO1	1	0.000370082	99.855	HDQVEK(1)VLK	2	-0.73646	1
	TRINITY_DN27504_c0_g1_m.10593	257	K	Protein argonaute 1 OS=Arabidopsis thaliana OX=3702 GN=AGO1 PE=1 SV=1	AGO1	1	0.00380671	100.84	LYK(1)ESHLGK	2	-2.6311	1
	TRINITY_DN27510_c0_g1_m.10604	90	K	Probable inactive nicotinamidase At3g16190 OS=Arabidopsis thaliana OX=3702 GN=At3g16190 PE=2 SV=1	At3g16190	1	0.0143001	57.003	HLYGDGK(1)VGPTAK	2	-1.0483	1
	TRINITY_DN27516_c0_g1_m.10616	151	K	"Photosynthetic NDH subunit of lumenal location 4, chloroplastic OS=Arabidopsis thaliana OX=3702 GN=PNSL4 PE=1 SV=1"	PNSL4	1	0.0342607	58.687	IGVGK(1)ILR	2	-6.8387	1
	TRINITY_DN27520_c0_g1_m.10624	238	K	"Glutathione S-transferase DHAR3, chloroplastic OS=Arabidopsis thaliana OX=3702 GN=DHAR3 PE=1 SV=1"	DHAR3	1	0.0101534	65.156	AYTK(1)AIFSR	2	-4.6054	1
	TRINITY_DN27520_c0_g1_m.10624	87	K	"Glutathione S-transferase DHAR3, chloroplastic OS=Arabidopsis thaliana OX=3702 GN=DHAR3 PE=1 SV=1"	DHAR3	1	5.88087e-05	248.91	VLLTLEEK(1)HLPYDLK	2	-0.6882	3
	TRINITY_DN27520_c0_g1_m.10624	118	K	"Glutathione S-transferase DHAR3, chloroplastic OS=Arabidopsis thaliana OX=3702 GN=DHAR3 PE=1 SV=1"	DHAR3	1	0.00123495	76.605	VPVIK(1)LDEK	2	-4.8338	1
	TRINITY_DN27520_c0_g1_m.10624	70	K	"Glutathione S-transferase DHAR3, chloroplastic OS=Arabidopsis thaliana OX=3702 GN=DHAR3 PE=1 SV=1"	DHAR3	1	3.24088e-08	174.72	ASLTVPNK(1)LGDCPFCQR	2	4.0755	1
	TRINITY_DN27520_c0_g1_m.10624	198	K	"Glutathione S-transferase DHAR3, chloroplastic OS=Arabidopsis thaliana OX=3702 GN=DHAR3 PE=1 SV=1"	DHAR3	1	0.0234728	52.773	ENGPFINGK(1)DISAPDLSLGPK	2	-1.021	1
	TRINITY_DN27520_c0_g1_m.10624	113	K	"Glutathione S-transferase DHAR3, chloroplastic OS=Arabidopsis thaliana OX=3702 GN=DHAR3 PE=1 SV=1"	DHAR3	1	0.0188379	65.933	INADGK(1)VPVIK	2	-3.7953	1
	TRINITY_DN27562_c0_g1_m.10696	236	K	"5-formyltetrahydrofolate cyclo-ligase, mitochondrial OS=Arabidopsis thaliana OX=3702 GN=5FCL PE=1 SV=1"	5FCL	1	0.0139735	62.88	NYQELAK(1)AR	2	0.13952	1
	TRINITY_DN27596_c0_g1_m.10743	205	K	"Linoleate 13S-lipoxygenase 2-1, chloroplastic OS=Solanum tuberosum OX=4113 GN=LOX2.1 PE=1 SV=1"	LOX2.1	1	0.000223031	102.57	VFFANK(1)SYLPSETPSGLK	2	2.6228	1
	TRINITY_DN27596_c0_g1_m.10743	630	K	"Linoleate 13S-lipoxygenase 2-1, chloroplastic OS=Solanum tuberosum OX=4113 GN=LOX2.1 PE=1 SV=1"	LOX2.1	1	0.00349489	61.194	YSMELCSDAYDK(1)LWR	2	3.6607	1
	TRINITY_DN27596_c0_g1_m.10743	267	K	"Linoleate 13S-lipoxygenase 2-1, chloroplastic OS=Solanum tuberosum OX=4113 GN=LOX2.1 PE=1 SV=1"	LOX2.1	1	0.000142313	162.49	RPVLGGK(1)QHPYPR	3	-2.6834	2
	TRINITY_DN27596_c0_g1_m.10744	71	K	"Linoleate 13S-lipoxygenase 2-1, chloroplastic OS=Solanum tuberosum OX=4113 GN=LOX2.1 PE=1 SV=1"	LOX2.1	0.970007	2.52176e-08	78.888	TVGHADK(0.97)K(0.03)DEPWWPVLK	3	-4.1985	1
	TRINITY_DN27599_c0_g1_m.10748	437	K	Ubiquitin carboxyl-terminal hydrolase 6 OS=Arabidopsis thaliana OX=3702 GN=UBP6 PE=1 SV=1	UBP6	1	0.000611862	77.431	SADSGHYVAWVK(1)QESGK	2	-3.8724	1
	TRINITY_DN27599_c0_g1_m.10748	280	K	Ubiquitin carboxyl-terminal hydrolase 6 OS=Arabidopsis thaliana OX=3702 GN=UBP6 PE=1 SV=1	UBP6	1	0.0262206	57.293	SELEK(1)NSPSLGR	2	-1.9524	1
	TRINITY_DN27599_c0_g1_m.10748	442	K	Ubiquitin carboxyl-terminal hydrolase 6 OS=Arabidopsis thaliana OX=3702 GN=UBP6 PE=1 SV=1	UBP6	1	8.90072e-07	54.813	QESGK(1)WIEYDDDNPIPQREEDITK	3	0.018821	1
	TRINITY_DN27604_c0_g4_m.10753	145	K	40S ribosomal protein S11-3 OS=Arabidopsis thaliana OX=3702 GN=RPS11C PE=2 SV=2	RPS11C	1	0.000148208	108.24	VK(1)EGDHVTIGQCRPLSK	3	-0.82883	2
	TRINITY_DN27604_c0_g4_m.10753	160	K	40S ribosomal protein S11-3 OS=Arabidopsis thaliana OX=3702 GN=RPS11C PE=2 SV=2	RPS11C	1	0.020062	58.687	PLSK(1)TVR	2	-6.8952	1
	TRINITY_DN27604_c0_g4_m.10753	168	K	40S ribosomal protein S11-3 OS=Arabidopsis thaliana OX=3702 GN=RPS11C PE=2 SV=2	RPS11C	1	3.07479e-05	106.11	FNVLK(1)VIPAGSSGAGK	2	-1.1614	1
	TRINITY_DN27607_c0_g1_m.10759	289	K	Mitochondrial-processing peptidase subunit alpha OS=Solanum tuberosum OX=4113 GN=MPP PE=1 SV=1	MPP	1	0.0201165	63.908	YAEEPK(1)SMYVGGDYR	2	3.2984	1
	TRINITY_DN27716_c0_g1_m.10958	234	K	"Lipoyl synthase, mitochondrial OS=Medicago truncatula OX=3880 GN=LIP1 PE=2 SV=1"	LIP1	1	0.0381848	49.16	GDSGCVEK(1)VAK	2	2.0882	1
	TRINITY_DN27729_c0_g1_m.10980	204	K	"50S ribosomal protein L4, chloroplastic OS=Nicotiana tabacum OX=4097 GN=RPL4 PE=2 SV=1"	RPL4	1	0.0417345	56.202	RWGIDPK(1)EK	2	-3.3498	1
	TRINITY_DN27740_c0_g1_m.10997	74	K	60S ribosomal protein L10 OS=Vitis riparia OX=96939 GN=RPL10 PE=2 SV=1	RPL10	1	0.0216468	46.835	IACNK(1)YMAK	2	-2.9699	1
	TRINITY_DN27740_c0_g1_m.10997	82	K	60S ribosomal protein L10 OS=Vitis riparia OX=96939 GN=RPL10 PE=2 SV=1	RPL10	1	6.89208e-06	158.61	FAGK(1)DAFHLR	2	-3.7077	1
	TRINITY_DN27747_c0_g2_m.11012	21	K	Mitochondrial outer membrane protein porin of 34 kDa OS=Solanum tuberosum OX=4113 PE=1 SV=2		1	8.70579e-06	129.69	DLLYK(1)DYQSDHK	2	1.0048	2
	TRINITY_DN27747_c0_g2_m.11012	236	K	Mitochondrial outer membrane protein porin of 34 kDa OS=Solanum tuberosum OX=4113 PE=1 SV=2		1	0.000141799	118.26	VNNFGK(1)ANALIQHEWRPK	3	-3.0021	3
	TRINITY_DN27747_c0_g2_m.11012	13	K	Mitochondrial outer membrane protein porin of 34 kDa OS=Solanum tuberosum OX=4113 PE=1 SV=2		1	0.000108178	124.46	GPGLYTDIGK(1)K	2	-2.7479	3
	TRINITY_DN27757_c0_g1_m.11026	166	K	"Protein MET1, chloroplastic OS=Arabidopsis thaliana OX=3702 GN=MET1 PE=1 SV=1"	MET1	1	0.00330385	65.404	TGK(1)FTVGDK	2	-5.0762	1
	TRINITY_DN27757_c0_g1_m.11026	116	K	"Protein MET1, chloroplastic OS=Arabidopsis thaliana OX=3702 GN=MET1 PE=1 SV=1"	MET1	1	5.83167e-16	261.56	ASETDAQTAESK(1)GGEGGGEK	2	-0.1073	2
	TRINITY_DN27757_c0_g1_m.11026	207	K	"Protein MET1, chloroplastic OS=Arabidopsis thaliana OX=3702 GN=MET1 PE=1 SV=1"	MET1	1	0.0200474	75.243	IGPLLMK(1)MQK	2	-5.9785	1
	TRINITY_DN27757_c0_g1_m.11026	214	K	"Protein MET1, chloroplastic OS=Arabidopsis thaliana OX=3702 GN=MET1 PE=1 SV=1"	MET1	1	0.00290253	88.734	YGK(1)IDDGGEMTEK	2	-3.1623	1
	TRINITY_DN27757_c0_g1_m.11026	273	K	"Protein MET1, chloroplastic OS=Arabidopsis thaliana OX=3702 GN=MET1 PE=1 SV=1"	MET1	1	0.00668938	90.263	NAK(1)YEEALEK	2	0.63275	1
	TRINITY_DN27757_c0_g1_m.11026	224	K	"Protein MET1, chloroplastic OS=Arabidopsis thaliana OX=3702 GN=MET1 PE=1 SV=1"	MET1	1	0.000154538	256.71	IDDGGEMTEK(1)EIIR	2	-1.1871	1
	TRINITY_DN27757_c0_g1_m.11026	270	K	"Protein MET1, chloroplastic OS=Arabidopsis thaliana OX=3702 GN=MET1 PE=1 SV=1"	MET1	1	0.00769982	82.716	EGLQLYK(1)NAK	2	-2.2874	1
	TRINITY_DN27793_c0_g1_m.11096	121	K	3-oxoacyl-[acyl-carrier-protein] reductase FabG OS=Thermotoga maritima (strain ATCC 43589 / MSB8 / DSM 3109 / JCM 10099) OX=243274 GN=fabG PE=3 SV=1	fabG	1	0.000288259	117.3	VMAVELGEHK(1)IR	2	-0.759	2
	TRINITY_DN27810_c0_g1_m.11128	464	K	UDP-glycosyltransferase 74F2 OS=Arabidopsis thaliana OX=3702 GN=UGT74F2 PE=1 SV=1	UGT74F2	1	0.000949233	108.4	NIHEFVSK(1)ITK	2	-4.1536	1
	TRINITY_DN27810_c0_g1_m.11128	456	K	UDP-glycosyltransferase 74F2 OS=Arabidopsis thaliana OX=3702 GN=UGT74F2 PE=1 SV=1	UGT74F2	1	0.000180622	86.952	AISDGGSSDK(1)NIHEFVSK	2	2.0546	1
	TRINITY_DN27810_c0_g1_m.11128	439	K	UDP-glycosyltransferase 74F2 OS=Arabidopsis thaliana OX=3702 GN=UGT74F2 PE=1 SV=1	UGT74F2	0.999963	0.0190036	56.89	KNANK(1)WR	2	-5.2692	1
	TRINITY_DN27810_c0_g1_m.11128	399	K	UDP-glycosyltransferase 74F2 OS=Arabidopsis thaliana OX=3702 GN=UGT74F2 PE=1 SV=1	UGT74F2	1	0.00332492	102.46	LVEDLWK(1)VGVR	2	-4.4339	1
	TRINITY_DN27837_c0_g1_m.11191	103	K	"Photosystem II repair protein PSB27-H1, chloroplastic OS=Arabidopsis thaliana OX=3702 GN=PSB27-1 PE=1 SV=1"	PSB27-1	1	0.000157025	141.93	DTAEMINK(1)VR	2	-1.9104	2
	TRINITY_DN27837_c0_g1_m.11191	134	K	"Photosystem II repair protein PSB27-H1, chloroplastic OS=Arabidopsis thaliana OX=3702 GN=PSB27-1 PE=1 SV=1"	PSB27-1	1	0.000133742	123.5	ETSNSWVAK(1)YR	2	-3.4657	1
	TRINITY_DN27837_c0_g1_m.11191	187	K	"Photosystem II repair protein PSB27-H1, chloroplastic OS=Arabidopsis thaliana OX=3702 GN=PSB27-1 PE=1 SV=1"	PSB27-1	1	5.89838e-05	200.06	ILEEMDTAEK(1)ALIR	2	2.7766	2
	TRINITY_DN27844_c0_g5_m.11204	428	K	"Glucose-1-phosphate adenylyltransferase small subunit 2, chloroplastic OS=Vicia faba OX=3906 GN=AGPP PE=2 SV=1"	AGPP	1	0.000205393	146.88	NCK(1)IHHSVVGLR	2	-1.4768	2
	TRINITY_DN27844_c0_g5_m.11204	285	K	"Glucose-1-phosphate adenylyltransferase small subunit 2, chloroplastic OS=Vicia faba OX=3906 GN=AGPP PE=2 SV=1"	AGPP	0.993677	0.000236235	185.9	IIEFAEK(0.006)PK(0.994)GEQLK	3	-4.1049	3
	TRINITY_DN27844_c0_g5_m.11204	293	K	"Glucose-1-phosphate adenylyltransferase small subunit 2, chloroplastic OS=Vicia faba OX=3906 GN=AGPP PE=2 SV=1"	AGPP	1	2.57244e-05	119.79	AMK(1)VDTTILGLDDER	2	1.5173	1
	TRINITY_DN27844_c0_g5_m.11204	478	K	"Glucose-1-phosphate adenylyltransferase small subunit 2, chloroplastic OS=Vicia faba OX=3906 GN=AGPP PE=2 SV=1"	AGPP	1	1.83888e-07	162.21	GSVPIGIGK(1)NSHVK	2	-0.98424	2
	TRINITY_DN27933_c0_g1_m.11355	114	K	"Bifunctional phosphatase IMPL2, chloroplastic OS=Arabidopsis thaliana OX=3702 GN=HISN7 PE=1 SV=1"	HISN7	0.999959	0.000721233	56.943	SK(1)FEILDKEDFSPVTIADK	3	-3.8647	1
	TRINITY_DN27954_c0_g1_m.11397	352	K	Geraniol 8-hydroxylase OS=Catharanthus roseus OX=4058 GN=CYP76B6 PE=1 SV=1	CYP76B6	0.999998	0.0338762	57.293	AKAELEDVIGK(1)GNQVK	2	-0.97223	1
	TRINITY_DN27954_c0_g1_m.11397	357	K	Geraniol 8-hydroxylase OS=Catharanthus roseus OX=4058 GN=CYP76B6 PE=1 SV=1	CYP76B6	1	0.00417664	51.872	GNQVK(1)ESDITR	2	-1.7143	1
	TRINITY_DN27984_c0_g1_m.11448	224	K	Ureidoglycolate hydrolase OS=Arabidopsis thaliana OX=3702 GN=UAH PE=1 SV=1	UAH	1	1.59002e-08	141.88	SAGYAK(1)DQDDLSSVFLK	2	5.8441	1
	TRINITY_DN27984_c0_g1_m.11448	86	K	Ureidoglycolate hydrolase OS=Arabidopsis thaliana OX=3702 GN=UAH PE=1 SV=1	UAH	1	0.010619	72.042	ILYTEK(1)DVLAR	2	-3.0853	1
	TRINITY_DN27984_c0_g1_m.11448	235	K	Ureidoglycolate hydrolase OS=Arabidopsis thaliana OX=3702 GN=UAH PE=1 SV=1	UAH	1	0.00393101	96.946	DQDDLSSVFLK(1)K	2	2.0207	1
	TRINITY_DN28000_c0_g1_m.11468	248	K	"Probable 6-phosphogluconolactonase 4, chloroplastic OS=Oryza sativa subsp. indica OX=39946 GN=OsI_031067 PE=3 SV=2"	OsI_031067	0.999974	7.23184e-06	149.58	WVTFIK(1)DSPKPPPER	2	4.91	1
	TRINITY_DN28000_c0_g1_m.11468	157	K	"Probable 6-phosphogluconolactonase 4, chloroplastic OS=Oryza sativa subsp. indica OX=39946 GN=OsI_031067 PE=3 SV=2"	OsI_031067	1	2.36178e-08	207.06	DHEDSNYK(1)LAYDGFLSK	2	4.8422	1
	TRINITY_DN28000_c0_g1_m.11468	82	K	"Probable 6-phosphogluconolactonase 4, chloroplastic OS=Oryza sativa subsp. indica OX=39946 GN=OsI_031067 PE=3 SV=2"	OsI_031067	1	8.02322e-09	115.24	KVEVFNSK(1)DDLAVQLAK	2	3.6911	1
	TRINITY_DN28010_c1_g2_m.11494	264	K	Thiol protease aleurain OS=Arabidopsis thaliana OX=3702 GN=ALEU PE=1 SV=2	ALEU	1	1.53358e-10	99.909	YNGGLETEEAYPYTAK(1)NGVCK	2	2.0593	1
	TRINITY_DN28010_c1_g2_m.11494	175	K	Thiol protease aleurain OS=Arabidopsis thaliana OX=3702 GN=ALEU PE=1 SV=2	ALEU	1	0.00109914	85.821	LTDLVLPETK(1)DWR	2	-4.0873	1
	TRINITY_DN28010_c1_g2_m.11494	107	K	Thiol protease aleurain OS=Arabidopsis thaliana OX=3702 GN=ALEU PE=1 SV=2	ALEU	1	0.00582824	74.849	KYETVEEMK(1)LR	2	-1.1989	1
	TRINITY_DN28016_c1_g3_m.11512	131	K	Cytochrome f OS=Morus indica OX=248361 GN=petA PE=3 SV=1	petA	1	2.0001e-07	269.57	EK(1)ISNLSFQSYRPTK	2	5.3905	3
	TRINITY_DN28016_c1_g3_m.11512	312	K	Cytochrome f OS=Morus indica OX=248361 GN=petA PE=3 SV=1	petA	1	2.18021e-05	168.69	QFEK(1)VQLSEMNF	2	-0.012454	2
	TRINITY_DN28016_c1_g3_m.11512	93	K	Cytochrome f OS=Morus indica OX=248361 GN=petA PE=3 SV=1	petA	1	2.47843e-05	145.95	IPYDLQLK(1)QVLANGKK	3	-4.5278	1
	TRINITY_DN28016_c1_g3_m.11512	144	K	Cytochrome f OS=Morus indica OX=248361 GN=petA PE=3 SV=1	petA	1	0.000133558	248.59	ISNLSFQSYRPTK(1)K	2	2.2999	2
	TRINITY_DN28053_c0_g1_m.11579	251	K	"Red chlorophyll catabolite reductase, chloroplastic OS=Arabidopsis thaliana OX=3702 GN=RCCR PE=1 SV=2"	RCCR	1	0.00148402	92.445	EHVHPVAK(1)EVLR	2	0.12847	1
	TRINITY_DN28053_c0_g1_m.11579	278	K	"Red chlorophyll catabolite reductase, chloroplastic OS=Arabidopsis thaliana OX=3702 GN=RCCR PE=1 SV=2"	RCCR	1	0.00183717	112.93	EVDEGERDYLQK(1)R	2	0.82508	1
	TRINITY_DN28053_c0_g1_m.11579	66	K	"Red chlorophyll catabolite reductase, chloroplastic OS=Arabidopsis thaliana OX=3702 GN=RCCR PE=1 SV=2"	RCCR	1	0.0030432	72.922	FLDFPYASAPHK(1)K	2	2.9321	1
	TRINITY_DN28053_c0_g1_m.11579	193	K	"Red chlorophyll catabolite reductase, chloroplastic OS=Arabidopsis thaliana OX=3702 GN=RCCR PE=1 SV=2"	RCCR	1	0.000567583	106.35	TFYEDTK(1)LEAQR	2	0.014308	1
	TRINITY_DN28053_c0_g1_m.11579	54	K	"Red chlorophyll catabolite reductase, chloroplastic OS=Arabidopsis thaliana OX=3702 GN=RCCR PE=1 SV=2"	RCCR	1	0.00182628	68.548	AK(1)FLDFPYASAPHK	2	3.0646	3
	TRINITY_DN28055_c0_g1_m.11581	170	K	Cysteine synthase OS=Citrullus lanatus OX=3654 PE=1 SV=1		1	0.00682423	76.255	VHYETTGPEIWK(1)GSGGK	3	-3.9625	1
	TRINITY_DN28055_c0_g1_m.11581	197	K	Cysteine synthase OS=Citrullus lanatus OX=3654 PE=1 SV=1		0.999997	0.000339784	141.29	YLK(1)EQKPDVK	2	-0.87478	1
	TRINITY_DN28055_c0_g1_m.11581	204	K	Cysteine synthase OS=Citrullus lanatus OX=3654 PE=1 SV=1		0.886875	5.09282e-05	60.734	EQK(0.113)PDVK(0.887)LYGVEPVESAILTGGK	3	-4.4375	2
	TRINITY_DN28055_c0_g1_m.11581	194	K	Cysteine synthase OS=Citrullus lanatus OX=3654 PE=1 SV=1		1	6.37161e-19	166.48	VDALVSGIGTGGTVTGAGK(1)YLK	2	-0.15197	1
	TRINITY_DN28055_c0_g1_m.11581	38	K	Cysteine synthase OS=Citrullus lanatus OX=3654 PE=1 SV=1		1	9.41594e-05	115.05	VAAK(1)LEMMEPCSSVK	2	0.90736	3
	TRINITY_DN28055_c0_g1_m.11581	49	K	Cysteine synthase OS=Citrullus lanatus OX=3654 PE=1 SV=1		1	7.26898e-05	180.81	LEMMEPCSSVK(1)DR	2	-1.0608	4
	TRINITY_DN28055_c0_g1_m.11581	175	K	Cysteine synthase OS=Citrullus lanatus OX=3654 PE=1 SV=1		1	3.21412e-26	180.42	GSGGK(1)VDALVSGIGTGGTVTGAGK	2	2.1729	1
	TRINITY_DN28055_c0_g1_m.11581	10	K	Cysteine synthase OS=Citrullus lanatus OX=3654 PE=1 SV=1		1	3.97039e-05	126.48	TAIAK(1)DVTELIGK	2	-0.46847	1
	TRINITY_DN28060_c0_g1_m.11588	8	K	Phosphoenolpyruvate carboxylase OS=Solanum tuberosum OX=4113 GN=PPC1 PE=2 SV=2	PPC1	1	0.00309864	74.524	NLEK(1)LASIDAHLR	2	0.10671	1
	TRINITY_DN28069_c0_g1_m.11607	132	K	Bifunctional protein FolD 2 OS=Arabidopsis thaliana OX=3702 GN=FOLD2 PE=2 SV=1	FOLD2	1	0.00412322	86.135	HINEEK(1)VLSEISIEK	2	-33.365	1
	TRINITY_DN28099_c0_g1_m.11650	152	K	UDP-D-apiose/UDP-D-xylose synthase 2 OS=Arabidopsis thaliana OX=3702 GN=AXS2 PE=2 SV=1	AXS2	1	0.00217166	101.45	TIGAFLPK(1)DSPLR	2	-4.162	1
	TRINITY_DN28099_c0_g1_m.11650	131	K	UDP-D-apiose/UDP-D-xylose synthase 2 OS=Arabidopsis thaliana OX=3702 GN=AXS2 PE=2 SV=1	AXS2	1	0.0152665	73.637	YCSENNK(1)R	2	-2.7793	1
	TRINITY_DN28099_c0_g1_m.11650	53	K	UDP-D-apiose/UDP-D-xylose synthase 2 OS=Arabidopsis thaliana OX=3702 GN=AXS2 PE=2 SV=1	AXS2	1	0.00277092	57.888	VLALDVYNDK(1)IR	2	-0.798	1
	TRINITY_DN28099_c0_g1_m.11650	188	K	UDP-D-apiose/UDP-D-xylose synthase 2 OS=Arabidopsis thaliana OX=3702 GN=AXS2 PE=2 SV=1	AXS2	1	0.00870993	73.655	WSYACAK(1)QLIER	2	-1.8885	1
	TRINITY_DN28102_c1_g1_m.11655	168	K	Epoxide hydrolase A OS=Mycobacterium tuberculosis (strain ATCC 25618 / H37Rv) OX=83332 GN=ephA PE=1 SV=1	ephA	1	0.0072149	83.623	QYIESGGFK(1)K	2	-2.3335	1
	TRINITY_DN28102_c1_g2_m.11656	166	K	Epoxide hydrolase A OS=Mycobacterium tuberculosis (strain ATCC 25618 / H37Rv) OX=83332 GN=ephA PE=1 SV=1	ephA	1	2.66614e-06	147.02	VPAK(1)FIIGDEDSTYR	2	1.8262	1
	TRINITY_DN28102_c1_g2_m.11656	191	K	Epoxide hydrolase A OS=Mycobacterium tuberculosis (strain ATCC 25618 / H37Rv) OX=83332 GN=ephA PE=1 SV=1	ephA	1	9.61148e-05	159.11	QHIESGSFK(1)K	2	-0.32296	1
	TRINITY_DN28102_c1_g2_m.11656	182	K	Epoxide hydrolase A OS=Mycobacterium tuberculosis (strain ATCC 25618 / H37Rv) OX=83332 GN=ephA PE=1 SV=1	ephA	1	1.3975e-05	163.93	FLGLK(1)QHIESGSFK	2	-0.98119	1
	TRINITY_DN28102_c1_g2_m.11656	134	K	Epoxide hydrolase A OS=Mycobacterium tuberculosis (strain ATCC 25618 / H37Rv) OX=83332 GN=ephA PE=1 SV=1	ephA	1	4.82317e-07	174.23	FDQK(1)GFTGPVNYYR	2	1.1077	1
	TRINITY_DN28104_c0_g1_m.11658	264	K	"Photosystem I assembly factor PSA3, chloroplastic OS=Arabidopsis thaliana OX=3702 GN=PSA3 PE=1 SV=1"	PSA3	1	2.47167e-05	132.93	AEK(1)IAQGGNVNVPEPK	2	0.94333	1
	TRINITY_DN28104_c0_g1_m.11658	277	K	"Photosystem I assembly factor PSA3, chloroplastic OS=Arabidopsis thaliana OX=3702 GN=PSA3 PE=1 SV=1"	PSA3	1	3.26451e-08	146.58	IAQGGNVNVPEPK(1)ALSK	2	2.4516	1
	TRINITY_DN28116_c0_g1_m.11676	22	K	"Glycerate dehydrogenase HPR, peroxisomal OS=Arabidopsis thaliana OX=3702 GN=HPR PE=1 SV=1"	HPR	1	0.000987496	83.358	VISTK(1)PMPGTR	2	-3.5334	1
	TRINITY_DN28116_c0_g1_m.11676	225	K	"Glycerate dehydrogenase HPR, peroxisomal OS=Arabidopsis thaliana OX=3702 GN=HPR PE=1 SV=1"	HPR	1	0.000172037	160.98	ANGEKPVTWK(1)R	2	-2.6959	2
	TRINITY_DN28116_c0_g1_m.11676	256	K	"Glycerate dehydrogenase HPR, peroxisomal OS=Arabidopsis thaliana OX=3702 GN=HPR PE=1 SV=1"	HPR	1	0.00079317	124.81	TTYHLVNK(1)ER	2	0.20537	1
	TRINITY_DN28116_c0_g1_m.11676	326	K	"Glycerate dehydrogenase HPR, peroxisomal OS=Arabidopsis thaliana OX=3702 GN=HPR PE=1 SV=1"	HPR	1	0.000729092	61.042	NAVVVPHIASASK(1)WTR	2	5.1005	1
	TRINITY_DN28141_c1_g11_m.11728	192	K	"50S ribosomal protein L1, chloroplastic OS=Arabidopsis thaliana OX=3702 GN=RPL1 PE=1 SV=1"	RPL1	1	0.000586952	115.04	QMASTK(1)FVETVEAHFR	3	-3.9367	2
	TRINITY_DN28141_c1_g11_m.11728	208	K	"50S ribosomal protein L1, chloroplastic OS=Arabidopsis thaliana OX=3702 GN=RPL1 PE=1 SV=1"	RPL1	1	0.000759487	211.84	LNIDPK(1)YNDQQLR	2	1.1736	1
	TRINITY_DN28141_c1_g11_m.11728	168	K	"50S ribosomal protein L1, chloroplastic OS=Arabidopsis thaliana OX=3702 GN=RPL1 PE=1 SV=1"	RPL1	1	0.000326517	88.35	FLEIQK(1)LR	2	-5.3183	1
	TRINITY_DN28141_c1_g11_m.11728	315	K	"50S ribosomal protein L1, chloroplastic OS=Arabidopsis thaliana OX=3702 GN=RPL1 PE=1 SV=1"	RPL1	1	0.0288233	58.687	QGK(1)VEYR	2	-5.1583	1
	TRINITY_DN28141_c1_g11_m.11728	360	K	"50S ribosomal protein L1, chloroplastic OS=Arabidopsis thaliana OX=3702 GN=RPL1 PE=1 SV=1"	RPL1	1	4.99957e-08	199.3	SIEANKPSGAK(1)GVYWK	2	5.7501	1
	TRINITY_DN28141_c1_g11_m.11728	173	K	"50S ribosomal protein L1, chloroplastic OS=Arabidopsis thaliana OX=3702 GN=RPL1 PE=1 SV=1"	RPL1	1	0.0303975	40.502	EIK(1)QEYDVK	2	-2.7389	1
	TRINITY_DN28141_c1_g11_m.11728	278	K	"50S ribosomal protein L1, chloroplastic OS=Arabidopsis thaliana OX=3702 GN=RPL1 PE=1 SV=1"	RPL1	1	6.9741e-08	147.72	LIASPDMMPK(1)VASLGK	2	-0.96187	4
	TRINITY_DN28141_c1_g11_m.11728	186	K	"50S ribosomal protein L1, chloroplastic OS=Arabidopsis thaliana OX=3702 GN=RPL1 PE=1 SV=1"	RPL1	1	0.0178948	61.577	TAVSLMK(1)QMASTK	2	-5.7363	1
	TRINITY_DN28141_c1_g11_m.11728	229	K	"50S ribosomal protein L1, chloroplastic OS=Arabidopsis thaliana OX=3702 GN=RPL1 PE=1 SV=1"	RPL1	1	0.0118817	57.042	GTGQTVK(1)VAVLTQGER	2	-2.9091	1
	TRINITY_DN28141_c1_g11_m.11728	284	K	"50S ribosomal protein L1, chloroplastic OS=Arabidopsis thaliana OX=3702 GN=RPL1 PE=1 SV=1"	RPL1	1	5.46045e-05	96.311	VASLGK(1)ILGPR	2	-5.4456	1
	TRINITY_DN28141_c1_g11_m.11728	222	K	"50S ribosomal protein L1, chloroplastic OS=Arabidopsis thaliana OX=3702 GN=RPL1 PE=1 SV=1"	RPL1	1	0.00260417	106.11	ATVNLPK(1)GTGQTVK	2	0.1409	1
	TRINITY_DN28166_c1_g1_m.11770	38	K	"Fructose-bisphosphate aldolase 5, cytosolic OS=Arabidopsis thaliana OX=3702 GN=FBA5 PE=1 SV=1"	FBA5	1	5.91254e-05	179.95	GILAADESTGTIGK(1)R	2	0.89207	1
	TRINITY_DN28166_c1_g1_m.11770	306	K	"Fructose-bisphosphate aldolase 5, cytosolic OS=Arabidopsis thaliana OX=3702 GN=FBA5 PE=1 SV=1"	FBA5	1	0.0042132	74.849	ALQQSTLK(1)TWGGK	2	-4.115	1
	TRINITY_DN28166_c1_g1_m.11770	317	K	"Fructose-bisphosphate aldolase 5, cytosolic OS=Arabidopsis thaliana OX=3702 GN=FBA5 PE=1 SV=1"	FBA5	1	0.000230661	112.95	ENIAK(1)AQEAFLAR	2	-3.1618	2
	TRINITY_DN28166_c1_g1_m.11770	24	K	"Fructose-bisphosphate aldolase 5, cytosolic OS=Arabidopsis thaliana OX=3702 GN=FBA5 PE=1 SV=1"	FBA5	1	3.85668e-19	191.18	YIATPGK(1)GILAADESTGTIGK	2	0.55732	1
	TRINITY_DN28166_c1_g1_m.11770	17	K	"Fructose-bisphosphate aldolase 5, cytosolic OS=Arabidopsis thaliana OX=3702 GN=FBA5 PE=1 SV=1"	FBA5	1	0.000317448	127.94	TAK(1)YIATPGK	2	-4.5588	1
	TRINITY_DN28166_c1_g1_m.11770	14	K	"Fructose-bisphosphate aldolase 5, cytosolic OS=Arabidopsis thaliana OX=3702 GN=FBA5 PE=1 SV=1"	FBA5	1	0.0360349	50.834	YADELIK(1)TAK	2	-4.6462	1
	TRINITY_DN28166_c1_g1_m.11770	135	K	"Fructose-bisphosphate aldolase 5, cytosolic OS=Arabidopsis thaliana OX=3702 GN=FBA5 PE=1 SV=1"	FBA5	1	0.000192164	194.22	CSQYYK(1)AGAR	2	-0.58547	1
	TRINITY_DN28167_c0_g1_m.11773	147	K	Peptide methionine sulfoxide reductase OS=Lactuca sativa OX=4236 PE=2 SV=1		1	4.72966e-07	59.122	VPGVTK(1)TEVGYTQGLLHNPTYEDVCSGK	3	2.1275	1
	TRINITY_DN28167_c0_g1_m.11773	169	K	Peptide methionine sulfoxide reductase OS=Lactuca sativa OX=4236 PE=2 SV=1		1	4.88253e-35	141.11	TEVGYTQGLLHNPTYEDVCSGK(1)TNHSEVVR	3	4.1746	3
	TRINITY_DN28167_c0_g1_m.11773	227	K	Peptide methionine sulfoxide reductase OS=Lactuca sativa OX=4236 PE=2 SV=1		1	1.1267e-05	154.66	SGIYYYTPEQEK(1)AAR	2	3.9136	1
	TRINITY_DN28167_c0_g1_m.11773	267	K	Peptide methionine sulfoxide reductase OS=Lactuca sativa OX=4236 PE=2 SV=1		1	6.27763e-05	253.88	AEEYHQQYLAK(1)GGR	2	-0.79094	2
	TRINITY_DN28167_c0_g1_m.11773	279	K	Peptide methionine sulfoxide reductase OS=Lactuca sativa OX=4236 PE=2 SV=1		1	0.00110557	232.46	QSADK(1)GCNDPIR	2	0.044288	1
	TRINITY_DN28167_c0_g1_m.11773	235	K	Peptide methionine sulfoxide reductase OS=Lactuca sativa OX=4236 PE=2 SV=1		1	0.00181874	100.75	ESMEK(1)QQK	2	-3.6217	2
	TRINITY_DN28171_c0_g1_m.11780	195	K	PTI1-like tyrosine-protein kinase 3 OS=Arabidopsis thaliana OX=3702 GN=PTI13 PE=1 SV=1	PTI13	1	1.95351e-08	144.51	GLEYLHEK(1)VQPTIIHR	3	-3.1613	1
	TRINITY_DN28216_c0_g1_m.11876	486	K	"15-cis-phytoene desaturase, chloroplastic/chromoplastic OS=Arabidopsis thaliana OX=3702 GN=PDS PE=1 SV=1"	PDS	1	3.33643e-05	98.865	ELAK(1)LFPDEIAADQSK	2	-0.42258	1
	TRINITY_DN28216_c0_g1_m.11876	508	K	"15-cis-phytoene desaturase, chloroplastic/chromoplastic OS=Arabidopsis thaliana OX=3702 GN=PDS PE=1 SV=1"	PDS	1	0.00479789	97.033	YHVVK(1)TPR	2	-2.4983	1
	TRINITY_DN28231_c0_g1_m.11900	199	K	"Aconitate hydratase 3, mitochondrial OS=Arabidopsis thaliana OX=3702 GN=ACO3 PE=1 SV=2"	ACO3	1	0.0145081	68.49	DAMNK(1)LGSDSNK	2	-2.4179	2
	TRINITY_DN28247_c0_g1_m.11931	145	K	"Peptidyl-prolyl cis-trans isomerase FKBP18, chloroplastic OS=Arabidopsis thaliana OX=3702 GN=FKBP18 PE=1 SV=2"	FKBP18	1	5.20227e-08	132.93	VIAQPYEFK(1)VGDPPGK	2	0.43886	1
	TRINITY_DN28247_c0_g1_m.11931	106	K	"Peptidyl-prolyl cis-trans isomerase FKBP18, chloroplastic OS=Arabidopsis thaliana OX=3702 GN=FKBP18 PE=1 SV=2"	FKBP18	1	0.000490323	70.552	GPVAEK(1)GSTVQVHFDCLYR	3	-2.5862	1
	TRINITY_DN28247_c0_g1_m.11931	100	K	"Peptidyl-prolyl cis-trans isomerase FKBP18, chloroplastic OS=Arabidopsis thaliana OX=3702 GN=FKBP18 PE=1 SV=2"	FKBP18	1	2.00752e-05	154.94	YYDVVEGK(1)GPVAEK	2	-1.0332	1
	TRINITY_DN28288_c0_g1_m.12005	81	K	"Heme oxygenase 1, chloroplastic OS=Arabidopsis thaliana OX=3702 GN=HO1 PE=1 SV=2"	HO1	1	0.000576324	197.3	YPGEAK(1)GFVEEMR	2	-0.14661	3
	TRINITY_DN28288_c0_g1_m.12005	234	K	"Heme oxygenase 1, chloroplastic OS=Arabidopsis thaliana OX=3702 GN=HO1 PE=1 SV=2"	HO1	1	0.00121939	117.3	ILNGK(1)ELEFYK	2	-0.25802	2
	TRINITY_DN28288_c0_g1_m.12005	108	K	"Heme oxygenase 1, chloroplastic OS=Arabidopsis thaliana OX=3702 GN=HO1 PE=1 SV=2"	HO1	1	0.0216923	65.313	EVK(1)EPEER	2	-1.1679	1
	TRINITY_DN28288_c0_g1_m.12005	105	K	"Heme oxygenase 1, chloroplastic OS=Arabidopsis thaliana OX=3702 GN=HO1 PE=1 SV=2"	HO1	0.99955	3.71723e-05	84.999	EGEK(1)EVKEPEER	2	-1.1996	1
	TRINITY_DN28288_c0_g1_m.12005	268	K	"Heme oxygenase 1, chloroplastic OS=Arabidopsis thaliana OX=3702 GN=HO1 PE=1 SV=2"	HO1	1	0.000236717	159.12	EEK(1)NHCLEETEK	2	-3.0292	1
	TRINITY_DN28288_c0_g1_m.12005	277	K	"Heme oxygenase 1, chloroplastic OS=Arabidopsis thaliana OX=3702 GN=HO1 PE=1 SV=2"	HO1	1	0.000375998	143.22	NHCLEETEK(1)SFK	2	-0.8618	1
	TRINITY_DN28288_c0_g1_m.12005	258	K	"Heme oxygenase 1, chloroplastic OS=Arabidopsis thaliana OX=3702 GN=HO1 PE=1 SV=2"	HO1	0.999997	0.000857379	114.93	DKLNK(1)VAEGWTR	2	-3.524	1
	TRINITY_DN28302_c2_g1_m.12025	230	K	1-aminocyclopropane-1-carboxylate oxidase OS=Prunus mume OX=102107 GN=ACO1 PE=2 SV=1	ACO1	1	0.000381544	113.85	YK(1)SVLHR	2	-4.6176	1
	TRINITY_DN28302_c2_g1_m.12025	54	K	1-aminocyclopropane-1-carboxylate oxidase OS=Prunus mume OX=102107 GN=ACO1 PE=2 SV=1	ACO1	1	0.000920055	84.064	MTK(1)DHYR	2	-2.8109	1
	TRINITY_DN28302_c2_g3_m.12026	177	K	1-aminocyclopropane-1-carboxylate oxidase 3 OS=Petunia hybrida OX=4102 GN=ACO3 PE=3 SV=1	ACO3	1	0.000920077	100.67	YK(1)SVMHR	2	-3.6755	1
	TRINITY_DN28302_c2_g3_m.12026	13	K	1-aminocyclopropane-1-carboxylate oxidase 3 OS=Petunia hybrida OX=4102 GN=ACO3 PE=3 SV=1	ACO3	1	0.0201783	67.507	FK(1)EMVASK	2	-3.3529	1
	TRINITY_DN28351_c0_g1_m.12121	327	K	"Peptide chain release factor PrfB1, chloroplastic OS=Arabidopsis thaliana OX=3702 GN=PRFB1 PE=2 SV=1"	PRFB1	1	3.21465e-05	172.1	YAYGYLSGEK(1)GTHR	2	1.605	1
	TRINITY_DN28351_c0_g1_m.12121	448	K	"Peptide chain release factor PrfB1, chloroplastic OS=Arabidopsis thaliana OX=3702 GN=PRFB1 PE=2 SV=1"	PRFB1	1	0.00429982	71.066	GDAVK(1)AEWGQQIR	2	-3.3801	1
	TRINITY_DN28355_c0_g1_m.12130	452	K	Serine carboxypeptidase-like 29 OS=Arabidopsis thaliana OX=3702 GN=SCPL29 PE=2 SV=1	SCPL29	1	5.67235e-05	113.48	GAGHEVPLHRPK(1)QALTLIK	3	-2.8509	1
	TRINITY_DN28355_c0_g1_m.12130	213	K	Serine carboxypeptidase-like 29 OS=Arabidopsis thaliana OX=3702 GN=SCPL29 PE=2 SV=1	SCPL29	1	0.0220135	41.025	YNSATK(1)EK	2	-4.0092	1
	TRINITY_DN28415_c0_g1_m.12228	230	K	"Probable acetyl-CoA acetyltransferase, cytosolic 2 OS=Arabidopsis thaliana OX=3702 GN=At5g47720 PE=2 SV=1"	At5g47720	1	0.0100484	63.766	GNSSTIVDK(1)DESPEK	2	-2.2287	1
	TRINITY_DN28419_c0_g1_m.12235	300	K	FKBP12-interacting protein of 37 kDa OS=Arabidopsis thaliana OX=3702 GN=FIP37 PE=1 SV=1	FIP37	1	0.026435	63.397	LEEK(1)DQEIQR	2	-1.6615	1
	TRINITY_DN28434_c0_g1_m.12265	388	K	"6-phosphofructo-2-kinase/fructose-2,6-bisphosphatase OS=Arabidopsis thaliana OX=3702 GN=FKFBP PE=1 SV=1"	FKFBP	1	0.00251259	87.942	WLGHDTK(1)HFNVGK	3	-5.0162	1
	TRINITY_DN28434_c0_g1_m.12265	394	K	"6-phosphofructo-2-kinase/fructose-2,6-bisphosphatase OS=Arabidopsis thaliana OX=3702 GN=FKFBP PE=1 SV=1"	FKFBP	1	0.000348499	122.54	HFNVGK(1)YR	2	-4.406	1
	TRINITY_DN28461_c0_g1_m.12322	166	K	Serine carboxypeptidase-like 42 OS=Arabidopsis thaliana OX=3702 GN=SCPL42 PE=2 SV=1	SCPL42	1	0.00809279	56.091	FPSYK(1)SR	2	-5.5392	1
	TRINITY_DN28488_c0_g1_m.12370	321	K	Transcription elongation factor TFIIS OS=Arabidopsis thaliana OX=3702 GN=TFIIS PE=1 SV=1	TFIIS	1	0.00569734	57.032	QATTDQFK(1)CGR	2	-0.2384	1
	TRINITY_DN28491_c0_g1_m.12377	255	K	Calumenin-A OS=Salmo salar OX=8030 GN=calua PE=2 SV=1	calua	0.999978	0.0170687	85.622	DTDKDGK(1)VNFK	2	0.16458	1
	TRINITY_DN28524_c0_g1_m.12435	14	K	Transcription initiation factor TFIID subunit 15 OS=Arabidopsis thaliana OX=3702 GN=TAF15 PE=1 SV=1	TAF15	1	0.00163473	119.06	PK(1)IWLYR	2	-7.469	1
	TRINITY_DN28544_c0_g1_m.12478	118	K	"Putative D-cysteine desulfhydrase 1, mitochondrial OS=Oryza sativa subsp. japonica OX=39947 GN=Os02g0773300 PE=2 SV=2"	Os02g0773300	1	0.000147097	245.4	RDDLSGMQLSGNK(1)VR	3	-3.089	2
	TRINITY_DN28544_c0_g1_m.12478	366	K	"Putative D-cysteine desulfhydrase 1, mitochondrial OS=Oryza sativa subsp. japonica OX=39947 GN=Os02g0773300 PE=2 SV=2"	Os02g0773300	1	0.0110458	44.598	AAYGLLK(1)DMSENPK	2	0.35542	1
	TRINITY_DN28544_c0_g1_m.12478	198	K	"Putative D-cysteine desulfhydrase 1, mitochondrial OS=Oryza sativa subsp. japonica OX=39947 GN=Os02g0773300 PE=2 SV=2"	Os02g0773300	1	5.62009e-10	123.92	LVGANVELISK(1)EEYAK	2	3.1599	1
	TRINITY_DN28544_c0_g1_m.12478	214	K	"Putative D-cysteine desulfhydrase 1, mitochondrial OS=Oryza sativa subsp. japonica OX=39947 GN=Os02g0773300 PE=2 SV=2"	Os02g0773300	1	6.23933e-05	139.78	IGSVALANHLK(1)EK	2	-2.2295	1
	TRINITY_DN28560_c0_g1_m.12499	250	K	"GTPase ERA-like, chloroplastic OS=Arabidopsis thaliana OX=3702 GN=At5g66470 PE=2 SV=1"	At5g66470	1	0.000770648	88.796	LPLGPAYYPK(1)DIVSEHPER	3	-3.092	1
	TRINITY_DN28567_c0_g1_m.12509	240	K	Cysteine protease RD19A OS=Arabidopsis thaliana OX=3702 GN=RD19A PE=1 SV=1	RD19A	1	0.00166218	101.82	EK(1)DYPYTGTDR	2	-0.24166	1
	TRINITY_DN28592_c1_g1_m.12559	161	K	Luminal-binding protein 5 OS=Nicotiana tabacum OX=4097 GN=BIP5 PE=2 SV=1	BIP5	1	0.0299336	57.888	MK(1)ETAEAFLGK	2	-3.0644	1
	TRINITY_DN28592_c1_g1_m.12559	594	K	Luminal-binding protein 5 OS=Nicotiana tabacum OX=4097 GN=BIP5 PE=2 SV=1	BIP5	1	0.000863563	141.44	LADK(1)LESDEKEK	2	-0.11506	1
	TRINITY_DN28592_c1_g1_m.12559	600	K	Luminal-binding protein 5 OS=Nicotiana tabacum OX=4097 GN=BIP5 PE=2 SV=1	BIP5	1	0.00492656	208.63	LESDEK(1)EK	2	-3.6815	2
	TRINITY_DN28592_c1_g1_m.12559	129	K	Luminal-binding protein 5 OS=Nicotiana tabacum OX=4097 GN=BIP5 PE=2 SV=1	BIP5	0.999831	0.0144955	75.474	IVNK(1)DGKPYIQVK	2	1.8428	1
	TRINITY_DN28592_c1_g1_m.12559	377	K	Luminal-binding protein 5 OS=Nicotiana tabacum OX=4097 GN=BIP5 PE=2 SV=1	BIP5	1	0.00064853	133.9	IPK(1)VQQLLK	2	-5.756	1
	TRINITY_DN28592_c1_g1_m.12559	602	K	Luminal-binding protein 5 OS=Nicotiana tabacum OX=4097 GN=BIP5 PE=2 SV=1	BIP5	0.999355	6.05725e-08	113.48	LADKLESDEK(0.001)EK(0.999)IETAVK	3	-1.7706	1
	TRINITY_DN28592_c1_g1_m.12559	88	K	Luminal-binding protein 5 OS=Nicotiana tabacum OX=4097 GN=BIP5 PE=2 SV=1	BIP5	1	5.40766e-08	206.7	LIGEAAK(1)NQAAVNPER	2	0.12347	1
	TRINITY_DN28592_c1_g1_m.12559	532	K	Luminal-binding protein 5 OS=Nicotiana tabacum OX=4097 GN=BIP5 PE=2 SV=1	BIP5	1	0.000183611	131.22	SEK(1)ITITNEK	2	-1.7455	1
	TRINITY_DN28592_c1_g1_m.12559	539	K	Luminal-binding protein 5 OS=Nicotiana tabacum OX=4097 GN=BIP5 PE=2 SV=1	BIP5	1	0.000877	94.806	ITITNEK(1)GR	2	-5.5724	1
	TRINITY_DN28592_c1_g1_m.12559	117	K	Luminal-binding protein 5 OS=Nicotiana tabacum OX=4097 GN=BIP5 PE=2 SV=1	BIP5	1	0.00107204	124.46	YDDKEVQK(1)DIK	2	-1.0145	2
	TRINITY_DN28592_c1_g1_m.12559	113	K	Luminal-binding protein 5 OS=Nicotiana tabacum OX=4097 GN=BIP5 PE=2 SV=1	BIP5	0.999915	0.00084386	127.94	KYDDK(1)EVQK	2	-1.6047	1
	TRINITY_DN28598_c0_g1_m.12569	147	K	"Tryptophan synthase beta chain 2, chloroplastic OS=Camptotheca acuminata OX=16922 GN=TSB PE=2 SV=1"	TSB	1	0.0180914	50.834	LTEHYK(1)RPDGK	3	-4.8836	1
	TRINITY_DN28598_c0_g1_m.12569	420	K	"Tryptophan synthase beta chain 2, chloroplastic OS=Camptotheca acuminata OX=16922 GN=TSB PE=2 SV=1"	TSB	1	0.00288298	53.051	AEYHSVTDGEALEAFK(1)R	2	4.3971	1
	TRINITY_DN28629_c0_g1_m.12627	478	K	Serine carboxypeptidase-like 49 OS=Arabidopsis thaliana OX=3702 GN=SCPL49 PE=2 SV=2	SCPL49	1	0.000751282	49.155	SYGPLSFLK(1)VHDAGHMVPMDQPK	3	-1.1507	1
	TRINITY_DN28649_c0_g1_m.12670	200	K	Lysophospholipid acyltransferase 1 OS=Arabidopsis thaliana OX=3702 GN=LPLAT1 PE=1 SV=1	LPLAT1	1	0.0126711	69.716	SEK(1)GLSPSR	2	-3.6802	1
	TRINITY_DN28653_c0_g1_m.12676	87	K	Eukaryotic translation initiation factor 3 subunit G OS=Mus musculus OX=10090 GN=Eif3g PE=1 SV=2	Eif3g	1	4.42056e-08	153.18	SWNK(1)FGDAVHEDVGSR	2	1.9664	1
	TRINITY_DN28656_c0_g1_m.12680	104	K	Heterogeneous nuclear ribonucleoprotein 1 OS=Arabidopsis thaliana OX=3702 GN=RNP1 PE=1 SV=1	RNP1	1	0.0257498	40.224	IPQSVSK(1)ATFQSHFEK	3	-4.4551	1
	TRINITY_DN28658_c0_g1_m.12682	81	K	"Protein THYLAKOID FORMATION1, chloroplastic OS=Solanum tuberosum OX=4113 GN=THF1 PE=2 SV=1"	THF1	1	0.0100895	92.677	FNFLK(1)AYK	2	-5.2895	1
	TRINITY_DN28658_c0_g1_m.12682	162	K	"Protein THYLAKOID FORMATION1, chloroplastic OS=Solanum tuberosum OX=4113 GN=THF1 PE=2 SV=1"	THF1	1	3.12642e-06	207.6	IDSQK(1)LEEWAR	2	-2.7167	2
	TRINITY_DN28658_c0_g1_m.12682	279	K	"Protein THYLAKOID FORMATION1, chloroplastic OS=Solanum tuberosum OX=4113 GN=THF1 PE=2 SV=1"	THF1	1	5.77822e-05	167.06	TESK(1)ANEAITK	2	-0.61057	1
	TRINITY_DN28658_c0_g1_m.12682	258	K	"Protein THYLAKOID FORMATION1, chloroplastic OS=Solanum tuberosum OX=4113 GN=THF1 PE=2 SV=1"	THF1	1	0.00261323	91.783	LVQAK(1)ELLK	2	-5.4633	1
	TRINITY_DN28658_c0_g1_m.12682	150	K	"Protein THYLAKOID FORMATION1, chloroplastic OS=Solanum tuberosum OX=4113 GN=THF1 PE=2 SV=1"	THF1	1	0.00212034	100.84	ALK(1)DDPEQYR	2	1.515	1
	TRINITY_DN28677_c0_g3_m.12714	127	K	Glutathione S-transferase zeta class OS=Euphorbia esula OX=3993 PE=2 SV=1		1	0.0205513	60.547	VGQEEK(1)ASWVK	2	-6.0208	1
	TRINITY_DN28713_c0_g1_m.12775	159	K	26S proteasome non-ATPase regulatory subunit 13 homolog B OS=Arabidopsis thaliana OX=3702 GN=RPN9B PE=1 SV=1	RPN9B	1	0.00369462	55.578	MQIAAFK(1)LEQGEQK	2	-2.9694	1
	TRINITY_DN28713_c0_g1_m.12775	309	K	26S proteasome non-ATPase regulatory subunit 13 homolog B OS=Arabidopsis thaliana OX=3702 GN=RPN9B PE=1 SV=1	RPN9B	1	0.033338	50.09	AQPALVANENK(1)LLEK	2	-16.479	1
	TRINITY_DN28749_c0_g1_m.12847	67	K	"NAD(P)H-quinone oxidoreductase subunit S, chloroplastic OS=Arabidopsis thaliana OX=3702 GN=ndhS PE=1 SV=1"	ndhS	1	3.99149e-08	135.21	GLCNGEEGLQK(1)ELSR	2	-2.1797	2
	TRINITY_DN28749_c0_g1_m.12847	82	K	"NAD(P)H-quinone oxidoreductase subunit S, chloroplastic OS=Arabidopsis thaliana OX=3702 GN=ndhS PE=1 SV=1"	ndhS	0.992977	4.47989e-09	54.877	ASEVDK(0.993)EQEK(0.007)PDSPATEEGFPEDGFEK	3	-0.095988	1
	TRINITY_DN28778_c1_g1_m.12907	738	K	Alpha-mannosidase OS=Canavalia ensiformis OX=3823 PE=1 SV=1		1	0.00606623	52.149	LTANMATDK(1)VFYTDSNGR	2	-0.30036	1
	TRINITY_DN28778_c1_g1_m.12907	319	K	Alpha-mannosidase OS=Canavalia ensiformis OX=3823 PE=1 SV=1		1	0.000238401	102.55	LIHYVNK(1)DGR	2	-2.1907	1
	TRINITY_DN28778_c1_g1_m.12907	432	K	Alpha-mannosidase OS=Canavalia ensiformis OX=3823 PE=1 SV=1		1	0.00150898	112.8	QHTTNDYAK(1)R	2	-2.3251	1
	TRINITY_DN28788_c0_g1_m.12931	163	K	Galactinol synthase 1 OS=Ajuga reptans OX=38596 GN=GOLS1 PE=1 SV=1	GOLS1	1	5.27888e-09	153.08	TWSHSPQYK(1)VGYCQQCPDR	3	-0.48882	1
	TRINITY_DN28788_c0_g1_m.12931	256	K	Galactinol synthase 1 OS=Ajuga reptans OX=38596 GN=GOLS1 PE=1 SV=1	GOLS1	1	0.000122918	127.03	HPENVELDK(1)VK	2	-2.9827	1
	TRINITY_DN28788_c0_g1_m.12931	275	K	Galactinol synthase 1 OS=Ajuga reptans OX=38596 GN=GOLS1 PE=1 SV=1	GOLS1	1	4.65682e-06	115.05	YTGK(1)EVNMDREDIK	2	0.44169	3
	TRINITY_DN28788_c0_g1_m.12931	26	K	Galactinol synthase 1 OS=Ajuga reptans OX=38596 GN=GOLS1 PE=1 SV=1	GOLS1	1	1.83413e-05	95.311	LVNGTGGYSK(1)R	2	-1.5733	2
	TRINITY_DN28799_c1_g1_m.12948	225	K	Ribonuclease 2 OS=Arabidopsis thaliana OX=3702 GN=RNS2 PE=2 SV=1	RNS2	1	0.00115295	194.22	LCFYK(1)DFKPR	2	-1.8474	2
	TRINITY_DN28799_c1_g1_m.12948	68	K	Ribonuclease 2 OS=Arabidopsis thaliana OX=3702 GN=RNS2 PE=2 SV=1	RNS2	1	4.02583e-05	123.5	HCCSK(1)NACCR	2	-1.951	1
	TRINITY_DN28808_c2_g1_m.12968	35	K	60S ribosomal protein L7-4 OS=Arabidopsis thaliana OX=3702 GN=RPL7D PE=2 SV=1	RPL7D	1	0.00255437	93.467	KQEALALK(1)K	2	-3.4976	1
	TRINITY_DN28808_c2_g1_m.12968	99	K	60S ribosomal protein L7-4 OS=Arabidopsis thaliana OX=3702 GN=RPL7D PE=2 SV=1	RPL7D	1	0.00101392	98.009	GINAMHPK(1)TR	2	-3.2011	2
	TRINITY_DN28808_c2_g1_m.12968	73	K	60S ribosomal protein L7-4 OS=Arabidopsis thaliana OX=3702 GN=RPL7D PE=2 SV=1	RPL7D	1	0.00110059	101.48	LK(1)GGFYVEPEAK	2	-2.5581	1
	TRINITY_DN28808_c2_g1_m.12968	122	K	60S ribosomal protein L7-4 OS=Arabidopsis thaliana OX=3702 GN=RPL7D PE=2 SV=1	RPL7D	1	0.0304477	43.272	VNK(1)ATVNMLHR	2	0.10432	1
	TRINITY_DN28808_c2_g1_m.12968	54	K	60S ribosomal protein L7-4 OS=Arabidopsis thaliana OX=3702 GN=RPL7D PE=2 SV=1	RPL7D	1	0.0057127	93.467	QYSK(1)EYAEK	2	-2.0852	1
	TRINITY_DN28870_c1_g1_m.13087	233	K	"Adenylate kinase 2, chloroplastic OS=Arabidopsis thaliana OX=3702 GN=At5g47840 PE=1 SV=1"	At5g47840	1	0.00410711	83.623	FDDTEEK(1)VK	2	-1.293	1
	TRINITY_DN28870_c1_g1_m.13087	96	K	"Adenylate kinase 2, chloroplastic OS=Arabidopsis thaliana OX=3702 GN=At5g47840 PE=1 SV=1"	At5g47840	1	9.79975e-06	125.17	GTQCQLITQK(1)YR	2	-3.7374	1
	TRINITY_DN28870_c1_g1_m.13087	153	K	"Adenylate kinase 2, chloroplastic OS=Arabidopsis thaliana OX=3702 GN=At5g47840 PE=1 SV=1"	At5g47840	1	2.18781e-11	177.74	LSQPDSQEK(1)GWLLDGYPR	2	2.9289	2
	TRINITY_DN28902_c0_g1_m.13140	92	K	"Protein disulfide isomerase pTAC5, chloroplastic OS=Arabidopsis thaliana OX=3702 GN=PTAC5 PE=1 SV=1"	PTAC5	1	0.00311316	79.059	ESATK(1)CLVCR	2	-2.9383	1
	TRINITY_DN28902_c0_g1_m.13140	43	K	"Protein disulfide isomerase pTAC5, chloroplastic OS=Arabidopsis thaliana OX=3702 GN=PTAC5 PE=1 SV=1"	PTAC5	1	0.0103178	57.042	TVVK(1)DDGVTGAEVSK	2	-2.7599	1
	TRINITY_DN28902_c0_g1_m.13140	54	K	"Protein disulfide isomerase pTAC5, chloroplastic OS=Arabidopsis thaliana OX=3702 GN=PTAC5 PE=1 SV=1"	PTAC5	1	5.48075e-06	142.71	DDGVTGAEVSK(1)HR	2	-1.6115	1
	TRINITY_DN28921_c0_g1_m.13177	272	K	"4-diphosphocytidyl-2-C-methyl-D-erythritol kinase, chloroplastic/chromoplastic (Fragment) OS=Solanum lycopersicum OX=4081 GN=ISPE PE=1 SV=1"	ISPE	1	3.50838e-05	132.9	LDK(1)TSNADPLQLLDK	2	-0.63723	1
	TRINITY_DN28921_c0_g1_m.13177	77	K	"4-diphosphocytidyl-2-C-methyl-D-erythritol kinase, chloroplastic/chromoplastic (Fragment) OS=Solanum lycopersicum OX=4081 GN=ISPE PE=1 SV=1"	ISPE	1	0.000917377	81.799	WADEVDK(1)EAPLSR	2	-2.1232	1
	TRINITY_DN28921_c0_g1_m.13177	70	K	"4-diphosphocytidyl-2-C-methyl-D-erythritol kinase, chloroplastic/chromoplastic (Fragment) OS=Solanum lycopersicum OX=4081 GN=ISPE PE=1 SV=1"	ISPE	0.999968	0.00129497	54.556	INK(1)WADEVDKEAPLSR	2	1.1924	1
	TRINITY_DN28948_c0_g1_m.13229	244	K	26S proteasome regulatory subunit 6B homolog OS=Arabidopsis thaliana OX=3702 GN=RPT3 PE=1 SV=1	RPT3	1	0.00102017	95.656	GVLLYGPPGTGK(1)TMLAK	2	3.4338	1
	TRINITY_DN28948_c0_g1_m.13229	270	K	26S proteasome regulatory subunit 6B homolog OS=Arabidopsis thaliana OX=3702 GN=RPT3 PE=1 SV=1	RPT3	1	6.19624e-08	149.02	VVGSEFVQK(1)YLGEGPR	2	0.21343	1
	TRINITY_DN28953_c0_g1_m.13235	127	K	"Carbonic anhydrase, chloroplastic OS=Pisum sativum OX=3888 PE=1 SV=1"		1	0.00581385	92.732	LK(1)SGFIHFK	2	-2.3865	1
	TRINITY_DN28953_c0_g1_m.13235	155	K	"Carbonic anhydrase, chloroplastic OS=Pisum sativum OX=3888 PE=1 SV=1"		1	8.08862e-06	208.35	GQSPK(1)FMVFACSDSR	2	1.5545	2
	TRINITY_DN28953_c0_g1_m.13235	304	K	"Carbonic anhydrase, chloroplastic OS=Pisum sativum OX=3888 PE=1 SV=1"		1	8.79735e-05	145.95	TLGLK(1)GGYYDFVK	2	2.3903	2
	TRINITY_DN28953_c0_g1_m.13235	259	K	"Carbonic anhydrase, chloroplastic OS=Pisum sativum OX=3888 PE=1 SV=1"		1	1.02201e-12	168.74	TK(1)SALGDAALPELCSYCER	2	1.9108	1
	TRINITY_DN28953_c0_g1_m.13235	299	K	"Carbonic anhydrase, chloroplastic OS=Pisum sativum OX=3888 PE=1 SV=1"		1	0.00385016	81.099	EGLVNK(1)TLGLK	2	-5.3464	2
	TRINITY_DN28953_c0_g1_m.13235	137	K	"Carbonic anhydrase, chloroplastic OS=Pisum sativum OX=3888 PE=1 SV=1"		1	4.00454e-09	229.17	EK(1)YDK(1)NPALYSELAK	2	2.7563	5
	TRINITY_DN28953_c0_g1_m.13235	92	K	"Carbonic anhydrase, chloroplastic OS=Pisum sativum OX=3888 PE=1 SV=1"		1	6.63952e-05	207.12	LLSEK(1)GDLKPVAASK	2	4.149	2
	TRINITY_DN28953_c0_g1_m.13235	140	K	"Carbonic anhydrase, chloroplastic OS=Pisum sativum OX=3888 PE=1 SV=1"		1	5.17376e-08	212.69	YDK(1)NPALYSELAK	2	-0.20844	7
	TRINITY_DN28953_c0_g1_m.13235	150	K	"Carbonic anhydrase, chloroplastic OS=Pisum sativum OX=3888 PE=1 SV=1"		1	1.22076e-12	249.71	YDKNPALYSELAK(1)GQSPK	2	4.4178	6
	TRINITY_DN28974_c2_g1_m.13268	299	K	"Electron transfer flavoprotein subunit alpha, mitochondrial OS=Arabidopsis thaliana OX=3702 GN=ETFA PE=1 SV=1"	ETFA	1	0.0142809	75.474	LAEK(1)LGAAVGATR	2	-6.0723	1
	TRINITY_DN28979_c0_g4_m.13280	296	K	"Arginase 1, mitochondrial OS=Oryza sativa subsp. japonica OX=39947 GN=ARG1 PE=2 SV=1"	ARG1	1	0.00333215	72.846	HTLENLK(1)LGEGVK	2	-0.94302	1
	TRINITY_DN28984_c0_g1_m.13289	96	K	Protein arginine N-methyltransferase PRMT10 OS=Arabidopsis thaliana OX=3702 GN=PRMT10 PE=1 SV=1	PRMT10	1	0.000552552	101.48	VYAVEATK(1)MAEHAR	2	1.3983	1
	TRINITY_DN28995_c0_g1_m.13311	221	K	NADPH-dependent thioredoxin reductase 3 OS=Arabidopsis thaliana OX=3702 GN=NTRC PE=1 SV=2	NTRC	1	6.39392e-05	141.44	SHSLIFATGATAK(1)R	2	-2.3119	1
	TRINITY_DN28995_c0_g1_m.13311	250	K	NADPH-dependent thioredoxin reductase 3 OS=Arabidopsis thaliana OX=3702 GN=NTRC PE=1 SV=2	NTRC	1	9.54282e-08	225.89	GISACAICDGASPLFK(1)R	2	2.5415	1
	TRINITY_DN29006_c1_g1_m.13331	276	K	Cathepsin B-like protease 3 OS=Arabidopsis thaliana OX=3702 GN=CATHB3 PE=1 SV=1	CATHB3	1	0.000350301	85.742	SGVYK(1)HITGGVMGGHAVK	2	0.53239	2
	TRINITY_DN29006_c1_g1_m.13331	320	K	Cathepsin B-like protease 3 OS=Arabidopsis thaliana OX=3702 GN=CATHB3 PE=1 SV=1	CATHB3	1	0.00106466	108.3	SWGDDGYFK(1)IR	2	-2.2131	1
	TRINITY_DN29006_c1_g1_m.13331	105	K	Cathepsin B-like protease 3 OS=Arabidopsis thaliana OX=3702 GN=CATHB3 PE=1 SV=1	CATHB3	1	0.00450294	84.368	LPK(1)EFDAR	2	-3.8441	1
	TRINITY_DN29007_c0_g1_m.13333	48	K	"Isovaleryl-CoA dehydrogenase, mitochondrial OS=Solanum tuberosum OX=4113 GN=IVD PE=1 SV=2"	IVD	1	3.25231e-08	171.51	ESVAQFAQEK(1)IAPHASK	2	2.9789	1
	TRINITY_DN29009_c0_g1_m.13338	71	K	Haloacid dehalogenase-like hydrolase domain-containing protein Sgpp OS=Arabidopsis thaliana OX=3702 GN=SGPP PE=1 SV=2	SGPP	1	0.000249238	122.51	NIAGK(1)HNDDIAR	2	0.34035	1
	TRINITY_DN29009_c0_g1_m.13338	95	K	Haloacid dehalogenase-like hydrolase domain-containing protein Sgpp OS=Arabidopsis thaliana OX=3702 GN=SGPP PE=1 SV=2	SGPP	1	1.44938e-05	150.17	FVDEK(1)EAFFR	2	-4.8728	1
	TRINITY_DN29032_c1_g3_m.13375	103	K	(S)-2-hydroxy-acid oxidase GLO1 OS=Arabidopsis thaliana OX=3702 GN=GLO1 PE=1 SV=1	GLO1	1	0.000835487	112.7	NFEGLDLGK(1)MDK	2	-2.7182	3
	TRINITY_DN29032_c1_g3_m.13375	106	K	(S)-2-hydroxy-acid oxidase GLO1 OS=Arabidopsis thaliana OX=3702 GN=GLO1 PE=1 SV=1	GLO1	1	2.56082e-19	295.93	MDK(1)ADDSGLGSYVAGQIDR	2	4.7054	3
	TRINITY_DN29032_c1_g3_m.13375	82	K	(S)-2-hydroxy-acid oxidase GLO1 OS=Arabidopsis thaliana OX=3702 GN=GLO1 PE=1 SV=1	GLO1	1	0.0157408	106.93	RESDIK(1)NR	2	-4.4913	1
	TRINITY_DN29032_c1_g6_m.13379	106	K	(S)-2-hydroxy-acid oxidase GLO1 OS=Arabidopsis thaliana OX=3702 GN=GLO1 PE=1 SV=1	GLO1	1	1.68555e-12	173.19	MDK(1)ADDSGLASYVAGQVDR	2	5.1836	1
	TRINITY_DN29041_c0_g1_m.13396	112	K	Probable 2-oxoglutarate-dependent dioxygenase At5g05600 OS=Arabidopsis thaliana OX=3702 GN=At5g05600 PE=2 SV=1	At5g05600	1	0.000993334	61.194	SVLGYYDTEHTK(1)NVR	2	1.0385	1
	TRINITY_DN29041_c0_g1_m.13396	286	K	Probable 2-oxoglutarate-dependent dioxygenase At5g05600 OS=Arabidopsis thaliana OX=3702 GN=At5g05600 PE=2 SV=1	At5g05600	1	0.0035497	69.905	VMVNSEK(1)ER	2	-4.0244	1
	TRINITY_DN29041_c0_g1_m.13396	100	K	Probable 2-oxoglutarate-dependent dioxygenase At5g05600 OS=Arabidopsis thaliana OX=3702 GN=At5g05600 PE=2 SV=1	At5g05600	1	6.51468e-06	119.43	DEK(1)SVLGYYDTEHTK	2	1.0057	1
	TRINITY_DN29081_c0_g1_m.13476	170	K	"Thylakoid lumenal 16.5 kDa protein, chloroplastic OS=Arabidopsis thaliana OX=3702 GN=At4g02530 PE=1 SV=3"	At4g02530	1	0.000301278	159.93	AFTK(1)LSSSPEEK	2	-2.6567	1
	TRINITY_DN29081_c0_g1_m.13476	162	K	"Thylakoid lumenal 16.5 kDa protein, chloroplastic OS=Arabidopsis thaliana OX=3702 GN=At4g02530 PE=1 SV=3"	At4g02530	1	0.00148069	78.816	STDSDWVK(1)NVNK	2	-3.5304	1
	TRINITY_DN29165_c0_g1_m.13628	183	K	Stromal cell-derived factor 2-like protein OS=Arabidopsis thaliana OX=3702 GN=SDF2 PE=1 SV=1	SDF2	1	0.0328741	46.768	LQHVDTGVYLHSHDK(1)K	3	-2.6086	1
	TRINITY_DN29223_c2_g1_m.13732	237	K	E3 ubiquitin-protein ligase RGLG4 OS=Arabidopsis thaliana OX=3702 GN=RGLG4 PE=1 SV=1	RGLG4	1	3.2376e-05	140.57	SVNTSEK(1)ELSPQEK	2	-1.6716	1
	TRINITY_DN29230_c0_g1_m.13741	146	K	"Ubiquinol oxidase, mitochondrial OS=Mangifera indica OX=29780 GN=AOMI 1 PE=1 SV=2"	AOMI	1	0.0011534	109.36	VPTDLFFK(1)R	2	-4.9854	1
	TRINITY_DN29241_c0_g1_m.13760	192	K	Protein phosphatase 2C 57 OS=Arabidopsis thaliana OX=3702 GN=PPH1 PE=1 SV=2	PPH1	1	0.00115885	93.649	SGK(1)VEVLTNPHRPYGSNK	3	-1.3983	1
	TRINITY_DN29252_c0_g1_m.13786	362	K	"Tryptophan--tRNA ligase, cytoplasmic OS=Arabidopsis thaliana OX=3702 GN=At3g04600 PE=2 SV=1"	At3g04600	1	0.00152305	108.92	MLTGEVK(1)QR	2	-5.2247	1
	TRINITY_DN29252_c0_g1_m.13786	317	K	"Tryptophan--tRNA ligase, cytoplasmic OS=Arabidopsis thaliana OX=3702 GN=At3g04600 PE=2 SV=1"	At3g04600	1	0.00415103	86.243	YAFSGGQDSIEK(1)HR	2	0.53469	1
	TRINITY_DN29252_c0_g1_m.13786	297	K	"Tryptophan--tRNA ligase, cytoplasmic OS=Arabidopsis thaliana OX=3702 GN=At3g04600 PE=2 SV=1"	At3g04600	1	0.00454575	63.947	MSASDPNSAIYVTDSAK(1)DIK	2	-1.8442	1
	TRINITY_DN29257_c0_g2_m.13795	166	K	"Protease Do-like 5, chloroplastic OS=Arabidopsis thaliana OX=3702 GN=DEGP5 PE=1 SV=3"	DEGP5	1	0.0132523	77.358	VYLIDAK(1)GNEFYK	2	1.5679	1
	TRINITY_DN29257_c0_g2_m.13795	172	K	"Protease Do-like 5, chloroplastic OS=Arabidopsis thaliana OX=3702 GN=DEGP5 PE=1 SV=3"	DEGP5	1	0.0229457	62.969	GNEFYK(1)EGK	2	-2.2699	1
	TRINITY_DN29273_c0_g2_m.13827	81	K	SAL1 phosphatase OS=Arabidopsis thaliana OX=3702 GN=SAL1 PE=1 SV=1	SAL1	1	0.000531663	125.17	VQK(1)TLLQSDVHSK	2	2.7393	1
	TRINITY_DN29273_c0_g2_m.13827	91	K	SAL1 phosphatase OS=Arabidopsis thaliana OX=3702 GN=SAL1 PE=1 SV=1	SAL1	1	0.000180158	124.46	TLLQSDVHSK(1)SDK	2	-1.0968	1
	TRINITY_DN29273_c0_g2_m.13827	176	K	SAL1 phosphatase OS=Arabidopsis thaliana OX=3702 GN=SAL1 PE=1 SV=1	SAL1	1	0.000238315	85.742	EDVLSAIDSGK(1)SEGGSSGR	2	-0.37603	1
	TRINITY_DN29287_c0_g1_m.13845	366	K	"Porphobilinogen deaminase, chloroplastic OS=Pisum sativum OX=3888 GN=HEMC PE=1 SV=1"	HEMC	1	1.09921e-12	170.95	DEDGNCIFK(1)GLVASPDGTR	2	4.0531	1
	TRINITY_DN29287_c0_g1_m.13845	248	K	"Porphobilinogen deaminase, chloroplastic OS=Pisum sativum OX=3888 GN=HEMC PE=1 SV=1"	HEMC	1	0.0163936	76.572	YPSLK(1)VEENFR	2	-1.1937	1
	TRINITY_DN29287_c0_g1_m.13845	151	K	"Porphobilinogen deaminase, chloroplastic OS=Pisum sativum OX=3888 GN=HEMC PE=1 SV=1"	HEMC	1	4.07023e-09	148.69	TTGDK(1)ILSQPLADIGGK	2	1.2491	1
	TRINITY_DN29287_c0_g1_m.13845	357	K	"Porphobilinogen deaminase, chloroplastic OS=Pisum sativum OX=3888 GN=HEMC PE=1 SV=1"	HEMC	1	2.0525e-11	181.08	TPIAGYASK(1)DEDGNCIFK	2	3.9199	1
	TRINITY_DN29287_c0_g1_m.13845	316	K	"Porphobilinogen deaminase, chloroplastic OS=Pisum sativum OX=3888 GN=HEMC PE=1 SV=1"	HEMC	1	0.00291708	40.53	SDDDK(1)MANYIASLNHEETR	3	-1.4271	1
	TRINITY_DN29287_c0_g1_m.13845	396	K	"Porphobilinogen deaminase, chloroplastic OS=Pisum sativum OX=3888 GN=HEMC PE=1 SV=1"	HEMC	1	0.00501394	77.696	GPYAYEDMVEMGK(1)DAGK	2	2.4023	1
	TRINITY_DN29315_c0_g1_m.13895	159	K	"Glyceraldehyde-3-phosphate dehydrogenase B, chloroplastic OS=Pisum sativum OX=3888 GN=GAPB PE=1 SV=2"	GAPB	1	1.12139e-10	275.23	NASHLLK(1)YDSMLGTFK	2	2.5948	4
	TRINITY_DN29315_c0_g1_m.13895	172	K	"Glyceraldehyde-3-phosphate dehydrogenase B, chloroplastic OS=Pisum sativum OX=3888 GN=GAPB PE=1 SV=2"	GAPB	0.999983	0.00739554	48.892	ADVK(1)IVDDTTISVDGKPIK	3	-5.9725	1
	TRINITY_DN29315_c0_g1_m.13895	229	K	"Glyceraldehyde-3-phosphate dehydrogenase B, chloroplastic OS=Pisum sativum OX=3888 GN=GAPB PE=1 SV=2"	GAPB	1	0.0173494	60.709	HIQAGAK(1)K	2	-2.708	1
	TRINITY_DN29315_c0_g1_m.13895	287	K	"Glyceraldehyde-3-phosphate dehydrogenase B, chloroplastic OS=Pisum sativum OX=3888 GN=GAPB PE=1 SV=2"	GAPB	1	1.12267e-13	144.55	VLDEEFGIVK(1)GTMTTTHSYTGDQR	3	-2.57	1
	TRINITY_DN29315_c0_g1_m.13895	168	K	"Glyceraldehyde-3-phosphate dehydrogenase B, chloroplastic OS=Pisum sativum OX=3888 GN=GAPB PE=1 SV=2"	GAPB	1	6.01869e-05	151.66	YDSMLGTFK(1)ADVK	2	-1.4311	3
	TRINITY_DN29315_c0_g1_m.13895	187	K	"Glyceraldehyde-3-phosphate dehydrogenase B, chloroplastic OS=Pisum sativum OX=3888 GN=GAPB PE=1 SV=2"	GAPB	1	0.00412318	89.123	PIK(1)VVSNR	2	-4.5093	1
	TRINITY_DN29315_c0_g1_m.13895	184	K	"Glyceraldehyde-3-phosphate dehydrogenase B, chloroplastic OS=Pisum sativum OX=3888 GN=GAPB PE=1 SV=2"	GAPB	1	3.86074e-06	153.25	IVDDTTISVDGK(1)PIK	2	-1.8487	1
	TRINITY_DN29319_c0_g1_m.13904	318	K	"Riboflavin biosynthesis protein PYRD, chloroplastic OS=Arabidopsis thaliana OX=3702 GN=PYRD PE=1 SV=1"	PYRD	1	0.0145327	68.49	ESEVEPK(1)LAEK	2	-3.6096	1
	TRINITY_DN29329_c0_g1_m.13924	423	K	"Protease Do-like 8, chloroplastic OS=Arabidopsis thaliana OX=3702 GN=DEGP8 PE=1 SV=1"	DEGP8	1	0.0301423	60.709	NK(1)AELYK	2	-3.6495	1
	TRINITY_DN29330_c0_g1_m.13925	215	K	"Monodehydroascorbate reductase 4, peroxisomal OS=Arabidopsis thaliana OX=3702 GN=MDAR4 PE=1 SV=1"	MDAR4	1	0.00826252	85.821	IASYYEDYYK(1)SK	2	2.4945	1
	TRINITY_DN29333_c0_g1_m.13928	158	K	Serine--glyoxylate aminotransferase OS=Arabidopsis thaliana OX=3702 GN=AGT1 PE=1 SV=2	AGT1	1	1.55487e-05	108.91	AICIVHNETATGVTNNLAK(1)VR	3	-1.6874	1
	TRINITY_DN29333_c0_g1_m.13928	45	K	Serine--glyoxylate aminotransferase OS=Arabidopsis thaliana OX=3702 GN=AGT1 PE=1 SV=2	AGT1	1	0.000453486	95.345	SPAIPAMTK(1)TLIEDVK	2	1.8688	3
	TRINITY_DN29333_c0_g1_m.13928	139	K	Serine--glyoxylate aminotransferase OS=Arabidopsis thaliana OX=3702 GN=AGT1 PE=1 SV=2	AGT1	1	2.67955e-06	69.94	AHTIK(1)AICIVHNETATGVTNNLAK	3	1.5909	1
	TRINITY_DN29333_c0_g1_m.13928	340	K	Serine--glyoxylate aminotransferase OS=Arabidopsis thaliana OX=3702 GN=AGT1 PE=1 SV=2	AGT1	1	3.39279e-05	208.63	YNMSLGLGLNK(1)IAGK	2	-1.2033	3
	TRINITY_DN29333_c0_g1_m.13928	223	K	Serine--glyoxylate aminotransferase OS=Arabidopsis thaliana OX=3702 GN=AGT1 PE=1 SV=2	AGT1	1	0.0255565	45.489	AMEASK(1)SSK	2	-4.1782	1
	TRINITY_DN29341_c1_g10_m.13947	214	K	"Allene oxide cyclase, chloroplastic OS=Oryza sativa subsp. japonica OX=39947 GN=AOC PE=1 SV=1"	AOC	0.999657	0.00062236	41.584	GIK(1)DLPQELLVKPVEPSPSVEPTPSAK	3	-1.5117	1
	TRINITY_DN29400_c0_g1_m.14050	468	K	"Citrate synthase, mitochondrial OS=Citrus maxima OX=37334 GN=CIT PE=2 SV=1"	CIT	1	0.00357856	66.664	SVTMEWLENHCK(1)K	2	1.619	1
	TRINITY_DN29400_c0_g1_m.14050	138	K	"Citrate synthase, mitochondrial OS=Citrus maxima OX=37334 GN=CIT PE=2 SV=1"	CIT	1	0.00499419	73.891	VPTK(1)DQVDALSK	2	-3.3396	1
	TRINITY_DN29400_c0_g1_m.14050	346	K	"Citrate synthase, mitochondrial OS=Citrus maxima OX=37334 GN=CIT PE=2 SV=1"	CIT	1	3.22444e-09	149.02	TLNSGK(1)VVPGFGHGVLR	2	3.1592	2
	TRINITY_DN29409_c0_g1_m.14063	354	K	"Protease Do-like 1, chloroplastic OS=Arabidopsis thaliana OX=3702 GN=DEGP1 PE=1 SV=2"	DEGP1	1	0.00286582	132.44	FGK(1)VTRPILGIK	2	-1.6555	1
	TRINITY_DN29410_c0_g4_m.14066	123	K	"Protein HHL1, chloroplastic OS=Arabidopsis thaliana OX=3702 GN=HHL1 PE=1 SV=1"	HHL1	1	0.000811619	137.88	YIYK(1)DTLDR	2	-1.9454	1
	TRINITY_DN29410_c0_g4_m.14066	203	K	"Protein HHL1, chloroplastic OS=Arabidopsis thaliana OX=3702 GN=HHL1 PE=1 SV=1"	HHL1	0.999999	0.00117466	70.806	VKDFFGDAK(1)DSFGK	2	-2.1499	1
	TRINITY_DN29410_c0_g4_m.14066	73	K	"Protein HHL1, chloroplastic OS=Arabidopsis thaliana OX=3702 GN=HHL1 PE=1 SV=1"	HHL1	1	0.000881112	79.795	PAPPPLPK(1)IEDDGNPR	2	0.86701	1
	TRINITY_DN29410_c0_g4_m.14066	139	K	"Protein HHL1, chloroplastic OS=Arabidopsis thaliana OX=3702 GN=HHL1 PE=1 SV=1"	HHL1	1	5.26829e-05	130.65	NLAAVIYRDEK(1)EIQK	2	0.84579	1
	TRINITY_DN29410_c0_g4_m.14066	223	K	"Protein HHL1, chloroplastic OS=Arabidopsis thaliana OX=3702 GN=HHL1 PE=1 SV=1"	HHL1	1	3.157e-08	141.88	MTTLNTSTTEESAEK(1)TK	2	-0.51788	2
	TRINITY_DN29410_c0_g4_m.14066	113	K	"Protein HHL1, chloroplastic OS=Arabidopsis thaliana OX=3702 GN=HHL1 PE=1 SV=1"	HHL1	1	0.000585559	132.39	IMIAAK(1)DNFLGK	2	-4.5899	1
	TRINITY_DN29495_c0_g1_m.14220	312	K	Adenosine kinase 2 OS=Arabidopsis thaliana OX=3702 GN=ADK2 PE=1 SV=1	ADK2	1	2.35557e-13	162	ITVITQGADPVVVAEDGK(1)VK	2	-0.72204	1
	TRINITY_DN29495_c0_g1_m.14220	185	K	Adenosine kinase 2 OS=Arabidopsis thaliana OX=3702 GN=ADK2 PE=1 SV=1	ADK2	1	7.55908e-05	115.79	SEHLK(1)QPENWALVEK	2	3.8802	1
	TRINITY_DN29495_c0_g1_m.14220	70	K	Adenosine kinase 2 OS=Arabidopsis thaliana OX=3702 GN=ADK2 PE=1 SV=1	ADK2	1	9.26544e-05	195.36	KYDIK(1)LNNAILAEDK	2	3.0752	1
	TRINITY_DN29495_c0_g1_m.14220	287	K	Adenosine kinase 2 OS=Arabidopsis thaliana OX=3702 GN=ADK2 PE=1 SV=1	ADK2	1	0.000304554	92.445	ISQLPK(1)ASGTHK	2	-1.7762	1
	TRINITY_DN29497_c0_g1_m.14222	304	K	"Photosynthetic NDH subunit of subcomplex B 2, chloroplastic OS=Arabidopsis thaliana OX=3702 GN=PNSB2 PE=2 SV=1"	PNSB2	1	2.52146e-09	172.09	AIYNTPPSK(1)YETLDQGR	2	4.1003	1
	TRINITY_DN29497_c0_g1_m.14222	279	K	"Photosynthetic NDH subunit of subcomplex B 2, chloroplastic OS=Arabidopsis thaliana OX=3702 GN=PNSB2 PE=2 SV=1"	PNSB2	1	0.00124972	63.766	KPGVWTEQDVPFTILK(1)HK	3	-4.8149	1
	TRINITY_DN29506_c0_g1_m.14242	37	K	40S ribosomal protein S8 OS=Oryza sativa subsp. japonica OX=39947 GN=RPS8 PE=2 SV=2	RPS8	1	0.00121939	97.277	QSANTK(1)LSSDK	2	-2.4046	1
	TRINITY_DN29506_c0_g1_m.14242	138	K	40S ribosomal protein S8 OS=Oryza sativa subsp. japonica OX=39947 GN=RPS8 PE=2 SV=2	RPS8	1	1.28134e-14	180.81	TAAAAAAAQEK(1)EGDAAAAAGTEEAK	3	1.5948	3
	TRINITY_DN29509_c0_g1_m.14249	145	K	"Dihydropyrimidine dehydrogenase (NADP(+)), chloroplastic OS=Arabidopsis thaliana OX=3702 GN=PYD1 PE=1 SV=1"	PYD1	1	0.000360215	91.783	QLK(1)EEYPDR	2	-1.8749	1
	TRINITY_DN29509_c0_g1_m.14249	292	K	"Dihydropyrimidine dehydrogenase (NADP(+)), chloroplastic OS=Arabidopsis thaliana OX=3702 GN=PYD1 PE=1 SV=1"	PYD1	1	0.000279391	83.438	AVHPIALAK(1)VMNIAK	2	3.1836	1
	TRINITY_DN29585_c0_g1_m.14402	291	K	O-fucosyltransferase 39 OS=Arabidopsis thaliana OX=3702 GN=OFUT39 PE=2 SV=1	OFUT39	1	1.0381e-05	148.76	GTLEEIVDMK(1)TIHK	2	0.58326	1
	TRINITY_DN29585_c0_g1_m.14402	245	K	O-fucosyltransferase 39 OS=Arabidopsis thaliana OX=3702 GN=OFUT39 PE=2 SV=1	OFUT39	1	0.000157848	106	YVNRDELK(1)ELLR	3	-5.0264	1
	TRINITY_DN29585_c0_g1_m.14402	108	K	O-fucosyltransferase 39 OS=Arabidopsis thaliana OX=3702 GN=OFUT39 PE=2 SV=1	OFUT39	1	0.00212464	85.821	YNCHLMEK(1)IEK	2	-0.022301	1
	TRINITY_DN29585_c0_g1_m.14402	111	K	O-fucosyltransferase 39 OS=Arabidopsis thaliana OX=3702 GN=OFUT39 PE=2 SV=1	OFUT39	1	0.00125455	174.92	IEK(1)DNLLHR	2	-3.8581	1
	TRINITY_DN29585_c0_g1_m.14402	100	K	O-fucosyltransferase 39 OS=Arabidopsis thaliana OX=3702 GN=OFUT39 PE=2 SV=1	OFUT39	1	8.26714e-07	126.63	VVGHENK(1)YNCHLMEK	2	0.76181	3
	TRINITY_DN29585_c0_g1_m.14402	202	K	O-fucosyltransferase 39 OS=Arabidopsis thaliana OX=3702 GN=OFUT39 PE=2 SV=1	OFUT39	1	0.00121541	111.39	ILYK(1)APSDGK	2	-3.2409	1
	TRINITY_DN29602_c0_g2_m.14442	86	K	"1,4-dihydroxy-2-naphthoyl-CoA thioesterase 1 OS=Arabidopsis thaliana OX=3702 GN=DHNAT1 PE=1 SV=1"	DHNAT1	1	0.000774019	126.63	INPSNSDEK(1)SLVSSSR	2	0.68363	1
	TRINITY_DN29607_c0_g1_m.14450	392	K	"L-ascorbate peroxidase T, chloroplastic OS=Arabidopsis thaliana OX=3702 GN=APXT PE=2 SV=2"	APXT	1	1.23164e-05	97.59	LSNLGAK(1)FDPPEGIVIDDGAPKPAPEK	3	4.0682	1
	TRINITY_DN29607_c0_g1_m.14450	127	K	"L-ascorbate peroxidase T, chloroplastic OS=Arabidopsis thaliana OX=3702 GN=APXT PE=2 SV=2"	APXT	1	7.34739e-09	124.62	GFSAASAPK(1)CAASDPEQLK	2	2.9858	2
	TRINITY_DN29607_c0_g1_m.14450	312	K	"L-ascorbate peroxidase T, chloroplastic OS=Arabidopsis thaliana OX=3702 GN=APXT PE=2 SV=2"	APXT	1	0.00456485	52.662	YTK(1)DGPGAPGGESWTVQWLK	2	0.91453	1
	TRINITY_DN29607_c0_g1_m.14450	309	K	"L-ascorbate peroxidase T, chloroplastic OS=Arabidopsis thaliana OX=3702 GN=APXT PE=2 SV=2"	APXT	1	0.000462256	138	SGWGKPETK(1)YTK	2	-0.47622	1
	TRINITY_DN29607_c0_g1_m.14450	282	K	"L-ascorbate peroxidase T, chloroplastic OS=Arabidopsis thaliana OX=3702 GN=APXT PE=2 SV=2"	APXT	1	6.54308e-09	200.9	MGLNDK(1)EIVALSGAHTLGR	3	-4.5643	2
	TRINITY_DN29607_c0_g1_m.14450	377	K	"L-ascorbate peroxidase T, chloroplastic OS=Arabidopsis thaliana OX=3702 GN=APXT PE=2 SV=2"	APXT	1	3.83147e-13	260.78	YAEDQEAFFK(1)DYAEAHAK	2	2.3198	2
	TRINITY_DN29607_c0_g1_m.14450	336	K	"L-ascorbate peroxidase T, chloroplastic OS=Arabidopsis thaliana OX=3702 GN=APXT PE=2 SV=2"	APXT	1	0.00196844	92.732	FDNSYFK(1)DIK	2	-1.6468	1
	TRINITY_DN29631_c0_g1_m.14507	219	K	60S ribosomal protein L8 OS=Solanum lycopersicum OX=4081 GN=RPL8 PE=2 SV=1	RPL8	1	0.00158334	89.123	AGNAYHK(1)FR	2	-2.4244	1
	TRINITY_DN29631_c0_g1_m.14507	73	K	60S ribosomal protein L8 OS=Solanum lycopersicum OX=4081 GN=RPL8 PE=2 SV=1	RPL8	1	2.31017e-05	91.032	NGYLK(1)GVVTDVIHDPGR	2	2.7909	1
	TRINITY_DN29631_c0_g1_m.14507	287	K	60S ribosomal protein L8 OS=Solanum lycopersicum OX=4081 GN=RPL8 PE=2 SV=1	RPL8	0.997914	0.00112664	115.04	GQAAATAAK(0.998)ADK(0.002)A	2	-0.98403	1
	TRINITY_DN29631_c0_g1_m.14507	48	K	60S ribosomal protein L8 OS=Solanum lycopersicum OX=4081 GN=RPL8 PE=2 SV=1	RPL8	1	4.91897e-07	151.66	GAGSVFK(1)SHTHHR	2	-0.97018	3
	TRINITY_DN29663_c0_g1_m.14555	4	K	Glutamate--glyoxylate aminotransferase 2 OS=Arabidopsis thaliana OX=3702 GN=GGAT2 PE=1 SV=1	GGAT2	1	1.73631e-05	250.16	PLK(1)ALDYDSINENVK	2	2.6018	1
	TRINITY_DN29663_c0_g1_m.14555	437	K	Glutamate--glyoxylate aminotransferase 2 OS=Arabidopsis thaliana OX=3702 GN=GGAT2 PE=1 SV=1	GGAT2	1	0.00112833	70.831	LLEATGISTVPGSGFGQK(1)EGVFHLR	3	-1.5345	2
	TRINITY_DN29663_c0_g1_m.14555	90	K	Glutamate--glyoxylate aminotransferase 2 OS=Arabidopsis thaliana OX=3702 GN=GGAT2 PE=1 SV=1	GGAT2	1	7.9077e-06	93.777	AK(1)HYLSLTSGGLGAYSDSR	2	1.7459	2
	TRINITY_DN29663_c0_g1_m.14555	463	K	Glutamate--glyoxylate aminotransferase 2 OS=Arabidopsis thaliana OX=3702 GN=GGAT2 PE=1 SV=1	GGAT2	1	7.16114e-07	208.63	K(1)FNDEFMEQYEDHR	2	2.336	4
	TRINITY_DN29663_c0_g1_m.14555	462	K	Glutamate--glyoxylate aminotransferase 2 OS=Arabidopsis thaliana OX=3702 GN=GGAT2 PE=1 SV=1	GGAT2	1	1.09844e-12	180.49	TTILPAEEDMPEIMESFK(1)K	2	1.4267	2
	TRINITY_DN29663_c0_g1_m.14555	16	K	Glutamate--glyoxylate aminotransferase 2 OS=Arabidopsis thaliana OX=3702 GN=GGAT2 PE=1 SV=1	GGAT2	1	1.56427e-05	156.57	ALDYDSINENVK(1)K	2	-0.53312	1
	TRINITY_DN29663_c0_g1_m.14555	268	K	Glutamate--glyoxylate aminotransferase 2 OS=Arabidopsis thaliana OX=3702 GN=GGAT2 PE=1 SV=1	GGAT2	1	0.03263	40.533	K(1)VLLDMGPPISR	2	-4.9872	1
	TRINITY_DN29663_c0_g1_m.14555	410	K	Glutamate--glyoxylate aminotransferase 2 OS=Arabidopsis thaliana OX=3702 GN=GGAT2 PE=1 SV=1	GGAT2	1	0.012662	79.311	SAGK(1)VPDVFYCLK	2	-1.6137	1
	TRINITY_DN29678_c0_g1_m.14582	233	K	Acid phosphatase 1 OS=Solanum lycopersicum OX=4081 GN=APS1 PE=2 SV=1	APS1	1	0.000329359	117.39	LK(1)LEEEGYR	2	-2.3068	1
	TRINITY_DN29678_c0_g1_m.14582	202	K	Acid phosphatase 1 OS=Solanum lycopersicum OX=4081 GN=APS1 PE=2 SV=1	APS1	1	0.00241281	236.03	YTEDNLK(1)IAGYR	2	0.92002	3
	TRINITY_DN29687_c0_g1_m.14603	349	K	"Aspartate carbamoyltransferase 2, chloroplastic OS=Pisum sativum OX=3888 GN=PYRB2 PE=2 SV=1"	PYRB2	1	0.00525249	58.313	VLEVMPK(1)HAVVMHPLPR	3	-3.1618	2
	TRINITY_DN29687_c0_g1_m.14603	202	K	"Aspartate carbamoyltransferase 2, chloroplastic OS=Pisum sativum OX=3888 GN=PYRB2 PE=2 SV=1"	PYRB2	1	0.0280996	56.014	HFESGAAK(1)R	2	-2.8663	1
	TRINITY_DN29725_c0_g1_m.14662	523	K	"Long chain acyl-CoA synthetase 9, chloroplastic OS=Arabidopsis thaliana OX=3702 GN=LACS9 PE=1 SV=1"	LACS9	1	0.00412806	94.806	ESYK(1)VDER	2	-2.2349	1
	TRINITY_DN29725_c0_g1_m.14662	91	K	"Long chain acyl-CoA synthetase 9, chloroplastic OS=Arabidopsis thaliana OX=3702 GN=LACS9 PE=1 SV=1"	LACS9	1	0.00803838	69.905	EVEVTK(1)DGR	2	-2.7911	1
	TRINITY_DN29733_c0_g1_m.14674	309	K	"Heterodimeric geranylgeranyl pyrophosphate synthase small subunit, chloroplastic OS=Arabidopsis thaliana OX=3702 GN=GGR PE=1 SV=2"	GGR	1	0.00496378	68.548	TGK(1)SYVGVYGVEK	2	-3.9812	1
	TRINITY_DN29733_c0_g1_m.14674	340	K	"Heterodimeric geranylgeranyl pyrophosphate synthase small subunit, chloroplastic OS=Arabidopsis thaliana OX=3702 GN=GGR PE=1 SV=2"	GGR	1	0.00260736	90.142	AKQELDGFEK(1)K	2	-1.5902	1
	TRINITY_DN29775_c0_g1_m.14755	260	K	CAAX prenyl protease 1 homolog OS=Arabidopsis thaliana OX=3702 GN=FACE1 PE=1 SV=1	FACE1	1	0.0300809	44.045	SSHSNAYMYGFFNNK(1)R	2	6.602	1
	TRINITY_DN29819_c0_g1_m.14863	168	K	Glutathione S-transferase DHAR2 OS=Arabidopsis thaliana OX=3702 GN=DHAR2 PE=1 SV=1	DHAR2	1	0.000479789	224.13	LYHLDVALEHFK(1)K	2	2.8816	2
	TRINITY_DN29819_c0_g1_m.14863	135	K	Glutathione S-transferase DHAR2 OS=Arabidopsis thaliana OX=3702 GN=DHAR2 PE=1 SV=1	DHAR2	1	7.4528e-06	114.5	ALDEHLK(1)AHGPYIAGEK	2	2.889	2
	TRINITY_DN29832_c0_g1_m.14891	130	K	mRNA-capping enzyme OS=Homo sapiens OX=9606 GN=RNGTT PE=1 SV=1	RNGTT	1	0.0169714	54.436	YSFK(1)QVIHQQR	2	-1.0065	1
	TRINITY_DN29884_c0_g1_m.15006	240	K	Cysteine proteinase RD21A OS=Arabidopsis thaliana OX=3702 GN=RD21A PE=1 SV=1	RD21A	1	7.98386e-13	184.59	NAK(1)VVSIDDYEDVPVNDEK	2	2.692	1
	TRINITY_DN29884_c0_g1_m.15006	335	K	Cysteine proteinase RD21A OS=Arabidopsis thaliana OX=3702 GN=RD21A PE=1 SV=1	RD21A	1	0.0024732	72.038	NLK(1)GTSTGK	2	-2.7349	1
	TRINITY_DN29884_c0_g1_m.15006	256	K	Cysteine proteinase RD21A OS=Arabidopsis thaliana OX=3702 GN=RD21A PE=1 SV=1	RD21A	1	1.09619e-09	110.14	VVSIDDYEDVPVNDEK(1)ALQK	2	0.6867	1
	TRINITY_DN29884_c0_g1_m.15006	341	K	Cysteine proteinase RD21A OS=Arabidopsis thaliana OX=3702 GN=RD21A PE=1 SV=1	RD21A	1	1.51554e-11	221.62	GTSTGK(1)CGIAMEASYPIK	2	4.5472	2
	TRINITY_DN29884_c0_g1_m.15006	78	K	Cysteine proteinase RD21A OS=Arabidopsis thaliana OX=3702 GN=RD21A PE=1 SV=1	RD21A	1	0.000254254	121.31	FQIFK(1)DNLR	2	-6.251	1
	TRINITY_DN29891_c0_g1_m.15020	312	K	"Lycopene beta cyclase, chloroplastic OS=Solanum lycopersicum OX=4081 GN=LCY1 PE=1 SV=1"	LCY1	1	0.0172662	65.933	PGLAMK(1)DIQER	2	-4.0551	1
	TRINITY_DN29891_c0_g1_m.15020	192	K	"Lycopene beta cyclase, chloroplastic OS=Solanum lycopersicum OX=4081 GN=LCY1 PE=1 SV=1"	LCY1	1	0.00392333	84.699	FHQAK(1)VIK	2	-2.7162	1
	TRINITY_DN29891_c0_g1_m.15020	273	K	"Lycopene beta cyclase, chloroplastic OS=Solanum lycopersicum OX=4081 GN=LCY1 PE=1 SV=1"	LCY1	1	0.0136358	68.49	DSHLNNNK(1)ELK	2	-1.377	1
	TRINITY_DN29900_c0_g1_m.15035	73	K	Spermidine synthase 1 OS=Pisum sativum OX=3888 GN=SPDSYN1 PE=2 SV=1	SPDSYN1	1	0.0266917	62.88	VEK(1)ILFQGK	2	-9.7053	1
	TRINITY_DN29920_c1_g1_m.15066	84	K	"Bifunctional dTDP-4-dehydrorhamnose 3,5-epimerase/dTDP-4-dehydrorhamnose reductase OS=Arabidopsis thaliana OX=3702 GN=NRS/ER PE=1 SV=1"	NRS/ER	1	0.000181298	65.408	PNVDWCESHK(1)VETIR	3	-4.4267	1
	TRINITY_DN29933_c0_g1_m.15095	412	K	"ATP-dependent zinc metalloprotease FTSH 2, chloroplastic OS=Arabidopsis thaliana OX=3702 GN=FTSH2 PE=1 SV=1"	FTSH2	1	0.000166269	130.31	TEILK(1)VHAGNK	2	-1.9765	1
	TRINITY_DN29933_c0_g1_m.15095	629	K	"ATP-dependent zinc metalloprotease FTSH 2, chloroplastic OS=Arabidopsis thaliana OX=3702 GN=FTSH2 PE=1 SV=1"	FTSH2	1	0.000119426	119.07	LAEDIDAAVK(1)R	2	-4.8593	1
	TRINITY_DN29933_c0_g1_m.15095	463	K	"ATP-dependent zinc metalloprotease FTSH 2, chloroplastic OS=Arabidopsis thaliana OX=3702 GN=FTSH2 PE=1 SV=1"	FTSH2	1	7.18223e-05	198.33	TAISSK(1)EIDDSIDR	2	2.0155	1
	TRINITY_DN29933_c0_g1_m.15095	619	K	"ATP-dependent zinc metalloprotease FTSH 2, chloroplastic OS=Arabidopsis thaliana OX=3702 GN=FTSH2 PE=1 SV=1"	FTSH2	1	0.0177023	51.829	NSMSEK(1)LAEDIDAAVK	2	2.6173	1
	TRINITY_DN29933_c0_g1_m.15095	108	K	"ATP-dependent zinc metalloprotease FTSH 2, chloroplastic OS=Arabidopsis thaliana OX=3702 GN=FTSH2 PE=1 SV=1"	FTSH2	1	0.00981637	65.156	FLEYLDK(1)DR	2	-8.7475	1
	TRINITY_DN29933_c0_g1_m.15095	218	K	"ATP-dependent zinc metalloprotease FTSH 2, chloroplastic OS=Arabidopsis thaliana OX=3702 GN=FTSH2 PE=1 SV=1"	FTSH2	1	0.000127543	48.476	SSGGMGGPGGPGFPLAFGQSK(1)AK	2	2.8094	1
	TRINITY_DN29933_c0_g1_m.15095	485	K	"ATP-dependent zinc metalloprotease FTSH 2, chloroplastic OS=Arabidopsis thaliana OX=3702 GN=FTSH2 PE=1 SV=1"	FTSH2	1	5.6188e-05	101.64	IVAGMEGTVMTDGK(1)SK	2	-0.57243	2
	TRINITY_DN29971_c0_g2_m.15171	98	K	"Glucose-6-phosphate 1-dehydrogenase 6, cytoplasmic OS=Arabidopsis thaliana OX=3702 GN=G6PD6 PE=1 SV=1"	G6PD6	0.999942	0.011693	73.262	DKDASAK(1)ESEEVTNFLR	2	1.9524	1
	TRINITY_DN29971_c0_g2_m.15171	75	K	"Glucose-6-phosphate 1-dehydrogenase 6, cytoplasmic OS=Arabidopsis thaliana OX=3702 GN=G6PD6 PE=1 SV=1"	G6PD6	1	0.0134421	65.404	TK(1)ITDDELR	2	-3.388	1
	TRINITY_DN29971_c0_g2_m.15171	10	K	"Glucose-6-phosphate 1-dehydrogenase 6, cytoplasmic OS=Arabidopsis thaliana OX=3702 GN=G6PD6 PE=1 SV=1"	G6PD6	1	0.00397878	59.645	GSGAWHVEK(1)R	2	-3.5274	1
	TRINITY_DN29976_c0_g1_m.15181	269	K	"3-isopropylmalate dehydrogenase, chloroplastic OS=Solanum tuberosum OX=4113 PE=2 SV=1"		1	0.0140712	58.426	TDGLFLK(1)CCR	2	-5.6796	1
	TRINITY_DN29976_c0_g1_m.15181	161	K	"3-isopropylmalate dehydrogenase, chloroplastic OS=Solanum tuberosum OX=4113 PE=2 SV=1"		1	0.00183208	78.816	GPMATPIGK(1)GHR	2	-2.7932	2
	TRINITY_DN29976_c0_g1_m.15181	244	K	"3-isopropylmalate dehydrogenase, chloroplastic OS=Solanum tuberosum OX=4113 PE=2 SV=1"		1	5.77754e-05	134.2	VAEYAFHYAK(1)MQGR	2	2.5606	1
	TRINITY_DN29976_c0_g1_m.15181	256	K	"3-isopropylmalate dehydrogenase, chloroplastic OS=Solanum tuberosum OX=4113 PE=2 SV=1"		1	0.00444321	72.365	VSAIHK(1)ANIMQK	2	-2.0316	2
	TRINITY_DN30017_c0_g2_m.15267	124	K	Serpin-ZX OS=Arabidopsis thaliana OX=3702 GN=At1g47710 PE=1 SV=1	At1g47710	0.999916	0.00551019	84.266	SLPLKPSFK(1)QVVDASYK	2	2.1254	1
	TRINITY_DN30017_c0_g2_m.15267	200	K	Serpin-ZX OS=Arabidopsis thaliana OX=3702 GN=At1g47710 PE=1 SV=1	At1g47710	1	7.71178e-07	113.86	TK(1)DYDFHLLNGSSVK	3	-4.9388	2
	TRINITY_DN30021_c1_g1_m.15286	294	K	Pto-interacting protein 1 OS=Solanum lycopersicum OX=4081 GN=PTI1 PE=1 SV=2	PTI1	1	0.0242926	45.654	GQQSLVTWATPK(1)LSEDK	2	1.4085	1
	TRINITY_DN30021_c1_g1_m.15286	190	K	Pto-interacting protein 1 OS=Solanum lycopersicum OX=4081 GN=PTI1 PE=1 SV=2	PTI1	1	2.08607e-05	139.7	GLEYLHEK(1)ADPHIIHR	3	-3.9989	1
	TRINITY_DN30021_c1_g1_m.15286	182	K	Pto-interacting protein 1 OS=Solanum lycopersicum OX=4081 GN=PTI1 PE=1 SV=2	PTI1	1	4.29298e-07	147.02	IAVGAAK(1)GLEYLHEK	2	3.1048	1
	TRINITY_DN30036_c0_g1_m.15312	248	K	"2-methyl-6-phytyl-1,4-hydroquinone methyltransferase, chloroplastic OS=Spinacia oleracea OX=3562 PE=1 SV=1"		1	0.0100396	69.915	AGFK(1)DVQLK	2	-4.2066	1
	TRINITY_DN30072_c0_g1_m.15381	162	K	"Acetyl-coenzyme A synthetase, chloroplastic/glyoxysomal OS=Arabidopsis thaliana OX=3702 GN=ACS PE=1 SV=1"	ACS	1	0.00807455	54.056	YLEMYK(1)R	2	-2.7863	1
	TRINITY_DN30076_c2_g1_m.15392	145	K	"Phosphoribulokinase, chloroplastic OS=Mesembryanthemum crystallinum OX=3544 PE=2 SV=1"		1	3.62047e-07	156.73	ANNFDLMYDQVK(1)ALK	2	3.7462	2
	TRINITY_DN30076_c2_g1_m.15392	234	K	"Phosphoribulokinase, chloroplastic OS=Mesembryanthemum crystallinum OX=3544 PE=2 SV=1"		1	0.00388761	78.043	K(1)PDFDAYIDPQK	2	-3.7629	1
	TRINITY_DN30076_c2_g1_m.15392	125	K	"Phosphoribulokinase, chloroplastic OS=Mesembryanthemum crystallinum OX=3544 PE=2 SV=1"		1	0.000854563	142.71	EK(1)GVTALDPR	2	-4.407	2
	TRINITY_DN30076_c2_g1_m.15392	227	K	"Phosphoribulokinase, chloroplastic OS=Mesembryanthemum crystallinum OX=3544 PE=2 SV=1"		1	0.0002119	248.91	GHSLESIK(1)ASIEAR	2	-2.0206	1
	TRINITY_DN30076_c2_g1_m.15392	148	K	"Phosphoribulokinase, chloroplastic OS=Mesembryanthemum crystallinum OX=3544 PE=2 SV=1"		0.999998	4.83645e-19	144.69	ALK(1)DGTAVEKPIYNHVTGLLDPPELIKPPK	4	-0.08985	2
	TRINITY_DN30076_c2_g1_m.15392	211	K	"Phosphoribulokinase, chloroplastic OS=Mesembryanthemum crystallinum OX=3544 PE=2 SV=1"		1	0.00229104	88.201	FAWK(1)IQR	2	-5.1559	1
	TRINITY_DN30076_c2_g1_m.15393	170	K	"Phosphoribulokinase, chloroplastic OS=Mesembryanthemum crystallinum OX=3544 PE=2 SV=1"		1	6.28111e-13	258.79	IRDLFEQISASK(1)TQTPVEATK	3	-4.2336	2
	TRINITY_DN30078_c1_g1_m.15397	264	K	Probable inactive purple acid phosphatase 1 OS=Arabidopsis thaliana OX=3702 GN=PAP1 PE=2 SV=1	PAP1	1	0.0245093	42.229	YVYK(1)LGHK	2	-2.5084	1
	TRINITY_DN30084_c1_g1_m.15406	122	K	Casein kinase 1-like protein 1 OS=Arabidopsis thaliana OX=3702 GN=CKL1 PE=2 SV=2	CKL1	1	0.0195832	54.584	VEFVHSK(1)SFLHR	3	-5.1604	1
	TRINITY_DN30092_c1_g2_m.15422	387	K	"Malate dehydrogenase [NADP], chloroplastic OS=Medicago sativa OX=3879 GN=MDH1 PE=2 SV=1"	MDH1	1	0.0336356	55.754	SK(1)GDGDYELVK	2	-1.4857	1
	TRINITY_DN30092_c1_g2_m.15422	248	K	"Malate dehydrogenase [NADP], chloroplastic OS=Medicago sativa OX=3879 GN=MDH1 PE=2 SV=1"	MDH1	1	0.0223653	51.569	NAPNIPAK(1)NFHALTR	2	1.3519	1
	TRINITY_DN30092_c1_g2_m.15422	97	K	"Malate dehydrogenase [NADP], chloroplastic OS=Medicago sativa OX=3879 GN=MDH1 PE=2 SV=1"	MDH1	1	0.0395926	58.426	AEEETK(1)SWK	2	-0.24252	1
	TRINITY_DN30092_c1_g2_m.15422	311	K	"Malate dehydrogenase [NADP], chloroplastic OS=Medicago sativa OX=3879 GN=MDH1 PE=2 SV=1"	MDH1	1	6.69762e-09	142.03	DHK(1)WLEEEFMENVQK	2	10.613	3
	TRINITY_DN30092_c1_g2_m.15422	410	K	"Malate dehydrogenase [NADP], chloroplastic OS=Medicago sativa OX=3879 GN=MDH1 PE=2 SV=1"	MDH1	1	0.00242612	81.799	IAK(1)TEAELLAEK	2	-1.1613	1
	TRINITY_DN30097_c0_g1_m.15439	320	K	"Magnesium-chelatase subunit ChlI, chloroplastic OS=Glycine max OX=3847 GN=CHLI PE=2 SV=1"	CHLI	1	0.000974923	102.46	VSYK(1)EEQEK	2	-0.86199	1
	TRINITY_DN30097_c0_g1_m.15439	347	K	"Magnesium-chelatase subunit ChlI, chloroplastic OS=Glycine max OX=3847 GN=CHLI PE=2 SV=1"	CHLI	1	2.19163e-06	140.01	SFLSSVQIDHDLK(1)VK	2	1.2109	1
	TRINITY_DN30098_c1_g1_m.15441	115	K	Probable inactive purple acid phosphatase 16 OS=Arabidopsis thaliana OX=3702 GN=PAP16 PE=2 SV=1	PAP16	1	0.0369348	56.938	EK(1)VAAQEAETGIMK	2	0.55251	1
	TRINITY_DN30129_c0_g1_m.15503	112	K	60S ribosomal protein L4 OS=Prunus armeniaca OX=36596 GN=RPL4 PE=2 SV=1	RPL4	1	0.000997952	93.561	MFAPTK(1)IWR	2	-5.4135	1
	TRINITY_DN30129_c0_g1_m.15503	52	K	60S ribosomal protein L4 OS=Prunus armeniaca OX=36596 GN=RPL4 PE=2 SV=1	RPL4	1	0.0085436	40.372	ASIRPDIVNFVHSNISK(1)NSR	3	-2.587	1
	TRINITY_DN30129_c0_g1_m.15503	370	K	60S ribosomal protein L4 OS=Prunus armeniaca OX=36596 GN=RPL4 PE=2 SV=1	RPL4	1	0.00431746	103.69	KPISK(1)EEAAAIR	2	-0.98055	2
	TRINITY_DN30129_c0_g1_m.15503	290	K	60S ribosomal protein L4 OS=Prunus armeniaca OX=36596 GN=RPL4 PE=2 SV=1	RPL4	1	0.0128777	58.916	PK(1)MLNADLAR	2	-3.6837	1
	TRINITY_DN30142_c0_g1_m.15538	181	K	Probable pyridoxal 5'-phosphate synthase subunit PDX2 OS=Arabidopsis thaliana OX=3702 GN=PDX2 PE=1 SV=1	PDX2	1	1.36454e-15	267.63	EIESNSAVGGQEGK(1)AASEDR	2	0.80406	3
	TRINITY_DN30154_c0_g1_m.15554	298	K	"Methionine aminopeptidase 1B, chloroplastic OS=Arabidopsis thaliana OX=3702 GN=MAP1B PE=2 SV=2"	MAP1B	1	0.0155701	40.83	ISEHAGK(1)YGYGVVER	3	-4.6226	1
	TRINITY_DN30227_c0_g1_m.15713	33	K	(DL)-glycerol-3-phosphatase 2 OS=Arabidopsis thaliana OX=3702 GN=GPP2 PE=1 SV=1	GPP2	1	0.00349353	110.22	HFELK(1)TQR	2	-2.5116	1
	TRINITY_DN30234_c0_g1_m.15725	84	K	"Pyridoxal reductase, chloroplastic OS=Arabidopsis thaliana OX=3702 GN=PLR1 PE=1 SV=1"	PLR1	1	0.00304182	69.716	FIK(1)EYQGQR	2	-3.8576	1
	TRINITY_DN30248_c1_g1_m.15749	69	K	"PGR5-like protein 1A, chloroplastic OS=Arabidopsis thaliana OX=3702 GN=PGRL1A PE=1 SV=1"	PGRL1A	1	3.1029e-11	233.43	ATADQEGK(1)VEGDEVVDGK	2	1.1358	1
	TRINITY_DN30248_c1_g1_m.15749	301	K	"PGR5-like protein 1A, chloroplastic OS=Arabidopsis thaliana OX=3702 GN=PGRL1A PE=1 SV=1"	PGRL1A	1	1.96837e-09	187.49	VK(1)CSNCATEMVYDSNTR	2	-0.91705	2
	TRINITY_DN30275_c0_g1_m.15797	161	K	"Probable tocopherol O-methyltransferase, chloroplastic OS=Oryza sativa subsp. japonica OX=39947 GN=VTE4 PE=2 SV=1"	VTE4	1	3.03477e-06	106.97	YGAK(1)CQGITLSPIQAQR	2	0.55327	1
	TRINITY_DN30275_c0_g1_m.15797	68	K	"Probable tocopherol O-methyltransferase, chloroplastic OS=Oryza sativa subsp. japonica OX=39947 GN=VTE4 PE=2 SV=1"	VTE4	1	7.98509e-05	188.6	ESATELDDDK(1)ENTR	2	-0.26169	1
	TRINITY_DN30298_c2_g2_m.15839	154	K	Heterogeneous nuclear ribonucleoprotein 1 OS=Arabidopsis thaliana OX=3702 GN=RNP1 PE=1 SV=1	RNP1	1	0.00283009	83.061	VIQDNHIINGK(1)QVEIK	2	0.83633	1
	TRINITY_DN30298_c2_g2_m.15839	75	K	Heterogeneous nuclear ribonucleoprotein 1 OS=Arabidopsis thaliana OX=3702 GN=RNP1 PE=1 SV=1	RNP1	1	5.96454e-06	73.805	LDHRDEEEEEDYK(1)SQPHTDDGASPGK	4	0.78655	1
	TRINITY_DN30299_c0_g1_m.15841	88	K	GDSL esterase/lipase 2 OS=Arabidopsis thaliana OX=3702 GN=GLIP2 PE=2 SV=1	GLIP2	1	1.99725e-05	93.026	ANIYPYGETFFK(1)HPTGR	2	2.7918	1
	TRINITY_DN30299_c0_g2_m.15842	169	K	GDSL esterase/lipase 2 OS=Arabidopsis thaliana OX=3702 GN=GLIP2 PE=2 SV=1	GLIP2	1	0.00351636	93.162	FEPYVELHNK(1)QLSK	2	1.936	1
	TRINITY_DN30316_c0_g1_m.15879	171	K	"Uroporphyrinogen decarboxylase 1, chloroplastic OS=Arabidopsis thaliana OX=3702 GN=HEME1 PE=2 SV=2"	HEME1	1	4.47155e-07	145.75	TLHPIDLEK(1)LHFVR	3	-4.8338	1
	TRINITY_DN30333_c0_g1_m.15915	297	K	26S proteasome non-ATPase regulatory subunit 11 homolog OS=Arabidopsis thaliana OX=3702 GN=RPN6 PE=1 SV=1	RPN6	1	0.0162155	69.905	AVADAHSK(1)R	2	-3.2949	1
	TRINITY_DN30353_c0_g1_m.15956	98	K	"Magnesium protoporphyrin IX methyltransferase, chloroplastic OS=Arabidopsis thaliana OX=3702 GN=CHLM PE=1 SV=1"	CHLM	1	1.2203e-07	145.08	LQAEEVGGGDK(1)EVVR	2	-0.99586	1
	TRINITY_DN30353_c0_g1_m.15956	212	K	"Magnesium protoporphyrin IX methyltransferase, chloroplastic OS=Arabidopsis thaliana OX=3702 GN=CHLM PE=1 SV=1"	CHLM	1	0.00208704	92.445	FEVK(1)DLESLDGK	2	-3.072	1
	TRINITY_DN30399_c0_g1_m.16039	21	K	Xaa-Pro dipeptidase OS=Rattus norvegicus OX=10116 GN=Pepd PE=2 SV=1	Pepd	1	0.012538	65.313	HK(1)LLSSLR	2	-4.7326	1
	TRINITY_DN30399_c0_g1_m.16039	113	K	Xaa-Pro dipeptidase OS=Rattus norvegicus OX=10116 GN=Pepd PE=2 SV=1	Pepd	0.999619	0.00396198	69.369	LPSSYAVWLGEIKPSTHFK(1)EK	3	-2.4102	1
	TRINITY_DN30404_c0_g1_m.16049	310	K	UDP-glucose 4-epimerase GEPI48 OS=Cyamopsis tetragonoloba OX=3832 PE=2 SV=1		1	0.0102843	49.967	RPGDAEIVYAATEK(1)AEK	2	1.9466	1
	TRINITY_DN30404_c0_g1_m.16049	283	K	UDP-glucose 4-epimerase GEPI48 OS=Cyamopsis tetragonoloba OX=3832 PE=2 SV=1		1	0.00882753	61.042	GTSVLEMVAAFEK(1)ASGK	2	-0.58413	1
	TRINITY_DN30404_c0_g1_m.16049	61	K	UDP-glucose 4-epimerase GEPI48 OS=Cyamopsis tetragonoloba OX=3832 PE=2 SV=1		1	1.80563e-12	212.69	ELAADFGHNLSFHK(1)VDLR	3	-4.3157	1
	TRINITY_DN30412_c0_g1_m.16062	303	K	"Sedoheptulose-1,7-bisphosphatase, chloroplastic OS=Arabidopsis thaliana OX=3702 GN=At3g55800 PE=2 SV=1"	At3g55800	1	1.6105e-08	186.39	YTGGMVPDVNQIIVK(1)EK	2	4.1886	1
	TRINITY_DN30412_c0_g1_m.16062	248	K	"Sedoheptulose-1,7-bisphosphatase, chloroplastic OS=Arabidopsis thaliana OX=3702 GN=At3g55800 PE=2 SV=1"	At3g55800	1	2.12065e-12	298.26	WQHVK(1)DTTEIGEGK	2	2.8435	2
	TRINITY_DN30412_c0_g1_m.16062	282	K	"Sedoheptulose-1,7-bisphosphatase, chloroplastic OS=Arabidopsis thaliana OX=3702 GN=At3g55800 PE=2 SV=1"	At3g55800	1	0.00448047	77.072	LIDYYVK(1)EK	2	-2.2619	1
	TRINITY_DN30412_c0_g1_m.16062	108	K	"Sedoheptulose-1,7-bisphosphatase, chloroplastic OS=Arabidopsis thaliana OX=3702 GN=At3g55800 PE=2 SV=1"	At3g55800	1	0.00157143	121.52	TISFK(1)VR	1	-0.083797	2
	TRINITY_DN30412_c0_g1_m.16062	305	K	"Sedoheptulose-1,7-bisphosphatase, chloroplastic OS=Arabidopsis thaliana OX=3702 GN=At3g55800 PE=2 SV=1"	At3g55800	1	6.78582e-05	217.24	EK(1)GIFTNVISPSAK	2	-0.92387	1
	TRINITY_DN30412_c0_g1_m.16062	243	K	"Sedoheptulose-1,7-bisphosphatase, chloroplastic OS=Arabidopsis thaliana OX=3702 GN=At3g55800 PE=2 SV=1"	At3g55800	1	3.8443e-05	139.7	GIPGTHEFLLLDEGK(1)WQHVK	3	1.1929	2
	TRINITY_DN30412_c0_g1_m.16062	366	K	"Sedoheptulose-1,7-bisphosphatase, chloroplastic OS=Arabidopsis thaliana OX=3702 GN=At3g55800 PE=2 SV=1"	At3g55800	1	7.99752e-05	265.36	TQVAYGSK(1)NEIIR	2	-0.33438	2
	TRINITY_DN30412_c0_g1_m.16062	275	K	"Sedoheptulose-1,7-bisphosphatase, chloroplastic OS=Arabidopsis thaliana OX=3702 GN=At3g55800 PE=2 SV=1"	At3g55800	1	0.0411323	51.569	ATFDNPEYNK(1)LIDYYVK	2	3.3943	1
	TRINITY_DN30412_c0_g1_m.16062	257	K	"Sedoheptulose-1,7-bisphosphatase, chloroplastic OS=Arabidopsis thaliana OX=3702 GN=At3g55800 PE=2 SV=1"	At3g55800	1	1.11202e-08	211.52	DTTEIGEGK(1)LFSPGNLR	2	3.4221	1
	TRINITY_DN30425_c0_g1_m.16091	78	K	Phosphoglycolate phosphatase 2 OS=Arabidopsis thaliana OX=3702 GN=PGLP2 PE=1 SV=1	PGLP2	1	0.00121518	69.276	DPSNK(1)IQPDFYTSK	2	-0.11554	1
	TRINITY_DN30443_c0_g1_m.16130	34	K	"30S ribosomal protein S3, chloroplastic OS=Morus indica OX=248361 GN=rps3 PE=3 SV=1"	rps3	1	0.000855576	253.88	NYSEDLQEDQK(1)IR	2	-0.31618	1
	TRINITY_DN30443_c0_g1_m.16130	45	K	"30S ribosomal protein S3, chloroplastic OS=Morus indica OX=248361 GN=rps3 PE=3 SV=1"	rps3	1	0.0216923	56.014	NYVQK(1)DIK	2	-2.4156	1
	TRINITY_DN30473_c1_g1_m.16194	197	K	Protein DJ-1 homolog B OS=Arabidopsis thaliana OX=3702 GN=DJ1B PE=1 SV=1	DJ1B	1	0.0290467	43.306	VQLDGK(1)VVTSR	2	-3.1241	1
	TRINITY_DN30483_c0_g1_m.16211	143	K	Mitochondrial import inner membrane translocase subunit TIM50 OS=Arabidopsis thaliana OX=3702 GN=TIM50 PE=1 SV=1	TIM50	1	0.00342635	55.578	FK(1)SLLYSSAVTVPAK	2	1.3986	1
	TRINITY_DN30486_c0_g1_m.16217	75	K	"RNA-binding protein CP33, chloroplastic OS=Arabidopsis thaliana OX=3702 GN=CP33 PE=2 SV=1"	CP33	1	1.21198e-05	136.84	NMNK(1)GYVDSPHK	2	-1.5569	2
	TRINITY_DN30559_c0_g3_m.16355	431	K	Deoxyribodipyrimidine photo-lyase OS=Arabidopsis thaliana OX=3702 GN=PHR1 PE=2 SV=1	PHR1	1	0.0400452	42.835	K(1)PENQLNGK	2	20.865	1
	TRINITY_DN30560_c0_g2_m.16356	288	K	"Tocopherol cyclase, chloroplastic OS=Arabidopsis thaliana OX=3702 GN=VTE1 PE=1 SV=1"	VTE1	1	0.0147216	60.547	PVFGWGNVGSK(1)QK	2	-0.16689	1
	TRINITY_DN30560_c0_g2_m.16356	167	K	"Tocopherol cyclase, chloroplastic OS=Arabidopsis thaliana OX=3702 GN=VTE1 PE=1 SV=1"	VTE1	0.999448	0.0115827	44.598	GK(0.999)LK(0.001)PWEVVQYGPR	2	1.0828	1
	TRINITY_DN30599_c0_g1_m.16443	189	K	Dolichyl-diphosphooligosaccharide--protein glycosyltransferase subunit 1A OS=Arabidopsis thaliana OX=3702 GN=OST1A PE=2 SV=1	OST1A	1	0.00484592	62.705	LENTK(1)VHGSEIK	2	-3.1728	1
	TRINITY_DN30599_c0_g1_m.16443	184	K	Dolichyl-diphosphooligosaccharide--protein glycosyltransferase subunit 1A OS=Arabidopsis thaliana OX=3702 GN=OST1A PE=2 SV=1	OST1A	1	0.000619989	90.263	IESYTK(1)LENTK	2	0.24452	1
	TRINITY_DN30601_c1_g2_m.16449	266	K	ATP-citrate synthase beta chain protein 1 OS=Oryza sativa subsp. japonica OX=39947 GN=ACLB-1 PE=2 SV=1	ACLB-1	1	0.000146672	116.13	LFK(1)SEVQFGHAGAK	2	1.1821	2
	TRINITY_DN30601_c1_g2_m.16449	288	K	ATP-citrate synthase beta chain protein 1 OS=Oryza sativa subsp. japonica OX=39947 GN=ACLB-1 PE=2 SV=1	ACLB-1	1	0.0103625	70.195	SGGELESAQAK(1)NQALR	2	2.0444	1
	TRINITY_DN30601_c1_g2_m.16449	322	K	ATP-citrate synthase beta chain protein 1 OS=Oryza sativa subsp. japonica OX=39947 GN=ACLB-1 PE=2 SV=1	ACLB-1	1	0.027949	47.561	LVEEGK(1)TTPVK	2	-3.2998	1
	TRINITY_DN30601_c1_g2_m.16449	277	K	ATP-citrate synthase beta chain protein 1 OS=Oryza sativa subsp. japonica OX=39947 GN=ACLB-1 PE=2 SV=1	ACLB-1	1	0.00770563	56.943	SEVQFGHAGAK(1)SGGELESAQAK	3	-1.0986	1
	TRINITY_DN30603_c0_g1_m.16453	300	K	Serine/threonine-protein kinase SRK2A OS=Arabidopsis thaliana OX=3702 GN=SRK2A PE=1 SV=1	SRK2A	1	0.00592001	79.889	IVEEAK(1)TPPPASR	2	-2.4623	1
	TRINITY_DN30636_c0_g1_m.16510	248	K	UTP--glucose-1-phosphate uridylyltransferase OS=Pyrus pyrifolia OX=3767 PE=2 SV=1		1	0.000272493	110.52	NK(1)NEYCMEVTPK	2	-2.6861	2
	TRINITY_DN30636_c0_g1_m.16510	322	K	UTP--glucose-1-phosphate uridylyltransferase OS=Pyrus pyrifolia OX=3767 PE=2 SV=1		1	0.00222214	93.772	LVESDGLK(1)MEIIPNPK	2	0.3752	1
	TRINITY_DN30636_c0_g1_m.16510	258	K	UTP--glucose-1-phosphate uridylyltransferase OS=Pyrus pyrifolia OX=3767 PE=2 SV=1		1	0.00138009	85.081	NEYCMEVTPK(1)TLADVK	2	4.1566	2
	TRINITY_DN30636_c0_g1_m.16510	15	K	UTP--glucose-1-phosphate uridylyltransferase OS=Pyrus pyrifolia OX=3767 PE=2 SV=1		1	2.26438e-08	154.09	AAAVATQSPTDTEK(1)LSK	2	2.5171	1
	TRINITY_DN30636_c0_g1_m.16510	212	K	UTP--glucose-1-phosphate uridylyltransferase OS=Pyrus pyrifolia OX=3767 PE=2 SV=1		1	0.00123495	117.45	NSGK(1)LDGLLSQGK	2	-4.1139	1
	TRINITY_DN30636_c0_g1_m.16510	409	K	UTP--glucose-1-phosphate uridylyltransferase OS=Pyrus pyrifolia OX=3767 PE=2 SV=1		1	2.26835e-07	235.6	TNPANPSIELGPEFK(1)K	2	1.1361	1
	TRINITY_DN30636_c0_g1_m.16510	292	K	UTP--glucose-1-phosphate uridylyltransferase OS=Pyrus pyrifolia OX=3767 PE=2 SV=1		1	1.51419e-07	100.36	VQLLEIAQVPDEHVNEFK(1)SIEK	3	-3.0069	1
	TRINITY_DN30636_c0_g1_m.16510	264	K	UTP--glucose-1-phosphate uridylyltransferase OS=Pyrus pyrifolia OX=3767 PE=2 SV=1		1	4.44145e-08	172.09	TLADVK(1)GGTLISYEGR	2	0.34011	1
	TRINITY_DN30651_c0_g1_m.16554	285	K	"Dihydroorotase, mitochondrial OS=Arabidopsis thaliana OX=3702 GN=PYR4 PE=1 SV=1"	PYR4	1	0.0325783	48.701	FFLGTDSAPHEK(1)R	2	1.0662	1
	TRINITY_DN30678_c0_g1_m.16622	398	K	"ATP sulfurylase 1, chloroplastic OS=Arabidopsis thaliana OX=3702 GN=APS1 PE=1 SV=1"	APS1	1	0.0152241	70.67	VAAYDK(1)TR	2	-5.3937	1
	TRINITY_DN30738_c0_g1_m.16751	272	K	Fumarate hydratase 2 OS=Arabidopsis thaliana OX=3702 GN=FUM2 PE=1 SV=1	FUM2	1	0.00502029	57.279	MYQLAQGGTAVGTGLNTK(1)K	2	-1.049	1
	TRINITY_DN30738_c0_g1_m.16751	155	K	Fumarate hydratase 2 OS=Arabidopsis thaliana OX=3702 GN=FUM2 PE=1 SV=1	FUM2	1	0.0250897	70.67	AAEILGHK(1)R	2	-7.1762	1
	TRINITY_DN30759_c0_g1_m.16796	128	K	"Protease Do-like 2, chloroplastic OS=Arabidopsis thaliana OX=3702 GN=DEGP2 PE=1 SV=2"	DEGP2	1	0.0160949	69.915	ESAFDSK(1)EQK	2	-1.7869	1
	TRINITY_DN30814_c1_g1_m.16914	195	K	"Pyruvate kinase, cytosolic isozyme OS=Glycine max OX=3847 PE=2 SV=1"		1	0.000233272	90.689	DK(1)EDILGWGVPNK	2	-2.5938	1
	TRINITY_DN30814_c1_g2_m.16917	286	K	"Pyruvate kinase, cytosolic isozyme OS=Nicotiana tabacum OX=4097 PE=2 SV=1"		1	0.0427592	51.864	VMIYK(1)CNIQGK	2	-2.2327	1
	TRINITY_DN30824_c1_g1_m.16940	261	K	40S ribosomal protein S2-4 OS=Arabidopsis thaliana OX=3702 GN=RPS2D PE=2 SV=1	RPS2D	1	0.0102082	63.908	PTGK(1)LHLEAPPER	3	-4.9213	1
	TRINITY_DN30824_c1_g1_m.16940	85	K	40S ribosomal protein S2-4 OS=Arabidopsis thaliana OX=3702 GN=RPS2D PE=2 SV=1	RPS2D	1	0.0028159	62.494	EHQIVDTLVGPSLK(1)DEVMK	3	-3.6981	1
	TRINITY_DN30824_c1_g1_m.16940	169	K	40S ribosomal protein S2-4 OS=Arabidopsis thaliana OX=3702 GN=RPS2D PE=2 SV=1	RPS2D	1	0.00506456	70.389	VTGK(1)CGSVTVR	2	-2.7186	1
	TRINITY_DN30824_c1_g1_m.16940	245	K	40S ribosomal protein S2-4 OS=Arabidopsis thaliana OX=3702 GN=RPS2D PE=2 SV=1	RPS2D	1	0.00219302	66.509	FTK(1)SPFQEHTDLLAK	2	5.1985	2
	TRINITY_DN30824_c1_g1_m.16940	96	K	40S ribosomal protein S2-4 OS=Arabidopsis thaliana OX=3702 GN=RPS2D PE=2 SV=1	RPS2D	1	0.0391376	43.734	IMPVQK(1)QTR	2	-3.7223	1
	TRINITY_DN30839_c0_g1_m.16966	91	K	L-galactose dehydrogenase OS=Arabidopsis thaliana OX=3702 GN=LGALDH PE=1 SV=1	LGALDH	1	0.0150498	44.57	NEYVVSTK(1)CGR	2	3.7959	1
	TRINITY_DN30840_c0_g1_m.16968	475	K	4-hydroxyphenylpyruvate dioxygenase OS=Arabidopsis thaliana OX=3702 GN=HPD PE=1 SV=2	HPD	1	0.0114595	61.577	SIEEYEK(1)TLEAK	2	1.8871	1
	TRINITY_DN30873_c0_g1_m.17024	364	K	NEDD8-activating enzyme E1 catalytic subunit OS=Arabidopsis thaliana OX=3702 GN=ECR1 PE=1 SV=2	ECR1	1	0.000986415	100.07	FISLLEEHPK(1)LQLSK	2	0.83469	1
	TRINITY_DN30874_c0_g1_m.17026	490	K	"Serine/threonine-protein kinase STN7, chloroplastic OS=Arabidopsis thaliana OX=3702 GN=STN7 PE=1 SV=1"	STN7	1	1.27754e-05	126.21	ISAK(1)AALAHPYFDR	2	2.6017	1
	TRINITY_DN30909_c2_g1_m.17093	136	K	"L-ascorbate peroxidase, cytosolic OS=Pisum sativum OX=3888 GN=APX1 PE=1 SV=2"	APX1	1	0.000550197	199.59	LPDATK(1)GSDHLR	2	0.00092185	3
	TRINITY_DN30909_c2_g1_m.17093	49	K	"L-ascorbate peroxidase, cytosolic OS=Pisum sativum OX=3888 GN=APX1 PE=1 SV=2"	APX1	1	0.0148037	72.365	LAWHSAGTFDK(1)K	3	-5.8749	1
	TRINITY_DN30909_c2_g1_m.17093	3	K	"L-ascorbate peroxidase, cytosolic OS=Pisum sativum OX=3888 GN=APX1 PE=1 SV=2"	APX1	1	0.0283816	79.311	AK(1)NYPVVSEDYKK	2	1.311	1
	TRINITY_DN30909_c2_g1_m.17093	30	K	"L-ascorbate peroxidase, cytosolic OS=Pisum sativum OX=3888 GN=APX1 PE=1 SV=2"	APX1	1	0.00814343	51.872	GLIAEK(1)NCAPLILR	2	-1.45	1
	TRINITY_DN30909_c2_g1_m.17093	13	K	"L-ascorbate peroxidase, cytosolic OS=Pisum sativum OX=3888 GN=APX1 PE=1 SV=2"	APX1	1	0.023811	65.933	NYPVVSEDYK(1)K	2	-1.2878	2
	TRINITY_DN30920_c0_g1_m.17116	266	K	Palmitoyl-protein thioesterase 1 OS=Caenorhabditis elegans OX=6239 GN=ppt-1 PE=2 SV=2	ppt-1	1	0.0114588	61.194	VK(1)FISVSGNHLAISR	2	2.341	1
	TRINITY_DN30922_c0_g1_m.17123	203	K	Serine hydroxymethyltransferase 4 OS=Arabidopsis thaliana OX=3702 GN=SHM4 PE=1 SV=1	SHM4	1	0.000925122	108.93	LEEK(1)ALDFRPK	2	-2.1834	2
	TRINITY_DN30922_c0_g1_m.17123	462	K	Serine hydroxymethyltransferase 4 OS=Arabidopsis thaliana OX=3702 GN=SHM4 PE=1 SV=1	SHM4	1	0.000231843	114.64	DFNK(1)GLVNNK	2	-3.9835	1
	TRINITY_DN30924_c0_g2_m.17127	73	K	"Glucose-6-phosphate isomerase 1, chloroplastic OS=Arabidopsis thaliana OX=3702 GN=PGI1 PE=1 SV=1"	PGI1	1	0.0378722	43.734	NEAAAAAK(1)AK	2	-3.2229	1
	TRINITY_DN30924_c0_g2_m.17127	135	K	"Glucose-6-phosphate isomerase 1, chloroplastic OS=Arabidopsis thaliana OX=3702 GN=PGI1 PE=1 SV=1"	PGI1	1	2.17146e-08	186.39	AMEELEK(1)GAIANPDEGR	2	1.6686	1
	TRINITY_DN30949_c4_g1_m.17184	69	K	"3-ketoacyl-CoA thiolase 2, peroxisomal OS=Arabidopsis thaliana OX=3702 GN=PED1 PE=1 SV=2"	PED1	1	1.9594e-05	117.03	GGFK(1)DTHADDLLAPVLK	2	1.8363	1
	TRINITY_DN30949_c4_g1_m.17184	457	K	"3-ketoacyl-CoA thiolase 2, peroxisomal OS=Arabidopsis thaliana OX=3702 GN=PED1 PE=1 SV=2"	PED1	1	0.00159904	96.946	VVGASGLLSK(1)DAR	2	-4.7785	1
	TRINITY_DN30949_c4_g1_m.17184	242	K	"3-ketoacyl-CoA thiolase 2, peroxisomal OS=Arabidopsis thaliana OX=3702 GN=PED1 PE=1 SV=2"	PED1	1	0.0110914	76.196	FKDEIIPVATK(1)IVDPK	2	1.3366	1
	TRINITY_DN31010_c0_g1_m.17339	111	K	Alpha-L-fucosidase 1 OS=Arabidopsis thaliana OX=3702 GN=FUC1 PE=1 SV=2	FUC1	1	0.00327073	62.88	VAK(1)DSGFSR	2	-4.1135	1
	TRINITY_DN31011_c0_g2_m.17342	340	K	"Acyl-coenzyme A oxidase 4, peroxisomal OS=Arabidopsis thaliana OX=3702 GN=ACX4 PE=1 SV=1"	ACX4	1	0.00327254	76.563	LYESGK(1)MTAGQASLGK	2	2.0259	1
	TRINITY_DN31043_c5_g2_m.17421	171	K	12-oxophytodienoate reductase 3 OS=Solanum lycopersicum OX=4081 GN=OPR3 PE=1 SV=1	OPR3	1	0.00125495	79.809	FK(1)LNAPLNK	2	-5.1558	1
	TRINITY_DN31050_c0_g1_m.17439	102	K	SNF1-related protein kinase catalytic subunit alpha KIN10 OS=Arabidopsis thaliana OX=3702 GN=KIN10 PE=1 SV=3	KIN10	1	0.000811496	99.589	IAEHALTGHK(1)VAIK	2	-0.4732	2
	TRINITY_DN31063_c0_g1_m.17466	613	K	Cleavage and polyadenylation specificity factor subunit 3-I OS=Arabidopsis thaliana OX=3702 GN=CPSF73-I PE=1 SV=1	CPSF73-I	1	0.00461768	65.173	VVVESEDMK(1)TEEDNEK	2	0.0053284	1
	TRINITY_DN31093_c0_g1_m.17524	249	K	Beta-D-xylosidase 4 OS=Arabidopsis thaliana OX=3702 GN=BXL4 PE=1 SV=1	BXL4	1	0.000190133	102.03	HYTAYDLDNWK(1)GVDR	2	3.9117	1
	TRINITY_DN31102_c0_g1_m.17549	32	K	"Phosphoglucan phosphatase DSP4, amyloplastic OS=Castanea sativa OX=21020 GN=DSP4 PE=1 SV=1"	DSP4	1	0.00023054	74.62	ASSGSTPSAEIGSSDSDLK(1)EEK	2	1.1737	1
	TRINITY_DN31102_c0_g1_m.17549	145	K	"Phosphoglucan phosphatase DSP4, amyloplastic OS=Castanea sativa OX=21020 GN=DSP4 PE=1 SV=1"	DSP4	1	0.00127248	86.205	LPAVISK(1)LHK	2	-3.813	1
	TRINITY_DN31102_c0_g1_m.17549	270	K	"Phosphoglucan phosphatase DSP4, amyloplastic OS=Castanea sativa OX=21020 GN=DSP4 PE=1 SV=1"	DSP4	1	0.0284358	53.517	YEYK(1)YIIDGK	2	-2.0411	1
	TRINITY_DN31102_c0_g1_m.17549	115	K	"Phosphoglucan phosphatase DSP4, amyloplastic OS=Castanea sativa OX=21020 GN=DSP4 PE=1 SV=1"	DSP4	1	5.97795e-06	165.39	EYAK(1)TFDDIEHLR	2	1.5076	1
	TRINITY_DN31107_c0_g1_m.17559	162	K	"Cysteine--tRNA ligase 2, cytoplasmic OS=Arabidopsis thaliana OX=3702 GN=At5g38830 PE=2 SV=1"	At5g38830	1	0.000944114	82.437	FPNYGQLSGQK(1)LEHNR	3	-2.4802	1
	TRINITY_DN31115_c0_g1_m.17573	149	K	"3-isopropylmalate dehydrogenase 2, chloroplastic OS=Arabidopsis thaliana OX=3702 GN=IMDH2 PE=1 SV=1"	IMDH2	1	0.000706076	136.84	HLKPETGLLK(1)IR	3	-4.9484	1
	TRINITY_DN31115_c0_g1_m.17573	139	K	"3-isopropylmalate dehydrogenase 2, chloroplastic OS=Arabidopsis thaliana OX=3702 GN=IMDH2 PE=1 SV=1"	IMDH2	0.962076	0.0254469	48.822	WDANEK(0.962)HLK(0.038)PETGLLK	3	-1.0986	1
	TRINITY_DN31154_c0_g1_m.17662	365	K	26S proteasome regulatory subunit 4 homolog A OS=Arabidopsis thaliana OX=3702 GN=RPT2A PE=1 SV=1	RPT2A	0.999999	0.012504	61.194	KIEFPLPDIK(1)TR	2	-3.8983	1
	TRINITY_DN31154_c0_g1_m.17662	238	K	26S proteasome regulatory subunit 4 homolog A OS=Arabidopsis thaliana OX=3702 GN=RPT2A PE=1 SV=1	RPT2A	1	0.0097155	59.731	GVILYGEPGTGK(1)TLLAK	2	3.3695	1
	TRINITY_DN31154_c0_g1_m.17662	426	K	26S proteasome regulatory subunit 4 homolog A OS=Arabidopsis thaliana OX=3702 GN=RPT2A PE=1 SV=1	RPT2A	1	0.00964131	105.81	VTHADFK(1)K	2	-2.8823	1
	TRINITY_DN31154_c0_g1_m.17662	63	K	26S proteasome regulatory subunit 4 homolog A OS=Arabidopsis thaliana OX=3702 GN=RPT2A PE=1 SV=1	RPT2A	1	0.00664471	62.271	LPTVTPLTK(1)CK	2	-4.9617	1
	TRINITY_DN31154_c0_g1_m.17662	419	K	26S proteasome regulatory subunit 4 homolog A OS=Arabidopsis thaliana OX=3702 GN=RPT2A PE=1 SV=1	RPT2A	1	0.00547145	85.622	MK(1)VTHADFK	2	-2.9279	1
	TRINITY_DN31154_c0_g1_m.17662	97	K	26S proteasome regulatory subunit 4 homolog A OS=Arabidopsis thaliana OX=3702 GN=RPT2A PE=1 SV=1	RPT2A	1	3.76187e-05	148.76	LKPQEEK(1)AEEDR	2	-1.0755	1
	TRINITY_DN31159_c0_g2_m.17670	116	K	"Protein PTST, chloroplastic OS=Arabidopsis thaliana OX=3702 GN=PTST PE=1 SV=1"	PTST	1	9.72496e-05	83.214	INGK(1)YIQSHLLSR	2	1.3029	1
	TRINITY_DN31159_c0_g2_m.17670	73	K	"Protein PTST, chloroplastic OS=Arabidopsis thaliana OX=3702 GN=PTST PE=1 SV=1"	PTST	1	0.000304844	174.23	QLHVK(1)EEALVDFK	2	0.6729	1
	TRINITY_DN31162_c0_g1_m.17676	110	K	Protein SGT1 homolog OS=Oryza sativa subsp. japonica OX=39947 GN=SGT1 PE=1 SV=1	SGT1	1	0.0035316	46.068	AIELDPSNSK(1)AYLR	2	-3.5287	1
	TRINITY_DN31182_c0_g1_m.17728	358	K	"Phosphoserine aminotransferase 1, chloroplastic OS=Arabidopsis thaliana OX=3702 GN=PSAT1 PE=1 SV=1"	PSAT1	1	0.00956855	65.156	HK(1)ADLLYK	2	-4.1186	1
	TRINITY_DN31185_c0_g1_m.17735	92	K	"Protoporphyrinogen oxidase 1, chloroplastic OS=Arabidopsis thaliana OX=3702 GN=PPOX1 PE=1 SV=1"	PPOX1	1	0.000291642	105.08	HTGLAPK(1)LLVTEAGPR	2	0.85705	1
	TRINITY_DN31185_c0_g1_m.17735	279	K	"Protoporphyrinogen oxidase 1, chloroplastic OS=Arabidopsis thaliana OX=3702 GN=PPOX1 PE=1 SV=1"	PPOX1	0.978519	0.0237241	75.474	LPK(0.021)PK(0.979)GQTVGSFR	3	-4.7216	1
	TRINITY_DN31185_c0_g1_m.17735	316	K	"Protoporphyrinogen oxidase 1, chloroplastic OS=Arabidopsis thaliana OX=3702 GN=PPOX1 PE=1 SV=1"	PPOX1	1	0.00310132	64.906	LSSISK(1)LDYGQYK	2	0.30195	1
	TRINITY_DN31195_c0_g1_m.17758	147	K	Protoporphyrinogen oxidase 2 OS=Spinacia oleracea OX=3562 GN=POX2 PE=1 SV=1	POX2	1	0.00125065	78.888	SNSK(1)VSDDHTEESVGGFFQR	3	-0.99395	1
	TRINITY_DN31195_c0_g1_m.17758	92	K	Protoporphyrinogen oxidase 2 OS=Spinacia oleracea OX=3562 GN=POX2 PE=1 SV=1	POX2	1	0.00100412	170.85	DK(1)QQFPISQNK	2	-1.6179	1
	TRINITY_DN31195_c0_g1_m.17759	157	K	Protoporphyrinogen oxidase 2 OS=Spinacia oleracea OX=3562 GN=POX2 PE=1 SV=1	POX2	1	0.000487758	138.23	MEK(1)SLPGFFYAGNHK	3	-3.5819	1
	TRINITY_DN31204_c2_g2_m.17783	319	K	Ribosome maturation protein SBDS OS=Bos taurus OX=9913 GN=SBDS PE=2 SV=1	SBDS	1	0.0355496	43.272	EHFK(1)SEWHK	2	-7.2673	1
	TRINITY_DN31208_c0_g1_m.17792	65	K	Protein-tyrosine-phosphatase PTP1 OS=Arabidopsis thaliana OX=3702 GN=PTP1 PE=1 SV=1	PTP1	1	0.00321604	56.938	HLEVNYK(1)ESEEPPR	2	-0.48838	1
	TRINITY_DN31229_c0_g1_m.17831	42	K	"6-phosphogluconate dehydrogenase, decarboxylating 1, chloroplastic OS=Arabidopsis thaliana OX=3702 GN=PGD1 PE=1 SV=1"	PGD1	1	0.000485831	117.99	TTSK(1)VDETVDR	2	-1.973	1
	TRINITY_DN31229_c0_g1_m.17831	482	K	"6-phosphogluconate dehydrogenase, decarboxylating 1, chloroplastic OS=Arabidopsis thaliana OX=3702 GN=PGD1 PE=1 SV=1"	PGD1	1	2.2434e-09	160.52	IDRPGAFHTEWTK(1)LAR	3	-2.1429	1
	TRINITY_DN31229_c0_g1_m.17831	248	K	"6-phosphogluconate dehydrogenase, decarboxylating 1, chloroplastic OS=Arabidopsis thaliana OX=3702 GN=PGD1 PE=1 SV=1"	PGD1	1	0.0418026	51.569	VK(1)DEHGDGELVDK	3	-4.1606	1
	TRINITY_DN31230_c1_g1_m.17834	223	K	Epoxide hydrolase A OS=Mycobacterium tuberculosis (strain ATCC 25618 / H37Rv) OX=83332 GN=ephA PE=1 SV=1	ephA	1	0.000534592	99.276	FEK(1)TGFTGAINYYR	2	0.14286	1
	TRINITY_DN31233_c0_g1_m.17840	561	K	CCR4-NOT transcription complex subunit 3 OS=Homo sapiens OX=9606 GN=CNOT3 PE=1 SV=1	CNOT3	1	0.0334081	46.447	LPQPK(1)DSER	2	-1.7925	1
	TRINITY_DN31236_c1_g1_m.17844	52	K	O-acyltransferase WSD1 OS=Arabidopsis thaliana OX=3702 GN=WSD1 PE=2 SV=1	WSD1	1	0.0326404	46.835	DAFLLK(1)HPR	2	-5.2624	1
	TRINITY_DN31244_c1_g2_m.17859	62	K	Phenylcoumaran benzylic ether reductase Pyrc5 OS=Pyrus communis OX=23211 GN=PYRC5 PE=1 SV=1	PYRC5	1	2.84084e-05	214.78	AIFNK(1)EEDIGTYTIR	2	2.1386	1
	TRINITY_DN31244_c1_g2_m.17859	47	K	Phenylcoumaran benzylic ether reductase Pyrc5 OS=Pyrus communis OX=23211 GN=PYRC5 PE=1 SV=1	PYRC5	1	0.00105693	110.88	DK(1)VVILGDGNHK	2	-2.7623	1
	TRINITY_DN31247_c0_g2_m.17865	220	K	"Cystathionine gamma-synthase 1, chloroplastic OS=Arabidopsis thaliana OX=3702 GN=CGS1 PE=1 SV=3"	CGS1	1	0.0111288	67.881	TIDLIDFK(1)EK	2	-3.587	1
	TRINITY_DN31261_c0_g1_m.17902	387	K	"Anthranilate synthase alpha subunit 2, chloroplastic OS=Arabidopsis thaliana OX=3702 GN=ASA2 PE=2 SV=1"	ASA2	1	0.00512871	50.297	TPK(1)EDLMLEK	2	-2.0829	1
	TRINITY_DN31261_c0_g1_m.17902	530	K	"Anthranilate synthase alpha subunit 2, chloroplastic OS=Arabidopsis thaliana OX=3702 GN=ASA2 PE=2 SV=1"	ASA2	1	0.0221516	66.664	YDTMFSYK(1)DVNK	2	-0.49315	1
	TRINITY_DN31261_c0_g1_m.17902	419	K	"Anthranilate synthase alpha subunit 2, chloroplastic OS=Arabidopsis thaliana OX=3702 GN=ASA2 PE=2 SV=1"	ASA2	0.999994	0.000827988	119.43	NDVGK(1)VSKPGSVK	2	-1.2683	1
	TRINITY_DN31261_c0_g1_m.17902	297	K	"Anthranilate synthase alpha subunit 2, chloroplastic OS=Arabidopsis thaliana OX=3702 GN=ASA2 PE=2 SV=1"	ASA2	1	0.000158426	76.196	LENSSMTSAEYK(1)EAVLQAK	2	0.61263	1
	TRINITY_DN31270_c0_g1_m.17918	85	K	"Glucan endo-1,3-beta-glucosidase 13 OS=Arabidopsis thaliana OX=3702 GN=At5g56590 PE=2 SV=1"	At5g56590	1	0.0192501	72.355	LHNIK(1)YVR	2	-3.4602	1
	TRINITY_DN31275_c0_g2_m.17927	486	K	Calcium-dependent protein kinase 1 OS=Oryza sativa subsp. japonica OX=39947 GN=CPK1 PE=2 SV=1	CPK1	1	0.0188027	90.306	KYNMGDEK(1)TIK	2	1.039	1
	TRINITY_DN31275_c0_g2_m.17927	411	K	Calcium-dependent protein kinase 1 OS=Oryza sativa subsp. japonica OX=39947 GN=CPK1 PE=2 SV=1	CPK1	1	0.00778339	62.271	LGTK(1)ISESEAR	2	-3.6983	1
	TRINITY_DN31275_c0_g2_m.17927	168	K	Calcium-dependent protein kinase 1 OS=Oryza sativa subsp. japonica OX=39947 GN=CPK1 PE=2 SV=1	CPK1	1	0.00842896	65.404	IIAK(1)GHYSER	2	-2.216	1
	TRINITY_DN31282_c0_g3_m.17942	99	K	"50S ribosomal protein L2, chloroplastic OS=Morus indica OX=248361 GN=rpl2-A PE=3 SV=1"	rpl2-A	1	1.11803e-06	140.01	NAYICLIHYGGGEK(1)R	2	4.4461	1
	TRINITY_DN31282_c0_g3_m.17942	7	K	"50S ribosomal protein L2, chloroplastic OS=Morus indica OX=248361 GN=rpl2-A PE=3 SV=1"	rpl2-A	1	0.00739158	40.533	AIHLYK(1)TSTPSTR	2	-0.34202	1
	TRINITY_DN31291_c0_g1_m.17960	113	K	"Diaminopimelate epimerase, chloroplastic OS=Arabidopsis thaliana OX=3702 GN=DAPF PE=1 SV=1"	DAPF	1	0.0424503	51.531	VTPEQAVK(1)LCDR	2	-2.824	1
	TRINITY_DN31305_c0_g1_m.17989	388	K	Alpha-L-arabinofuranosidase 1 OS=Arabidopsis thaliana OX=3702 GN=ASD1 PE=1 SV=1	ASD1	1	0.00201006	162.49	YVAIGNEDCGK(1)R	2	-0.3166	1
	TRINITY_DN31309_c0_g1_m.17996	252	K	Mitochondrial uncoupling protein 1 OS=Arabidopsis thaliana OX=3702 GN=PUMP1 PE=1 SV=1	PUMP1	1	0.0174368	69.641	MMGDSAYK(1)STLDCFIK	2	5.0654	1
	TRINITY_DN31309_c0_g1_m.17996	57	K	Mitochondrial uncoupling protein 1 OS=Arabidopsis thaliana OX=3702 GN=PUMP1 PE=1 SV=1	PUMP1	1	0.00375349	97.277	VASGDGVALPK(1)YR	2	-4.615	1
	TRINITY_DN31314_c0_g1_m.18004	81	K	ABC transporter E family member 2 OS=Arabidopsis thaliana OX=3702 GN=ABCE2 PE=2 SV=1	ABCE2	1	0.00874482	49.96	DLDK(1)DTTHR	2	-2.4622	1
	TRINITY_DN31314_c0_g1_m.18004	437	K	ABC transporter E family member 2 OS=Arabidopsis thaliana OX=3702 GN=ABCE2 PE=2 SV=1	ABCE2	1	0.00611416	92.319	HLLHQK(1)IR	2	-3.5134	1
	TRINITY_DN31319_c0_g3_m.18016	38	K	Thiamine pyrophosphokinase 1 OS=Arabidopsis thaliana OX=3702 GN=TPK1 PE=2 SV=1	TPK1	1	8.4505e-06	121.67	FAPLLWHHAK(1)LR	2	-0.085788	1
	TRINITY_DN31323_c0_g1_m.18022	119	K	"3-isopropylmalate dehydratase large subunit, chloroplastic OS=Arabidopsis thaliana OX=3702 GN=IIL1 PE=1 SV=1"	IIL1	1	0.0219376	46.033	EFGQDAK(1)VWDR	2	-3.0985	1
	TRINITY_DN31323_c0_g1_m.18022	125	K	"3-isopropylmalate dehydratase large subunit, chloroplastic OS=Arabidopsis thaliana OX=3702 GN=IIL1 PE=1 SV=1"	IIL1	1	2.00043e-05	132.93	EK(1)IVIIPDHYIFTSDER	3	-3.4062	1
	TRINITY_DN31338_c0_g1_m.18051	233	K	"Acetylglutamate kinase, chloroplastic OS=Arabidopsis thaliana OX=3702 GN=NAGK PE=1 SV=1"	NAGK	1	1.73892e-05	130.71	PAANAAK(1)LGFVGEVAR	2	-3.8923	1
	TRINITY_DN31347_c0_g1_m.18074	329	K	"Aspartate--tRNA ligase 2, cytoplasmic OS=Arabidopsis thaliana OX=3702 GN=IBI1 PE=1 SV=1"	IBI1	1	0.00185834	80.379	LDYK(1)GQPACLAQSPQLHK	3	-2.5272	1
	TRINITY_DN31357_c1_g1_m.18097	69	K	NADH dehydrogenase [ubiquinone] 1 beta subcomplex subunit 10-B OS=Arabidopsis thaliana OX=3702 GN=At3g18410 PE=3 SV=1	At3g18410	1	0.000525848	170.69	VEGVNHLQK(1)CR	2	-1.84	1
	TRINITY_DN31357_c1_g1_m.18097	99	K	NADH dehydrogenase [ubiquinone] 1 beta subcomplex subunit 10-B OS=Arabidopsis thaliana OX=3702 GN=At3g18410 PE=3 SV=1	At3g18410	1	5.42803e-08	248.59	HPSLHGPK(1)VEAEAAEAE	2	0.45858	1
	TRINITY_DN31381_c0_g1_m.18155	81	K	"4-hydroxy-3-methylbut-2-en-1-yl diphosphate synthase (ferredoxin), chloroplastic OS=Arabidopsis thaliana OX=3702 GN=ISPG PE=1 SV=1"	ISPG	1	8.80979e-06	127.94	YCESLHK(1)TVR	2	-0.071912	1
	TRINITY_DN31381_c0_g1_m.18155	431	K	"4-hydroxy-3-methylbut-2-en-1-yl diphosphate synthase (ferredoxin), chloroplastic OS=Arabidopsis thaliana OX=3702 GN=ISPG PE=1 SV=1"	ISPG	1	0.000109939	168.69	TPELLYK(1)SLAAK	2	-2.6715	1
	TRINITY_DN31381_c0_g1_m.18155	379	K	"4-hydroxy-3-methylbut-2-en-1-yl diphosphate synthase (ferredoxin), chloroplastic OS=Arabidopsis thaliana OX=3702 GN=ISPG PE=1 SV=1"	ISPG	1	0.00242354	69.327	AADLQQGVAPFEEK(1)HR	2	2.6935	1
	TRINITY_DN31381_c0_g1_m.18155	183	K	"4-hydroxy-3-methylbut-2-en-1-yl diphosphate synthase (ferredoxin), chloroplastic OS=Arabidopsis thaliana OX=3702 GN=ISPG PE=1 SV=1"	ISPG	1	0.000387138	91.783	VAECFDK(1)IR	2	-3.8871	1
	TRINITY_DN31381_c0_g1_m.18155	114	K	"4-hydroxy-3-methylbut-2-en-1-yl diphosphate synthase (ferredoxin), chloroplastic OS=Arabidopsis thaliana OX=3702 GN=ISPG PE=1 SV=1"	ISPG	1	2.34239e-05	150.44	IQTMTTSDTK(1)DVAR	2	-1.3884	2
	TRINITY_DN31381_c0_g1_m.18155	638	K	"4-hydroxy-3-methylbut-2-en-1-yl diphosphate synthase (ferredoxin), chloroplastic OS=Arabidopsis thaliana OX=3702 GN=ISPG PE=1 SV=1"	ISPG	1	1.05392e-06	154.94	NTK(1)TEYVSCPSCGR	2	-0.45074	1
	TRINITY_DN31420_c0_g1_m.18229	160	K	DEAD-box ATP-dependent RNA helicase 56 OS=Arabidopsis thaliana OX=3702 GN=RH56 PE=1 SV=2	RH56	1	0.027619	58.286	LHK(1)DLLK	2	-4.896	1
	TRINITY_DN31420_c0_g1_m.18229	218	K	DEAD-box ATP-dependent RNA helicase 56 OS=Arabidopsis thaliana OX=3702 GN=RH56 PE=1 SV=2	RH56	1	0.000432352	177.47	RDVQEIFK(1)MTPHDK	3	-4.1848	4
	TRINITY_DN31420_c0_g1_m.18230	88	K	DEAD-box ATP-dependent RNA helicase 56 OS=Arabidopsis thaliana OX=3702 GN=RH56 PE=1 SV=2	RH56	1	0.00336559	79.809	GFK(1)EGQNR	2	-3.4748	1
	TRINITY_DN31448_c1_g1_m.18290	363	K	"ATP phosphoribosyltransferase 2, chloroplastic OS=Arabidopsis thaliana OX=3702 GN=HISN1B PE=1 SV=1"	HISN1B	1	0.00973998	65.156	ALYK(1)SVQQLR	2	-4.2851	1
	TRINITY_DN31475_c0_g1_m.18353	178	K	Heterogeneous nuclear ribonucleoprotein 1 OS=Arabidopsis thaliana OX=3702 GN=RNP1 PE=1 SV=1	RNP1	1	2.27548e-09	201.65	VLHNTFHDLNGK(1)QVEVK	2	-1.1002	2
	TRINITY_DN31476_c0_g1_m.18355	154	K	Probable E3 ubiquitin-protein ligase LUL4 OS=Arabidopsis thaliana OX=3702 GN=LUL4 PE=2 SV=1	LUL4	1	0.00454747	83.775	NDVNVHK(1)DTLR	2	-2.7266	1
	TRINITY_DN31483_c0_g1_m.18381	190	K	SNW/SKI-interacting protein OS=Arabidopsis thaliana OX=3702 GN=SKIP PE=1 SV=1	SKIP	1	0.000924236	85.813	YK(1)SSQQSAAFNSGAK	2	-2.2544	1
	TRINITY_DN31483_c0_g1_m.18381	203	K	SNW/SKI-interacting protein OS=Arabidopsis thaliana OX=3702 GN=SKIP PE=1 SV=1	SKIP	1	0.00421431	73.891	SSQQSAAFNSGAK(1)ER	2	-1.4408	1
	TRINITY_DN31500_c0_g1_m.18424	267	K	Probable transcription factor At4g00390 OS=Arabidopsis thaliana OX=3702 GN=At4g00390 PE=1 SV=1	At4g00390	0.999295	0.0175312	87.895	K(0.001)AELEAK(0.999)WK	2	-2.9256	1
	TRINITY_DN31542_c0_g1_m.18515	439	K	"Aspartate aminotransferase, chloroplastic OS=Arabidopsis thaliana OX=3702 GN=ASP5 PE=1 SV=2"	ASP5	1	0.000231843	139.02	WHVYMTK(1)DGR	2	-0.77911	2
	TRINITY_DN31542_c0_g1_m.18515	399	K	"Aspartate aminotransferase, chloroplastic OS=Arabidopsis thaliana OX=3702 GN=ASP5 PE=1 SV=2"	ASP5	1	0.0150669	63.397	LYDSLLAK(1)DK	2	-2.9877	1
	TRINITY_DN31542_c0_g1_m.18515	432	K	"Aspartate aminotransferase, chloroplastic OS=Arabidopsis thaliana OX=3702 GN=ASP5 PE=1 SV=2"	ASP5	1	9.86744e-09	151.08	AQSENMTNK(1)WHVYMTK	2	4.7122	1
	TRINITY_DN31579_c0_g1_m.18589	384	K	Pre-mRNA-processing factor 19 OS=Oryza sativa subsp. japonica OX=39947 GN=PRP19 PE=2 SV=1	PRP19	1	0.000956425	54.27	IWDVK(1)TQTNVAK	2	-1.8573	1
	TRINITY_DN31579_c0_g1_m.18589	220	K	Pre-mRNA-processing factor 19 OS=Oryza sativa subsp. japonica OX=39947 GN=PRP19 PE=2 SV=1	PRP19	1	2.81054e-05	96.313	YTQISSHPLHK(1)TSK	2	-1.2379	3
	TRINITY_DN31595_c0_g3_m.18621	315	K	"S-sulfo-L-cysteine synthase (O-acetyl-L-serine-dependent), chloroplastic OS=Arabidopsis thaliana OX=3702 GN=CS26 PE=1 SV=1"	CS26	1	0.00488711	85.716	ITNDEAVK(1)MAR	2	-2.7672	1
	TRINITY_DN31640_c0_g1_m.18724	535	K	"Phosphomethylpyrimidine synthase, chloroplastic OS=Arabidopsis thaliana OX=3702 GN=THIC PE=1 SV=1"	THIC	1	3.97496e-08	121.86	SHPHAQAWDDTLSK(1)AR	2	-0.84734	2
	TRINITY_DN31640_c0_g1_m.18724	116	K	"Phosphomethylpyrimidine synthase, chloroplastic OS=Arabidopsis thaliana OX=3702 GN=THIC PE=1 SV=1"	THIC	1	0.000598551	84.999	EVIHEQSGHVLK(1)VPFR	3	-2.3398	1
	TRINITY_DN31640_c0_g1_m.18724	435	K	"Phosphomethylpyrimidine synthase, chloroplastic OS=Arabidopsis thaliana OX=3702 GN=THIC PE=1 SV=1"	THIC	1	1.60548e-05	51.542	DVQVMNEGPGHIPMHK(1)IPENMQK	3	-1.81	1
	TRINITY_DN31651_c0_g1_m.18746	439	K	"Photosynthetic NDH subunit of subcomplex B 1, chloroplastic OS=Arabidopsis thaliana OX=3702 GN=PNSB1 PE=2 SV=1"	PNSB1	1	9.81488e-10	101.52	ANVFVPNAEDK(1)NCVLVSSK	2	2.6625	1
	TRINITY_DN31659_c1_g1_m.18769	494	K	"Phosphoglucomutase, chloroplastic OS=Arabidopsis thaliana OX=3702 GN=PGMP PE=1 SV=2"	PGMP	1	0.00205974	154.92	EHWAK(1)YGR	2	-2.0948	1
	TRINITY_DN31659_c1_g1_m.18769	489	K	"Phosphoglucomutase, chloroplastic OS=Arabidopsis thaliana OX=3702 GN=PGMP PE=1 SV=2"	PGMP	1	1.35332e-06	156.14	LVSVADVVK(1)EHWAK	2	4.0004	2
	TRINITY_DN31659_c1_g1_m.18769	480	K	"Phosphoglucomutase, chloroplastic OS=Arabidopsis thaliana OX=3702 GN=PGMP PE=1 SV=2"	PGMP	0.999994	2.63615e-08	194.83	KPGEK(1)LVSVADVVK	2	-0.77341	3
	TRINITY_DN31659_c2_g7_m.18771	91	K	"Ubiquinol oxidase 1a, mitochondrial OS=Arabidopsis thaliana OX=3702 GN=AOX1A PE=1 SV=2"	AOX1A	1	3.63421e-09	165.02	GENGGVSAAEVNK(1)DEK	2	-0.23998	1
	TRINITY_DN31660_c0_g1_m.18775	533	K	"Nuclear intron maturase 3, mitochondrial OS=Arabidopsis thaliana OX=3702 GN=NMAT3 PE=3 SV=2"	NMAT3	1	5.40599e-05	130.79	K(1)EEEEEQK(1)YAK	2	6.2479	1
	TRINITY_DN31660_c0_g1_m.18775	526	K	"Nuclear intron maturase 3, mitochondrial OS=Arabidopsis thaliana OX=3702 GN=NMAT3 PE=3 SV=2"	NMAT3	1	5.40599e-05	130.79	K(1)EEEEEQK(1)YAK	2	6.2479	1
	TRINITY_DN31667_c1_g1_m.18793	71	K	Serine/threonine protein phosphatase 2A 55 kDa regulatory subunit B beta isoform OS=Arabidopsis thaliana OX=3702 GN=PP2AB2 PE=1 SV=1	PP2AB2	1	5.47778e-05	114.39	TDSK(1)DHGDSR	2	-2.2419	1
	TRINITY_DN31667_c1_g1_m.18793	96	K	Serine/threonine protein phosphatase 2A 55 kDa regulatory subunit B beta isoform OS=Arabidopsis thaliana OX=3702 GN=PP2AB2 PE=1 SV=1	PP2AB2	1	0.00111986	65.12	YK(1)TEFQSHEPEFDYLK	2	6.309	2
	TRINITY_DN31703_c0_g1_m.18880	74	K	"Phosphoglycerate kinase 3, cytosolic OS=Arabidopsis thaliana OX=3702 GN=PGK3 PE=1 SV=1"	PGK3	1	0.000558149	133.49	GVTPK(1)YSLKPLVPR	2	0.84053	1
	TRINITY_DN31703_c0_g1_m.18880	11	K	"Phosphoglycerate kinase 3, cytosolic OS=Arabidopsis thaliana OX=3702 GN=PGK3 PE=1 SV=1"	PGK3	1	0.0147065	61.48	SVGTLK(1)EAELK	2	-3.3575	1
	TRINITY_DN31703_c0_g1_m.18880	136	K	"Phosphoglycerate kinase 3, cytosolic OS=Arabidopsis thaliana OX=3702 GN=PGK3 PE=1 SV=1"	PGK3	1	6.29718e-07	174.72	EEEKNDPEFAK(1)K	2	-2.455	3
	TRINITY_DN31703_c0_g1_m.18880	165	K	"Phosphoglycerate kinase 3, cytosolic OS=Arabidopsis thaliana OX=3702 GN=PGK3 PE=1 SV=1"	PGK3	1	0.000755773	85.821	AHASTEGVAK(1)YLK	2	-1.5972	1
	TRINITY_DN31703_c0_g1_m.18880	125	K	"Phosphoglycerate kinase 3, cytosolic OS=Arabidopsis thaliana OX=3702 GN=PGK3 PE=1 SV=1"	PGK3	1	1.84365e-05	248.91	FYK(1)EEEK	1	0.86082	4
	TRINITY_DN31703_c0_g1_m.18880	129	K	"Phosphoglycerate kinase 3, cytosolic OS=Arabidopsis thaliana OX=3702 GN=PGK3 PE=1 SV=1"	PGK3	1	0.000209458	195.09	FYKEEEK(1)NDPEFAK	2	1.2023	1
	TRINITY_DN31703_c0_g1_m.18880	202	K	"Phosphoglycerate kinase 3, cytosolic OS=Arabidopsis thaliana OX=3702 GN=PGK3 PE=1 SV=1"	PGK3	1	0.00969045	82.437	RPFAAIVGGSK(1)VSTK	2	-1.1651	1
	TRINITY_DN31703_c0_g1_m.18880	341	K	"Phosphoglycerate kinase 3, cytosolic OS=Arabidopsis thaliana OX=3702 GN=PGK3 PE=1 SV=1"	PGK3	1	0.000594847	111.39	FAAGTEAIAK(1)K	2	-3.2502	1
	TRINITY_DN31714_c0_g1_m.18907	499	K	"External alternative NAD(P)H-ubiquinone oxidoreductase B2, mitochondrial OS=Arabidopsis thaliana OX=3702 GN=NDB2 PE=1 SV=1"	NDB2	1	5.87429e-05	139.78	MEECEK(1)NPEGPLR	2	0.47795	1
	TRINITY_DN31714_c0_g1_m.18907	399	K	"External alternative NAD(P)H-ubiquinone oxidoreductase B2, mitochondrial OS=Arabidopsis thaliana OX=3702 GN=NDB2 PE=1 SV=1"	NDB2	1	0.00353953	68.49	ADK(1)DNSGTLTVK	2	-0.60901	1
	TRINITY_DN31719_c0_g1_m.18916	44	K	Ubiquitin carboxyl-terminal hydrolase 2 OS=Arabidopsis thaliana OX=3702 GN=UCH2 PE=1 SV=1	UCH2	1	0.0283459	47.561	WRPGEK(1)DDR	2	-2.5354	1
	TRINITY_DN31720_c1_g1_m.18918	77	K	"5'-adenylylsulfate reductase 3, chloroplastic OS=Arabidopsis thaliana OX=3702 GN=APR3 PE=2 SV=2"	APR3	1	1.13769e-05	78.888	SK(1)GLFSFYEDGHQECCR	3	-4.2537	1
	TRINITY_DN31720_c1_g1_m.18918	214	K	"5'-adenylylsulfate reductase 3, chloroplastic OS=Arabidopsis thaliana OX=3702 GN=APR3 PE=2 SV=2"	APR3	1	0.00032562	119.07	ECGLHK(1)GNIK	2	-1.7087	1
	TRINITY_DN31742_c0_g1_m.18974	309	K	"Glucan endo-1,3-beta-glucosidase, basic vacuolar isoform OS=Hevea brasiliensis OX=3981 GN=HGN1 PE=1 SV=2"	HGN1	1	0.00459672	84.368	HVK(1)SGTPK	2	-3.8317	1
	TRINITY_DN31742_c0_g1_m.18974	347	K	"Glucan endo-1,3-beta-glucosidase, basic vacuolar isoform OS=Hevea brasiliensis OX=3981 GN=HGN1 PE=1 SV=2"	HGN1	1	0.00086409	90.761	NFGVFFPNK(1)QPK	2	-3.3956	1
	TRINITY_DN31743_c0_g1_m.18976	352	K	"Thylakoid lumenal 29 kDa protein, chloroplastic OS=Solanum lycopersicum OX=4081 GN=CLEB3J9 PE=3 SV=1"	CLEB3J9	1	0.00308365	122.44	KVDLSK(1)LK	2	-4.3583	1
	TRINITY_DN31743_c0_g1_m.18976	255	K	"Thylakoid lumenal 29 kDa protein, chloroplastic OS=Solanum lycopersicum OX=4081 GN=CLEB3J9 PE=3 SV=1"	CLEB3J9	1	5.80359e-06	185.18	VPLWEK(1)ATVQEMK	2	-3.0432	3
	TRINITY_DN31743_c0_g1_m.18976	305	K	"Thylakoid lumenal 29 kDa protein, chloroplastic OS=Solanum lycopersicum OX=4081 GN=CLEB3J9 PE=3 SV=1"	CLEB3J9	1	0.00235881	138.55	PWVEK(1)YQR	2	-2.6777	1
	TRINITY_DN31743_c0_g1_m.18976	264	K	"Thylakoid lumenal 29 kDa protein, chloroplastic OS=Solanum lycopersicum OX=4081 GN=CLEB3J9 PE=3 SV=1"	CLEB3J9	1	6.26622e-05	131.22	DK(1)FSAIGFGPR	2	-4.4473	1
	TRINITY_DN31743_c0_g1_m.18976	262	K	"Thylakoid lumenal 29 kDa protein, chloroplastic OS=Solanum lycopersicum OX=4081 GN=CLEB3J9 PE=3 SV=1"	CLEB3J9	1	0.0168453	69.716	ATVQEMK(1)DK	2	-1.8734	2
	TRINITY_DN31745_c0_g1_m.18981	67	K	O-acyltransferase WSD1 OS=Arabidopsis thaliana OX=3702 GN=WSD1 PE=2 SV=1	WSD1	1	0.00459599	84.368	YK(1)IQPDVAK	2	-3.4734	1
	TRINITY_DN31760_c1_g1_m.19015	42	K	Probable protein phosphatase 2C 59 OS=Arabidopsis thaliana OX=3702 GN=WIN2 PE=1 SV=1	WIN2	1	0.0150915	70.389	FSYGYASSPGK(1)R	2	-1.7658	1
	TRINITY_DN31775_c0_g1_m.19051	124	K	Galactokinase OS=Arabidopsis thaliana OX=3702 GN=GAL1 PE=1 SV=2	GAL1	1	0.000830657	81.099	NHK(1)WGHYFICGYK	2	5.0627	2
	TRINITY_DN31775_c0_g1_m.19051	363	K	Galactokinase OS=Arabidopsis thaliana OX=3702 GN=GAL1 PE=1 SV=2	GAL1	1	0.0125261	56.89	HFK(1)LHQR	2	-4.1595	1
	TRINITY_DN31775_c0_g1_m.19051	382	K	Galactokinase OS=Arabidopsis thaliana OX=3702 GN=GAL1 PE=1 SV=2	GAL1	1	6.77713e-08	163.93	VHAFK(1)DTVYSDLSEK	2	2.5522	3
	TRINITY_DN31782_c2_g1_m.19065	423	K	WRKY transcription factor WRKY24 OS=Oryza sativa subsp. japonica OX=39947 GN=WRKY24 PE=2 SV=1	WRKY24	1	0.000749784	224.13	SYYK(1)CTNPGCPVR	2	-0.96625	1
	TRINITY_DN31796_c0_g1_m.19095	13	K	"Isocitrate dehydrogenase [NAD] regulatory subunit 1, mitochondrial OS=Arabidopsis thaliana OX=3702 GN=IDH1 PE=1 SV=2"	IDH1	1	0.0005307	124.81	VTAVHK(1)ANIMK	2	-2.0814	1
	TRINITY_DN31798_c0_g1_m.19100	97	K	Monothiol glutaredoxin-S17 OS=Arabidopsis thaliana OX=3702 GN=GRXS17 PE=1 SV=1	GRXS17	1	1.92722e-05	142.73	DHGVQSVDSENAK(1)VNEAESGK	3	0.39579	1
	TRINITY_DN31810_c0_g1_m.19137	349	K	"Phosphoribosylaminoimidazole-succinocarboxamide synthase, chloroplastic OS=Arabidopsis thaliana OX=3702 GN=PUR7 PE=2 SV=2"	PUR7	1	0.00958711	55.235	DHCDPYK(1)DK	2	-0.069906	1
	TRINITY_DN31810_c0_g1_m.19137	381	K	"Phosphoribosylaminoimidazole-succinocarboxamide synthase, chloroplastic OS=Arabidopsis thaliana OX=3702 GN=PUR7 PE=2 SV=2"	PUR7	1	0.0393823	52.863	SEFK(1)IPSTEEPIHDR	3	-2.6719	1
	TRINITY_DN31816_c0_g1_m.19147	137	K	"Pheophorbide a oxygenase, chloroplastic OS=Arabidopsis thaliana OX=3702 GN=PAO PE=1 SV=1"	PAO	1	5.93451e-06	168.05	NTGQWVAFDDK(1)CPHR	2	4.1947	2
	TRINITY_DN31816_c0_g1_m.19147	408	K	"Pheophorbide a oxygenase, chloroplastic OS=Arabidopsis thaliana OX=3702 GN=PAO PE=1 SV=1"	PAO	1	6.65741e-05	151.08	EDSADVNK(1)EYTK	2	-2.8482	2
	TRINITY_DN31816_c0_g1_m.19147	412	K	"Pheophorbide a oxygenase, chloroplastic OS=Arabidopsis thaliana OX=3702 GN=PAO PE=1 SV=1"	PAO	1	0.0273528	71.219	EYTK(1)LTFTPTQADR	2	-36.343	1
	TRINITY_DN31816_c0_g1_m.19147	470	K	"Pheophorbide a oxygenase, chloroplastic OS=Arabidopsis thaliana OX=3702 GN=PAO PE=1 SV=1"	PAO	1	0.0301416	64.906	FEQHTLK(1)CSSCK	2	-1.8019	1
	TRINITY_DN31820_c2_g3_m.19155	524	K	"ATP-dependent zinc metalloprotease FTSH, chloroplastic OS=Nicotiana tabacum OX=4097 GN=FTSH PE=2 SV=2"	FTSH	1	0.0122847	76.85	NAVVSEEK(1)K	2	-3.3905	2
	TRINITY_DN31820_c2_g3_m.19155	446	K	"ATP-dependent zinc metalloprotease FTSH, chloroplastic OS=Nicotiana tabacum OX=4097 GN=FTSH PE=2 SV=2"	FTSH	1	0.00110789	79.059	VK(1)ILQVHSR	2	-3.0144	1
	TRINITY_DN31820_c2_g3_m.19155	303	K	"ATP-dependent zinc metalloprotease FTSH, chloroplastic OS=Nicotiana tabacum OX=4097 GN=FTSH PE=2 SV=2"	FTSH	1	1.59219e-06	169.57	IPK(1)GCLLVGPPGTGK	2	-3.064	1
	TRINITY_DN31820_c2_g3_m.19155	681	K	"ATP-dependent zinc metalloprotease FTSH, chloroplastic OS=Nicotiana tabacum OX=4097 GN=FTSH PE=2 SV=2"	FTSH	1	0.0271392	48.701	AK(1)QIITTHIDILHK	3	-5.9346	1
	TRINITY_DN31820_c2_g3_m.19155	315	K	"ATP-dependent zinc metalloprotease FTSH, chloroplastic OS=Nicotiana tabacum OX=4097 GN=FTSH PE=2 SV=2"	FTSH	1	1.46022e-09	130.99	GCLLVGPPGTGK(1)TLLAR	2	3.2572	1
	TRINITY_DN31820_c2_g3_m.19155	495	K	"ATP-dependent zinc metalloprotease FTSH, chloroplastic OS=Nicotiana tabacum OX=4097 GN=FTSH PE=2 SV=2"	FTSH	1	2.605e-07	181.08	DLK(1)EISKDEISDALER	2	3.3044	2
	TRINITY_DN31820_c2_g3_m.19155	164	K	"ATP-dependent zinc metalloprotease FTSH, chloroplastic OS=Nicotiana tabacum OX=4097 GN=FTSH PE=2 SV=2"	FTSH	1	9.63823e-08	244.37	FSK(1)DGSALQLTAVDGR	2	-1.8353	1
	TRINITY_DN31820_c2_g3_m.19155	293	K	"ATP-dependent zinc metalloprotease FTSH, chloroplastic OS=Nicotiana tabacum OX=4097 GN=FTSH PE=2 SV=2"	FTSH	1	0.0146628	68.49	NPDK(1)YTALGAK	2	-1.9609	1
	TRINITY_DN31820_c2_g3_m.19155	257	K	"ATP-dependent zinc metalloprotease FTSH, chloroplastic OS=Nicotiana tabacum OX=4097 GN=FTSH PE=2 SV=2"	FTSH	1	6.52266e-05	61.211	SK(1)FQEVPETGVNFADVAGADQAK	2	0.50537	1
	TRINITY_DN31827_c0_g1_m.19170	321	K	Vacuolar-processing enzyme OS=Citrus sinensis OX=2711 PE=2 SV=1		1	0.0236958	64.266	TESLHQQYESVK(1)K	2	-0.64421	1
	TRINITY_DN31827_c0_g1_m.19170	151	K	Vacuolar-processing enzyme OS=Citrus sinensis OX=2711 PE=2 SV=1		1	1.1053e-12	159.75	PGVIINSPHGDDVYK(1)GVPK	2	0.27308	2
	TRINITY_DN31827_c0_g1_m.19170	227	K	Vacuolar-processing enzyme OS=Citrus sinensis OX=2711 PE=2 SV=1		1	6.43485e-05	135.63	EK(1)HAAGTYK	2	-3.9462	1
	TRINITY_DN31827_c0_g1_m.19170	405	K	Vacuolar-processing enzyme OS=Citrus sinensis OX=2711 PE=2 SV=1		1	0.0294458	47.334	AQK(1)EFVEAMSHR	3	-5.1334	1
	TRINITY_DN31834_c0_g1_m.19191	106	K	"Ornithine carbamoyltransferase, chloroplastic OS=Pisum sativum OX=3888 GN=ARGF PE=2 SV=1"	ARGF	1	0.0275807	60.589	ATILK(1)MLDR	2	-7.0892	1
	TRINITY_DN31834_c0_g1_m.19191	291	K	"Ornithine carbamoyltransferase, chloroplastic OS=Pisum sativum OX=3888 GN=ARGF PE=2 SV=1"	ARGF	1	5.42147e-05	88.42	AQQAGVGK(1)IEITNDPK	2	1.6953	1
	TRINITY_DN31841_c0_g1_m.19210	54	K	"Long chain acyl-CoA synthetase 7, peroxisomal OS=Arabidopsis thaliana OX=3702 GN=LACS7 PE=1 SV=2"	LACS7	1	0.000728595	113.7	LQTGK(1)WNVYR	2	-5.6471	1
	TRINITY_DN31841_c0_g1_m.19211	114	K	"Long chain acyl-CoA synthetase 7, peroxisomal OS=Arabidopsis thaliana OX=3702 GN=LACS7 PE=1 SV=2"	LACS7	1	1.28474e-05	133.76	GYHK(1)DEAQTR	2	-0.20347	1
	TRINITY_DN31894_c1_g1_m.19319	452	K	"Methylcrotonoyl-CoA carboxylase beta chain, mitochondrial OS=Arabidopsis thaliana OX=3702 GN=MCCB PE=2 SV=1"	MCCB	1	0.0142589	46.033	GIQWDK(1)NEEER	2	-1.3766	1
	TRINITY_DN31904_c2_g1_m.19339	97	K	"Plastocyanin, chloroplastic OS=Solanum lycopersicum OX=4081 GN=PETE PE=2 SV=1"	PETE	1	2.25304e-36	253.53	IVFK(1)NNAGFPHNVVFDEDEIPAGVDASK	3	-0.54944	2
	TRINITY_DN31904_c2_g1_m.19340	161	K	"Plastocyanin, chloroplastic OS=Solanum lycopersicum OX=4081 GN=PETE PE=2 SV=1"	PETE	1	2.66043e-19	222.86	GSYSFYCAPHQGAGMVGK(1)VTVN	2	2.5678	3
	TRINITY_DN31904_c2_g1_m.19340	96	K	"Plastocyanin, chloroplastic OS=Solanum lycopersicum OX=4081 GN=PETE PE=2 SV=1"	PETE	1	2.38984e-38	294.99	IVFK(1)NNAGFPHNVVFDEDEIPGGVDASK	3	-0.52651	2
	TRINITY_DN31914_c1_g1_m.19369	74	K	"Fatty acid hydroperoxide lyase, chloroplastic OS=Solanum lycopersicum OX=4081 GN=HPL PE=1 SV=1"	HPL	1	0.00728259	69.093	YK(1)STVFR	2	-5.3133	1
	TRINITY_DN31914_c1_g1_m.19369	158	K	"Fatty acid hydroperoxide lyase, chloroplastic OS=Solanum lycopersicum OX=4081 GN=HPL PE=1 SV=1"	HPL	1	0.00277535	87.251	SFAMDLLK(1)R	2	-6.3866	1
	TRINITY_DN31914_c1_g1_m.19369	145	K	"Fatty acid hydroperoxide lyase, chloroplastic OS=Solanum lycopersicum OX=4081 GN=HPL PE=1 SV=1"	HPL	1	0.00010351	81.799	VGAYLDTSEPK(1)HSK	2	0.76335	1
	TRINITY_DN31914_c1_g1_m.19369	201	K	"Fatty acid hydroperoxide lyase, chloroplastic OS=Solanum lycopersicum OX=4081 GN=HPL PE=1 SV=1"	HPL	1	0.0116876	77.072	SMFK(1)FLTK	2	-5.9582	1
	TRINITY_DN31914_c1_g1_m.19369	394	K	"Fatty acid hydroperoxide lyase, chloroplastic OS=Solanum lycopersicum OX=4081 GN=HPL PE=1 SV=1"	HPL	1	0.00302703	172.1	LSSHDSAFEVK(1)K	2	0.20613	1
	TRINITY_DN31914_c1_g1_m.19369	277	K	"Fatty acid hydroperoxide lyase, chloroplastic OS=Solanum lycopersicum OX=4081 GN=HPL PE=1 SV=1"	HPL	1	0.00135519	59.77	LYQFVLDNGK(1)EVLER	2	2.6426	1
	TRINITY_DN31920_c0_g1_m.19385	16	K	"Bifunctional dethiobiotin synthetase/7,8-diamino-pelargonic acid aminotransferase, mitochondrial OS=Arabidopsis thaliana OX=3702 GN=BIO3-BIO1 PE=1 SV=1"	BIO3-BIO1	1	0.00558303	47.915	WYK(1)DPQTNLNIVSEGR	2	2.7747	1
	TRINITY_DN31923_c1_g1_m.19398	74	K	Peroxisomal acyl-coenzyme A oxidase 1 OS=Arabidopsis thaliana OX=3702 GN=ACX1 PE=1 SV=1	ACX1	1	0.0159456	60.001	AAHAWK(1)R	2	-4.5066	1
	TRINITY_DN31948_c1_g1_m.19451	182	K	Carbon catabolite repressor protein 4 homolog 4 OS=Arabidopsis thaliana OX=3702 GN=CCR4-4 PE=1 SV=1	CCR4-4	1	0.00406657	83.438	NDEQATENK(1)EAK	2	-1.2594	1
	TRINITY_DN31948_c1_g1_m.19451	193	K	Carbon catabolite repressor protein 4 homolog 4 OS=Arabidopsis thaliana OX=3702 GN=CCR4-4 PE=1 SV=1	CCR4-4	1	0.0182506	64.266	LENGSTQK(1)VPQDR	2	-0.21691	1
	TRINITY_DN31966_c0_g1_m.19488	78	K	Beta-ureidopropionase OS=Arabidopsis thaliana OX=3702 GN=PYD3 PE=1 SV=1	PYD3	1	0.00171426	108.5	ALSSK(1)HDFDLQAFHFR	3	-4.6068	1
	TRINITY_DN31975_c0_g1_m.19512	303	K	"Probable fructokinase-6, chloroplastic OS=Arabidopsis thaliana OX=3702 GN=At1g66430 PE=2 SV=1"	At1g66430	1	0.0355572	65.313	YYTK(1)DFSGR	2	-1.7359	1
	TRINITY_DN31975_c0_g1_m.19512	216	K	"Probable fructokinase-6, chloroplastic OS=Arabidopsis thaliana OX=3702 GN=At1g66430 PE=2 SV=1"	At1g66430	1	0.00845486	76.572	SAHIAAAK(1)AAK	2	-3.1806	1
	TRINITY_DN31984_c1_g1_m.19535	405	K	Cytochrome P450 98A2 OS=Glycine max OX=3847 GN=CYP98A2 PE=2 SV=1	CYP98A2	1	0.000740645	108.2	DPAVWK(1)DPHEFRPER	3	-3.6033	1
	TRINITY_DN31990_c0_g1_m.19545	212	K	T-complex protein 1 subunit gamma OS=Arabidopsis thaliana OX=3702 GN=CCT3 PE=1 SV=1	CCT3	1	0.00106166	96.946	VPGGQLEDSK(1)VLK	2	-2.5815	1
	TRINITY_DN31990_c0_g1_m.19545	502	K	T-complex protein 1 subunit gamma OS=Arabidopsis thaliana OX=3702 GN=CCT3 PE=1 SV=1	CCT3	1	0.00244649	90.689	IWDAYNVK(1)AQTFK	2	-0.22202	1
	TRINITY_DN31990_c0_g1_m.19545	202	K	T-complex protein 1 subunit gamma OS=Arabidopsis thaliana OX=3702 GN=CCT3 PE=1 SV=1	CCT3	1	0.0129461	62.705	VEK(1)VPGGQLEDSK	2	-2.5513	1
	TRINITY_DN31991_c0_g2_m.19547	462	K	Asparagine synthetase [glutamine-hydrolyzing] 3 OS=Arabidopsis thaliana OX=3702 GN=ASN3 PE=2 SV=1	ASN3	0.999849	0.000584062	66.485	NAFDDDQKPYLPK(1)HILYR	3	-3.1523	1
	TRINITY_DN31994_c0_g1_m.19551	143	K	"Violaxanthin de-epoxidase, chloroplastic OS=Arabidopsis thaliana OX=3702 GN=VDE1 PE=1 SV=1"	VDE1	1	0.000425718	123.5	TCACLLK(1)ECR	2	-4.011	1
	TRINITY_DN32009_c0_g1_m.19579	142	K	"Zeta-carotene desaturase, chloroplastic/chromoplastic OS=Narcissus pseudonarcissus OX=39639 GN=ZDS1 PE=2 SV=1"	ZDS1	1	0.0155983	43.272	K(1)VGADQNLLVK	2	-4.3434	1
	TRINITY_DN32009_c0_g1_m.19579	110	K	"Zeta-carotene desaturase, chloroplastic/chromoplastic OS=Narcissus pseudonarcissus OX=39639 GN=ZDS1 PE=2 SV=1"	ZDS1	1	0.000456448	119.94	PFIGGK(1)VGSFVDK	2	-5.6445	2
	TRINITY_DN32009_c0_g1_m.19579	195	K	"Zeta-carotene desaturase, chloroplastic/chromoplastic OS=Narcissus pseudonarcissus OX=39639 GN=ZDS1 PE=2 SV=1"	ZDS1	1	1.76617e-05	244.44	AFLATNQLNTYDK(1)AR	2	2.708	1
	TRINITY_DN32023_c0_g1_m.19606	342	K	Ubiquitin carboxyl-terminal hydrolase 14 OS=Arabidopsis thaliana OX=3702 GN=UBP14 PE=1 SV=1	UBP14	1	0.00111312	105.04	YYK(1)NQTLK	2	-2.51	1
	TRINITY_DN32023_c0_g1_m.19606	26	K	Ubiquitin carboxyl-terminal hydrolase 14 OS=Arabidopsis thaliana OX=3702 GN=UBP14 PE=1 SV=1	UBP14	1	0.000579192	84.999	IYK(1)QECCLSFDTPK	2	4.6972	1
	TRINITY_DN32033_c0_g1_m.19630	191	K	ATP sulfurylase 2 OS=Arabidopsis thaliana OX=3702 GN=APS2 PE=1 SV=1	APS2	1	0.00486884	100.75	SIEIYK(1)HNK	2	-1.6978	1
	TRINITY_DN32033_c0_g1_m.19630	428	K	ATP sulfurylase 2 OS=Arabidopsis thaliana OX=3702 GN=APS2 PE=1 SV=1	APS2	1	0.00756887	76.85	AK(1)DFLFISGTK	2	-3.7837	1
	TRINITY_DN32123_c0_g1_m.19832	219	K	"Clp protease adapter protein ClpF, chloroplastic OS=Arabidopsis thaliana OX=3702 GN=CLPF PE=1 SV=1"	CLPF	1	0.00252103	84.064	HK(1)IFGYR	2	-4.2533	1
	TRINITY_DN32123_c0_g1_m.19832	150	K	"Clp protease adapter protein ClpF, chloroplastic OS=Arabidopsis thaliana OX=3702 GN=CLPF PE=1 SV=1"	CLPF	1	0.0040722	85.622	GLSSK(1)SEAQDK	2	0.58487	1
	TRINITY_DN32132_c0_g2_m.19847	86	K	Methylthioribose-1-phosphate isomerase OS=Nicotiana tabacum OX=4097 GN=CIG2 PE=2 SV=1	CIG2	1	0.00156991	95.138	PTAVNLSDAATK(1)LK	2	-3.174	1
	TRINITY_DN32190_c0_g1_m.19968	507	K	"Glutamyl-tRNA(Gln) amidotransferase subunit B, chloroplastic/mitochondrial OS=Ricinus communis OX=3988 GN=GATB PE=3 SV=1"	GATB	1	0.00235731	81.799	VLSENPK(1)QLEQYR	2	-1.9858	1
	TRINITY_DN32197_c1_g1_m.19980	369	K	"Phosphoglucan phosphatase LSF1, chloroplastic OS=Arabidopsis thaliana OX=3702 GN=LSF1 PE=1 SV=1"	LSF1	1	0.014655	69.093	ANHK(1)GGPR	2	-4.8214	1
	TRINITY_DN32227_c0_g1_m.20055	466	K	"Bifunctional 3-dehydroquinate dehydratase/shikimate dehydrogenase, chloroplastic OS=Arabidopsis thaliana OX=3702 GN=EMB3004 PE=1 SV=1"	EMB3004	1	0.0115243	65.933	VDETPLYK(1)HALK	2	2.2288	1
	TRINITY_DN32227_c0_g1_m.20055	63	K	"Bifunctional 3-dehydroquinate dehydratase/shikimate dehydrogenase, chloroplastic OS=Arabidopsis thaliana OX=3702 GN=EMB3004 PE=1 SV=1"	EMB3004	1	0.00365601	61.042	LDSLK(1)FFDPHDDLK	2	2.9061	1
	TRINITY_DN32227_c0_g1_m.20055	100	K	"Bifunctional 3-dehydroquinate dehydratase/shikimate dehydrogenase, chloroplastic OS=Arabidopsis thaliana OX=3702 GN=EMB3004 PE=1 SV=1"	EMB3004	1	0.00362912	75.5	PVWEGGQYDGDEK(1)TR	2	2.6587	1
	TRINITY_DN32251_c0_g2_m.20117	467	K	UDP-sugar pyrophosphorylase OS=Cucumis melo OX=3656 GN=USP PE=1 SV=1	USP	1	0.00394989	86.135	VPK(1)GNPYHSATSGEMAIYR	3	-1.038	1
	TRINITY_DN32251_c0_g2_m.20117	256	K	UDP-sugar pyrophosphorylase OS=Cucumis melo OX=3656 GN=USP PE=1 SV=1	USP	1	0.0114177	72.038	LAVDPHSK(1)YR	2	-3.7043	1
	TRINITY_DN32252_c1_g1_m.20119	174	K	"30S ribosomal protein S10, chloroplastic OS=Mesembryanthemum crystallinum OX=3544 GN=RPS10 PE=2 SV=1"	RPS10	1	6.68111e-05	268.95	NTNAK(1)TMGPVPLPTK	2	0.42898	2
	TRINITY_DN32252_c1_g1_m.20119	198	K	"30S ribosomal protein S10, chloroplastic OS=Mesembryanthemum crystallinum OX=3544 GN=RPS10 PE=2 SV=1"	RPS10	1	0.0012519	106.93	SPHVHK(1)DAR	2	-3.2397	2
	TRINITY_DN32252_c1_g1_m.20119	192	K	"30S ribosomal protein S10, chloroplastic OS=Mesembryanthemum crystallinum OX=3544 GN=RPS10 PE=2 SV=1"	RPS10	1	0.00114132	94.804	RIYCVLK(1)SPHVHK	3	-5.1079	2
	TRINITY_DN32255_c0_g1_m.20126	426	K	Nuclear pore complex protein NUP50A OS=Arabidopsis thaliana OX=3702 GN=NUP50A PE=1 SV=1	NUP50A	1	9.61633e-05	107.08	FK(1)DPSIVEEFR	2	-2.4953	1
	TRINITY_DN32255_c0_g1_m.20126	118	K	Nuclear pore complex protein NUP50A OS=Arabidopsis thaliana OX=3702 GN=NUP50A PE=1 SV=1	NUP50A	1	5.44697e-05	240.94	SSNENDNGK(1)EEESK	2	-4.5512	1
	TRINITY_DN32255_c0_g1_m.20126	165	K	Nuclear pore complex protein NUP50A OS=Arabidopsis thaliana OX=3702 GN=NUP50A PE=1 SV=1	NUP50A	1	9.29397e-07	128.57	GETGSK(1)AEAESDSK	2	-2.2725	1
	TRINITY_DN32255_c0_g1_m.20126	442	K	Nuclear pore complex protein NUP50A OS=Arabidopsis thaliana OX=3702 GN=NUP50A PE=1 SV=1	NUP50A	1	0.0329441	62.88	AAVDAHK(1)GK	2	-4.0389	1
	TRINITY_DN32255_c0_g1_m.20126	135	K	Nuclear pore complex protein NUP50A OS=Arabidopsis thaliana OX=3702 GN=NUP50A PE=1 SV=1	NUP50A	1	4.20418e-21	367.29	NNEAEGK(1)AEANTESEAK	2	-0.43019	1
	TRINITY_DN32255_c0_g1_m.20126	42	K	Nuclear pore complex protein NUP50A OS=Arabidopsis thaliana OX=3702 GN=NUP50A PE=1 SV=1	NUP50A	1	1.0888e-06	122.13	DNPGLDDEEDTSEQETGTFK(1)R	2	4.174	1
	TRINITY_DN32255_c0_g1_m.20126	98	K	Nuclear pore complex protein NUP50A OS=Arabidopsis thaliana OX=3702 GN=NUP50A PE=1 SV=1	NUP50A	1	6.85465e-07	122.13	AEAQVGEK(1)AVLDDVDGNTK	2	4.9165	1
	TRINITY_DN32255_c0_g1_m.20126	157	K	Nuclear pore complex protein NUP50A OS=Arabidopsis thaliana OX=3702 GN=NUP50A PE=1 SV=1	NUP50A	1	6.64863e-05	127.03	GETELNAEAESK(1)AK	2	-0.73888	1
	TRINITY_DN32259_c2_g1_m.20134	58	K	2-dehydro-3-deoxyphosphooctonate aldolase 1 OS=Arabidopsis thaliana OX=3702 GN=KDSA1 PE=1 SV=2	KDSA1	1	0.0015997	81.32	SSFDK(1)ANR	2	-3.9753	1
	TRINITY_DN32287_c0_g1_m.20210	315	K	Dolichyl-diphosphooligosaccharide--protein glycosyltransferase subunit 2 OS=Arabidopsis thaliana OX=3702 GN=RPN2 PE=1 SV=1	RPN2	1	0.00417655	87.942	LPGDK(1)ILGLAK	2	-4.6464	1
	TRINITY_DN32299_c0_g1_m.20228	173	K	"Glutamate--tRNA ligase, chloroplastic/mitochondrial OS=Arabidopsis thaliana OX=3702 GN=OVA3 PE=1 SV=1"	OVA3	1	0.00485011	101.82	NSMYK(1)QYSEK	2	0.030197	2
	TRINITY_DN32299_c0_g1_m.20228	178	K	"Glutamate--tRNA ligase, chloroplastic/mitochondrial OS=Arabidopsis thaliana OX=3702 GN=OVA3 PE=1 SV=1"	OVA3	1	0.0132299	65.879	QYSEK(1)LLESGHVYR	2	2.4563	1
	TRINITY_DN32299_c0_g1_m.20228	389	K	"Glutamate--tRNA ligase, chloroplastic/mitochondrial OS=Arabidopsis thaliana OX=3702 GN=OVA3 PE=1 SV=1"	OVA3	1	0.004014	72.922	VNK(1)SGAIFDSTK	2	-1.5972	1
	TRINITY_DN32313_c0_g1_m.20263	310	K	"Peptidyl-prolyl cis-trans isomerase FKBP19, chloroplastic OS=Arabidopsis thaliana OX=3702 GN=FKBP19 PE=1 SV=1"	FKBP19	1	0.0034842	65.173	IIVPPELGYPENDFNK(1)R	2	2.6389	1
	TRINITY_DN32313_c0_g1_m.20263	216	K	"Peptidyl-prolyl cis-trans isomerase FKBP19, chloroplastic OS=Arabidopsis thaliana OX=3702 GN=FKBP19 PE=1 SV=1"	FKBP19	1	1.48358e-15	254.47	FPDYTETESGLQYK(1)DLR	2	4.1486	1
	TRINITY_DN32313_c0_g1_m.20263	255	K	"Peptidyl-prolyl cis-trans isomerase FKBP19, chloroplastic OS=Arabidopsis thaliana OX=3702 GN=FKBP19 PE=1 SV=1"	FKBP19	1	0.00339869	114.93	TK(1)GGSFEGDDKDFFK	3	-3.5754	1
	TRINITY_DN32313_c0_g1_m.20263	264	K	"Peptidyl-prolyl cis-trans isomerase FKBP19, chloroplastic OS=Arabidopsis thaliana OX=3702 GN=FKBP19 PE=1 SV=1"	FKBP19	1	0.00435575	88.24	GGSFEGDDK(1)DFFK	2	-3.916	1
	TRINITY_DN32313_c0_g1_m.20263	268	K	"Peptidyl-prolyl cis-trans isomerase FKBP19, chloroplastic OS=Arabidopsis thaliana OX=3702 GN=FKBP19 PE=1 SV=1"	FKBP19	1	9.27807e-05	207.12	GGSFEGDDKDFFK(1)FR	2	6.07	1
	TRINITY_DN32318_c0_g1_m.20273	399	K	Dolichyl-diphosphooligosaccharide--protein glycosyltransferase 48 kDa subunit OS=Arabidopsis thaliana OX=3702 GN=OST48 PE=2 SV=1	OST48	1	0.0351764	52.837	QIPVRPYK(1)HNEYER	3	-2.6899	1
	TRINITY_DN32350_c0_g1_m.20356	82	K	Probable aldehyde dehydrogenase OS=Linum usitatissimum OX=4006 GN=FIS1 PE=2 SV=1	FIS1	1	0.00779041	45.939	VK(1)LEDAGFDWK	2	-3.3987	1
	TRINITY_DN32350_c0_g1_m.20357	128	K	Probable aldehyde dehydrogenase OS=Linum usitatissimum OX=4006 GN=FIS1 PE=2 SV=1	FIS1	1	1.98578e-11	201.65	VAEIDEK(1)GTQPFVESLSK	2	2.6086	1
	TRINITY_DN32350_c0_g1_m.20357	173	K	Probable aldehyde dehydrogenase OS=Linum usitatissimum OX=4006 GN=FIS1 PE=2 SV=1	FIS1	1	8.79409e-06	100.69	AAHMLSQPK(1)VSDFFTR	2	4.0079	2
	TRINITY_DN32350_c0_g1_m.20357	139	K	Probable aldehyde dehydrogenase OS=Linum usitatissimum OX=4006 GN=FIS1 PE=2 SV=1	FIS1	1	0.0149714	59.731	GTQPFVESLSK(1)CPK	2	0.066868	1
	TRINITY_DN32350_c0_g1_m.20357	150	K	Probable aldehyde dehydrogenase OS=Linum usitatissimum OX=4006 GN=FIS1 PE=2 SV=1	FIS1	1	0.0137393	55.235	HGLHNPFK(1)DPER	3	-4.351	1
	TRINITY_DN32374_c1_g10_m.20413	93	K	Serine--tRNA ligase OS=Helianthus annuus OX=4232 PE=2 SV=1		1	0.0282787	63.397	SIAEK(1)EVEVK	2	-4.775	1
	TRINITY_DN32374_c1_g10_m.20413	61	K	Serine--tRNA ligase OS=Helianthus annuus OX=4232 PE=2 SV=1		1	0.00567796	154.71	KDFNK(1)INK	2	-3.6475	1
	TRINITY_DN32374_c1_g10_m.20413	14	K	Serine--tRNA ligase OS=Helianthus annuus OX=4232 PE=2 SV=1		1	0.000697756	183.57	EEK(1)GHNPELIR	2	-1.4838	1
	TRINITY_DN32394_c0_g1_m.20454	254	K	Integrin-linked protein kinase 1 OS=Arabidopsis thaliana OX=3702 GN=ILK1 PE=1 SV=1	ILK1	1	0.00915838	57.293	GGDLHQYLK(1)EK	2	-1.1945	1
	TRINITY_DN32394_c0_g1_m.20454	326	K	Integrin-linked protein kinase 1 OS=Arabidopsis thaliana OX=3702 GN=ILK1 PE=1 SV=1	ILK1	1	0.000264297	104	VQNSHDVYK(1)MTGETGSYR	3	-1.6201	2
	TRINITY_DN32394_c0_g1_m.20454	343	K	Integrin-linked protein kinase 1 OS=Arabidopsis thaliana OX=3702 GN=ILK1 PE=1 SV=1	ILK1	1	0.0032565	99.305	YMAPEVFK(1)HR	2	-1.7458	1
	TRINITY_DN32400_c0_g1_m.20467	398	K	"Phosphatase IMPL1, chloroplastic OS=Arabidopsis thaliana OX=3702 GN=IMPL1 PE=1 SV=2"	IMPL1	1	0.00220789	74.424	IAPATENLK(1)SK	2	-2.0334	1
	TRINITY_DN32400_c0_g1_m.20467	161	K	"Phosphatase IMPL1, chloroplastic OS=Arabidopsis thaliana OX=3702 GN=IMPL1 PE=1 SV=2"	IMPL1	1	0.00138009	92.747	NITYK(1)GVTDLVTDTDK	2	1.6179	1
	TRINITY_DN32424_c0_g1_m.20522	92	K	"Fructose-bisphosphate aldolase 3, chloroplastic OS=Arabidopsis thaliana OX=3702 GN=FBA3 PE=1 SV=1"	FBA3	1	0.0407311	63.397	TAK(1)SIASPGR	2	-4.1776	1
	TRINITY_DN32424_c0_g1_m.20522	210	K	"Fructose-bisphosphate aldolase 3, chloroplastic OS=Arabidopsis thaliana OX=3702 GN=FBA3 PE=1 SV=1"	FBA3	1	1.1605e-05	158.61	SAEYYK(1)QGAR	2	-2.3372	1
	TRINITY_DN32424_c0_g1_m.20522	420	K	"Fructose-bisphosphate aldolase 3, chloroplastic OS=Arabidopsis thaliana OX=3702 GN=FBA3 PE=1 SV=1"	FBA3	1	0.000441999	104.39	YSAEGESEEAK(1)K	2	-1.6675	1
	TRINITY_DN32424_c0_g1_m.20522	113	K	"Fructose-bisphosphate aldolase 3, chloroplastic OS=Arabidopsis thaliana OX=3702 GN=FBA3 PE=1 SV=1"	FBA3	1	0.000470743	87.942	GILAIDESNATCGK(1)R	2	-35.724	1
	TRINITY_DN32448_c0_g2_m.20573	439	K	"Argininosuccinate synthase, chloroplastic OS=Arabidopsis thaliana OX=3702 GN=At4g24830 PE=1 SV=3"	At4g24830	1	0.0101367	64.064	LYK(1)GSITVTSR	2	-6.2061	1
	TRINITY_DN32450_c0_g1_m.20576	117	K	Purple acid phosphatase 2 OS=Ipomoea batatas OX=4120 GN=PAP2 PE=1 SV=1	PAP2	1	0.00417664	67.881	VLYWSEHSK(1)LK	2	1.5852	1
	TRINITY_DN32452_c0_g1_m.20580	582	K	"RNA-binding motif protein, X chromosome OS=Xenopus laevis OX=8355 GN=rbmx PE=2 SV=1"	rbmx	1	0.000305437	138	EK(1)DTGHDDWSER	2	-2.2447	2
	TRINITY_DN32453_c0_g2_m.20584	64	K	"Glycerol-3-phosphate acyltransferase, chloroplastic OS=Cucumis sativus OX=3659 PE=2 SV=1"		1	0.00023754	108.34	DK(1)EATAASSAVAESGGER	2	-1.7346	1
	TRINITY_DN32469_c0_g1_m.20619	324	K	Polyadenylate-binding protein 8 OS=Arabidopsis thaliana OX=3702 GN=PAB8 PE=1 SV=1	PAB8	1	0.00845782	69.276	NLDDSVTDEK(1)LK	2	-1.3494	1
	TRINITY_DN32482_c0_g1_m.20652	127	K	Probable methionine--tRNA ligase OS=Oryza sativa subsp. japonica OX=39947 GN=Os06g0508700 PE=2 SV=2	Os06g0508700	1	0.00262461	78.864	TSTPQQTEVCQAIFK(1)K	2	3.3373	1
	TRINITY_DN32486_c0_g1_m.20660	300	K	"Chaperone protein dnaJ C76, chloroplastic OS=Arabidopsis thaliana OX=3702 GN=DJC76 PE=2 SV=1"	DJC76	1	0.00134514	211.68	EYENSEEEVK(1)ER	2	-1.6609	1
	TRINITY_DN32494_c0_g1_m.20674	341	K	"Putative GTP diphosphokinase RSH1, chloroplastic OS=Arabidopsis thaliana OX=3702 GN=RSH1 PE=1 SV=1"	RSH1	1	0.0020321	90.761	VADLYK(1)EHEK	2	-2.1792	1
	TRINITY_DN32499_c0_g1_m.20687	88	K	Splicing factor SF3a60 homolog OS=Arabidopsis thaliana OX=3702 GN=ATO PE=1 SV=1	ATO	1	0.00303532	48.785	LVEIYEDK(1)DGAR	2	-0.90887	1
	TRINITY_DN32499_c0_g1_m.20687	328	K	Splicing factor SF3a60 homolog OS=Arabidopsis thaliana OX=3702 GN=ATO PE=1 SV=1	ATO	1	0.0349525	46.068	LFLTK(1)HTPLEQLDK	3	-4.3758	1
	TRINITY_DN32522_c0_g1_m.20740	517	K	"Trifunctional UDP-glucose 4,6-dehydratase/UDP-4-keto-6-deoxy-D-glucose 3,5-epimerase/UDP-4-keto-L-rhamnose-reductase RHM1 OS=Arabidopsis thaliana OX=3702 GN=RHM1 PE=1 SV=1"	RHM1	0.999995	0.0118301	61.23	EEDKPNFTGSFYSK(1)TK	2	2.2502	1
	TRINITY_DN32558_c0_g1_m.20824	431	K	26S proteasome non-ATPase regulatory subunit 12 homolog A OS=Arabidopsis thaliana OX=3702 GN=RPN5A PE=1 SV=1	RPN5A	1	0.0219789	47.361	SCHQIHK(1)ETMVHK	3	-2.7562	1
	TRINITY_DN32558_c0_g1_m.20824	424	K	26S proteasome non-ATPase regulatory subunit 12 homolog A OS=Arabidopsis thaliana OX=3702 GN=RPN5A PE=1 SV=1	RPN5A	1	0.0174066	51.454	LLDLVEK(1)SCHQIHK	2	1.2331	2
	TRINITY_DN32564_c2_g1_m.20833	147	K	WD-40 repeat-containing protein MSI4 OS=Arabidopsis thaliana OX=3702 GN=MSI4 PE=1 SV=3	MSI4	1	0.000307804	135.28	YK(1)TIIHPGEVNR	2	0.22798	4
	TRINITY_DN32564_c2_g1_m.20833	42	K	WD-40 repeat-containing protein MSI4 OS=Arabidopsis thaliana OX=3702 GN=MSI4 PE=1 SV=3	MSI4	1	1.4581e-11	214.78	KDEQQQQQQQQQQQGK(1)VK	3	-1.3937	1
	TRINITY_DN32564_c2_g1_m.20833	495	K	WD-40 repeat-containing protein MSI4 OS=Arabidopsis thaliana OX=3702 GN=MSI4 PE=1 SV=3	MSI4	1	0.0002709	95.138	FK(1)SHVVACTAK	2	-2.0568	1
	TRINITY_DN32564_c2_g1_m.20833	94	K	WD-40 repeat-containing protein MSI4 OS=Arabidopsis thaliana OX=3702 GN=MSI4 PE=1 SV=3	MSI4	1	0.000178832	103.69	WGPQLEQATYK(1)NR	2	-0.92577	1
	TRINITY_DN32564_c2_g1_m.20833	55	K	WD-40 repeat-containing protein MSI4 OS=Arabidopsis thaliana OX=3702 GN=MSI4 PE=1 SV=3	MSI4	1	0.0204882	54.556	SQQQPSVDEK(1)YSQWK	2	4.692	1
	TRINITY_DN32565_c0_g3_m.20838	50	K	Sulfite oxidase OS=Arabidopsis thaliana OX=3702 GN=SOX PE=1 SV=1	SOX	1	0.00255142	104.39	GPSDYSK(1)EPPR	2	-2.2026	1
	TRINITY_DN32566_c2_g2_m.20845	219	K	"N-(5'-phosphoribosyl)anthranilate isomerase 2, chloroplastic OS=Arabidopsis thaliana OX=3702 GN=PAI2 PE=2 SV=1"	PAI2	1	0.00110209	75.012	SK(1)HGWILAGGMKPENVR	3	-0.92092	1
	TRINITY_DN32577_c1_g1_m.20869	319	K	"Peptidyl-prolyl cis-trans isomerase CYP37, chloroplastic OS=Arabidopsis thaliana OX=3702 GN=CYP37 PE=1 SV=3"	CYP37	1	0.000471285	85.742	NK(1)GYSLPLEIKPSGQFEPLYR	3	-2.0468	1
	TRINITY_DN32577_c1_g1_m.20869	424	K	"Peptidyl-prolyl cis-trans isomerase CYP37, chloroplastic OS=Arabidopsis thaliana OX=3702 GN=CYP37 PE=1 SV=3"	CYP37	1	9.74466e-06	119.07	SAK(1)LVDGEDR	2	-2.4558	1
	TRINITY_DN32577_c1_g1_m.20869	186	K	"Peptidyl-prolyl cis-trans isomerase CYP37, chloroplastic OS=Arabidopsis thaliana OX=3702 GN=CYP37 PE=1 SV=3"	CYP37	1	3.58487e-05	136.94	GSALYASLIDGK(1)GGLK	2	0.79878	2
	TRINITY_DN32588_c0_g1_m.20889	200	K	"Phosphoglycerate kinase, chloroplastic OS=Nicotiana tabacum OX=4097 PE=2 SV=1"		1	3.32522e-06	237.27	FYK(1)EEEK(1)NDPEYAK	2	3.8971	7
	TRINITY_DN32588_c0_g1_m.20889	412	K	"Phosphoglycerate kinase, chloroplastic OS=Nicotiana tabacum OX=4097 PE=2 SV=1"		1	0.00180249	115.86	FAVGTEAIAK(1)K	2	-2.9089	1
	TRINITY_DN32588_c0_g1_m.20889	207	K	"Phosphoglycerate kinase, chloroplastic OS=Nicotiana tabacum OX=4097 PE=2 SV=1"		1	1.11487e-06	279.51	NDPEYAK(1)K	2	-2.6815	9
	TRINITY_DN32588_c0_g1_m.20889	273	K	"Phosphoglycerate kinase, chloroplastic OS=Nicotiana tabacum OX=4097 PE=2 SV=1"		1	4.42395e-05	113.34	RPFAAIVGGSK(1)VSSK	2	2.8893	1
	TRINITY_DN32588_c0_g1_m.20889	196	K	"Phosphoglycerate kinase, chloroplastic OS=Nicotiana tabacum OX=4097 PE=2 SV=1"		1	2.64929e-06	240.94	FYK(1)EEEK(1)NDPEYAK	2	3.8971	16
	TRINITY_DN32588_c0_g1_m.20889	129	K	"Phosphoglycerate kinase, chloroplastic OS=Nicotiana tabacum OX=4097 PE=2 SV=1"		1	2.56262e-09	285.5	HLIQNGAK(1)VILSSHLGRPK	3	-3.4206	6
	TRINITY_DN32588_c0_g1_m.20889	121	K	"Phosphoglycerate kinase, chloroplastic OS=Nicotiana tabacum OX=4097 PE=2 SV=1"		1	2.07878e-07	168.05	AAIPTIK(1)HLIQNGAK	2	4.7347	4
	TRINITY_DN32607_c0_g1_m.20935	166	K	DEAD-box ATP-dependent RNA helicase 38 OS=Arabidopsis thaliana OX=3702 GN=RH38 PE=1 SV=2	RH38	1	0.0285235	56.938	PYK(1)DLIAQAHNGSGK	3	-3.562	1
	TRINITY_DN32607_c0_g1_m.20935	101	K	DEAD-box ATP-dependent RNA helicase 38 OS=Arabidopsis thaliana OX=3702 GN=RH38 PE=1 SV=2	RH38	1	0.0386007	43.306	INK(1)FLDEPEDSNIK	2	4.1487	1
	TRINITY_DN32618_c0_g1_m.20962	348	K	Hexokinase-1 OS=Spinacia oleracea OX=3562 GN=HXK1 PE=2 SV=1	HXK1	1	1.23903e-05	115.05	MAEEADFFGDTVPPK(1)LK	2	5.6578	1
	TRINITY_DN32618_c0_g1_m.20962	268	K	Hexokinase-1 OS=Spinacia oleracea OX=3562 GN=HXK1 PE=2 SV=1	HXK1	1	0.00210311	76.572	AHAIPK(1)WHGLLPK	2	-0.1367	1
	TRINITY_DN32640_c0_g1_m.21010	32	K	"Pentatricopeptide repeat-containing protein At3g13160, mitochondrial OS=Arabidopsis thaliana OX=3702 GN=At3g13160 PE=1 SV=1"	At3g13160	1	8.79179e-05	170.95	SASTHLYK(1)ER	2	-2.7706	1
	TRINITY_DN32640_c0_g1_m.21010	352	K	"Pentatricopeptide repeat-containing protein At3g13160, mitochondrial OS=Arabidopsis thaliana OX=3702 GN=At3g13160 PE=1 SV=1"	At3g13160	1	0.018069	50.297	LVEASK(1)VEEAK	2	-2.766	1
	TRINITY_DN32661_c1_g1_m.21064	461	K	Beta-amyrin synthase OS=Betula platyphylla OX=78630 GN=OSCBPY PE=1 SV=1	OSCBPY	1	0.0165402	58.889	ENPSGDFK(1)SMHR	2	0.99947	1
	TRINITY_DN32676_c0_g3_m.21096	286	K	"Organellar oligopeptidase A, chloroplastic/mitochondrial OS=Arabidopsis thaliana OX=3702 GN=OOP PE=1 SV=1"	OOP	1	0.000918818	97.175	LSQK(1)FEENVLDATK	2	2.4721	1
	TRINITY_DN32676_c0_g3_m.21096	198	K	"Organellar oligopeptidase A, chloroplastic/mitochondrial OS=Arabidopsis thaliana OX=3702 GN=OOP PE=1 SV=1"	OOP	1	0.00557676	72.038	SVK(1)DSSELR	2	-2.2613	1
	TRINITY_DN32676_c0_g3_m.21096	214	K	"Organellar oligopeptidase A, chloroplastic/mitochondrial OS=Arabidopsis thaliana OX=3702 GN=OOP PE=1 SV=1"	OOP	1	0.000121828	97.277	SAIEEVQPEK(1)VK	2	-2.5314	1
	TRINITY_DN32676_c0_g3_m.21096	275	K	"Organellar oligopeptidase A, chloroplastic/mitochondrial OS=Arabidopsis thaliana OX=3702 GN=OOP PE=1 SV=1"	OOP	1	0.00123713	219.93	DHFNK(1)IQQELER	2	-1.4713	3
	TRINITY_DN32676_c0_g3_m.21096	394	K	"Organellar oligopeptidase A, chloroplastic/mitochondrial OS=Arabidopsis thaliana OX=3702 GN=OOP PE=1 SV=1"	OOP	1	4.52647e-05	79.235	AK(1)ILNYNNYAEVSMATK	2	3.7083	1
	TRINITY_DN32676_c0_g3_m.21096	300	K	"Organellar oligopeptidase A, chloroplastic/mitochondrial OS=Arabidopsis thaliana OX=3702 GN=OOP PE=1 SV=1"	OOP	0.999903	0.000750098	114.39	KFEK(1)LITDK	2	-3.8563	1
	TRINITY_DN32676_c0_g3_m.21096	247	K	"Organellar oligopeptidase A, chloroplastic/mitochondrial OS=Arabidopsis thaliana OX=3702 GN=OOP PE=1 SV=1"	OOP	1	1.31948e-08	126.63	AIQESPEWDTLSDAK(1)K	2	5.7695	1
	TRINITY_DN32677_c0_g1_m.21101	500	K	DEAD-box ATP-dependent RNA helicase 24 OS=Arabidopsis thaliana OX=3702 GN=RH24 PE=1 SV=2	RH24	1	0.000136295	105.08	AFK(1)VAALHGDKDQASR	2	0.36863	2
	TRINITY_DN32685_c2_g1_m.21117	173	K	"ATP-dependent 6-phosphofructokinase 4, chloroplastic OS=Arabidopsis thaliana OX=3702 GN=PFK4 PE=1 SV=1"	PFK4	1	0.000481971	119.07	VHFK(1)SDEVR	2	1.601	1
	TRINITY_DN32685_c2_g1_m.21117	239	K	"ATP-dependent 6-phosphofructokinase 4, chloroplastic OS=Arabidopsis thaliana OX=3702 GN=PFK4 PE=1 SV=1"	PFK4	1	0.0039398	89.123	VVNDIHK(1)R	2	-0.91888	1
	TRINITY_DN32702_c0_g1_m.21156	128	K	Far upstream element-binding protein 2 OS=Mus musculus OX=10090 GN=Khsrp PE=1 SV=2	Khsrp	1	2.83088e-05	126.48	YLQNQSGAK(1)IQITK	2	-0.32801	1
	TRINITY_DN32702_c0_g1_m.21156	38	K	Far upstream element-binding protein 2 OS=Mus musculus OX=10090 GN=Khsrp PE=1 SV=2	Khsrp	1	0.0029998	92.445	KLEDNILLAK(1)QK	2	-2.0354	1
	TRINITY_DN32703_c0_g2_m.21161	102	K	"Argininosuccinate lyase, chloroplastic OS=Arabidopsis thaliana OX=3702 GN=At5g10920 PE=2 SV=1"	At5g10920	1	0.00775339	85.821	ALYK(1)HDIMGSR	2	-1.6823	1
	TRINITY_DN32707_c0_g1_m.21170	23	K	"Peptide chain release factor APG3, chloroplastic OS=Arabidopsis thaliana OX=3702 GN=APG3 PE=2 SV=1"	APG3	1	0.000615025	86.838	FSPLSSSEAEK(1)GGFK	2	2.2011	1
	TRINITY_DN32707_c0_g1_m.21170	12	K	"Peptide chain release factor APG3, chloroplastic OS=Arabidopsis thaliana OX=3702 GN=APG3 PE=2 SV=1"	APG3	1	0.0027241	54.199	NNWK(1)FSPLSSSEAEK	2	-2.0095	1
	TRINITY_DN32713_c1_g1_m.21188	194	K	"Granule-bound starch synthase 1, chloroplastic/amyloplastic OS=Antirrhinum majus OX=4151 GN=WAXY PE=2 SV=1"	WAXY	1	0.00269204	95.311	TGVDYK(1)DNQLR	2	-1.6406	1
	TRINITY_DN32713_c1_g1_m.21188	289	K	"Granule-bound starch synthase 1, chloroplastic/amyloplastic OS=Antirrhinum majus OX=4151 GN=WAXY PE=2 SV=1"	WAXY	0.999953	0.0303891	44.045	FK(1)SSFDFFDGYDKPVK	3	-2.6672	1
	TRINITY_DN32723_c0_g1_m.21212	335	K	Aldehyde dehydrogenase family 7 member A1 OS=Malus domestica OX=3750 PE=1 SV=3		1	0.0192273	63.766	VGDPLEK(1)GTLVGPLHTR	3	-4.9462	1
	TRINITY_DN32723_c0_g1_m.21212	5	K	Aldehyde dehydrogenase family 7 member A1 OS=Malus domestica OX=3750 PE=1 SV=3		1	8.18189e-05	171.34	VFHK(1)EEYGFLK	2	-0.66484	2
	TRINITY_DN32729_c0_g1_m.21226	115	K	Pyrophosphate--fructose 6-phosphate 1-phosphotransferase subunit alpha OS=Ricinus communis OX=3988 GN=PFP-ALPHA PE=3 SV=1	PFP-ALPHA	1	0.00884588	55.578	VPDAHIITEHPEK(1)R	3	1.4055	1
	TRINITY_DN32737_c0_g1_m.21242	71	K	"Adenine nucleotide transporter BT1, chloroplastic/mitochondrial OS=Arabidopsis thaliana OX=3702 GN=BT1 PE=1 SV=1"	BT1	1	0.0161767	58.687	LPNAK(1)PYMK	2	-10.409	1
	TRINITY_DN32745_c0_g1_m.21265	43	K	Serine carboxypeptidase-like 51 OS=Arabidopsis thaliana OX=3702 GN=SCPL51 PE=2 SV=2	SCPL51	1	0.0326994	40.502	PK(1)AHMFWWLYR	3	-4.6026	1
	TRINITY_DN32745_c0_g1_m.21265	407	K	Serine carboxypeptidase-like 51 OS=Arabidopsis thaliana OX=3702 GN=SCPL51 PE=2 SV=2	SCPL51	1	0.0162255	58.426	TPLYCK(1)NER	2	-2.0073	1
	TRINITY_DN32770_c0_g1_m.21328	631	K	"Glycine--tRNA ligase, mitochondrial 1 OS=Arabidopsis thaliana OX=3702 GN=At1g29880 PE=1 SV=1"	At1g29880	1	4.34076e-07	141.44	DISK(1)SLTAGGISHK	2	-1.7427	1
	TRINITY_DN32770_c0_g1_m.21328	193	K	"Glycine--tRNA ligase, mitochondrial 1 OS=Arabidopsis thaliana OX=3702 GN=At1g29880 PE=1 SV=1"	At1g29880	1	0.000472504	126.82	FTDLMVK(1)DEK	2	-4.1077	1
	TRINITY_DN32770_c0_g1_m.21328	681	K	"Glycine--tRNA ligase, mitochondrial 1 OS=Arabidopsis thaliana OX=3702 GN=At1g29880 PE=1 SV=1"	At1g29880	1	0.0188936	74.424	ERDSK(1)DQIR	2	-4.2078	1
	TRINITY_DN32770_c0_g1_m.21328	46	K	"Glycine--tRNA ligase, mitochondrial 1 OS=Arabidopsis thaliana OX=3702 GN=At1g29880 PE=1 SV=1"	At1g29880	1	3.43908e-05	115.79	SLAEK(1)LSAVEAQGNSVR	2	4.412	1
	TRINITY_DN32770_c0_g1_m.21328	186	K	"Glycine--tRNA ligase, mitochondrial 1 OS=Arabidopsis thaliana OX=3702 GN=At1g29880 PE=1 SV=1"	At1g29880	1	0.00126787	82.437	ASGHVDK(1)FTDLMVK	2	-0.74261	1
	TRINITY_DN32770_c0_g1_m.21328	89	K	"Glycine--tRNA ligase, mitochondrial 1 OS=Arabidopsis thaliana OX=3702 GN=At1g29880 PE=1 SV=1"	At1g29880	1	0.000276023	72.311	ASIEK(1)DLQSAVSGAGDGSAVSK	2	1.0836	1
	TRINITY_DN32770_c0_g1_m.21328	196	K	"Glycine--tRNA ligase, mitochondrial 1 OS=Arabidopsis thaliana OX=3702 GN=At1g29880 PE=1 SV=1"	At1g29880	1	0.00307384	82.716	DEK(1)TGTCFR	2	-1.5485	1
	TRINITY_DN32770_c0_g1_m.21328	378	K	"Glycine--tRNA ligase, mitochondrial 1 OS=Arabidopsis thaliana OX=3702 GN=At1g29880 PE=1 SV=1"	At1g29880	1	0.0021592	88.24	EEQMSGQSAK(1)IIR	2	-4.6501	1
	TRINITY_DN32771_c0_g1_m.21330	134	K	"Zinc finger protein VAR3, chloroplastic OS=Arabidopsis thaliana OX=3702 GN=VAR3 PE=1 SV=2"	VAR3	1	2.25296e-05	140.57	GYFTK(1)TLPAHEIER	2	2.6255	1
	TRINITY_DN32792_c1_g1_m.21377	128	K	"Nucleoside diphosphate kinase IV, chloroplastic/mitochondrial OS=Arabidopsis thaliana OX=3702 GN=NDK4 PE=1 SV=2"	NDK4	1	0.0326513	46.447	VVIPSK(1)EFAQK	2	-4.136	1
	TRINITY_DN32792_c1_g1_m.21377	181	K	"Nucleoside diphosphate kinase IV, chloroplastic/mitochondrial OS=Arabidopsis thaliana OX=3702 GN=NDK4 PE=1 SV=2"	NDK4	1	0.0290966	68.108	LIGATDPQK(1)SEPGTIR	2	0.37415	1
	TRINITY_DN32792_c1_g1_m.21377	139	K	"Nucleoside diphosphate kinase IV, chloroplastic/mitochondrial OS=Arabidopsis thaliana OX=3702 GN=NDK4 PE=1 SV=2"	NDK4	1	0.0013176	79.809	HYHDLK(1)ER	2	-2.7392	1
	TRINITY_DN32792_c1_g1_m.21377	117	K	"Nucleoside diphosphate kinase IV, chloroplastic/mitochondrial OS=Arabidopsis thaliana OX=3702 GN=NDK4 PE=1 SV=2"	NDK4	0.848217	0.0220942	82.716	K(0.152)GFK(0.848)LVAIK	2	-4.4295	1
	TRINITY_DN32792_c1_g1_m.21377	133	K	"Nucleoside diphosphate kinase IV, chloroplastic/mitochondrial OS=Arabidopsis thaliana OX=3702 GN=NDK4 PE=1 SV=2"	NDK4	1	0.000918571	211.68	EFAQK(1)HYHDLK	2	-0.29819	2
	TRINITY_DN32795_c0_g1_m.21386	427	K	NADPH--cytochrome P450 reductase OS=Vigna radiata var. radiata OX=3916 PE=1 SV=1		1	0.0175673	50.09	FLSSPQGK(1)DEYSK	2	-0.55644	1
	TRINITY_DN32795_c0_g1_m.21386	192	K	NADPH--cytochrome P450 reductase OS=Vigna radiata var. radiata OX=3916 PE=1 SV=1		1	0.000333106	138.26	QYEHFNK(1)IGK	2	-1.0305	1
	TRINITY_DN32797_c0_g1_m.21388	69	K	DNA-directed RNA polymerase II subunit 4 OS=Arabidopsis thaliana OX=3702 GN=NRPB4 PE=1 SV=1	NRPB4	1	0.00395599	93.561	YK(1)NPDAVR	2	-3.8871	1
	TRINITY_DN32821_c1_g1_m.21460	276	K	"Protein ACTIVITY OF BC1 COMPLEX KINASE 7, chloroplastic OS=Arabidopsis thaliana OX=3702 GN=ABC1K7 PE=1 SV=1"	ABC1K7	1	0.00201282	54.261	VLFK(1)EFEDQPIAAASLGQVHR	3	-2.7484	1
	TRINITY_DN32831_c0_g1_m.21481	341	K	"Chloroplast sensor kinase, chloroplastic OS=Arabidopsis thaliana OX=3702 GN=CSK PE=1 SV=1"	CSK	1	0.0374209	70.67	MLSLHTK(1)R	2	-3.5697	1
	TRINITY_DN32835_c0_g1_m.21490	274	K	"Tyrosine--tRNA ligase, chloroplastic/mitochondrial OS=Arabidopsis thaliana OX=3702 GN=EMB2768 PE=2 SV=1"	EMB2768	1	1.94596e-07	107.6	ATEALRPGAETK(1)LDWK	2	2.9182	1
	TRINITY_DN32835_c0_g1_m.21490	262	K	"Tyrosine--tRNA ligase, chloroplastic/mitochondrial OS=Arabidopsis thaliana OX=3702 GN=EMB2768 PE=2 SV=1"	EMB2768	1	4.44979e-09	165.72	EALK(1)ATEALRPGAETK	2	0.44836	1
	TRINITY_DN32835_c0_g1_m.21490	258	K	"Tyrosine--tRNA ligase, chloroplastic/mitochondrial OS=Arabidopsis thaliana OX=3702 GN=EMB2768 PE=2 SV=1"	EMB2768	1	0.00857503	58.476	FVHGEEGLK(1)EALK	2	-2.6149	1
	TRINITY_DN32842_c0_g1_m.21506	153	K	"Formyltetrahydrofolate deformylase 1, mitochondrial OS=Arabidopsis thaliana OX=3702 GN=PURU1 PE=1 SV=1"	PURU1	1	0.0360788	47.349	VPDHDPK(1)YR	2	-4.0664	1
	TRINITY_DN32846_c0_g4_m.21520	327	K	Photosystem I P700 chlorophyll a apoprotein A1 OS=Morus indica OX=248361 GN=psaA PE=3 SV=1	psaA	1	0.00136424	99.589	DILEAHK(1)GPFTGQGHK	3	-1.8695	1
	TRINITY_DN32846_c0_g4_m.21520	11	K	Photosystem I P700 chlorophyll a apoprotein A1 OS=Morus indica OX=248361 GN=psaA PE=3 SV=1	psaA	1	1.56738e-08	250.16	SPEPEVK(1)ILVDRDPIK	2	3.9989	4
	TRINITY_DN32846_c0_g4_m.21520	320	K	Photosystem I P700 chlorophyll a apoprotein A1 OS=Morus indica OX=248361 GN=psaA PE=3 SV=1	psaA	1	2.27176e-13	326.76	TNWGIGHGIK(1)DILEAHK	3	-3.1346	4
	TRINITY_DN32846_c0_g4_m.21520	707	K	Photosystem I P700 chlorophyll a apoprotein A1 OS=Morus indica OX=248361 GN=psaA PE=3 SV=1	psaA	1	0.000294252	100.84	LK(1)VAPATQPR	2	-3.1022	1
	TRINITY_DN32846_c0_g4_m.21520	20	K	Photosystem I P700 chlorophyll a apoprotein A1 OS=Morus indica OX=248361 GN=psaA PE=3 SV=1	psaA	1	0.00134514	176.45	DPIK(1)TSFEEWAR	2	-2.3069	1
	TRINITY_DN32852_c0_g1_m.21543	639	K	"Succinate dehydrogenase [ubiquinone] flavoprotein subunit, mitochondrial OS=Oryza sativa subsp. japonica OX=39947 GN=SDH1 PE=1 SV=1"	SDH1	1	0.00149348	215.84	HTLGYWENEK(1)VR	2	0.51406	1
	TRINITY_DN32852_c0_g1_m.21543	502	K	"Succinate dehydrogenase [ubiquinone] flavoprotein subunit, mitochondrial OS=Oryza sativa subsp. japonica OX=39947 GN=SDH1 PE=1 SV=1"	SDH1	0.992398	0.0137804	59.997	VAEIQRPGEK(0.992)QK(0.008)PLEK	2	-0.54083	1
	TRINITY_DN32852_c0_g1_m.21543	187	K	"Succinate dehydrogenase [ubiquinone] flavoprotein subunit, mitochondrial OS=Oryza sativa subsp. japonica OX=39947 GN=SDH1 PE=1 SV=1"	SDH1	1	0.000552459	121.31	TEDGK(1)IYQR	2	-5.1265	1
	TRINITY_DN32852_c0_g1_m.21543	202	K	"Succinate dehydrogenase [ubiquinone] flavoprotein subunit, mitochondrial OS=Oryza sativa subsp. japonica OX=39947 GN=SDH1 PE=1 SV=1"	SDH1	1	4.10752e-08	230.23	AFGGQSLDFGK(1)GGQAYR	2	0.91441	1
	TRINITY_DN32857_c0_g1_m.21556	254	K	Formate--tetrahydrofolate ligase OS=Spinacia oleracea OX=3562 PE=1 SV=3		1	1.89082e-06	163.59	ISIGQGPEEK(1)GMVR	2	-0.49953	2
	TRINITY_DN32857_c0_g1_m.21556	406	K	Formate--tetrahydrofolate ligase OS=Spinacia oleracea OX=3562 PE=1 SV=3		0.999999	0.0246876	59.997	ALK(1)MHGGGPEVVAGKPLDR	3	-1.682	1
	TRINITY_DN32866_c1_g2_m.21587	32	K	"Histidinol dehydrogenase, chloroplastic OS=Arabidopsis thaliana OX=3702 GN=HISN8 PE=2 SV=1"	HISN8	1	4.81604e-08	153.52	SYK(1)LSELSPSEVENLK	2	5.3562	1
	TRINITY_DN32866_c1_g2_m.21587	83	K	"Histidinol dehydrogenase, chloroplastic OS=Arabidopsis thaliana OX=3702 GN=HISN8 PE=2 SV=1"	HISN8	1	0.00164094	74.486	FDK(1)VELDK	2	-2.8429	1
	TRINITY_DN32866_c1_g2_m.21587	45	K	"Histidinol dehydrogenase, chloroplastic OS=Arabidopsis thaliana OX=3702 GN=HISN8 PE=2 SV=1"	HISN8	1	4.88351e-05	103.76	LSELSPSEVENLK(1)AR	2	1.0294	1
	TRINITY_DN32887_c1_g1_m.21630	197	K	Ran-binding protein 1 homolog c OS=Arabidopsis thaliana OX=3702 GN=RANBP1C PE=2 SV=1	RANBP1C	1	5.30339e-08	277.21	SSEEAPAEAK(1)EDK	2	-0.80991	3
	TRINITY_DN32887_c1_g1_m.21630	203	K	Ran-binding protein 1 homolog c OS=Arabidopsis thaliana OX=3702 GN=RANBP1C PE=2 SV=1	RANBP1C	1	6.33535e-07	278.73	EDKDAK(1)GETVKEDAEK	3	-1.4703	3
	TRINITY_DN32887_c1_g1_m.21630	165	K	Ran-binding protein 1 homolog c OS=Arabidopsis thaliana OX=3702 GN=RANBP1C PE=2 SV=1	RANBP1C	0.999942	1.15474e-07	226.09	KEENK(1)DASAAAGLLEK	2	1.2108	1
	TRINITY_DN32887_c1_g1_m.21630	208	K	Ran-binding protein 1 homolog c OS=Arabidopsis thaliana OX=3702 GN=RANBP1C PE=2 SV=1	RANBP1C	1	0.00619644	79.059	GETVK(1)EDAEK	2	-1.9425	1
	TRINITY_DN32887_c1_g1_m.21630	59	K	Ran-binding protein 1 homolog c OS=Arabidopsis thaliana OX=3702 GN=RANBP1C PE=2 SV=1	RANBP1C	1	0.000159914	121.67	FDK(1)EGNQWK	2	-2.2068	1
	TRINITY_DN32887_c1_g1_m.21630	200	K	Ran-binding protein 1 homolog c OS=Arabidopsis thaliana OX=3702 GN=RANBP1C PE=2 SV=1	RANBP1C	0.999457	1.82882e-07	165.72	SSEEAPAEAK(0.001)EDK(0.999)DAK	2	-0.47535	1
	TRINITY_DN32887_c1_g1_m.21630	65	K	Ran-binding protein 1 homolog c OS=Arabidopsis thaliana OX=3702 GN=RANBP1C PE=2 SV=1	RANBP1C	1	0.00381407	195.8	FDKEGNQWK(1)ER	2	-0.72384	2
	TRINITY_DN32887_c1_g1_m.21630	187	K	Ran-binding protein 1 homolog c OS=Arabidopsis thaliana OX=3702 GN=RANBP1C PE=2 SV=1	RANBP1C	1	1.87104e-06	258.79	TEEK(1)SSEEAPAEAK	2	-1.1483	3
	TRINITY_DN32906_c1_g1_m.21685	302	K	Trehalose-phosphate phosphatase A OS=Arabidopsis thaliana OX=3702 GN=TPPA PE=1 SV=1	TPPA	1	0.00459599	65.156	PVINWDK(1)GK	2	-5.1183	1
	TRINITY_DN32934_c1_g1_m.21756	246	K	"1,4-alpha-glucan-branching enzyme 1, chloroplastic/amyloplastic (Fragment) OS=Pisum sativum OX=3888 GN=SBEII PE=1 SV=1"	SBEII	1	2.17285e-05	138.23	YNFK(1)HPRPPK	2	-3.1625	3
	TRINITY_DN32934_c1_g1_m.21756	640	K	"1,4-alpha-glucan-branching enzyme 1, chloroplastic/amyloplastic (Fragment) OS=Pisum sativum OX=3888 GN=SBEII PE=1 SV=1"	SBEII	1	0.00100292	113.7	YK(1)FLNAFDR	2	-3.972	1
	TRINITY_DN32934_c1_g1_m.21756	772	K	"1,4-alpha-glucan-branching enzyme 1, chloroplastic/amyloplastic (Fragment) OS=Pisum sativum OX=3888 GN=SBEII PE=1 SV=1"	SBEII	1	1.16574e-05	168.43	VDESK(1)ETSAAEVFDK	2	3.5655	1
	TRINITY_DN32934_c1_g1_m.21756	128	K	"1,4-alpha-glucan-branching enzyme 1, chloroplastic/amyloplastic (Fragment) OS=Pisum sativum OX=3888 GN=SBEII PE=1 SV=1"	SBEII	1	0.000178694	93.649	LFQEHEGGLEEFAK(1)GYLK	3	-3.7461	1
	TRINITY_DN32934_c1_g1_m.21756	181	K	"1,4-alpha-glucan-branching enzyme 1, chloroplastic/amyloplastic (Fragment) OS=Pisum sativum OX=3888 GN=SBEII PE=1 SV=1"	SBEII	1	1.86547e-05	61.211	NQFGVWSIK(1)IPDSGENPGIPHNSR	3	-2.6462	1
	TRINITY_DN32934_c1_g1_m.21756	198	K	"1,4-alpha-glucan-branching enzyme 1, chloroplastic/amyloplastic (Fragment) OS=Pisum sativum OX=3888 GN=SBEII PE=1 SV=1"	SBEII	1	0.00191635	77.696	VK(1)FHFMHGDGIWVDR	3	-4.7827	1
	TRINITY_DN32934_c1_g1_m.21756	534	K	"1,4-alpha-glucan-branching enzyme 1, chloroplastic/amyloplastic (Fragment) OS=Pisum sativum OX=3888 GN=SBEII PE=1 SV=1"	SBEII	1	1.93036e-13	164.28	YSEK(1)CISYAESHDQSIVGDK	3	-1.4947	1
	TRINITY_DN32934_c1_g1_m.21756	624	K	"1,4-alpha-glucan-branching enzyme 1, chloroplastic/amyloplastic (Fragment) OS=Pisum sativum OX=3888 GN=SBEII PE=1 SV=1"	SBEII	1	0.00219261	87.895	EGNGWSYEK(1)CIR	2	-4.4304	1
	TRINITY_DN32958_c0_g1_m.21819	536	K	"Sulfite reductase 1 [ferredoxin], chloroplastic OS=Nicotiana tabacum OX=4097 GN=SIR1 PE=1 SV=1"	SIR1	1	0.0157071	69.905	YK(1)ESVVIR	2	-3.2528	1
	TRINITY_DN32958_c0_g1_m.21819	590	K	"Sulfite reductase 1 [ferredoxin], chloroplastic OS=Nicotiana tabacum OX=4097 GN=SIR1 PE=1 SV=1"	SIR1	1	0.0268607	58.426	VK(1)IQDLEK	2	-3.7726	1
	TRINITY_DN32958_c0_g1_m.21819	647	K	"Sulfite reductase 1 [ferredoxin], chloroplastic OS=Nicotiana tabacum OX=4097 GN=SIR1 PE=1 SV=1"	SIR1	1	8.90334e-09	116.36	HNLK(1)LFADK	2	-4.5512	2
	TRINITY_DN32977_c4_g2_m.21870	206	K	Hydroquinone glucosyltransferase OS=Rauvolfia serpentina OX=4060 GN=AS PE=1 SV=1	AS	0.999725	0.00972695	84.309	KNDAYK(1)WTLHNTK	3	-4.2046	2
	TRINITY_DN32977_c4_g2_m.21870	469	K	Hydroquinone glucosyltransferase OS=Rauvolfia serpentina OX=4060 GN=AS PE=1 SV=1	AS	1	0.000395629	66.509	ALSEDGASAK(1)ALAEVADK	2	2.8788	1
	TRINITY_DN32977_c5_g1_m.21872	119	K	"Ferredoxin-thioredoxin reductase catalytic chain, chloroplastic OS=Glycine max OX=3847 GN=FTRC PE=2 SV=1"	FTRC	1	0.000202332	81.409	HYDDK(1)AAEAGQGFWNCPCVPMR	3	-1.3995	1
	TRINITY_DN32977_c5_g1_m.21872	103	K	"Ferredoxin-thioredoxin reductase catalytic chain, chloroplastic OS=Glycine max OX=3847 GN=FTRC PE=2 SV=1"	FTRC	1	3.40383e-08	199.3	GLADHK(1)DQLGAPLCPCR	2	3.5247	1
	TRINITY_DN32977_c5_g1_m.21872	72	K	"Ferredoxin-thioredoxin reductase catalytic chain, chloroplastic OS=Glycine max OX=3847 GN=FTRC PE=2 SV=1"	FTRC	1	0.00924136	125.5	K(1)FSEQYAR	2	-2.1449	1
	TRINITY_DN32977_c5_g1_m.21872	97	K	"Ferredoxin-thioredoxin reductase catalytic chain, chloroplastic OS=Glycine max OX=3847 GN=FTRC PE=2 SV=1"	FTRC	1	3.07391e-05	138.71	GVTSVVIK(1)GLADHK	2	-1.1463	1
	TRINITY_DN32980_c0_g1_m.21877	514	K	"Aconitate hydratase, cytoplasmic OS=Cucurbita maxima OX=3661 PE=2 SV=1"		1	0.0235825	75.006	YK(1)SAGHDTIVLAGAEYGSGSSR	3	0.071883	1
	TRINITY_DN32980_c0_g1_m.21877	547	K	"Aconitate hydratase, cytoplasmic OS=Cucurbita maxima OX=3661 PE=2 SV=1"		1	0.019753	63.397	GPMLLGVK(1)AVIAK	2	-3.5184	1
	TRINITY_DN32980_c0_g1_m.21877	139	K	"Aconitate hydratase, cytoplasmic OS=Cucurbita maxima OX=3661 PE=2 SV=1"		1	0.000241038	132.44	EMK(1)ADWHACLDNK	2	1.0087	1
	TRINITY_DN32980_c0_g1_m.21877	167	K	"Aconitate hydratase, cytoplasmic OS=Cucurbita maxima OX=3661 PE=2 SV=1"		1	5.06559e-06	158.02	VAK(1)FSFHGQPAELK	2	2.7407	1
	TRINITY_DN32984_c0_g1_m.21887	300	K	Serine/threonine-protein kinase SAPK3 OS=Oryza sativa subsp. japonica OX=39947 GN=SAPK3 PE=1 SV=1	SAPK3	1	0.00336686	87.942	IIQEAK(1)TPGEGAK	2	-3.7063	1
	TRINITY_DN33015_c0_g1_m.21954	309	K	"Arginine--tRNA ligase, chloroplastic/mitochondrial OS=Arabidopsis thaliana OX=3702 GN=EMB1027 PE=1 SV=1"	EMB1027	1	8.25204e-05	183	FDNDAAFK(1)ER	2	6.8359	3
	TRINITY_DN33015_c0_g1_m.21954	325	K	"Arginine--tRNA ligase, chloroplastic/mitochondrial OS=Arabidopsis thaliana OX=3702 GN=EMB1027 PE=1 SV=1"	EMB1027	1	0.00459599	74.486	LQGGESK(1)YR	2	-3.4538	1
	TRINITY_DN33016_c0_g1_m.21956	188	K	"PsbQ-like protein 3, chloroplastic OS=Arabidopsis thaliana OX=3702 GN=PQL3 PE=2 SV=1"	PQL3	1	8.24659e-05	122.51	LDYAAQNK(1)DASR	2	-3.5276	1
	TRINITY_DN33038_c0_g1_m.22003	113	K	iron-sulfur cluster biosynthesis family protein [Medicago truncatula]		1	4.51464e-05	130.99	KVEFSK(1)TSTSER	2	-3.5411	1
	TRINITY_DN33064_c1_g1_m.22073	540	K	Eukaryotic translation initiation factor 3 subunit D OS=Arabidopsis thaliana OX=3702 GN=TIF3D1 PE=1 SV=1	TIF3D1	0.999999	0.00331702	116.13	YVLVK(1)DPSKPQVR	2	-0.88045	1
	TRINITY_DN33064_c1_g1_m.22073	260	K	Eukaryotic translation initiation factor 3 subunit D OS=Arabidopsis thaliana OX=3702 GN=TIF3D1 PE=1 SV=1	TIF3D1	1	1.25084e-06	115.04	NFFK(1)VTTTDDPVIR	2	-0.70304	1
	TRINITY_DN33066_c0_g1_m.22079	339	K	"Glutamine synthetase leaf isozyme, chloroplastic OS=Phaseolus vulgaris OX=3885 PE=2 SV=1"		1	7.86019e-08	318.31	HK(1)EHISAYGEGNER	3	6.187	6
	TRINITY_DN33066_c0_g1_m.22079	387	K	"Glutamine synthetase leaf isozyme, chloroplastic OS=Phaseolus vulgaris OX=3885 PE=2 SV=1"		1	0.000692261	204.34	ETEQQGK(1)GYLEDR	2	1.3065	4
	TRINITY_DN33066_c0_g1_m.22079	328	K	"Glutamine synthetase leaf isozyme, chloroplastic OS=Phaseolus vulgaris OX=3885 PE=2 SV=1"		1	2.77138e-05	125.98	EEGGYEAIK(1)K	2	-3.062	1
	TRINITY_DN33066_c0_g1_m.22079	316	K	"Glutamine synthetase leaf isozyme, chloroplastic OS=Phaseolus vulgaris OX=3885 PE=2 SV=1"		1	2.72906e-19	292.81	PIEGDWNGAGCHTNFSTK(1)TMR	3	-2.2573	4
	TRINITY_DN33066_c0_g1_m.22079	356	K	"Glutamine synthetase leaf isozyme, chloroplastic OS=Phaseolus vulgaris OX=3885 PE=2 SV=1"		1	1.24316e-10	132.63	RLTGK(1)HETASIDSFSWGVANR	3	-0.42098	4
	TRINITY_DN33066_c0_g1_m.22079	99	K	"Glutamine synthetase leaf isozyme, chloroplastic OS=Phaseolus vulgaris OX=3885 PE=2 SV=1"		0.999969	0.00151067	80.379	SK(1)TISKPVEHPSELPK	3	-0.42113	2
	TRINITY_DN33066_c0_g1_m.22079	103	K	"Glutamine synthetase leaf isozyme, chloroplastic OS=Phaseolus vulgaris OX=3885 PE=2 SV=1"		1	0.00298799	72.846	TISK(1)PVEHPSELPK	2	0.59218	2
	TRINITY_DN33066_c0_g1_m.22079	178	K	"Glutamine synthetase leaf isozyme, chloroplastic OS=Phaseolus vulgaris OX=3885 PE=2 SV=1"		1	0.00149247	77.072	AAEIFSNK(1)K	2	-2.0688	1
	TRINITY_DN33108_c0_g1_m.22178	392	K	"Protein ACTIVITY OF BC1 COMPLEX KINASE 1, chloroplastic OS=Arabidopsis thaliana OX=3702 GN=ABC1K1 PE=1 SV=1"	ABC1K1	1	0.00555199	60.892	CYK(1)QLSGQR	2	-1.0886	1
	TRINITY_DN33108_c0_g1_m.22178	642	K	"Protein ACTIVITY OF BC1 COMPLEX KINASE 1, chloroplastic OS=Arabidopsis thaliana OX=3702 GN=ABC1K1 PE=1 SV=1"	ABC1K1	1	6.79054e-08	208.35	MSSNPALQVK(1)DTQTTR	2	-5.1309	2
	TRINITY_DN33108_c0_g1_m.22178	632	K	"Protein ACTIVITY OF BC1 COMPLEX KINASE 1, chloroplastic OS=Arabidopsis thaliana OX=3702 GN=ABC1K1 PE=1 SV=1"	ABC1K1	1	6.28203e-05	135.21	ENVAK(1)MSSNPALQVK	2	2.6393	1
	TRINITY_DN33108_c0_g1_m.22178	663	K	"Protein ACTIVITY OF BC1 COMPLEX KINASE 1, chloroplastic OS=Arabidopsis thaliana OX=3702 GN=ABC1K1 PE=1 SV=1"	ABC1K1	1	0.000790806	138.71	KLDLTDTMK(1)DGAR	2	-0.97606	1
	TRINITY_DN33166_c1_g1_m.22341	22	K	"Probable ribose-5-phosphate isomerase 3, chloroplastic OS=Arabidopsis thaliana OX=3702 GN=RPI3 PE=1 SV=1"	RPI3	1	1.77832e-05	117.03	MVEAASDK(1)FVVVADETK	2	5.4656	1
	TRINITY_DN33166_c1_g1_m.22341	99	K	"Probable ribose-5-phosphate isomerase 3, chloroplastic OS=Arabidopsis thaliana OX=3702 GN=RPI3 PE=1 SV=1"	RPI3	1	0.0342994	56.202	TPIK(1)DALAAGK	2	-4.1035	1
	TRINITY_DN33166_c1_g1_m.22341	64	K	"Probable ribose-5-phosphate isomerase 3, chloroplastic OS=Arabidopsis thaliana OX=3702 GN=RPI3 PE=1 SV=1"	RPI3	1	0.000159206	168.05	LQELFK(1)EEGVEAK	2	1.353	1
	TRINITY_DN33166_c1_g1_m.22341	71	K	"Probable ribose-5-phosphate isomerase 3, chloroplastic OS=Arabidopsis thaliana OX=3702 GN=RPI3 PE=1 SV=1"	RPI3	1	0.000133464	226.06	EEGVEAK(1)LR	2	-3.9679	3
	TRINITY_DN33166_c1_g1_m.22341	14	K	"Probable ribose-5-phosphate isomerase 3, chloroplastic OS=Arabidopsis thaliana OX=3702 GN=RPI3 PE=1 SV=1"	RPI3	1	7.21704e-06	136.84	EK(1)MVEAASDK	2	-0.36748	2
	TRINITY_DN33166_c2_g1_m.22344	92	K	"Probable ribose-5-phosphate isomerase 3, chloroplastic OS=Arabidopsis thaliana OX=3702 GN=RPI3 PE=1 SV=1"	RPI3	0.999998	3.41535e-05	153.25	KLAADK(1)AVEYVK	2	-0.99708	1
	TRINITY_DN33182_c1_g1_m.22382	375	K	26S proteasome regulatory subunit 7 OS=Prunus persica OX=3760 GN=RPT1 PE=2 SV=1	RPT1	1	0.000575252	130.31	TQIFK(1)IHTR	2	-3.9112	1
	TRINITY_DN33201_c0_g1_m.22436	231	K	V-type proton ATPase subunit a3 OS=Arabidopsis thaliana OX=3702 GN=VHA-a3 PE=1 SV=1	VHA-a3	1	0.000605769	59.997	QAVVENPVTDPVSGEK(1)ADK	2	-1.1484	1
	TRINITY_DN33201_c0_g1_m.22436	75	K	V-type proton ATPase subunit a3 OS=Arabidopsis thaliana OX=3702 GN=VHA-a3 PE=1 SV=1	VHA-a3	1	0.00956855	74.486	FFK(1)DQMLK	2	-4.2422	1
	TRINITY_DN33263_c0_g1_m.22602	276	K	DnaJ homolog subfamily C member 10 [Morus notabilis]		1	0.000142025	127.93	IFYHSK(1)ESLGPK	2	-0.95576	1
	TRINITY_DN33290_c0_g6_m.22681	104	K	Uracil phosphoribosyltransferase OS=Nicotiana tabacum OX=4097 GN=UPP PE=2 SV=1	UPP	1	0.0284358	61.48	LPDK(1)FPEGSR	2	-2.9481	1
	TRINITY_DN33304_c0_g1_m.22714	367	K	"Probable starch synthase 4, chloroplastic/amyloplastic OS=Arabidopsis thaliana OX=3702 GN=SS4 PE=1 SV=1"	SS4	1	0.00310665	58.338	LEESLEEANTYK(1)LSSQK	2	4.0751	1
	TRINITY_DN33304_c0_g1_m.22714	785	K	"Probable starch synthase 4, chloroplastic/amyloplastic OS=Arabidopsis thaliana OX=3702 GN=SS4 PE=1 SV=1"	SS4	1	1.80083e-06	121.71	VQYNSSDLQGK(1)AENK	2	0.099603	1
	TRINITY_DN33304_c0_g1_m.22714	307	K	"Probable starch synthase 4, chloroplastic/amyloplastic OS=Arabidopsis thaliana OX=3702 GN=SS4 PE=1 SV=1"	SS4	1	0.01251	61.067	LSASQEDVSK(1)LSTLK	2	-1.5095	1
	TRINITY_DN33304_c0_g1_m.22714	347	K	"Probable starch synthase 4, chloroplastic/amyloplastic OS=Arabidopsis thaliana OX=3702 GN=SS4 PE=1 SV=1"	SS4	1	1.46259e-13	121.39	ATNQADQAVTVLQQNK(1)ELR	2	3.6734	1
	TRINITY_DN33304_c0_g1_m.22714	751	K	"Probable starch synthase 4, chloroplastic/amyloplastic OS=Arabidopsis thaliana OX=3702 GN=SS4 PE=1 SV=1"	SS4	1	0.0106747	69.276	GLHSTLNFHSK(1)K	2	-1.1048	1
	TRINITY_DN33319_c0_g1_m.22747	69	K	"Phosphoglucomutase, cytoplasmic OS=Populus tremula OX=113636 GN=PGM1 PE=2 SV=1"	PGM1	1	0.00141292	110.52	YFSK(1)DAIQIITK	2	-0.24049	1
	TRINITY_DN33319_c0_g1_m.22747	274	K	"Phosphoglucomutase, cytoplasmic OS=Populus tremula OX=113636 GN=PGM1 PE=2 SV=1"	PGM1	1	2.42022e-07	135.5	EDFGGGHPDPNLTYAK(1)ELVAR	3	-2.542	1
	TRINITY_DN33319_c0_g1_m.22747	568	K	"Phosphoglucomutase, cytoplasmic OS=Populus tremula OX=113636 GN=PGM1 PE=2 SV=1"	PGM1	1	0.0144481	57.032	LSK(1)LQEFTGR	2	-5.8997	1
	TRINITY_DN33319_c0_g1_m.22747	506	K	"Phosphoglucomutase, cytoplasmic OS=Populus tremula OX=113636 GN=PGM1 PE=2 SV=1"	PGM1	0.999944	7.29092e-13	89.684	TDVSNVVNADEFEYKDPVDGSISK(1)HQGIR	4	-0.42413	2
	TRINITY_DN33319_c0_g1_m.22747	547	K	"Phosphoglucomutase, cytoplasmic OS=Populus tremula OX=113636 GN=PGM1 PE=2 SV=1"	PGM1	0.999996	0.000157857	117.21	LYIEQYEKDPSK(1)TGR	2	1.2467	1
	TRINITY_DN33319_c0_g1_m.22747	543	K	"Phosphoglucomutase, cytoplasmic OS=Populus tremula OX=113636 GN=PGM1 PE=2 SV=1"	PGM1	1	0.00130805	164.31	LYIEQYEK(1)DPSK	2	1.1447	1
	TRINITY_DN33337_c0_g2_m.22811	358	K	"NAD-dependent malic enzyme 2, mitochondrial OS=Arabidopsis thaliana OX=3702 GN=NAD-ME2 PE=1 SV=1"	NAD-ME2	1	0.00746707	92.732	ITGNDETAAK(1)K	2	-2.8493	1
	TRINITY_DN33344_c0_g1_m.22838	39	K	"Glutathione synthetase, chloroplastic OS=Brassica juncea OX=3707 GN=GSH2 PE=2 SV=1"	GSH2	1	0.0109849	67.881	FIDNK(1)EDIAK	2	-2.9175	1
	TRINITY_DN33383_c5_g1_m.22941	69	K	Glutathione S-transferase L3 OS=Arabidopsis thaliana OX=3702 GN=GSTL3 PE=2 SV=1	GSTL3	1	0.00412263	89.123	PAWYK(1)EK	2	-5.1548	1
	TRINITY_DN33383_c5_g1_m.22941	215	K	Glutathione S-transferase L3 OS=Arabidopsis thaliana OX=3702 GN=GSTL3 PE=2 SV=1	GSTL3	1	0.0014489	101.41	IDAYK(1)QTK	2	-3.993	1
	TRINITY_DN33383_c5_g1_m.22941	48	K	Glutathione S-transferase L3 OS=Arabidopsis thaliana OX=3702 GN=GSTL3 PE=2 SV=1	GSTL3	1	0.0141379	69.905	NYK(1)GLQDK	2	-3.4509	1
	TRINITY_DN33392_c1_g6_m.22968	155	K	Diacylglycerol kinase 5 OS=Arabidopsis thaliana OX=3702 GN=DGK5 PE=2 SV=1	DGK5	1	0.00104422	117.45	FEFHK(1)GAADHTYMR	3	-1.9799	1
	TRINITY_DN33392_c1_g6_m.22969	97	K	Diacylglycerol kinase 5 OS=Arabidopsis thaliana OX=3702 GN=DGK5 PE=2 SV=1	DGK5	1	0.0249143	54.584	SEGDELAK(1)HIEK	2	-0.85662	1
	TRINITY_DN33392_c1_g6_m.22969	101	K	Diacylglycerol kinase 5 OS=Arabidopsis thaliana OX=3702 GN=DGK5 PE=2 SV=1	DGK5	1	0.0048734	80.294	HIEK(1)NLR	2	-6.1061	1
	TRINITY_DN33448_c0_g1_m.23106	80	K	Long chain acyl-CoA synthetase 1 OS=Arabidopsis thaliana OX=3702 GN=LACS1 PE=2 SV=1	LACS1	1	0.000892404	87.251	TYK(1)EVHEEVLHIGSALR	3	-2.5035	1
	TRINITY_DN33460_c3_g1_m.23139	108	K	E3 ubiquitin-protein ligase RGLG3 OS=Arabidopsis thaliana OX=3702 GN=RGLG3 PE=1 SV=1	RGLG3	1	0.000248573	125.17	SNEWTGK(1)YSFHR	2	2.6935	1
	TRINITY_DN33464_c0_g1_m.23149	796	K	5-methyltetrahydropteroyltriglutamate--homocysteine methyltransferase OS=Mesembryanthemum crystallinum OX=3544 GN=METE PE=2 SV=1	METE	0.999986	0.0119449	49.097	YSEVKPALNNMVAAAK(1)LLR	3	-3.4862	1
	TRINITY_DN33464_c0_g1_m.23149	88	K	5-methyltetrahydropteroyltriglutamate--homocysteine methyltransferase OS=Mesembryanthemum crystallinum OX=3544 GN=METE PE=2 SV=1	METE	1	0.00210811	69.276	ASIWK(1)QMAEAGIK	2	-1.9367	1
	TRINITY_DN33464_c0_g1_m.23149	514	K	5-methyltetrahydropteroyltriglutamate--homocysteine methyltransferase OS=Mesembryanthemum crystallinum OX=3544 GN=METE PE=2 SV=1	METE	1	0.0114304	111.61	AIKEEINK(1)VVK	2	-2.7319	1
	TRINITY_DN33464_c0_g1_m.23149	177	K	5-methyltetrahydropteroyltriglutamate--homocysteine methyltransferase OS=Mesembryanthemum crystallinum OX=3544 GN=METE PE=2 SV=1	METE	1	0.00599861	66.953	FTYASHK(1)AVEEFK	2	0.51521	1
	TRINITY_DN33466_c0_g1_m.23154	172	K	Peptidyl-prolyl cis-trans isomerase FKBP62 OS=Arabidopsis thaliana OX=3702 GN=FKBP62 PE=1 SV=2	FKBP62	1	0.00239371	110.44	WENPK(1)DPDEVIVK	2	-1.138	1
	TRINITY_DN33466_c0_g1_m.23154	34	K	Peptidyl-prolyl cis-trans isomerase FKBP62 OS=Arabidopsis thaliana OX=3702 GN=FKBP62 PE=1 SV=2	FKBP62	1	0.0147005	49.16	VGEEK(1)EIGK	2	-4.7093	1
	TRINITY_DN33466_c0_g1_m.23154	228	K	Peptidyl-prolyl cis-trans isomerase FKBP62 OS=Arabidopsis thaliana OX=3702 GN=FKBP62 PE=1 SV=2	FKBP62	1	1.25084e-06	154.66	VLLTVK(1)PQYGFGDK	2	-0.79389	1
	TRINITY_DN33466_c0_g1_m.23154	280	K	Peptidyl-prolyl cis-trans isomerase FKBP62 OS=Arabidopsis thaliana OX=3702 GN=FKBP62 PE=1 SV=2	FKBP62	1	0.00949496	55.354	VLK(1)EGEGYERPNEGAVVK	2	0.21986	1
	TRINITY_DN33466_c0_g1_m.23154	86	K	Peptidyl-prolyl cis-trans isomerase FKBP62 OS=Arabidopsis thaliana OX=3702 GN=FKBP62 PE=1 SV=2	FKBP62	1	0.00845112	57.003	GTPFK(1)FTLGQGQVIK	2	0.83259	1
	TRINITY_DN33466_c0_g1_m.23155	128	K	Peptidyl-prolyl cis-trans isomerase FKBP62 OS=Arabidopsis thaliana OX=3702 GN=FKBP62 PE=1 SV=2	FKBP62	0.999999	0.0247585	69.276	KEEGNVLFK(1)AGK	2	-4.097	1
	TRINITY_DN33466_c0_g1_m.23155	190	K	Peptidyl-prolyl cis-trans isomerase FKBP62 OS=Arabidopsis thaliana OX=3702 GN=FKBP62 PE=1 SV=2	FKBP62	1	0.00707529	78.932	LCTK(1)VLEAESR	2	-3.6463	1
	TRINITY_DN33466_c0_g1_m.23155	182	K	Peptidyl-prolyl cis-trans isomerase FKBP62 OS=Arabidopsis thaliana OX=3702 GN=FKBP62 PE=1 SV=2	FKBP62	0.999996	0.000946442	114.39	LKDYK(1)QAEK	2	-2.2024	1
	TRINITY_DN33466_c0_g1_m.23155	144	K	Peptidyl-prolyl cis-trans isomerase FKBP62 OS=Arabidopsis thaliana OX=3702 GN=FKBP62 PE=1 SV=2	FKBP62	1	0.000710662	77.696	AVK(1)YMEYDTNFGEEEK	2	5.974	3
	TRINITY_DN33466_c0_g1_m.23155	157	K	Peptidyl-prolyl cis-trans isomerase FKBP62 OS=Arabidopsis thaliana OX=3702 GN=FKBP62 PE=1 SV=2	FKBP62	1	0.01476	66.953	YMEYDTNFGEEEK(1)K	2	4.0019	1
	TRINITY_DN33556_c0_g1_m.23390	559	K	"Valine--tRNA ligase, mitochondrial 1 OS=Arabidopsis thaliana OX=3702 GN=TWN2 PE=1 SV=2"	TWN2	1	6.98501e-08	115.79	NEEEAQVQASQIHAGK(1)K	2	0.42161	2
	TRINITY_DN33556_c0_g1_m.23390	200	K	"Valine--tRNA ligase, mitochondrial 1 OS=Arabidopsis thaliana OX=3702 GN=TWN2 PE=1 SV=2"	TWN2	1	0.0126995	72.365	FVSEVWNWK(1)EK	2	-2.8184	1
	TRINITY_DN33556_c0_g1_m.23390	36	K	"Valine--tRNA ligase, mitochondrial 1 OS=Arabidopsis thaliana OX=3702 GN=TWN2 PE=1 SV=2"	TWN2	1	0.000552552	92.445	AAK(1)LQAQQASNAPK	2	-0.7555	1
	TRINITY_DN33556_c0_g1_m.23390	341	K	"Valine--tRNA ligase, mitochondrial 1 OS=Arabidopsis thaliana OX=3702 GN=TWN2 PE=1 SV=2"	TWN2	1	0.0303555	57.032	LHGK(1)FAIHPFNGR	3	-6.3974	1
	TRINITY_DN33556_c0_g1_m.23390	868	K	"Valine--tRNA ligase, mitochondrial 1 OS=Arabidopsis thaliana OX=3702 GN=TWN2 PE=1 SV=2"	TWN2	1	0.00817177	86.205	LPSPEGDYK(1)R	2	-2.2529	1
	TRINITY_DN33556_c0_g1_m.23390	47	K	"Valine--tRNA ligase, mitochondrial 1 OS=Arabidopsis thaliana OX=3702 GN=TWN2 PE=1 SV=2"	TWN2	1	0.00126846	111.61	LQAQQASNAPK(1)K	2	-3.4348	1
	TRINITY_DN33564_c0_g2_m.23406	391	K	"D-glycerate 3-kinase, chloroplastic OS=Arabidopsis thaliana OX=3702 GN=GLYK PE=1 SV=2"	GLYK	1	0.0214374	47.361	EAGK(1)PGMSDEEVK	2	-0.47112	1
	TRINITY_DN33564_c0_g2_m.23406	294	K	"D-glycerate 3-kinase, chloroplastic OS=Arabidopsis thaliana OX=3702 GN=GLYK PE=1 SV=2"	GLYK	1	0.014243	65.156	YDK(1)SAYNGK	2	-1.7952	1
	TRINITY_DN33564_c0_g2_m.23406	370	K	"D-glycerate 3-kinase, chloroplastic OS=Arabidopsis thaliana OX=3702 GN=GLYK PE=1 SV=2"	GLYK	1	0.0255756	50.297	IK(1)DPTCVYQWR	2	-1.204	1
	TRINITY_DN33564_c0_g2_m.23406	400	K	"D-glycerate 3-kinase, chloroplastic OS=Arabidopsis thaliana OX=3702 GN=GLYK PE=1 SV=2"	GLYK	1	4.46584e-06	146.34	PGMSDEEVK(1)DFVSR	2	-0.81989	4
	TRINITY_DN33572_c0_g1_m.23426	10	K	Probable translation initiation factor eIF-2B subunit epsilon OS=Schizosaccharomyces pombe (strain 972 / ATCC 24843) OX=284812 GN=tif225 PE=1 SV=1	tif225	1	0.00266352	61.194	GASK(1)VSDDHEDLTR	2	-1.3018	1
	TRINITY_DN33590_c2_g1_m.23474	70	K	"50S ribosomal protein L9, chloroplastic OS=Arabidopsis thaliana OX=3702 GN=RPL9 PE=2 SV=1"	RPL9	1	0.00100254	88.181	GQLLNVK(1)AGYFR	2	-9.9204	1
	TRINITY_DN33590_c2_g1_m.23474	96	K	"50S ribosomal protein L9, chloroplastic OS=Arabidopsis thaliana OX=3702 GN=RPL9 PE=2 SV=1"	RPL9	1	0.000709436	113.7	EMK(1)IEEER	2	-2.9128	2
	TRINITY_DN33606_c0_g1_m.23522	87	K	Alanine--tRNA ligase OS=Arabidopsis thaliana OX=3702 GN=ALATS PE=1 SV=3	ALATS	1	0.000866614	116.13	FFEDK(1)NHVYWK	2	0.22421	1
	TRINITY_DN33606_c0_g1_m.23522	347	K	Alanine--tRNA ligase OS=Arabidopsis thaliana OX=3702 GN=ALATS PE=1 SV=3	ALATS	1	0.000996052	198.33	PYSGK(1)VGSDDVDR	2	-1.5048	1
	TRINITY_DN33632_c1_g1_m.23584	86	K	"Homogentisate 1,2-dioxygenase OS=Arabidopsis thaliana OX=3702 GN=HGO PE=2 SV=2"	HGO	1	0.0177221	65.173	VLSHGK(1)LLSDFDR	2	1.5248	1
	TRINITY_DN33670_c1_g4_m.23703	82	K	E3 ubiquitin-protein ligase KEG OS=Arabidopsis thaliana OX=3702 GN=KEG PE=1 SV=2	KEG	1	5.97276e-12	55.637	LATHHQSSDDFDEYHELALK(1)VLHPLEK	4	-1.9388	1
	TRINITY_DN33689_c0_g1_m.23755	525	K	"Pyridoxine/pyridoxamine 5'-phosphate oxidase 1, chloroplastic OS=Arabidopsis thaliana OX=3702 GN=PPOX1 PE=1 SV=1"	PPOX1	1	0.00403046	80.294	PK(1)YWGGYR	2	-2.8848	1
	TRINITY_DN33689_c0_g1_m.23755	378	K	"Pyridoxine/pyridoxamine 5'-phosphate oxidase 1, chloroplastic OS=Arabidopsis thaliana OX=3702 GN=PPOX1 PE=1 SV=1"	PPOX1	1	0.00980813	71.219	EPNAMALSTAGK(1)NGK	2	-1.1269	1
	TRINITY_DN33689_c0_g1_m.23755	438	K	"Pyridoxine/pyridoxamine 5'-phosphate oxidase 1, chloroplastic OS=Arabidopsis thaliana OX=3702 GN=PPOX1 PE=1 SV=1"	PPOX1	1	2.44212e-13	293.59	VEGSVQK(1)VSDEESEQYFHSR	3	-0.9634	1
	TRINITY_DN33730_c0_g1_m.23871	180	K	Peptidyl-prolyl cis-trans isomerase CYP95 OS=Arabidopsis thaliana OX=3702 GN=CYP95 PE=1 SV=2	CYP95	1	0.0186648	40.502	K(1)K(1)VNK(1)LRSGR	2	7.5874	1
	TRINITY_DN33730_c0_g1_m.23871	181	K	Peptidyl-prolyl cis-trans isomerase CYP95 OS=Arabidopsis thaliana OX=3702 GN=CYP95 PE=1 SV=2	CYP95	1	0.0186648	40.502	K(1)K(1)VNK(1)LRSGR	2	7.5874	1
	TRINITY_DN33730_c0_g1_m.23871	184	K	Peptidyl-prolyl cis-trans isomerase CYP95 OS=Arabidopsis thaliana OX=3702 GN=CYP95 PE=1 SV=2	CYP95	1	0.0186648	40.502	K(1)K(1)VNK(1)LRSGR	2	7.5874	1
	TRINITY_DN33737_c0_g2_m.23887	401	K	"Ent-kaur-16-ene synthase, chloroplastic OS=Cucurbita maxima OX=3661 PE=1 SV=1"		1	0.0123371	78.932	ISTK(1)ADHELNK	2	-3.4169	1
	TRINITY_DN33782_c1_g1_m.24001	174	K	"Alpha-glucan phosphorylase, H isozyme OS=Vicia faba OX=3906 PE=2 SV=1"		1	0.00430429	84.185	YGLFK(1)QR	2	-6.2703	1
	TRINITY_DN33782_c1_g1_m.24001	83	K	"Alpha-glucan phosphorylase, H isozyme OS=Vicia faba OX=3906 PE=2 SV=1"		1	1.15185e-08	101.43	LIQQWNETYQQFHK(1)EDPK	3	-1.0703	1
	TRINITY_DN33782_c1_g1_m.24001	179	K	"Alpha-glucan phosphorylase, H isozyme OS=Vicia faba OX=3906 PE=2 SV=1"		1	0.00658974	59.67	ITK(1)EGQEEIAEDWLEK	2	-10.372	1
	TRINITY_DN33782_c1_g1_m.24001	546	K	"Alpha-glucan phosphorylase, H isozyme OS=Vicia faba OX=3906 PE=2 SV=1"		1	0.0018026	57.62	LADNEDFQAEWASAK(1)LANK	2	0.12421	1
	TRINITY_DN33782_c1_g1_m.24001	400	K	"Alpha-glucan phosphorylase, H isozyme OS=Vicia faba OX=3906 PE=2 SV=1"		1	0.0122892	50.834	WSQPVMGK(1)LLPR	2	-3.4894	1
	TRINITY_DN33782_c1_g1_m.24001	19	K	"Alpha-glucan phosphorylase, H isozyme OS=Vicia faba OX=3906 PE=2 SV=1"		1	5.75114e-08	129.04	SNGSTGSGISSK(1)VPAAAK	2	-0.8042	1
	TRINITY_DN33782_c1_g1_m.24001	751	K	"Alpha-glucan phosphorylase, H isozyme OS=Vicia faba OX=3906 PE=2 SV=1"		1	0.00459599	84.368	FEEAK(1)QFIR	2	-2.4397	1
	TRINITY_DN33782_c1_g1_m.24001	822	K	"Alpha-glucan phosphorylase, H isozyme OS=Vicia faba OX=3906 PE=2 SV=1"		1	5.53334e-08	145.08	MSILSTAGSGK(1)FSSDR	2	1.7024	2
	TRINITY_DN33787_c0_g1_m.24014	1076	K	Phosphoenolpyruvate carboxylase 4 OS=Arabidopsis thaliana OX=3702 GN=PPC4 PE=2 SV=1	PPC4	1	0.00101303	126.82	SDNDNHK(1)LR	2	-3.9745	1
	TRINITY_DN33787_c0_g1_m.24014	962	K	Phosphoenolpyruvate carboxylase 4 OS=Arabidopsis thaliana OX=3702 GN=PPC4 PE=2 SV=1	PPC4	1	0.010023	66.664	GLCEK(1)GHTEDLK	2	-2.1705	1
	TRINITY_DN33787_c0_g1_m.24014	220	K	Phosphoenolpyruvate carboxylase 4 OS=Arabidopsis thaliana OX=3702 GN=PPC4 PE=2 SV=1	PPC4	1	0.00140436	84.699	TLQYK(1)HIR	2	-3.8904	1
	TRINITY_DN33795_c0_g1_m.24039	118	K	"Glycerol-3-phosphate dehydrogenase SDP6, mitochondrial OS=Arabidopsis thaliana OX=3702 GN=SDP6 PE=1 SV=1"	SDP6	1	0.00643111	69.905	STK(1)LIHGGVR	2	-1.875	1
	TRINITY_DN33804_c0_g1_m.24062	287	K	Plant UBX domain-containing protein 11 OS=Arabidopsis thaliana OX=3702 GN=PUX11 PE=1 SV=2	PUX11	0.96331	0.00990558	44.584	SVYTEVNHQVVQDAK(0.963)GEAETDK(0.037)R	3	-0.17615	1
	TRINITY_DN33811_c0_g4_m.24081	291	K	"Glucose-1-phosphate adenylyltransferase large subunit, chloroplastic/amyloplastic OS=Beta vulgaris OX=161934 GN=AGPS1 PE=2 SV=1"	AGPS1	0.976357	0.0182904	78.864	VIQFAEK(0.024)PK(0.976)GPELK	2	1.9354	1
	TRINITY_DN33812_c0_g1_m.24083	136	K	5-methyltetrahydropteroyltriglutamate--homocysteine methyltransferase OS=Catharanthus roseus OX=4058 GN=METE PE=2 SV=1	METE	1	0.000778516	100.07	FSYASHK(1)AVEEYK	2	-0.152	1
	TRINITY_DN33812_c0_g1_m.24083	28	K	5-methyltetrahydropteroyltriglutamate--homocysteine methyltransferase OS=Catharanthus roseus OX=4058 GN=METE PE=2 SV=1	METE	0.998662	0.00151573	70.598	FALESFWDGK(0.999)SSAEDLK(0.001)K	3	-3.8366	1
	TRINITY_DN33812_c0_g1_m.24083	142	K	5-methyltetrahydropteroyltriglutamate--homocysteine methyltransferase OS=Catharanthus roseus OX=4058 GN=METE PE=2 SV=1	METE	1	0.0305862	49.96	AVEEYK(1)EAK	2	-3.8822	1
	TRINITY_DN33816_c0_g1_m.24100	733	K	Eukaryotic translation initiation factor 3 subunit A OS=Arabidopsis thaliana OX=3702 GN=TIF3A1 PE=1 SV=1	TIF3A1	1	0.000296478	137.84	HEGDVK(1)EK	2	-4.7907	1
	TRINITY_DN33816_c0_g1_m.24100	348	K	Eukaryotic translation initiation factor 3 subunit A OS=Arabidopsis thaliana OX=3702 GN=TIF3A1 PE=1 SV=1	TIF3A1	1	0.00385946	82.437	GASHLELENEK(1)ER	2	0.10249	1
	TRINITY_DN33816_c0_g1_m.24100	745	K	Eukaryotic translation initiation factor 3 subunit A OS=Arabidopsis thaliana OX=3702 GN=TIF3A1 PE=1 SV=1	TIF3A1	1	0.0244101	64.906	MVDNK(1)MSFQER	2	0.070708	1
	TRINITY_DN33816_c0_g1_m.24100	498	K	Eukaryotic translation initiation factor 3 subunit A OS=Arabidopsis thaliana OX=3702 GN=TIF3A1 PE=1 SV=1	TIF3A1	1	0.0139652	56.202	HNFVAMK(1)VDHMK	3	-5.0149	1
	TRINITY_DN33816_c0_g1_m.24100	710	K	Eukaryotic translation initiation factor 3 subunit A OS=Arabidopsis thaliana OX=3702 GN=TIF3A1 PE=1 SV=1	TIF3A1	1	0.00577936	78.816	LVEEK(1)ILHER	2	-1.8378	1
	TRINITY_DN33819_c0_g1_m.24106	546	K	"Acyltransferase-like protein At1g54570, chloroplastic OS=Arabidopsis thaliana OX=3702 GN=At1g54570 PE=1 SV=1"	At1g54570	1	2.68302e-05	117.99	EALHYK(1)GEAYK	2	-1.1086	1
	TRINITY_DN33825_c1_g3_m.24123	161	K	"Isoamylase 1, chloroplastic OS=Arabidopsis thaliana OX=3702 GN=ISA1 PE=1 SV=1"	ISA1	1	3.9565e-06	58.508	FDGK(1)LSPEEGHYYEPSR	2	0.15941	2
	TRINITY_DN33831_c2_g2_m.24141	345	K	"Starch synthase 1, chloroplastic/amyloplastic OS=Arabidopsis thaliana OX=3702 GN=SS1 PE=2 SV=1"	SS1	1	0.000633204	145.75	YRPYGVYK(1)DAR	2	1.1901	1
	TRINITY_DN33847_c0_g1_m.24180	54	K	"Asparagine--tRNA ligase, chloroplastic/mitochondrial OS=Arabidopsis thaliana OX=3702 GN=SYNO PE=2 SV=3"	SYNO	1	0.0220226	57.003	ILVLGK(1)SDPSFPVQK	2	-0.41897	1
	TRINITY_DN33871_c0_g1_m.24245	234	K	Probable pre-mRNA-splicing factor ATP-dependent RNA helicase DEAH2 OS=Arabidopsis thaliana OX=3702 GN=At3g62310 PE=2 SV=1	At3g62310	1	7.20082e-06	152.17	YK(1)VIILDEAHER	2	0.72982	1
	TRINITY_DN33881_c1_g1_m.24275	136	K	"Threonine--tRNA ligase, chloroplastic/mitochondrial 2 OS=Arabidopsis thaliana OX=3702 GN=EMB2761 PE=2 SV=1"	EMB2761	1	0.0137694	83.623	LEPK(1)TDENSEK	2	-1.8254	1
	TRINITY_DN33881_c1_g1_m.24275	218	K	"Threonine--tRNA ligase, chloroplastic/mitochondrial 2 OS=Arabidopsis thaliana OX=3702 GN=EMB2761 PE=2 SV=1"	EMB2761	1	0.0100332	85.813	IIGK(1)NLPLVR	2	-5.1958	1
	TRINITY_DN33881_c1_g1_m.24275	325	K	"Threonine--tRNA ligase, chloroplastic/mitochondrial 2 OS=Arabidopsis thaliana OX=3702 GN=EMB2761 PE=2 SV=1"	EMB2761	1	0.030813	46.447	AYLHFK(1)EEAK	2	-2.9017	1
	TRINITY_DN33881_c1_g1_m.24275	143	K	"Threonine--tRNA ligase, chloroplastic/mitochondrial 2 OS=Arabidopsis thaliana OX=3702 GN=EMB2761 PE=2 SV=1"	EMB2761	1	0.00180208	62.969	TDENSEK(1)ER	2	-2.455	1
	TRINITY_DN33899_c4_g1_m.24322	319	K	"1,4-alpha-glucan-branching enzyme 1, chloroplastic/amyloplastic OS=Pisum sativum OX=3888 GN=SBEI PE=1 SV=1"	SBEI	1	0.00644588	62.88	HK(1)FQHPQPK	2	-2.4657	1
	TRINITY_DN33899_c4_g1_m.24322	209	K	"1,4-alpha-glucan-branching enzyme 1, chloroplastic/amyloplastic OS=Pisum sativum OX=3888 GN=SBEI PE=1 SV=1"	SBEI	1	0.0154088	82.716	GYEK(1)LGFTR	2	-1.9829	1
	TRINITY_DN33899_c4_g1_m.24322	589	K	"1,4-alpha-glucan-branching enzyme 1, chloroplastic/amyloplastic OS=Pisum sativum OX=3888 GN=SBEI PE=1 SV=1"	SBEI	1	3.55349e-11	149.14	KKDEGWK(1)VGDIIHTLTNR	3	-3.9805	1
	TRINITY_DN33899_c4_g1_m.24322	654	K	"1,4-alpha-glucan-branching enzyme 1, chloroplastic/amyloplastic OS=Pisum sativum OX=3888 GN=SBEI PE=1 SV=1"	SBEI	1	0.000353204	117.18	GIALHK(1)MIR	2	-4.351	1
	TRINITY_DN33899_c4_g1_m.24322	706	K	"1,4-alpha-glucan-branching enzyme 1, chloroplastic/amyloplastic OS=Pisum sativum OX=3888 GN=SBEI PE=1 SV=1"	SBEI	1	1.77378e-05	89.489	VDQHLPNGDVVPGNNFSYDK(1)CR	3	-0.29393	2
	TRINITY_DN33908_c4_g1_m.24339	350	K	Geraniol 8-hydroxylase OS=Swertia mussotii OX=137888 GN=CYP76B10 PE=1 SV=1	CYP76B10	1	0.00026557	81.099	GNQVK(1)ESDINR	2	-2.486	1
	TRINITY_DN33908_c4_g1_m.24339	153	K	Geraniol 8-hydroxylase OS=Swertia mussotii OX=137888 GN=CYP76B10 PE=1 SV=1	CYP76B10	1	0.000246721	208.63	HNK(1)VEELLHDVHK	3	-5.0469	1
	TRINITY_DN33939_c0_g1_m.24414	547	K	"Pentatricopeptide repeat-containing protein At5g12100, mitochondrial OS=Arabidopsis thaliana OX=3702 GN=At5g12100 PE=2 SV=1"	At5g12100	0.992709	3.15791e-06	108.91	GPEQNVLK(0.007)PK(0.993)AASK	2	-1.4051	1
	TRINITY_DN33939_c0_g1_m.24414	83	K	"Pentatricopeptide repeat-containing protein At5g12100, mitochondrial OS=Arabidopsis thaliana OX=3702 GN=At5g12100 PE=2 SV=1"	At5g12100	1	0.00504304	72.922	DDDSASAAEK(1)GLR	2	-2.4206	1
	TRINITY_DN33941_c0_g1_m.24424	92	K	NADP-dependent malic enzyme OS=Vitis vinifera OX=29760 PE=2 SV=1		1	1.73631e-05	250.16	DPQYNK(1)GLAFTPQER	2	1.6426	1
	TRINITY_DN33941_c0_g1_m.24424	196	K	NADP-dependent malic enzyme OS=Vitis vinifera OX=29760 PE=2 SV=1		1	0.00304481	76.255	RPQGLYISLNEK(1)GK	2	1.2257	1
	TRINITY_DN33941_c0_g1_m.24424	420	K	NADP-dependent malic enzyme OS=Vitis vinifera OX=29760 PE=2 SV=1		1	0.00513186	115.41	K(1)PWAHEHEPVK	2	-1.8266	1
	TRINITY_DN34002_c1_g1_m.24610	480	K	Protein decapping 5 OS=Arabidopsis thaliana OX=3702 GN=DCP5 PE=1 SV=1	DCP5	1	0.00483493	74.424	DEVWGHLGK(1)NNK	2	-5.1399	1
	TRINITY_DN34032_c5_g1_m.24686	398	K	Elongation factor 1-gamma OS=Prunus avium OX=42229 PE=2 SV=1		1	4.21846e-06	139.02	VDISDEAQK(1)ER	2	0.032277	1
	TRINITY_DN34032_c5_g1_m.24686	281	K	Elongation factor 1-gamma OS=Prunus avium OX=42229 PE=2 SV=1		1	0.0243105	70.67	MILDEWK(1)R	2	-5.6597	1
	TRINITY_DN34032_c5_g1_m.24686	359	K	Elongation factor 1-gamma OS=Prunus avium OX=42229 PE=2 SV=1		1	0.000838973	81.099	MLVIGSEPPFK(1)VK	2	-1.0512	1
	TRINITY_DN34032_c5_g1_m.24686	225	K	Elongation factor 1-gamma OS=Prunus avium OX=42229 PE=2 SV=1		0.99924	0.0208033	85.622	K(0.001)PAQPK(0.999)EAAK	2	-3.0218	1
	TRINITY_DN34032_c5_g1_m.24686	207	K	Elongation factor 1-gamma OS=Prunus avium OX=42229 PE=2 SV=1		1	4.3318e-06	153.05	VLGEVK(1)QIESLAPVQSAK	2	3.9929	1
	TRINITY_DN34032_c5_g1_m.24686	9	K	Elongation factor 1-gamma OS=Prunus avium OX=42229 PE=2 SV=1		1	7.04716e-06	159.46	ALVLHAGK(1)GNK	2	-3.044	1
	TRINITY_DN34032_c5_g1_m.24686	288	K	Elongation factor 1-gamma OS=Prunus avium OX=42229 PE=2 SV=1		1	7.91127e-06	150.24	LYSNTK(1)TNFR	2	-1.9101	1
	TRINITY_DN34049_c0_g1_m.24735	161	K	"Protein DCL homolog, chloroplastic OS=Arabidopsis thaliana OX=3702 GN=DCL PE=2 SV=1"	DCL	1	0.0318319	47.561	LLPFHPEFEK(1)K	2	-3.114	1
	TRINITY_DN34055_c1_g1_m.24751	218	K	Glyoxysomal fatty acid beta-oxidation multifunctional protein MFP-a OS=Cucumis sativus OX=3659 PE=1 SV=1		1	0.000383018	128.97	RRPWVSSLHK(1)TDK	4	-6.1632	2
	TRINITY_DN34066_c1_g5_m.24782	319	K	Methylthioribose kinase OS=Arabidopsis thaliana OX=3702 GN=MTK PE=1 SV=1	MTK	1	0.00307384	82.716	FIALWDK(1)HK	2	-4.9525	1
	TRINITY_DN34066_c1_g5_m.24782	312	K	Methylthioribose kinase OS=Arabidopsis thaliana OX=3702 GN=MTK PE=1 SV=1	MTK	1	0.0196983	77.072	K(1)FIALWDK	2	-5.293	1
	TRINITY_DN34066_c1_g5_m.24782	90	K	Methylthioribose kinase OS=Arabidopsis thaliana OX=3702 GN=MTK PE=1 SV=1	MTK	1	0.000740034	216.26	AYFEALALK(1)EHGR	2	-1.354	1
	TRINITY_DN34066_c1_g5_m.24782	295	K	Methylthioribose kinase OS=Arabidopsis thaliana OX=3702 GN=MTK PE=1 SV=1	MTK	1	0.00381824	105.04	YK(1)EWILR	2	-6.1524	1
	TRINITY_DN34083_c2_g1_m.24840	264	K	NADPH--cytochrome P450 reductase OS=Catharanthus roseus OX=4058 GN=CPR PE=2 SV=1	CPR	1	0.000106629	131.22	QYEHFNK(1)VAK	2	-0.90389	1
	TRINITY_DN34086_c0_g1_m.24848	276	K	"UDP-sulfoquinovose synthase, chloroplastic OS=Spinacia oleracea OX=3562 GN=SQD1 PE=1 SV=1"	SQD1	1	0.000105983	66.913	QASSFYHLSK(1)VHDSNNIAFTCK	3	-0.52022	1
	TRINITY_DN34086_c0_g1_m.24848	90	K	"UDP-sulfoquinovose synthase, chloroplastic OS=Spinacia oleracea OX=3562 GN=SQD1 PE=1 SV=1"	SQD1	1	1.46068e-05	83.061	SPSSGFDQSSTEPSK(1)SQR	2	-0.39792	1
	TRINITY_DN34086_c0_g1_m.24848	428	K	"UDP-sulfoquinovose synthase, chloroplastic OS=Spinacia oleracea OX=3562 GN=SQD1 PE=1 SV=1"	SQD1	1	6.1946e-05	214.78	VEAEEHYYNAK(1)HTK	2	-0.046278	2
	TRINITY_DN34086_c0_g1_m.24848	75	K	"UDP-sulfoquinovose synthase, chloroplastic OS=Spinacia oleracea OX=3562 GN=SQD1 PE=1 SV=1"	SQD1	1	6.21749e-09	117.03	EASK(1)SPSSGFDQSSTEPSK	2	5.8694	1
	TRINITY_DN34112_c0_g1_m.24908	316	K	NEDD8 ultimate buster 1 OS=Mus musculus OX=10090 GN=Nub1 PE=1 SV=2	Nub1	1	0.0129717	56.014	EHEAK(1)QALR	2	-2.1265	1
	TRINITY_DN34124_c0_g1_m.24937	249	K	Probable aspartyl aminopeptidase OS=Ricinus communis OX=3988 GN=RCOM_1506700 PE=2 SV=2	RCOM_1506700	1	0.000111676	151.22	LEETSLESK(1)DR	2	1.13	1
	TRINITY_DN34148_c3_g2_m.24996	553	K	"Adenylate kinase 5, chloroplastic OS=Arabidopsis thaliana OX=3702 GN=At5g35170 PE=1 SV=1"	At5g35170	1	0.00962501	56.202	MSYPYQYELYK(1)R	2	2.5429	1
	TRINITY_DN34148_c3_g2_m.24996	217	K	"Adenylate kinase 5, chloroplastic OS=Arabidopsis thaliana OX=3702 GN=At5g35170 PE=1 SV=1"	At5g35170	1	0.00619353	103.87	RLDPVTGK(1)IYHLK	3	-3.8395	1
	TRINITY_DN34148_c3_g2_m.24996	165	K	"Adenylate kinase 5, chloroplastic OS=Arabidopsis thaliana OX=3702 GN=At5g35170 PE=1 SV=1"	At5g35170	1	4.93695e-06	123.42	EK(1)GWLLDGYPR	2	-3.8781	1
	TRINITY_DN34148_c3_g2_m.24996	245	K	"Adenylate kinase 5, chloroplastic OS=Arabidopsis thaliana OX=3702 GN=At5g35170 PE=1 SV=1"	At5g35170	1	0.00111714	169.57	LITRPDDTDEK(1)AK	2	1.035	1
	TRINITY_DN34148_c3_g2_m.24996	313	K	"Adenylate kinase 5, chloroplastic OS=Arabidopsis thaliana OX=3702 GN=At5g35170 PE=1 SV=1"	At5g35170	1	1.10939e-08	126.63	LENANILNK(1)SSSIQDNWR	2	2.9273	1
	TRINITY_DN34163_c0_g1_m.25039	118	K	"Pentatricopeptide repeat-containing protein At3g02650, mitochondrial OS=Arabidopsis thaliana OX=3702 GN=At3g02650 PE=2 SV=1"	At3g02650	1	0.00568315	46.358	NK(1)TYDDGSSSLESR	2	2.2117	1
	TRINITY_DN34195_c0_g1_m.25122	377	K	"Ascorbate transporter, chloroplastic OS=Arabidopsis thaliana OX=3702 GN=PHT4;4 PE=1 SV=1"	PHT4;4	1	3.10435e-08	199.3	AYSSPK(1)EDPELSEEEK	2	-2.4897	2
	TRINITY_DN34199_c1_g2_m.25130	434	K	Peroxisomal fatty acid beta-oxidation multifunctional protein AIM1 OS=Arabidopsis thaliana OX=3702 GN=AIM1 PE=1 SV=1	AIM1	1	0.00958827	61.48	VVGEK(1)TSSQDR	2	-3.1417	1
	TRINITY_DN34203_c0_g1_m.25150	441	K	Pre-mRNA-splicing factor SYF1 OS=Rattus norvegicus OX=10116 GN=Xab2 PE=2 SV=1	Xab2	1	1.18911e-05	117.99	LYESHK(1)DIANAR	2	0.007735	1
	TRINITY_DN34259_c0_g1_m.25314	417	K	Serine/threonine-protein phosphatase 5 OS=Arabidopsis thaliana OX=3702 GN=PAPP5 PE=1 SV=1	PAPP5	1	0.000621203	123.99	SHEVK(1)DEGYEIEHDGK	3	-0.66146	1
	TRINITY_DN34276_c1_g1_m.25370	398	K	"4-alpha-glucanotransferase, chloroplastic/amyloplastic OS=Solanum tuberosum OX=4113 GN=DPEP PE=1 SV=1"	DPEP	1	0.013641	57.032	VAMVGQWK(1)AGPGK	2	-4.546	1
	TRINITY_DN34291_c0_g1_m.25397	373	K	SWR1-complex protein 4 OS=Arabidopsis thaliana OX=3702 GN=SWC4 PE=1 SV=1	SWC4	1	0.00295721	70.389	QLQYK(1)EAEGSSFR	2	-2.5134	1
	TRINITY_DN34291_c0_g1_m.25397	203	K	SWR1-complex protein 4 OS=Arabidopsis thaliana OX=3702 GN=SWC4 PE=1 SV=1	SWC4	1	0.0114261	74.424	ESYNVSQEK(1)ER	2	0.51487	1
	TRINITY_DN34292_c0_g1_m.25399	35	K	Armadillo btb protein 1 [Morus notabilis]		1	0.00456467	72.031	SAQEAEASK(1)QDCSELAK	2	-0.34256	1
	TRINITY_DN34335_c0_g1_m.25502	137	K	"Imidazoleglycerol-phosphate dehydratase, chloroplastic OS=Pisum sativum OX=3888 GN=HIS3 PE=2 SV=1"	HIS3	0.965355	0.000681602	132.44	ESLK(0.965)EDPK(0.035)DNAK	2	-0.45943	1
	TRINITY_DN34335_c0_g1_m.25502	154	K	"Imidazoleglycerol-phosphate dehydratase, chloroplastic OS=Pisum sativum OX=3888 GN=HIS3 PE=2 SV=1"	HIS3	1	0.00658897	90.761	TADAAK(1)ESIR	2	-6.3713	1
	TRINITY_DN34358_c0_g1_m.25569	566	K	"Glutamate--tRNA ligase, cytoplasmic OS=Arabidopsis thaliana OX=3702 GN=At5g26710 PE=1 SV=1"	At5g26710	1	0.00120111	95.138	YEGAGEK(1)ATTYTK	2	-0.79373	1
	TRINITY_DN34358_c0_g1_m.25569	332	K	"Glutamate--tRNA ligase, cytoplasmic OS=Arabidopsis thaliana OX=3702 GN=At5g26710 PE=1 SV=1"	At5g26710	1	0.0233248	48.157	MDGIESK(1)CR	2	-3.2744	1
	TRINITY_DN34358_c0_g1_m.25569	346	K	"Glutamate--tRNA ligase, cytoplasmic OS=Arabidopsis thaliana OX=3702 GN=At5g26710 PE=1 SV=1"	At5g26710	1	0.0110095	55.235	LWK(1)EMIAGSER	2	-5.1501	1
	TRINITY_DN34358_c0_g1_m.25569	193	K	"Glutamate--tRNA ligase, cytoplasmic OS=Arabidopsis thaliana OX=3702 GN=At5g26710 PE=1 SV=1"	At5g26710	1	1.71334e-10	180.49	DLQSANQSTK(1)SVNGDVSK	2	-1.5304	1
	TRINITY_DN34367_c0_g1_m.25596	101	K	"Methylcrotonoyl-CoA carboxylase subunit alpha, mitochondrial OS=Glycine max OX=3847 GN=MCCA PE=1 SV=2"	MCCA	1	0.0158025	81.335	HSLHVK(1)SADEAVR	3	-4.3204	1
	TRINITY_DN34367_c0_g1_m.25596	620	K	"Methylcrotonoyl-CoA carboxylase subunit alpha, mitochondrial OS=Glycine max OX=3847 GN=MCCA PE=1 SV=2"	MCCA	1	0.000632961	118.91	ATK(1)LGNHDFR	2	-1.6839	1
	TRINITY_DN34368_c0_g1_m.25597	220	K	Regulator of nonsense transcripts UPF3 OS=Arabidopsis thaliana OX=3702 GN=UPF3 PE=1 SV=1	UPF3	0.998298	0.0391934	57.888	EKVK(0.002)NTNRK(0.998)EK	2	-27.326	1
	TRINITY_DN34399_c0_g1_m.25687	398	K	"ATP-dependent zinc metalloprotease FTSH 11, chloroplastic/mitochondrial OS=Arabidopsis thaliana OX=3702 GN=FTSH11 PE=1 SV=1"	FTSH11	1	0.00100405	91.939	LPK(1)GILLTGAPGTGK	2	-2.9258	1
	TRINITY_DN34401_c2_g2_m.25697	427	K	"Proline--tRNA ligase, cytoplasmic OS=Arabidopsis thaliana OX=3702 GN=At3g62120 PE=1 SV=1"	At3g62120	1	7.58003e-05	138.71	IEIGPK(1)DLANNQVR	2	-1.8007	1
	TRINITY_DN34409_c1_g1_m.25720	233	K	SUMO-activating enzyme subunit 2 OS=Arabidopsis thaliana OX=3702 GN=SAE2 PE=1 SV=1	SAE2	1	0.00683442	94.804	NNEDIEHYGK(1)R	2	-1.6465	1
	TRINITY_DN34409_c1_g1_m.25720	5	K	SUMO-activating enzyme subunit 2 OS=Arabidopsis thaliana OX=3702 GN=SAE2 PE=1 SV=1	SAE2	1	5.688e-05	108.24	ASDK(1)HFSAIEGAK	2	-1.442	1
	TRINITY_DN34426_c0_g1_m.25768	236	K	"Histidine--tRNA ligase, cytoplasmic OS=Arabidopsis thaliana OX=3702 GN=At3g02760 PE=2 SV=1"	At3g02760	1	0.00809279	76.833	LLHSK(1)TR	2	-4.6263	1
	TRINITY_DN34427_c0_g1_m.25770	369	K	"Zeaxanthin epoxidase, chloroplastic OS=Prunus armeniaca OX=36596 PE=2 SV=1"		1	9.8503e-05	121.67	TPTLNWGK(1)GR	2	-5.0211	1
	TRINITY_DN34445_c2_g9_m.25825	241	K	"Glyceraldehyde-3-phosphate dehydrogenase A, chloroplastic OS=Pisum sativum OX=3888 GN=GAPA PE=1 SV=2"	GAPA	1	5.87141e-06	83.474	FGIIK(1)GTMTTTHSYTGDQR	3	-2.2228	2
	TRINITY_DN34445_c2_g9_m.25825	185	K	"Glyceraldehyde-3-phosphate dehydrogenase A, chloroplastic OS=Pisum sativum OX=3888 GN=GAPA PE=1 SV=2"	GAPA	1	0.0155607	150.21	HIQAGAK(1)K	2	-2.708	2
	TRINITY_DN34445_c2_g9_m.25825	178	K	"Glyceraldehyde-3-phosphate dehydrogenase A, chloroplastic OS=Pisum sativum OX=3888 GN=GAPA PE=1 SV=2"	GAPA	1	0.000980831	167.76	EGAGK(1)HIQAGAK(1)K	2	-2.0138	2
	TRINITY_DN34445_c2_g9_m.25825	236	K	"Glyceraldehyde-3-phosphate dehydrogenase A, chloroplastic OS=Pisum sativum OX=3888 GN=GAPA PE=1 SV=2"	GAPA	1	0.00542619	81.642	VLDQK(1)FGIIK	2	-4.861	1
	TRINITY_DN34445_c2_g9_m.25825	295	K	"Glyceraldehyde-3-phosphate dehydrogenase A, chloroplastic OS=Pisum sativum OX=3888 GN=GAPA PE=1 SV=2"	GAPA	1	0.010284	67.903	GK(1)LNGIALR	2	-5.8446	1
	TRINITY_DN34449_c0_g2_m.25834	864	K	26S proteasome non-ATPase regulatory subunit 1 homolog A OS=Arabidopsis thaliana OX=3702 GN=RPN2A PE=1 SV=1	RPN2A	1	0.000822831	52.149	ANAEK(1)AAGADSSSVAASTGK	2	-1.0733	1
	TRINITY_DN34449_c0_g2_m.25834	130	K	26S proteasome non-ATPase regulatory subunit 1 homolog A OS=Arabidopsis thaliana OX=3702 GN=RPN2A PE=1 SV=1	RPN2A	1	0.000165017	112.7	AAESSDEATK(1)VDPR	2	19.308	2
	TRINITY_DN34449_c0_g2_m.25834	120	K	26S proteasome non-ATPase regulatory subunit 1 homolog A OS=Arabidopsis thaliana OX=3702 GN=RPN2A PE=1 SV=1	RPN2A	1	0.00290956	64.266	SK(1)AAESSDEATK	2	-3.5326	1
	TRINITY_DN34449_c0_g2_m.25834	886	K	26S proteasome non-ATPase regulatory subunit 1 homolog A OS=Arabidopsis thaliana OX=3702 GN=RPN2A PE=1 SV=1	RPN2A	1	1.20154e-12	182.22	SSGDK(1)EGDSMQVDNNPSEK	2	-0.2802	2
	TRINITY_DN34449_c0_g2_m.25834	729	K	26S proteasome non-ATPase regulatory subunit 1 homolog A OS=Arabidopsis thaliana OX=3702 GN=RPN2A PE=1 SV=1	RPN2A	1	0.037421	43.168	IILDK(1)HEDTMSK	2	-2.3256	1
	TRINITY_DN34462_c0_g1_m.25874	401	K	Eukaryotic translation initiation factor 4B1 OS=Arabidopsis thaliana OX=3702 GN=EIF4B1 PE=1 SV=1	EIF4B1	0.999998	0.00930828	59.645	ILKEEIEHLK(1)K	3	-7.2748	1
	TRINITY_DN34475_c0_g2_m.25914	313	K	Far upstream element-binding protein 3 OS=Homo sapiens OX=9606 GN=FUBP3 PE=1 SV=2	FUBP3	1	0.00340913	46.768	IQLIPQHLPEGDESK(1)ER	3	-3.2844	1
	TRINITY_DN34490_c2_g2_m.25963	216	K	"Malonyl-CoA decarboxylase, mitochondrial OS=Mus musculus OX=10090 GN=Mlycd PE=1 SV=1"	Mlycd	1	0.0283543	46.033	ALDSHLK(1)EK	2	-1.9673	1
	TRINITY_DN34497_c0_g1_m.25978	98	K	"Leucine--tRNA ligase, chloroplastic/mitochondrial OS=Arabidopsis thaliana OX=3702 GN=EMB2369 PE=2 SV=1"	EMB2369	1	0.00111311	99.34	AYPFHEIEPK(1)WQR	2	5.2457	1
	TRINITY_DN34503_c0_g1_m.25991	578	K	"Glucose-6-phosphate 1-dehydrogenase, chloroplastic OS=Solanum tuberosum OX=4113 PE=1 SV=1"		1	0.000419335	87.895	GPVGAHYLAAK(1)YNVR	2	0.76035	1
	TRINITY_DN34503_c0_g1_m.25991	385	K	"Glucose-6-phosphate 1-dehydrogenase, chloroplastic OS=Solanum tuberosum OX=4113 PE=1 SV=1"		1	0.0140484	54.556	SMRPLQLEDVVVGQYK(1)GHSK	3	-1.4207	2
	TRINITY_DN34515_c1_g1_m.26020	308	K	Inositol-3-phosphate synthase OS=Sesamum indicum OX=4182 PE=2 SV=1		1	6.7315e-08	200.82	NTTLIGGDDFK(1)SGQTK	2	1.3347	1
	TRINITY_DN34515_c1_g1_m.26020	446	K	Inositol-3-phosphate synthase OS=Sesamum indicum OX=4182 PE=2 SV=1		1	3.13205e-05	123.5	IQFK(1)AEGEGK	2	-3.4709	1
	TRINITY_DN34515_c1_g1_m.26020	95	K	Inositol-3-phosphate synthase OS=Sesamum indicum OX=4182 PE=2 SV=1		1	1.12506e-12	149.14	DK(1)VQQANYFGSLTQASSIR	2	0.5621	1
	TRINITY_DN34515_c1_g1_m.26020	54	K	Inositol-3-phosphate synthase OS=Sesamum indicum OX=4182 PE=2 SV=1		1	0.000450624	115.41	YEFK(1)TDTHVPK	2	-0.3263	1
	TRINITY_DN34515_c1_g1_m.26020	211	K	Inositol-3-phosphate synthase OS=Sesamum indicum OX=4182 PE=2 SV=1		1	0.0116241	78.864	KEQVEQVIK(1)DIR	2	-1.8865	1
	TRINITY_DN34515_c1_g1_m.26020	47	K	Inositol-3-phosphate synthase OS=Sesamum indicum OX=4182 PE=2 SV=1		0.987281	0.000736814	150.44	GTYQWIVK(0.013)PK(0.987)TVK	2	0.63841	1
	TRINITY_DN34555_c1_g1_m.26145	449	K	Pyrophosphate--fructose 6-phosphate 1-phosphotransferase subunit beta OS=Ricinus communis OX=3988 GN=PFP-BETA PE=3 SV=1	PFP-BETA	1	0.00249348	78.888	GEFK(1)GQSHFFGYEGR	2	3.8965	1
	TRINITY_DN34555_c1_g1_m.26145	196	K	Pyrophosphate--fructose 6-phosphate 1-phosphotransferase subunit beta OS=Ricinus communis OX=3988 GN=PFP-BETA PE=3 SV=1	PFP-BETA	0.999999	0.00302964	74.62	DKIETPEQFK(1)QAEETAR	2	3.3386	2
	TRINITY_DN34559_c0_g1_m.26156	237	K	Tripeptidyl-peptidase 2 OS=Arabidopsis thaliana OX=3702 GN=TPP2 PE=1 SV=1	TPP2	1	0.000215318	110.52	AVK(1)HLDEFEQK	2	-2.2948	1
	TRINITY_DN34559_c0_g1_m.26156	234	K	Tripeptidyl-peptidase 2 OS=Arabidopsis thaliana OX=3702 GN=TPP2 PE=1 SV=1	TPP2	1	0.0124394	60.892	NQEEIAK(1)AVK	2	-1.7419	1
	TRINITY_DN34559_c0_g1_m.26156	245	K	Tripeptidyl-peptidase 2 OS=Arabidopsis thaliana OX=3702 GN=TPP2 PE=1 SV=1	TPP2	1	2.41834e-06	178.95	HLDEFEQK(1)HIK	2	-0.2189	2
	TRINITY_DN34559_c0_g1_m.26156	1223	K	Tripeptidyl-peptidase 2 OS=Arabidopsis thaliana OX=3702 GN=TPP2 PE=1 SV=1	TPP2	1	2.8434e-05	139.7	FFALK(1)TDTEDEEAEK	2	3.6546	1
	TRINITY_DN34559_c0_g1_m.26156	1276	K	Tripeptidyl-peptidase 2 OS=Arabidopsis thaliana OX=3702 GN=TPP2 PE=1 SV=1	TPP2	1	0.000513294	120.65	SKDAAASEAK(1)DTEK	2	-1.3039	2
	TRINITY_DN34559_c0_g1_m.26156	1301	K	Tripeptidyl-peptidase 2 OS=Arabidopsis thaliana OX=3702 GN=TPP2 PE=1 SV=1	TPP2	1	0.000257505	78.75	KVDPAEQDSGDQPDLFEENFK(1)ELK	3	-1.8996	1
	TRINITY_DN34559_c0_g1_m.26156	984	K	Tripeptidyl-peptidase 2 OS=Arabidopsis thaliana OX=3702 GN=TPP2 PE=1 SV=1	TPP2	1	4.87559e-05	75.012	VHAMGDVYPNSSK(1)LPK	2	1.749	1
	TRINITY_DN34559_c0_g1_m.26156	1006	K	Tripeptidyl-peptidase 2 OS=Arabidopsis thaliana OX=3702 GN=TPP2 PE=1 SV=1	TPP2	1	0.00199937	67.548	HDNVQHLEK(1)LK	2	-1.6633	2
	TRINITY_DN34559_c0_g1_m.26156	1233	K	Tripeptidyl-peptidase 2 OS=Arabidopsis thaliana OX=3702 GN=TPP2 PE=1 SV=1	TPP2	1	0.00258624	76.85	TDTEDEEAEK(1)LK	2	-6.5415	1
	TRINITY_DN34559_c0_g1_m.26156	957	K	Tripeptidyl-peptidase 2 OS=Arabidopsis thaliana OX=3702 GN=TPP2 PE=1 SV=1	TPP2	0.999985	0.021657	57.279	IYDTK(1)FESQFYMISDPNKR	3	-2.7379	1
	TRINITY_DN34559_c0_g1_m.26156	248	K	Tripeptidyl-peptidase 2 OS=Arabidopsis thaliana OX=3702 GN=TPP2 PE=1 SV=1	TPP2	1	0.00247849	69.716	HIK(1)LDDVK	2	-3.6019	1
	TRINITY_DN34559_c0_g1_m.26156	1213	K	Tripeptidyl-peptidase 2 OS=Arabidopsis thaliana OX=3702 GN=TPP2 PE=1 SV=1	TPP2	1	0.0123353	46.206	IIEAANEVVDSIDK(1)EELAK	2	-1.79	1
	TRINITY_DN34559_c0_g1_m.26156	923	K	Tripeptidyl-peptidase 2 OS=Arabidopsis thaliana OX=3702 GN=TPP2 PE=1 SV=1	TPP2	1	0.0135281	76.85	LPSGK(1)QILVLK	2	-5.678	1
	TRINITY_DN34559_c0_g1_m.26156	1093	K	Tripeptidyl-peptidase 2 OS=Arabidopsis thaliana OX=3702 GN=TPP2 PE=1 SV=1	TPP2	1	0.0150232	83.214	LSYHGNGEGK(1)NPQK	2	-1.3378	3
	TRINITY_DN34559_c0_g1_m.26156	908	K	Tripeptidyl-peptidase 2 OS=Arabidopsis thaliana OX=3702 GN=TPP2 PE=1 SV=1	TPP2	1	1.11294e-07	116.36	TPYRPIEAK(1)LSTLTADRDR	4	-3.7436	3
	TRINITY_DN34559_c0_g1_m.26156	1312	K	Tripeptidyl-peptidase 2 OS=Arabidopsis thaliana OX=3702 GN=TPP2 PE=1 SV=1	TPP2	1	0.0116259	76.255	SK(1)YGTLLVIHER	2	-0.86411	1
	TRINITY_DN34559_c0_g1_m.26156	897	K	Tripeptidyl-peptidase 2 OS=Arabidopsis thaliana OX=3702 GN=TPP2 PE=1 SV=1	TPP2	1	0.0070992	69.905	LAPAAILNK(1)VR	2	-5.2441	1
	TRINITY_DN34573_c0_g1_m.26207	144	K	Pantothenate kinase 2 OS=Arabidopsis thaliana OX=3702 GN=PANK2 PE=1 SV=2	PANK2	1	0.0134034	51.864	LHFVK(1)FETHK	3	-6.0483	1
	TRINITY_DN34573_c0_g1_m.26207	876	K	Pantothenate kinase 2 OS=Arabidopsis thaliana OX=3702 GN=PANK2 PE=1 SV=2	PANK2	1	0.00396903	63.766	ALHTNFNAQFK(1)CDALK	2	2.1672	1
	TRINITY_DN34590_c4_g1_m.26257	123	K	"Cytochrome b-c1 complex subunit Rieske-1, mitochondrial (Fragment) OS=Nicotiana tabacum OX=4097 PE=2 SV=1"		1	1.89906e-06	154.09	NPTSK(1)IMYDEYNHER	2	1.0724	2
	TRINITY_DN34620_c2_g1_m.26355	209	K	"Chorismate synthase, chloroplastic OS=Arabidopsis thaliana OX=3702 GN=EMB1144 PE=2 SV=2"	EMB1144	1	0.00857832	82.437	PSHADATYDMK(1)YGIR	2	-1.3399	2
	TRINITY_DN34662_c1_g1_m.26482	108	K	Somatic embryogenesis receptor kinase 2 OS=Arabidopsis thaliana OX=3702 GN=SERK2 PE=1 SV=1	SERK2	1	0.00214314	85.813	LMDYK(1)DTHVTTAVR	2	0.53074	2
	TRINITY_DN34665_c0_g1_m.26495	549	K	"Probable acyl-activating enzyme 16, chloroplastic OS=Arabidopsis thaliana OX=3702 GN=AAE16 PE=2 SV=1"	AAE16	1	0.00274433	70.598	VVDSESGEVLPPGSK(1)GIVK	2	1.2514	1
	TRINITY_DN34665_c0_g1_m.26495	224	K	"Probable acyl-activating enzyme 16, chloroplastic OS=Arabidopsis thaliana OX=3702 GN=AAE16 PE=2 SV=1"	AAE16	1	0.00127728	85.622	ISEAFQSK(1)ANMR	2	-0.50158	2
	TRINITY_DN34666_c0_g1_m.26497	466	K	"Imidazole glycerol phosphate synthase hisHF, chloroplastic OS=Arabidopsis thaliana OX=3702 GN=HISN4 PE=2 SV=1"	HISN4	1	0.0219707	41.824	VYVK(1)DPSDVEFK	2	0.52314	1
	TRINITY_DN34666_c0_g1_m.26497	261	K	"Imidazole glycerol phosphate synthase hisHF, chloroplastic OS=Arabidopsis thaliana OX=3702 GN=HISN4 PE=2 SV=1"	HISN4	1	4.09383e-05	70.831	GNVHAVQFHPEK(1)SGDVGLSVLR	3	-3.0092	1
	TRINITY_DN34666_c0_g1_m.26497	474	K	"Imidazole glycerol phosphate synthase hisHF, chloroplastic OS=Arabidopsis thaliana OX=3702 GN=HISN4 PE=2 SV=1"	HISN4	1	4.7096e-06	136.84	DPSDVEFK(1)TVK	2	-2.1796	1
	TRINITY_DN34666_c0_g1_m.26497	314	K	"Imidazole glycerol phosphate synthase hisHF, chloroplastic OS=Arabidopsis thaliana OX=3702 GN=HISN4 PE=2 SV=1"	HISN4	1	1.27432e-05	91.457	TNDNGDLVVTK(1)GDQYDVR	2	2.2173	1
	TRINITY_DN34677_c0_g1_m.26522	826	K	Phospholipase D delta OS=Arabidopsis thaliana OX=3702 GN=PLDDELTA PE=1 SV=2	PLDDELTA	1	7.00509e-06	175.64	VNEIAEHNWK(1)R	2	1.4725	2
	TRINITY_DN34677_c0_g1_m.26522	296	K	Phospholipase D delta OS=Arabidopsis thaliana OX=3702 GN=PLDDELTA PE=1 SV=2	PLDDELTA	1	0.00332217	93.561	YK(1)SQEGVR	2	-2.9008	1
	TRINITY_DN34704_c0_g1_m.26598	89	K	Protein JOKA2 OS=Solanum tuberosum OX=4113 GN=JOKA2 PE=1 SV=1	JOKA2	1	0.0101799	78.816	FLRIDVQLK(1)NDK	2	-9.9936	1
	TRINITY_DN34726_c1_g3_m.26663	252	K	Long chain acyl-CoA synthetase 4 OS=Arabidopsis thaliana OX=3702 GN=LACS4 PE=2 SV=1	LACS4	1	0.0427443	43.734	LK(1)GFEFIK	2	-5.374	1
	TRINITY_DN34744_c0_g1_m.26713	360	K	"Probable mitochondrial-processing peptidase subunit beta, mitochondrial OS=Arabidopsis thaliana OX=3702 GN=At3g02090 PE=1 SV=2"	At3g02090	1	7.50287e-14	187.01	SSFTK(1)LSSDDPTTASQLVAK	2	1.7985	1
	TRINITY_DN34744_c0_g1_m.26713	156	K	"Probable mitochondrial-processing peptidase subunit beta, mitochondrial OS=Arabidopsis thaliana OX=3702 GN=At3g02090 PE=1 SV=2"	At3g02090	1	4.82863e-07	117.41	ILSAPETK(1)VTTLPNGLR	2	3.8927	1
	TRINITY_DN34744_c0_g1_m.26713	432	K	"Probable mitochondrial-processing peptidase subunit beta, mitochondrial OS=Arabidopsis thaliana OX=3702 GN=At3g02090 PE=1 SV=2"	At3g02090	1	0.000487521	130.71	NAGGGK(1)HMGSELAQR	2	-0.89725	3
	TRINITY_DN34744_c0_g1_m.26713	122	K	"Probable mitochondrial-processing peptidase subunit beta, mitochondrial OS=Arabidopsis thaliana OX=3702 GN=At3g02090 PE=1 SV=2"	At3g02090	1	0.000180499	153.33	SK(1)LQQLENPDPR	2	-3.3534	1
	TRINITY_DN34744_c0_g1_m.26713	135	K	"Probable mitochondrial-processing peptidase subunit beta, mitochondrial OS=Arabidopsis thaliana OX=3702 GN=At3g02090 PE=1 SV=2"	At3g02090	1	3.69723e-08	159.44	FLK(1)YGSPHPTVTDHTR	2	-0.30174	3
	TRINITY_DN34744_c0_g1_m.26713	242	K	"Probable mitochondrial-processing peptidase subunit beta, mitochondrial OS=Arabidopsis thaliana OX=3702 GN=At3g02090 PE=1 SV=2"	At3g02090	0.998562	0.011227	86.729	EQTTYYAK(0.999)VLDK(0.001)DVPK	2	-0.52916	1
	TRINITY_DN34749_c0_g1_m.26727	374	K	Cullin-associated NEDD8-dissociated protein 1 OS=Arabidopsis thaliana OX=3702 GN=CAND1 PE=1 SV=1	CAND1	1	0.0135468	70.389	LYEEACPK(1)LIER	2	-2.7097	1
	TRINITY_DN34749_c0_g1_m.26727	1129	K	Cullin-associated NEDD8-dissociated protein 1 OS=Arabidopsis thaliana OX=3702 GN=CAND1 PE=1 SV=1	CAND1	1	0.0369498	45.939	MPCHLILSK(1)LSEK	2	-2.8654	1
	TRINITY_DN34752_c1_g2_m.26731	160	K	Eukaryotic translation initiation factor 2 subunit 3 OS=Homo sapiens OX=9606 GN=EIF2S3 PE=1 SV=3	EIF2S3	1	0.00375524	69.905	IYK(1)CEDER	2	-3.6513	1
	TRINITY_DN34752_c1_g2_m.26731	140	K	Eukaryotic translation initiation factor 2 subunit 3 OS=Homo sapiens OX=9606 GN=EIF2S3 PE=1 SV=3	EIF2S3	1	0.0138305	78.178	FK(1)NELER	2	-4.7175	1
	TRINITY_DN34758_c1_g4_m.26744	403	K	4-alpha-glucanotransferase DPE2 OS=Arabidopsis thaliana OX=3702 GN=DPE2 PE=1 SV=1	DPE2	1	0.00194396	106.47	SLSEK(1)SLLDNEDKIR	2	2.2269	1
	TRINITY_DN34758_c1_g4_m.26744	677	K	4-alpha-glucanotransferase DPE2 OS=Arabidopsis thaliana OX=3702 GN=DPE2 PE=1 SV=1	DPE2	1	8.45371e-09	146.58	IGAQAK(1)QESAVPSTEK	2	-0.66783	1
	TRINITY_DN34758_c1_g4_m.26744	632	K	4-alpha-glucanotransferase DPE2 OS=Arabidopsis thaliana OX=3702 GN=DPE2 PE=1 SV=1	DPE2	1	0.000558464	85.813	YTTRPATEETINNPTNPK(1)HYWR	3	-0.86291	2
	TRINITY_DN34758_c1_g4_m.26744	108	K	4-alpha-glucanotransferase DPE2 OS=Arabidopsis thaliana OX=3702 GN=DPE2 PE=1 SV=1	DPE2	1	3.68813e-05	119.79	EQLDGK(1)DVDYEATMTTK	2	2.5264	1
	TRINITY_DN34766_c1_g1_m.26770	697	K	Glutamine-dependent NAD(+) synthetase OS=Arabidopsis thaliana OX=3702 GN=At1g55090 PE=2 SV=1	At1g55090	1	0.00683318	47.27	NLDGEK(1)IHLEEPSDHEK	3	-2.6381	1
	TRINITY_DN34784_c0_g1_m.26822	173	K	Serine carboxypeptidase-like 27 OS=Arabidopsis thaliana OX=3702 GN=SCPL27 PE=2 SV=1	SCPL27	1	0.0043861	67.889	FPQYK(1)HR	2	-3.0077	1
	TRINITY_DN34798_c1_g1_m.26863	951	K	"Alpha-1,4 glucan phosphorylase L-1 isozyme, chloroplastic/amyloplastic OS=Solanum tuberosum OX=4113 PE=1 SV=2"		1	1.36914e-08	163.93	MSILNTAGSYK(1)FSSDR	2	1.0642	2
	TRINITY_DN34798_c1_g1_m.26863	757	K	"Alpha-1,4 glucan phosphorylase L-1 isozyme, chloroplastic/amyloplastic OS=Solanum tuberosum OX=4113 PE=1 SV=2"		1	2.20258e-05	105.04	AFATYVQAK(1)R	2	-4.0395	1
	TRINITY_DN34798_c1_g1_m.26863	659	K	"Alpha-1,4 glucan phosphorylase L-1 isozyme, chloroplastic/amyloplastic OS=Solanum tuberosum OX=4113 PE=1 SV=2"		1	2.4439e-11	183	LAELSK(1)FADNEDLQNQWR	2	2.9365	1
	TRINITY_DN34798_c1_g1_m.26863	927	K	"Alpha-1,4 glucan phosphorylase L-1 isozyme, chloroplastic/amyloplastic OS=Solanum tuberosum OX=4113 PE=1 SV=2"		1	0.000928365	73.502	DFPSYIECQEK(1)VDEAYR	2	4.8291	1
	TRINITY_DN34798_c1_g1_m.26863	266	K	"Alpha-1,4 glucan phosphorylase L-1 isozyme, chloroplastic/amyloplastic OS=Solanum tuberosum OX=4113 PE=1 SV=2"		1	0.0131582	74.849	FYGK(1)LVSGSDGK	2	-3.5505	1
	TRINITY_DN34798_c1_g1_m.26863	617	K	"Alpha-1,4 glucan phosphorylase L-1 isozyme, chloroplastic/amyloplastic OS=Solanum tuberosum OX=4113 PE=1 SV=2"		1	0.00231477	134.66	FQNK(1)TNGVTPR	2	-0.20631	2
	TRINITY_DN34802_c0_g1_m.26869	30	K	Linoleate 9S-lipoxygenase 5 OS=Arabidopsis thaliana OX=3702 GN=LOX5 PE=2 SV=2	LOX5	1	4.60604e-06	108.2	AVTNHK(1)VVETK	2	-2.1721	1
	TRINITY_DN34893_c0_g1_m.27120	559	K	Long chain acyl-CoA synthetase 8 OS=Arabidopsis thaliana OX=3702 GN=LACS8 PE=1 SV=1	LACS8	1	1.08004e-05	228.06	TNEVYK(1)VDESGMR	2	-1.2815	2
	TRINITY_DN34893_c0_g1_m.27120	688	K	Long chain acyl-CoA synthetase 8 OS=Arabidopsis thaliana OX=3702 GN=LACS8 PE=1 SV=1	LACS8	0.999999	0.00403775	69.276	LDKFEVPAK(1)IK	2	-3.4943	1
	TRINITY_DN34893_c0_g1_m.27120	679	K	Long chain acyl-CoA synthetase 8 OS=Arabidopsis thaliana OX=3702 GN=LACS8 PE=1 SV=1	LACS8	0.999644	0.00921236	103.76	AAK(1)LDKFEVPAK	2	-1.2148	1
	TRINITY_DN34893_c0_g1_m.27120	719	K	Long chain acyl-CoA synthetase 8 OS=Arabidopsis thaliana OX=3702 GN=LACS8 PE=1 SV=1	LACS8	1	0.0122463	89.123	FK(1)TELTK	2	-4.923	1
	TRINITY_DN34951_c0_g1_m.27287	342	K	Peptidyl-prolyl cis-trans isomerase CYP59 OS=Arabidopsis thaliana OX=3702 GN=CYP59 PE=1 SV=1	CYP59	1	0.00389498	66.953	GGGCFK(1)CGAVDHIAK	2	4.392	1
	TRINITY_DN34956_c1_g2_m.27304	452	K	"Pentatricopeptide repeat-containing protein At3g49240, mitochondrial OS=Arabidopsis thaliana OX=3702 GN=EMB1796 PE=1 SV=1"	EMB1796	1	0.000447657	106.11	ESRPDDAAGYFK(1)K	2	-0.9797	1
	TRINITY_DN34962_c3_g1_m.27334	70	K	Ubiquitin domain-containing protein DSK2b OS=Arabidopsis thaliana OX=3702 GN=DSK2B PE=1 SV=1	DSK2B	1	4.25272e-06	42.072	ILK(1)DDQTLESYGLAADHTVHMVR	4	-4.2249	1
	TRINITY_DN34965_c0_g1_m.27356	158	K	Probable alpha-mannosidase At5g13980 OS=Arabidopsis thaliana OX=3702 GN=At5g13980 PE=2 SV=1	At5g13980	1	0.00637884	96.311	QHVANDYAK(1)R	2	-1.7848	1
	TRINITY_DN34965_c0_g1_m.27356	678	K	Probable alpha-mannosidase At5g13980 OS=Arabidopsis thaliana OX=3702 GN=At5g13980 PE=2 SV=1	At5g13980	1	6.07303e-07	137.58	ISK(1)VTETSLSANQER	2	0.29942	1
	TRINITY_DN34981_c1_g3_m.27399	258	K	"Pentatricopeptide repeat-containing protein At1g80270, mitochondrial OS=Arabidopsis thaliana OX=3702 GN=At1g80270 PE=2 SV=1"	At1g80270	1	0.00126346	94.804	IPQSFK(1)GELLYR	2	-6.21	1
	TRINITY_DN34983_c1_g1_m.27405	222	K	Serine/threonine-protein phosphatase 7 OS=Arabidopsis thaliana OX=3702 GN=PP7 PE=1 SV=1	PP7	1	0.0205039	67.548	ENEGSVPK(1)ENEER	2	-1.2923	1
	TRINITY_DN34983_c1_g2_m.27409	197	K	Serine/threonine-protein phosphatase 7 [Morus notabilis]		1	0.0370003	50.116	LGGATATSNK(1)DEEIER	2	-0.41805	1
	TRINITY_DN35059_c0_g1_m.27626	98	K	Calmodulin-binding transcription activator 5 OS=Arabidopsis thaliana OX=3702 GN=CAMTA5 PE=2 SV=2	CAMTA5	1	0.0272326	40.533	EAHEHLK(1)VGNEER	3	-2.2659	1
	TRINITY_DN35078_c0_g1_m.27695	362	K	Protein argonaute 5 OS=Arabidopsis thaliana OX=3702 GN=AGO5 PE=1 SV=2	AGO5	1	0.00204857	69.641	TYK(1)ISGISTEPINK	2	-2.2172	2
	TRINITY_DN35096_c0_g1_m.27752	493	K	"Lon protease homolog, mitochondrial OS=Zea mays OX=4577 GN=LON2 PE=1 SV=1"	LON2	1	0.00751869	44.045	ILDEDHYGLTDVK(1)ER	2	2.449	1
	TRINITY_DN35096_c0_g1_m.27752	480	K	"Lon protease homolog, mitochondrial OS=Zea mays OX=4577 GN=LON2 PE=1 SV=1"	LON2	1	0.00300139	65.12	AQK(1)ILDEDHYGLTDVK	2	0.1836	1
	TRINITY_DN35097_c0_g1_m.27753	349	K	26S proteasome non-ATPase regulatory subunit 2 homolog A OS=Arabidopsis thaliana OX=3702 GN=RPN1A PE=1 SV=2	RPN1A	1	2.38733e-05	165.72	TPEDIYK(1)AHLLDGR	2	4.0545	1
	TRINITY_DN35115_c0_g1_m.27807	870	K	"2-oxoglutarate dehydrogenase, mitochondrial OS=Dictyostelium discoideum OX=44689 GN=ogdh PE=3 SV=1"	ogdh	1	1.75015e-05	103.63	SNLSEFDDVQGHPGFDK(1)QGTR	3	-1.1281	1
	TRINITY_DN35115_c0_g1_m.27807	844	K	"2-oxoglutarate dehydrogenase, mitochondrial OS=Dictyostelium discoideum OX=44689 GN=ogdh PE=3 SV=1"	ogdh	1	0.0172854	65.933	KPLIVMAPK(1)NLLR	2	0.20297	1
	TRINITY_DN35115_c0_g1_m.27807	541	K	"2-oxoglutarate dehydrogenase, mitochondrial OS=Dictyostelium discoideum OX=44689 GN=ogdh PE=3 SV=1"	ogdh	1	4.552e-05	186.27	LLESGQVTK(1)EDIDR	2	1.6442	1
	TRINITY_DN35115_c0_g1_m.27807	604	K	"2-oxoglutarate dehydrogenase, mitochondrial OS=Dictyostelium discoideum OX=44689 GN=ogdh PE=3 SV=1"	ogdh	1	1.32133e-07	112.95	NVGK(1)AITALPENFKPHR	2	0.71361	2
	TRINITY_DN35115_c0_g1_m.27807	222	K	"2-oxoglutarate dehydrogenase, mitochondrial OS=Dictyostelium discoideum OX=44689 GN=ogdh PE=3 SV=1"	ogdh	1	0.00204839	79.311	DK(1)IETPTPMQYNR	2	-0.9009	1
	TRINITY_DN35124_c0_g1_m.27840	95	K	"Ribonuclease II, chloroplastic/mitochondrial OS=Arabidopsis thaliana OX=3702 GN=RNR1 PE=2 SV=1"	RNR1	1	0.00189385	59.67	HK(1)IESLESYAIDACK	2	3.5198	1
	TRINITY_DN35125_c0_g1_m.27842	594	K	Protein GRIP OS=Arabidopsis thaliana OX=3702 GN=GRIP PE=1 SV=2	GRIP	1	0.000284982	116.13	IIEEK(1)DNEISR	2	-2.2892	1
	TRINITY_DN35162_c1_g1_m.27944	294	K	Amidase 1 OS=Arabidopsis thaliana OX=3702 GN=AMI1 PE=1 SV=1	AMI1	1	0.0152244	61.48	SVEK(1)LFGGHIVK	2	-4.239	1
	TRINITY_DN35162_c1_g1_m.27944	383	K	Amidase 1 OS=Arabidopsis thaliana OX=3702 GN=AMI1 PE=1 SV=1	AMI1	1	2.57482e-08	196.38	EALEATDEK(1)MDECQDVK	2	9.3383	2
	TRINITY_DN35162_c1_g1_m.27944	351	K	Amidase 1 OS=Arabidopsis thaliana OX=3702 GN=AMI1 PE=1 SV=1	AMI1	1	6.26218e-05	124.06	YEFK(1)NNHGEWIK	2	1.1909	1
	TRINITY_DN35192_c2_g1_m.28046	345	K	Sucrose synthase 2 OS=Pisum sativum OX=3888 GN=SUS2 PE=2 SV=1	SUS2	1	0.000289759	110.88	LIPDAK(1)GTTCNQR	2	-1.5932	1
	TRINITY_DN35199_c2_g1_m.28068	24	K	NADH--cytochrome b5 reductase 1 OS=Arabidopsis thaliana OX=3702 GN=CBR1 PE=1 SV=1	CBR1	1	0.00242612	90.306	GSLDPENFK(1)DFK	2	-3.9373	1
	TRINITY_DN35215_c0_g1_m.28111	349	K	Regulator of nonsense transcripts UPF2 OS=Arabidopsis thaliana OX=3702 GN=UPF2 PE=2 SV=1	UPF2	1	3.21478e-05	193.34	GELSDENATSYEK(1)LR	2	0.041534	1
	TRINITY_DN35215_c0_g1_m.28111	198	K	Regulator of nonsense transcripts UPF2 OS=Arabidopsis thaliana OX=3702 GN=UPF2 PE=2 SV=1	UPF2	1	0.0130787	52.863	VFFPGK(1)SGDDSDTDR	2	-0.63761	1
	TRINITY_DN35216_c0_g1_m.28114	156	K	"Solanesyl diphosphate synthase 1, chloroplastic OS=Arabidopsis thaliana OX=3702 GN=SPS1 PE=1 SV=1"	SPS1	1	0.00227984	70.806	ATAELVGLK(1)ELTTEHR	2	1.5742	1
	TRINITY_DN35217_c1_g2_m.28120	174	K	Vacuolar protein sorting-associated protein 28 homolog 2 OS=Arabidopsis thaliana OX=3702 GN=VPS28-2 PE=1 SV=2	VPS28-2	1	0.000556157	91.993	MSK(1)MGAADELTDQQAR	2	3.2929	1
	TRINITY_DN35220_c0_g1_m.28126	438	K	5-oxoprolinase OS=Arabidopsis thaliana OX=3702 GN=OXP1 PE=1 SV=1	OXP1	1	0.000810974	81.163	LAK(1)EINSYR	2	-3.4008	1
	TRINITY_DN35238_c1_g1_m.28184	60	K	Aconitate hydratase 1 OS=Arabidopsis thaliana OX=3702 GN=ACO1 PE=1 SV=2	ACO1	1	1.53928e-05	181.87	NCDEFQVK(1)SNDVEK	2	-1.7146	2
	TRINITY_DN35238_c1_g1_m.28184	754	K	Aconitate hydratase 1 OS=Arabidopsis thaliana OX=3702 GN=ACO1 PE=1 SV=2	ACO1	1	0.0159441	65.173	TIHIPTGEK(1)LSVFDTAMR	3	-3.9166	1
	TRINITY_DN35238_c1_g1_m.28184	16	K	Aconitate hydratase 1 OS=Arabidopsis thaliana OX=3702 GN=ACO1 PE=1 SV=2	ACO1	1	0.0281979	40.386	TLEK(1)TDGGEFGK	2	0.29038	1
	TRINITY_DN35238_c1_g1_m.28184	76	K	Aconitate hydratase 1 OS=Arabidopsis thaliana OX=3702 GN=ACO1 PE=1 SV=2	ACO1	0.999995	5.63998e-10	125.14	IIDWQNTSPK(1)QVEIPFKPAR	3	-2.6912	1
	TRINITY_DN35238_c1_g1_m.28184	698	K	Aconitate hydratase 1 OS=Arabidopsis thaliana OX=3702 GN=ACO1 PE=1 SV=2	ACO1	1	2.55691e-07	115.79	DSPAAK(1)YLIEHGVDR	2	5.7469	1
	TRINITY_DN35253_c2_g1_m.28229	139	K	5'-methylthioadenosine/S-adenosylhomocysteine nucleosidase 1 OS=Arabidopsis thaliana OX=3702 GN=MTN1 PE=1 SV=1	MTN1	1	0.000838109	117.39	YYGTYK(1)DLR	2	-2.6917	1
	TRINITY_DN35253_c2_g1_m.28229	192	K	5'-methylthioadenosine/S-adenosylhomocysteine nucleosidase 1 OS=Arabidopsis thaliana OX=3702 GN=MTN1 PE=1 SV=1	MTN1	1	0.00114253	51.577	AK(1)GASIGDMFLASDVAFHDR	3	-4.0337	1
	TRINITY_DN35257_c0_g1_m.28250	501	K	"Carbamoyl-phosphate synthase large chain, chloroplastic OS=Arabidopsis thaliana OX=3702 GN=CARB PE=1 SV=1"	CARB	1	0.00961553	58.313	SLECGYSGWGCAK(1)VK	2	2.264	1
	TRINITY_DN35257_c0_g1_m.28250	536	K	"Carbamoyl-phosphate synthase large chain, chloroplastic OS=Arabidopsis thaliana OX=3702 GN=CARB PE=1 SV=1"	CARB	1	0.0178371	67.887	GMK(1)VDDIHQLSYIDK	2	3.7675	2
	TRINITY_DN35257_c0_g1_m.28250	957	K	"Carbamoyl-phosphate synthase large chain, chloroplastic OS=Arabidopsis thaliana OX=3702 GN=CARB PE=1 SV=1"	CARB	1	0.00755288	48.701	TVPFVSK(1)AIGHPLAK	2	5.0203	1
	TRINITY_DN35263_c0_g2_m.28266	612	K	Receptor-like serine/threonine-protein kinase SD1-8 OS=Arabidopsis thaliana OX=3702 GN=SD18 PE=1 SV=1	SD18	0.967166	0.0222347	58.426	AK(0.967)K(0.033)SMLDWK(1)K(1)R	2	-6.6265	1
	TRINITY_DN35263_c0_g2_m.28266	619	K	Receptor-like serine/threonine-protein kinase SD1-8 OS=Arabidopsis thaliana OX=3702 GN=SD18 PE=1 SV=1	SD18	0.999998	0.0222347	58.426	AK(0.967)K(0.033)SMLDWK(1)K(1)R	2	-6.6265	1
	TRINITY_DN35263_c0_g2_m.28266	620	K	Receptor-like serine/threonine-protein kinase SD1-8 OS=Arabidopsis thaliana OX=3702 GN=SD18 PE=1 SV=1	SD18	0.999998	0.0222347	58.426	AK(0.967)K(0.033)SMLDWK(1)K(1)R	2	-6.6265	1
	TRINITY_DN35308_c0_g3_m.28410	536	K	E3 ubiquitin-protein ligase RNF14 OS=Mus musculus OX=10090 GN=Rnf14 PE=1 SV=2	Rnf14	1	0.0157121	54.199	ELEMINELLSVK(1)EMLRDAK	2	8.0138	1
	TRINITY_DN35315_c0_g1_m.28431	228	K	Phototropin-2 OS=Arabidopsis thaliana OX=3702 GN=PHOT2 PE=1 SV=2	PHOT2	1	8.57205e-06	185.9	FLQGPETDQK(1)EVEK	2	0.42943	1
	TRINITY_DN35315_c0_g1_m.28431	513	K	Phototropin-2 OS=Arabidopsis thaliana OX=3702 GN=PHOT2 PE=1 SV=2	PHOT2	1	3.85087e-08	181.9	FLQGPETDQATVSK(1)IR	2	1.4649	1
	TRINITY_DN35339_c0_g1_m.28496	962	K	Ubiquitin-activating enzyme E1 1 OS=Arabidopsis thaliana OX=3702 GN=UBA1 PE=1 SV=1	UBA1	1	0.000530363	119.94	VLDGGHK(1)LEDYR	2	-0.1488	1
	TRINITY_DN35340_c0_g8_m.28498	75	K	3-dehydrosphinganine reductase TSC10A OS=Arabidopsis thaliana OX=3702 GN=TSC10A PE=1 SV=1	TSC10A	1	0.000779604	196.32	SHDK(1)LQDAK	2	-1.6224	1
	TRINITY_DN35340_c0_g8_m.28498	80	K	3-dehydrosphinganine reductase TSC10A OS=Arabidopsis thaliana OX=3702 GN=TSC10A PE=1 SV=1	TSC10A	1	0.0363618	60.589	LQDAK(1)HAIR	2	-3.6152	1
	TRINITY_DN35340_c0_g9_m.28499	88	K	3-dehydrosphinganine reductase TSC10A OS=Arabidopsis thaliana OX=3702 GN=TSC10A PE=1 SV=1	TSC10A	1	0.0363618	60.589	LQDAK(1)HAIR	2	-3.6152	1
	TRINITY_DN35340_c0_g9_m.28499	83	K	3-dehydrosphinganine reductase TSC10A OS=Arabidopsis thaliana OX=3702 GN=TSC10A PE=1 SV=1	TSC10A	1	0.0351727	54.436	SQDK(1)LQDAK	2	-2.5723	1
	TRINITY_DN35344_c3_g2_m.28511	240	K	Exosome complex exonuclease RRP44 homolog A OS=Arabidopsis thaliana OX=3702 GN=RRP44A PE=2 SV=2	RRP44A	1	0.0156453	70.67	GIYHQGK(1)LR	2	-2.0549	1
	TRINITY_DN35368_c0_g6_m.28572	266	K	Polyadenylate-binding protein 8 OS=Arabidopsis thaliana OX=3702 GN=PAB8 PE=1 SV=1	PAB8	1	0.00137159	111.39	TK(1)FNNVYVK	2	-3.3046	1
	TRINITY_DN35368_c0_g6_m.28572	336	K	Polyadenylate-binding protein 8 OS=Arabidopsis thaliana OX=3702 GN=PAB8 PE=1 SV=1	PAB8	1	0.000477263	168.69	FDEK(1)EWFVGK	2	-3.7828	2
	TRINITY_DN35368_c0_g8_m.28573	327	K	Polyadenylate-binding protein 2 OS=Arabidopsis thaliana OX=3702 GN=PAB2 PE=1 SV=1	PAB2	1	0.00245825	94.66	NLDDGITDDK(1)LK	2	-1.8183	1
	TRINITY_DN35369_c2_g1_m.28577	362	K	"Methionine--tRNA ligase, chloroplastic/mitochondrial OS=Arabidopsis thaliana OX=3702 GN=OVA1 PE=2 SV=1"	OVA1	1	0.000582991	92.445	MVFGHGFLTK(1)DGMK	2	0.085239	1
	TRINITY_DN35369_c2_g1_m.28577	594	K	"Methionine--tRNA ligase, chloroplastic/mitochondrial OS=Arabidopsis thaliana OX=3702 GN=OVA1 PE=2 SV=1"	OVA1	1	0.0181356	70.598	IENQAEAENGVEAAK(1)K	2	-0.816	1
	TRINITY_DN35369_c2_g1_m.28577	502	K	"Methionine--tRNA ligase, chloroplastic/mitochondrial OS=Arabidopsis thaliana OX=3702 GN=OVA1 PE=2 SV=1"	OVA1	1	0.00836982	74.733	APWTLFK(1)QGGAAAESAAK	2	2.917	1
	TRINITY_DN35399_c1_g1_m.28667	345	K	"Succinate--CoA ligase [ADP-forming] subunit beta, mitochondrial OS=Oryza sativa subsp. japonica OX=39947 GN=Os02g0621700 PE=1 SV=1"	Os02g0621700	1	0.00748559	60.589	ILTSDEK(1)VK	2	-2.4017	1
	TRINITY_DN35399_c1_g1_m.28667	205	K	"Succinate--CoA ligase [ADP-forming] subunit beta, mitochondrial OS=Oryza sativa subsp. japonica OX=39947 GN=Os02g0621700 PE=1 SV=1"	Os02g0621700	1	0.00966412	53.028	VVDGLAPK(1)VADRNDSIEQVK	3	-3.4901	2
	TRINITY_DN35399_c1_g1_m.28667	197	K	"Succinate--CoA ligase [ADP-forming] subunit beta, mitochondrial OS=Oryza sativa subsp. japonica OX=39947 GN=Os02g0621700 PE=1 SV=1"	Os02g0621700	1	0.00128093	85.081	GITDEDAAK(1)VVDGLAPK	2	-0.19179	1
	TRINITY_DN35399_c1_g1_m.28667	217	K	"Succinate--CoA ligase [ADP-forming] subunit beta, mitochondrial OS=Oryza sativa subsp. japonica OX=39947 GN=Os02g0621700 PE=1 SV=1"	Os02g0621700	1	0.0166263	86.838	VADRNDSIEQVK(1)K	2	-0.28861	1
	TRINITY_DN35399_c1_g1_m.28667	393	K	"Succinate--CoA ligase [ADP-forming] subunit beta, mitochondrial OS=Oryza sativa subsp. japonica OX=39947 GN=Os02g0621700 PE=1 SV=1"	Os02g0621700	1	0.000142918	167.06	LEGTNVDQGK(1)R	2	-0.14797	1
	TRINITY_DN35399_c1_g1_m.28667	188	K	"Succinate--CoA ligase [ADP-forming] subunit beta, mitochondrial OS=Oryza sativa subsp. japonica OX=39947 GN=Os02g0621700 PE=1 SV=1"	Os02g0621700	1	0.00980629	42.495	VPIDVFK(1)GITDEDAAK	2	-1.5857	1
	TRINITY_DN35399_c1_g1_m.28667	41	K	"Succinate--CoA ligase [ADP-forming] subunit beta, mitochondrial OS=Oryza sativa subsp. japonica OX=39947 GN=Os02g0621700 PE=1 SV=1"	Os02g0621700	1	1.1501e-05	114.35	LNIHEYQGAELMSK(1)HGINVPK	3	0.84757	3
	TRINITY_DN35399_c1_g1_m.28667	126	K	"Succinate--CoA ligase [ADP-forming] subunit beta, mitochondrial OS=Oryza sativa subsp. japonica OX=39947 GN=Os02g0621700 PE=1 SV=1"	Os02g0621700	1	0.0138964	63.212	QTGPQGK(1)VVSK	2	-2.9852	1
	TRINITY_DN35399_c1_g1_m.28667	48	K	"Succinate--CoA ligase [ADP-forming] subunit beta, mitochondrial OS=Oryza sativa subsp. japonica OX=39947 GN=Os02g0621700 PE=1 SV=1"	Os02g0621700	1	2.36099e-11	199.84	HGINVPK(1)GAAASTVDEVK	2	5.8415	1
	TRINITY_DN35402_c1_g2_m.28674	352	K	"Isoamylase 3, chloroplastic OS=Arabidopsis thaliana OX=3702 GN=ISA3 PE=1 SV=2"	ISA3	1	0.0368111	65.933	ASQEFK(1)EMVK	2	-9.2537	1
	TRINITY_DN35410_c0_g1_m.28693	555	K	Glycerophosphodiester phosphodiesterase GDPDL3 OS=Arabidopsis thaliana OX=3702 GN=GDPDL3 PE=2 SV=3	GDPDL3	1	0.000311327	161.23	EKNNYELVYK(1)IDEK	2	0.92914	1
	TRINITY_DN35410_c0_g1_m.28693	110	K	Glycerophosphodiester phosphodiesterase GDPDL3 OS=Arabidopsis thaliana OX=3702 GN=GDPDL3 PE=2 SV=3	GDPDL3	1	0.0212285	52.837	DK(1)EYVIDGVATK	2	-2.2293	1
	TRINITY_DN35413_c5_g1_m.28703	74	K	DEAD-box ATP-dependent RNA helicase 8 OS=Arabidopsis thaliana OX=3702 GN=RH8 PE=2 SV=1	RH8	1	0.029434	49.16	GNEFEDYFLK(1)R	2	0.82531	1
	TRINITY_DN35413_c5_g1_m.28703	43	K	DEAD-box ATP-dependent RNA helicase 8 OS=Arabidopsis thaliana OX=3702 GN=RH8 PE=2 SV=1	RH8	1	5.77908e-06	98.895	TVQSEAVDSSSQDWK(1)AR	2	0.5228	1
	TRINITY_DN35422_c0_g1_m.28743	320	K	Protein STABILIZED1 OS=Arabidopsis thaliana OX=3702 GN=STA1 PE=1 SV=1	STA1	1	0.00216875	72.042	EHVTALDPK(1)SR	2	-2.3096	1
	TRINITY_DN35439_c0_g1_m.28793	434	K	Activating signal cointegrator 1 complex subunit 2 OS=Homo sapiens OX=9606 GN=ASCC2 PE=1 SV=3	ASCC2	1	0.00246667	49.487	SWEK(1)ETESSSQNPSNSSK	2	-0.80191	1
	TRINITY_DN35479_c0_g1_m.28917	956	K	Eukaryotic translation initiation factor 5B OS=Schizosaccharomyces pombe (strain 972 / ATCC 24843) OX=284812 GN=SPAC56F8.03 PE=1 SV=1	SPAC56F8.03	1	0.00537815	81.335	ALLTPHPMK(1)ELR	2	-3.8229	1
	TRINITY_DN35479_c0_g1_m.28917	968	K	Eukaryotic translation initiation factor 5B OS=Schizosaccharomyces pombe (strain 972 / ATCC 24843) OX=284812 GN=SPAC56F8.03 PE=1 SV=1	SPAC56F8.03	1	0.00695207	74.424	GTYLHHK(1)EIK	2	-2.0217	1
	TRINITY_DN35494_c0_g1_m.28950	191	K	"Phosphatidylinositol 3,4,5-trisphosphate 3-phosphatase and protein-tyrosine-phosphatase PTEN2A OS=Arabidopsis thaliana OX=3702 GN=PTEN2A PE=1 SV=1"	PTEN2A	1	0.0285389	42.075	FFETHHK(1)DK	2	-0.35246	1
	TRINITY_DN35494_c0_g1_m.28950	184	K	"Phosphatidylinositol 3,4,5-trisphosphate 3-phosphatase and protein-tyrosine-phosphatase PTEN2A OS=Arabidopsis thaliana OX=3702 GN=PTEN2A PE=1 SV=1"	PTEN2A	1	0.0233057	52.837	NHMEEVIK(1)FFETHHK	3	-2.463	1
	TRINITY_DN35519_c0_g2_m.29007	84	K	Cytosolic endo-beta-N-acetylglucosaminidase 2 OS=Arabidopsis thaliana OX=3702 GN=ENGASE2 PE=1 SV=1	ENGASE2	1	0.00794405	69.641	ITWNLK(1)DGDNSAFQK	2	-1.7539	1
	TRINITY_DN35522_c0_g1_m.29014	908	K	"Bifunctional aspartokinase/homoserine dehydrogenase 1, chloroplastic OS=Arabidopsis thaliana OX=3702 GN=AKHSDH1 PE=1 SV=1"	AKHSDH1	1	0.00499785	56.014	YK(1)EQPLIVR	2	-4.6857	1
	TRINITY_DN35527_c1_g1_m.29032	598	K	Phytochrome B OS=Nicotiana tabacum OX=4097 GN=PHYB PE=2 SV=2	PHYB	1	0.00368677	79.311	DSFK(1)DAEESNSK	2	-0.12656	1
	TRINITY_DN35560_c1_g1_m.29161	105	K	NPC intracellular cholesterol transporter 1 OS=Sus scrofa OX=9823 GN=NPC1 PE=2 SV=1	NPC1	0.999979	0.00081681	47.267	SDGK(1)VLNCPYGSPSVKPDELFSAK	3	-3.6646	1
	TRINITY_DN35576_c2_g1_m.29213	652	K	Receptor-like protein kinase FERONIA OS=Arabidopsis thaliana OX=3702 GN=FER PE=1 SV=1	FER	1	4.04304e-08	91.245	GLHYLHTGAK(1)HTIIHR	3	-0.20906	1
	TRINITY_DN35588_c0_g2_m.29246	39	K	Pre-mRNA-processing protein 40A OS=Arabidopsis thaliana OX=3702 GN=PRP40A PE=1 SV=1	PRP40A	1	0.0140845	90.761	YYYNK(1)VTK	2	-1.9231	2
	TRINITY_DN35618_c0_g1_m.29344	969	K	"Valine--tRNA ligase, chloroplastic/mitochondrial 2 OS=Arabidopsis thaliana OX=3702 GN=EMB2247 PE=3 SV=1"	EMB2247	1	0.00103713	83.438	GVQEK(1)AAETEEK	2	-1.935	1
	TRINITY_DN35626_c0_g4_m.29369	233	K	Putative L-ascorbate peroxidase 6 OS=Arabidopsis thaliana OX=3702 GN=APX6 PE=2 SV=1	APX6	1	3.06763e-08	214.14	LPQETQNASALK(1)QGFQR	2	0.47793	1
	TRINITY_DN35626_c0_g4_m.29369	111	K	Putative L-ascorbate peroxidase 6 OS=Arabidopsis thaliana OX=3702 GN=APX6 PE=2 SV=1	APX6	1	0.00384317	81.335	NEYQVMK(1)DEIR	2	-1.1477	2
	TRINITY_DN35640_c0_g1_m.29415	376	K	Ribonucleoside-diphosphate reductase large subunit OS=Arabidopsis thaliana OX=3702 GN=RNR1 PE=1 SV=1	RNR1	1	0.0357461	46.447	LYTEYEK(1)EGK	2	-1.0479	1
	TRINITY_DN35648_c0_g1_m.29449	1122	K	Probable serine/threonine-protein kinase SIS8 OS=Arabidopsis thaliana OX=3702 GN=SIS8 PE=1 SV=1	SIS8	1	0.00101564	108.92	HVLLSK(1)ER	2	-3.2536	1
	TRINITY_DN35667_c0_g1_m.29519	920	K	"Glycine dehydrogenase (decarboxylating), mitochondrial OS=Solanum tuberosum OX=4113 GN=GDCSP PE=2 SV=1"	GDCSP	1	2.67781e-06	236.34	GFK(1)NTAGIEPEDVAK	2	2.3151	2
	TRINITY_DN35667_c0_g1_m.29519	387	K	"Glycine dehydrogenase (decarboxylating), mitochondrial OS=Solanum tuberosum OX=4113 GN=GDCSP PE=2 SV=1"	GDCSP	1	1.03822e-05	89.923	FGVPMGYGGPHAAFLATSQEYK(1)R	3	-2.4965	1
	TRINITY_DN35667_c0_g1_m.29519	165	K	"Glycine dehydrogenase (decarboxylating), mitochondrial OS=Solanum tuberosum OX=4113 GN=GDCSP PE=2 SV=1"	GDCSP	1	3.19321e-14	201.65	FDAGLTESQMVDHMK(1)DLASK	3	-2.4099	3
	TRINITY_DN35667_c0_g1_m.29519	469	K	"Glycine dehydrogenase (decarboxylating), mitochondrial OS=Solanum tuberosum OX=4113 GN=GDCSP PE=2 SV=1"	GDCSP	1	2.05466e-05	126.82	VHGLAGVFALGLK(1)K	2	-3.3953	1
	TRINITY_DN35667_c0_g1_m.29519	586	K	"Glycine dehydrogenase (decarboxylating), mitochondrial OS=Solanum tuberosum OX=4113 GN=GDCSP PE=2 SV=1"	GDCSP	1	0.00343415	193.96	YIHK(1)LQSK	2	-3.7024	1
	TRINITY_DN35667_c0_g1_m.29519	932	K	"Glycine dehydrogenase (decarboxylating), mitochondrial OS=Solanum tuberosum OX=4113 GN=GDCSP PE=2 SV=1"	GDCSP	1	0.00148534	199.59	NTAGIEPEDVAK(1)R	2	1.591	1
	TRINITY_DN35667_c0_g1_m.29519	891	K	"Glycine dehydrogenase (decarboxylating), mitochondrial OS=Solanum tuberosum OX=4113 GN=GDCSP PE=2 SV=1"	GDCSP	1	4.248e-06	150.24	IAILNANYMAK(1)R	2	-3.8286	1
	TRINITY_DN35667_c0_g1_m.29519	532	K	"Glycine dehydrogenase (decarboxylating), mitochondrial OS=Solanum tuberosum OX=4113 GN=GDCSP PE=2 SV=1"	GDCSP	1	0.0050415	56.378	LFK(1)VFASGK	2	-5.4274	1
	TRINITY_DN35667_c0_g1_m.29519	880	K	"Glycine dehydrogenase (decarboxylating), mitochondrial OS=Solanum tuberosum OX=4113 GN=GDCSP PE=2 SV=1"	GDCSP	1	4.32814e-12	162.23	GLTDASK(1)IAILNANYMAK	2	2.4938	1
	TRINITY_DN35667_c0_g1_m.29519	147	K	"Glycine dehydrogenase (decarboxylating), mitochondrial OS=Solanum tuberosum OX=4113 GN=GDCSP PE=2 SV=1"	GDCSP	1	0.0151323	84.368	LESMK(1)FSK	2	-3.0928	2
	TRINITY_DN35667_c0_g1_m.29519	986	K	"Glycine dehydrogenase (decarboxylating), mitochondrial OS=Solanum tuberosum OX=4113 GN=GDCSP PE=2 SV=1"	GDCSP	1	5.22822e-41	346.61	EEIAQIENGK(1)ADIHNNVLK	2	0.2299	6
	TRINITY_DN35667_c0_g1_m.29519	710	K	"Glycine dehydrogenase (decarboxylating), mitochondrial OS=Solanum tuberosum OX=4113 GN=GDCSP PE=2 SV=1"	GDCSP	1	2.98956e-42	150.98	NVCIIPVSAHGTNPASAAMCGMK(1)IVPVGTDAK	3	3.1376	3
	TRINITY_DN35667_c0_g1_m.29519	590	K	"Glycine dehydrogenase (decarboxylating), mitochondrial OS=Solanum tuberosum OX=4113 GN=GDCSP PE=2 SV=1"	GDCSP	1	3.09813e-15	175.38	LQSK(1)DLSLCHSMIPLGSCTMK	3	-2.1463	4
	TRINITY_DN35667_c0_g1_m.29519	501	K	"Glycine dehydrogenase (decarboxylating), mitochondrial OS=Solanum tuberosum OX=4113 GN=GDCSP PE=2 SV=1"	GDCSP	1	5.67869e-13	208.81	TADAHAIADAAYK(1)SGINLR	2	4.3374	3
	TRINITY_DN35667_c0_g1_m.29519	296	K	"Glycine dehydrogenase (decarboxylating), mitochondrial OS=Solanum tuberosum OX=4113 GN=GDCSP PE=2 SV=1"	GDCSP	1	0.00019985	138.23	VVTADLK(1)DIDYK	2	-2.7846	1
	TRINITY_DN35667_c0_g1_m.29519	175	K	"Glycine dehydrogenase (decarboxylating), mitochondrial OS=Solanum tuberosum OX=4113 GN=GDCSP PE=2 SV=1"	GDCSP	1	0.000361306	70.552	VFK(1)SYIGMGYYNTHVPPVILR	3	-2.769	1
	TRINITY_DN35667_c0_g1_m.29519	150	K	"Glycine dehydrogenase (decarboxylating), mitochondrial OS=Solanum tuberosum OX=4113 GN=GDCSP PE=2 SV=1"	GDCSP	1	1.65567e-12	204.33	FSK(1)FDAGLTESQMVDHMK	3	-2.7872	4
	TRINITY_DN35667_c0_g1_m.29519	719	K	"Glycine dehydrogenase (decarboxylating), mitochondrial OS=Solanum tuberosum OX=4113 GN=GDCSP PE=2 SV=1"	GDCSP	1	2.42364e-11	220.06	IVPVGTDAK(1)GNINIAELR	2	6.0825	1
	TRINITY_DN35668_c2_g1_m.29521	48	K	Cysteine synthase OS=Solanum tuberosum OX=4113 PE=2 SV=1		1	0.00107019	70.195	LENMEPCASVK(1)DR	2	0.69977	2
	TRINITY_DN35670_c1_g1_m.29533	1250	K	Pre-mRNA-splicing factor ATP-dependent RNA helicase DEAH7 OS=Arabidopsis thaliana OX=3702 GN=CUV PE=1 SV=1	CUV	0.999956	0.0422095	48.701	K(1)EQAEAERLNKENEK	2	-20.601	1
	TRINITY_DN35691_c0_g1_m.29592	361	K	"Pullulanase 1, chloroplastic OS=Arabidopsis thaliana OX=3702 GN=PU1 PE=1 SV=2"	PU1	0.978016	0.0293738	77.072	LADPSFK(0.022)PK(0.978)R	2	-0.7706	1
	TRINITY_DN35693_c2_g1_m.29598	144	K	"Linoleate 13S-lipoxygenase 2-1, chloroplastic OS=Solanum tuberosum OX=4113 GN=LOX2.1 PE=1 SV=1"	LOX2.1	1	4.08314e-06	164.31	ETVQAYAHK(1)VGK	2	-1.1724	1
	TRINITY_DN35693_c2_g1_m.29598	135	K	"Linoleate 13S-lipoxygenase 2-1, chloroplastic OS=Solanum tuberosum OX=4113 GN=LOX2.1 PE=1 SV=1"	LOX2.1	1	0.0308969	50.09	TGLEK(1)ETVQAYAHK	2	0.83718	1
	TRINITY_DN35694_c0_g1_m.29601	339	K	Eukaryotic peptide chain release factor GTP-binding subunit ERF3A OS=Homo sapiens OX=9606 GN=GSPT1 PE=1 SV=1	GSPT1	1	0.0215659	57.293	FK(1)DMGTVVMGK	2	-3.5716	1
	TRINITY_DN35694_c0_g1_m.29601	380	K	Eukaryotic peptide chain release factor GTP-binding subunit ERF3A OS=Homo sapiens OX=9606 GN=GSPT1 PE=1 SV=1	GSPT1	1	0.000239404	109.88	VVAVYCDDNK(1)VR	2	-0.025395	1
	TRINITY_DN35694_c0_g1_m.29601	257	K	Eukaryotic peptide chain release factor GTP-binding subunit ERF3A OS=Homo sapiens OX=9606 GN=GSPT1 PE=1 SV=1	GSPT1	1	7.12103e-05	110.88	MDDPTVNWSK(1)ER	2	-0.93191	1
	TRINITY_DN35710_c1_g1_m.29639	59	K	"Granule-bound starch synthase 1, chloroplastic/amyloplastic OS=Antirrhinum majus OX=4151 GN=WAXY PE=2 SV=1"	WAXY	1	0.0391927	54.584	TEK(1)VGFFHCYK	2	-1.9033	1
	TRINITY_DN35710_c1_g1_m.29639	67	K	"Granule-bound starch synthase 1, chloroplastic/amyloplastic OS=Antirrhinum majus OX=4151 GN=WAXY PE=2 SV=1"	WAXY	1	0.0182147	44.767	VGFFHCYK(1)R	2	-2.0776	1
	TRINITY_DN35710_c1_g1_m.29639	91	K	"Granule-bound starch synthase 1, chloroplastic/amyloplastic OS=Antirrhinum majus OX=4151 GN=WAXY PE=2 SV=1"	WAXY	1	5.93164e-05	91.457	TASK(1)IYGPAAGEDYQDNQLR	2	0.61714	1
	TRINITY_DN35710_c1_g1_m.29639	211	K	"Granule-bound starch synthase 1, chloroplastic/amyloplastic OS=Antirrhinum majus OX=4151 GN=WAXY PE=2 SV=1"	WAXY	0.970196	0.0357394	61.194	SSFDFIDGYEK(0.03)PVK(0.97)GR	2	2.6892	1
	TRINITY_DN35714_c3_g1_m.29664	38	K	Inositol monophosphatase 3 OS=Solanum lycopersicum OX=4081 GN=IMP3 PE=1 SV=1	IMP3	1	0.00211623	55.604	HVEHK(1)GQVDLVTETDK	3	-2.1333	1
	TRINITY_DN35714_c3_g1_m.29664	33	K	Inositol monophosphatase 3 OS=Solanum lycopersicum OX=4081 GN=IMP3 PE=1 SV=1	IMP3	1	0.000953507	139.78	KGFYQTK(1)HVEHK	3	-4.194	1
	TRINITY_DN35714_c3_g1_m.29664	186	K	Inositol monophosphatase 3 OS=Solanum lycopersicum OX=4081 GN=IMP3 PE=1 SV=1	IMP3	1	0.00159643	142.36	LNSLLFK(1)VR	2	-5.3825	1
	TRINITY_DN35714_c3_g1_m.29664	242	K	Inositol monophosphatase 3 OS=Solanum lycopersicum OX=4081 GN=IMP3 PE=1 SV=1	IMP3	1	3.94754e-07	97.268	EAGGLVYDPSGK(1)DFDITSQR	2	1.4372	1
	TRINITY_DN35719_c0_g1_m.29677	1852	K	Pre-mRNA-processing-splicing factor 8A OS=Arabidopsis thaliana OX=3702 GN=PRP8A PE=1 SV=1	PRP8A	1	0.0347924	50.297	WK(1)TAEEVAALVR	2	-5.5556	1
	TRINITY_DN35719_c0_g1_m.29677	757	K	Pre-mRNA-processing-splicing factor 8A OS=Arabidopsis thaliana OX=3702 GN=PRP8A PE=1 SV=1	PRP8A	1	0.0325631	50.09	SK(1)ADWWTNVAHYNR	3	-4.8067	1
	TRINITY_DN35719_c0_g1_m.29677	1446	K	Pre-mRNA-processing-splicing factor 8A OS=Arabidopsis thaliana OX=3702 GN=PRP8A PE=1 SV=1	PRP8A	1	0.000873503	100.84	HTLAYDK(1)GWR	2	-1.7949	1
	TRINITY_DN35719_c0_g1_m.29677	1961	K	Pre-mRNA-processing-splicing factor 8A OS=Arabidopsis thaliana OX=3702 GN=PRP8A PE=1 SV=1	PRP8A	1	0.026435	40.386	ALHVNNEK(1)AK	2	-3.3186	1
	TRINITY_DN35758_c0_g2_m.29790	805	K	Proteasome activator subunit 4 OS=Arabidopsis thaliana OX=3702 GN=PA200 PE=2 SV=2	PA200	1	0.00565604	87.942	IHSDPGDEK(1)DHLK	2	-2.2867	2
	TRINITY_DN35758_c0_g2_m.29790	1703	K	Proteasome activator subunit 4 OS=Arabidopsis thaliana OX=3702 GN=PA200 PE=2 SV=2	PA200	1	0.000168812	138.26	AYK(1)EASNLQR	2	-1.5838	1
	TRINITY_DN35758_c0_g2_m.29790	809	K	Proteasome activator subunit 4 OS=Arabidopsis thaliana OX=3702 GN=PA200 PE=2 SV=2	PA200	0.995374	0.00113289	62.494	IHSDPGDEK(0.005)DHLK(0.995)VTLLR	3	-3.0324	1
	TRINITY_DN35758_c0_g2_m.29790	1167	K	Proteasome activator subunit 4 OS=Arabidopsis thaliana OX=3702 GN=PA200 PE=2 SV=2	PA200	1	0.00931008	50.297	ETAGHFLK(1)SLK	2	-2.2507	1
	TRINITY_DN35765_c3_g1_m.29818	147	K	ATP-dependent 6-phosphofructokinase 3 OS=Arabidopsis thaliana OX=3702 GN=PFK3 PE=1 SV=1	PFK3	1	0.0141679	50.314	NTVNLTPK(1)VVNDIHK	2	0.27409	1
	TRINITY_DN35765_c3_g1_m.29818	154	K	ATP-dependent 6-phosphofructokinase 3 OS=Arabidopsis thaliana OX=3702 GN=PFK3 PE=1 SV=1	PFK3	1	0.0039398	89.123	VVNDIHK(1)R	2	-0.91888	1
	TRINITY_DN35765_c3_g1_m.29818	171	K	ATP-dependent 6-phosphofructokinase 3 OS=Arabidopsis thaliana OX=3702 GN=PFK3 PE=1 SV=1	PFK3	1	0.000820054	117.21	GGHDTSK(1)IVDSIQDR	2	-0.56206	1
	TRINITY_DN35775_c0_g1_m.29854	702	K	"Alanine--tRNA ligase, chloroplastic/mitochondrial OS=Populus trichocarpa OX=3694 GN=POPTRDRAFT_821063 PE=3 SV=1"	POPTRDRAFT_821063	1	1.59318e-05	132.9	VHHTATHLLQSALK(1)K	2	-0.014452	1
	TRINITY_DN35775_c0_g1_m.29854	970	K	"Alanine--tRNA ligase, chloroplastic/mitochondrial OS=Populus trichocarpa OX=3694 GN=POPTRDRAFT_821063 PE=3 SV=1"	POPTRDRAFT_821063	1	0.00611182	68.49	FIGPIAK(1)FCGGGGGGR	2	-4.477	1
	TRINITY_DN35775_c0_g1_m.29854	102	K	"Alanine--tRNA ligase, chloroplastic/mitochondrial OS=Populus trichocarpa OX=3694 GN=POPTRDRAFT_821063 PE=3 SV=1"	POPTRDRAFT_821063	1	0.00180064	72.031	STSASVQPVTEK(1)LEENEK	2	0.17863	1
	TRINITY_DN35775_c0_g1_m.29854	108	K	"Alanine--tRNA ligase, chloroplastic/mitochondrial OS=Populus trichocarpa OX=3694 GN=POPTRDRAFT_821063 PE=3 SV=1"	POPTRDRAFT_821063	1	0.0122557	58.286	LEENEK(1)SK	2	-4.3954	1
	TRINITY_DN35798_c0_g2_m.29923	240	K	Glycogen phosphorylase 1 OS=Dictyostelium discoideum OX=44689 GN=glpV PE=1 SV=3	glpV	1	0.00642613	81.642	WHDTQLHFK(1)R	3	-5.1624	1
	TRINITY_DN35838_c0_g1_m.30070	701	K	Calmodulin-binding transcription activator 2 OS=Arabidopsis thaliana OX=3702 GN=CAMTA2 PE=1 SV=1	CAMTA2	1	0.00302661	48.822	VDHGHEQDLSQYK(1)VK	3	-2.0267	1
	TRINITY_DN35838_c0_g1_m.30070	680	K	Calmodulin-binding transcription activator 2 OS=Arabidopsis thaliana OX=3702 GN=CAMTA2 PE=1 SV=1	CAMTA2	1	0.00010018	125.17	IISLK(1)EEEESHQK	2	0.19366	2
	TRINITY_DN35840_c1_g11_m.30073	99	K	Puromycin-sensitive aminopeptidase OS=Arabidopsis thaliana OX=3702 GN=MPA1 PE=2 SV=1	MPA1	1	0.000969926	118.06	MDAPK(1)EIFLR	2	-4.499	1
	TRINITY_DN35840_c1_g11_m.30073	720	K	Puromycin-sensitive aminopeptidase OS=Arabidopsis thaliana OX=3702 GN=MPA1 PE=2 SV=1	MPA1	1	5.93666e-07	121.71	SILTDPSLDK(1)EFIAK	2	-0.27968	1
	TRINITY_DN35858_c0_g1_m.30126	892	K	"Ferredoxin-dependent glutamate synthase 1, chloroplastic/mitochondrial OS=Arabidopsis thaliana OX=3702 GN=GLU1 PE=1 SV=3"	GLU1	1	0.0139015	84.185	LLHK(1)AVR	2	-5.5512	1
	TRINITY_DN35858_c0_g1_m.30126	934	K	"Ferredoxin-dependent glutamate synthase 1, chloroplastic/mitochondrial OS=Arabidopsis thaliana OX=3702 GN=GLU1 PE=1 SV=3"	GLU1	1	9.14337e-09	139.7	APIPVGK(1)VEPAASIVQR	2	2.412	1
	TRINITY_DN35858_c0_g1_m.30126	579	K	"Ferredoxin-dependent glutamate synthase 1, chloroplastic/mitochondrial OS=Arabidopsis thaliana OX=3702 GN=GLU1 PE=1 SV=3"	GLU1	1	3.98282e-06	142.56	PHLLYDYFK(1)QR	2	-1.1976	1
	TRINITY_DN35858_c0_g1_m.30126	1056	K	"Ferredoxin-dependent glutamate synthase 1, chloroplastic/mitochondrial OS=Arabidopsis thaliana OX=3702 GN=GLU1 PE=1 SV=3"	GLU1	1	0.00284217	99.855	PGEGGQLPGK(1)K	2	-3.5462	3
	TRINITY_DN35858_c0_g1_m.30126	166	K	"Ferredoxin-dependent glutamate synthase 1, chloroplastic/mitochondrial OS=Arabidopsis thaliana OX=3702 GN=GLU1 PE=1 SV=3"	GLU1	1	0.0329303	56.378	DDELVK(1)EAK	2	-0.74777	1
	TRINITY_DN35858_c0_g1_m.30126	924	K	"Ferredoxin-dependent glutamate synthase 1, chloroplastic/mitochondrial OS=Arabidopsis thaliana OX=3702 GN=GLU1 PE=1 SV=3"	GLU1	1	0.000207909	90.761	DLLEFK(1)SDR	2	-4.1183	2
	TRINITY_DN35858_c0_g1_m.30126	973	K	"Ferredoxin-dependent glutamate synthase 1, chloroplastic/mitochondrial OS=Arabidopsis thaliana OX=3702 GN=GLU1 PE=1 SV=3"	GLU1	1	0.000469905	87.727	IGGK(1)SNSGEGGEDPIR	2	-0.92889	1
	TRINITY_DN35858_c0_g1_m.30126	1046	K	"Ferredoxin-dependent glutamate synthase 1, chloroplastic/mitochondrial OS=Arabidopsis thaliana OX=3702 GN=GLU1 PE=1 SV=3"	GLU1	1	1.45938e-05	133.07	IAQGAK(1)PGEGGQLPGK	2	-0.83357	2
	TRINITY_DN35858_c0_g1_m.30126	863	K	"Ferredoxin-dependent glutamate synthase 1, chloroplastic/mitochondrial OS=Arabidopsis thaliana OX=3702 GN=GLU1 PE=1 SV=3"	GLU1	1	0.0015946	109.36	AFSEDTAK(1)R	2	-3.9564	1
	TRINITY_DN35858_c0_g1_m.30126	160	K	"Ferredoxin-dependent glutamate synthase 1, chloroplastic/mitochondrial OS=Arabidopsis thaliana OX=3702 GN=GLU1 PE=1 SV=3"	GLU1	1	2.41129e-11	144.16	LHTGVGMVFLPK(1)DDELVK	2	1.6788	3
	TRINITY_DN35858_c0_g1_m.30126	664	K	"Ferredoxin-dependent glutamate synthase 1, chloroplastic/mitochondrial OS=Arabidopsis thaliana OX=3702 GN=GLU1 PE=1 SV=3"	GLU1	1	0.00611896	56.202	GVEGSIEK(1)TLNR	2	-1.8731	1
	TRINITY_DN35858_c0_g1_m.30126	888	K	"Ferredoxin-dependent glutamate synthase 1, chloroplastic/mitochondrial OS=Arabidopsis thaliana OX=3702 GN=GLU1 PE=1 SV=3"	GLU1	1	8.15055e-12	246.68	PGGEYHGNNPEMSK(1)LLHK	3	-1.9001	2
	TRINITY_DN35858_c0_g1_m.30126	501	K	"Ferredoxin-dependent glutamate synthase 1, chloroplastic/mitochondrial OS=Arabidopsis thaliana OX=3702 GN=GLU1 PE=1 SV=3"	GLU1	1	6.97628e-09	185.9	VALSNPYGK(1)WVAENLR	2	1.602	1
	TRINITY_DN35858_c0_g1_m.30126	897	K	"Ferredoxin-dependent glutamate synthase 1, chloroplastic/mitochondrial OS=Arabidopsis thaliana OX=3702 GN=GLU1 PE=1 SV=3"	GLU1	1	4.93401e-09	123.24	QK(1)SESAFSVYQQHLANRPVNVLR	3	0.49616	1
	TRINITY_DN35858_c0_g1_m.30126	216	K	"Ferredoxin-dependent glutamate synthase 1, chloroplastic/mitochondrial OS=Arabidopsis thaliana OX=3702 GN=GLU1 PE=1 SV=3"	GLU1	1	0.000916871	88.734	VVK(1)EENVDDIER	2	-1.7773	1
	TRINITY_DN35858_c0_g1_m.30126	1545	K	"Ferredoxin-dependent glutamate synthase 1, chloroplastic/mitochondrial OS=Arabidopsis thaliana OX=3702 GN=GLU1 PE=1 SV=3"	GLU1	1	1.7291e-05	268.98	SLIEAHVEK(1)TGSSK	2	1.6406	1
	TRINITY_DN35858_c0_g1_m.30126	1536	K	"Ferredoxin-dependent glutamate synthase 1, chloroplastic/mitochondrial OS=Arabidopsis thaliana OX=3702 GN=GLU1 PE=1 SV=3"	GLU1	1	0.000580541	81.409	VTAPVGQMQLK(1)SLIEAHVEK	3	-3.8119	1
	TRINITY_DN35865_c1_g1_m.30143	120	K	Pre-mRNA-processing factor 39 OS=Xenopus laevis OX=8355 GN=prpf39 PE=2 SV=1	prpf39	1	0.0420521	40.533	FADLVAGNAEK(1)AR	2	-5.0439	1
	TRINITY_DN35865_c1_g1_m.30143	36	K	Pre-mRNA-processing factor 39 OS=Xenopus laevis OX=8355 GN=prpf39 PE=2 SV=1	prpf39	1	9.81358e-06	164.31	FK(1)EQSGDISGAR	2	-1.1141	1
	TRINITY_DN35865_c1_g1_m.30145	31	K	Pre-mRNA-processing factor 39 OS=Xenopus laevis OX=8355 GN=prpf39 PE=2 SV=1	prpf39	1	0.0066823	72.922	YFNSFK(1)ELAGSR	2	-4.0985	1
	TRINITY_DN35900_c1_g1_m.30251	849	K	Sister chromatid cohesion 1 protein 4 OS=Arabidopsis thaliana OX=3702 GN=SYN4 PE=2 SV=1	SYN4	1	3.89043e-05	171.2	YLQTLFDK(1)EELHGR	2	5.2806	1
	TRINITY_DN35905_c0_g1_m.30272	123	K	U1 small nuclear ribonucleoprotein 70 kDa OS=Arabidopsis thaliana OX=3702 GN=RNU1 PE=1 SV=1	RNU1	1	0.0010025	105.36	DRDHK(1)EDR	2	-2.9773	1
	TRINITY_DN35905_c0_g1_m.30272	191	K	U1 small nuclear ribonucleoprotein 70 kDa OS=Arabidopsis thaliana OX=3702 GN=RNU1 PE=1 SV=1	RNU1	1	0.00513995	78.157	DRDK(1)DYEVGDPNHDR	3	-5.7036	1
	TRINITY_DN35940_c0_g1_m.30395	141	K	"Alpha-amylase 3, chloroplastic OS=Arabidopsis thaliana OX=3702 GN=AMY3 PE=1 SV=1"	AMY3	1	0.000266755	141.29	LYHGK(1)SGQDWK	2	-0.92611	1
	TRINITY_DN35940_c0_g1_m.30395	489	K	"Alpha-amylase 3, chloroplastic OS=Arabidopsis thaliana OX=3702 GN=AMY3 PE=1 SV=1"	AMY3	1	0.000399445	146.27	HLVSDISSEK(1)R	2	-2.7802	1
	TRINITY_DN35940_c0_g1_m.30395	678	K	"Alpha-amylase 3, chloroplastic OS=Arabidopsis thaliana OX=3702 GN=AMY3 PE=1 SV=1"	AMY3	1	5.66912e-05	42.028	GNK(1)SSGDHFHAAPNIDHSQDFVR	3	1.9892	1
	TRINITY_DN35940_c0_g1_m.30395	911	K	"Alpha-amylase 3, chloroplastic OS=Arabidopsis thaliana OX=3702 GN=AMY3 PE=1 SV=1"	AMY3	1	0.0263597	44.571	VAVK(1)IGPGHYEPPSGPQR	2	2.9205	1
	TRINITY_DN35957_c1_g1_m.30444	108	K	"Acyl carrier protein 1, chloroplastic OS=Casuarina glauca OX=3522 GN=ACP1 PE=2 SV=1"	ACP1	1	0.00315262	75.5	QLALPDDTK(1)VSGESK	2	-0.87137	1
	TRINITY_DN35959_c1_g9_m.30465	152	K	"ATP synthase subunit d, mitochondrial OS=Arabidopsis thaliana OX=3702 GN=At3g52300 PE=1 SV=3"	At3g52300	0.998707	0.000987627	146.27	K(0.001)K(0.999)FDDEIR	2	-0.53539	1
	TRINITY_DN35959_c1_g9_m.30465	145	K	"ATP synthase subunit d, mitochondrial OS=Arabidopsis thaliana OX=3702 GN=At3g52300 PE=1 SV=3"	At3g52300	1	0.000274323	142.08	ISTMTADEYFEK(1)HPELK	2	1.4408	4
	TRINITY_DN35959_c1_g9_m.30465	76	K	"ATP synthase subunit d, mitochondrial OS=Arabidopsis thaliana OX=3702 GN=At3g52300 PE=1 SV=3"	At3g52300	1	0.0167508	62.398	LVDMYK(1)EAYDSIEIPK	2	5.1533	1
	TRINITY_DN35959_c1_g9_m.30465	10	K	"ATP synthase subunit d, mitochondrial OS=Arabidopsis thaliana OX=3702 GN=At3g52300 PE=1 SV=3"	At3g52300	1	0.000588079	136.84	KVVDVAFK(1)ASR	2	-2.7917	1
	TRINITY_DN35961_c0_g1_m.30469	814	K	"Polyribonucleotide nucleotidyltransferase 1, chloroplastic OS=Arabidopsis thaliana OX=3702 GN=PNP1 PE=1 SV=1"	PNP1	1	0.00301721	103.8	LIEVNEK(1)GQLR	2	-5.3711	1
	TRINITY_DN35961_c0_g1_m.30469	845	K	"Polyribonucleotide nucleotidyltransferase 1, chloroplastic OS=Arabidopsis thaliana OX=3702 GN=PNP1 PE=1 SV=1"	PNP1	1	1.78538e-06	150.44	SSSEEASHEGSPK(1)K	2	-2.7918	1
	TRINITY_DN35991_c1_g1_m.30565	71	K	Paired amphipathic helix protein Sin3-like 4 OS=Arabidopsis thaliana OX=3702 GN=SNL4 PE=3 SV=3	SNL4	0.999967	0.021421	51.531	EKYDDFLEVMK(1)DFK	3	-5.1108	1
	TRINITY_DN35995_c0_g2_m.30578	49	K	"Isoleucine--tRNA ligase, cytoplasmic OS=Arabidopsis thaliana OX=3702 GN=At4g10320 PE=2 SV=1"	At4g10320	1	0.0291601	66.953	HSGK(1)VLVVAESR	2	0.18248	1
	TRINITY_DN35995_c0_g2_m.30578	328	K	"Isoleucine--tRNA ligase, cytoplasmic OS=Arabidopsis thaliana OX=3702 GN=At4g10320 PE=2 SV=1"	At4g10320	1	0.000729406	92.445	HK(1)IDHITIPSSR	2	-1.1962	2
	TRINITY_DN36007_c0_g1_m.30632	441	K	Probable pre-mRNA-splicing factor ATP-dependent RNA helicase DEAH5 OS=Arabidopsis thaliana OX=3702 GN=At3g26560 PE=1 SV=2	At3g26560	1	0.0098449	41.796	IFK(1)NPEGSLSR	2	-5.114	1
	TRINITY_DN36042_c2_g1_m.30745	582	K	Aminopeptidase M1 OS=Arabidopsis thaliana OX=3702 GN=APM1 PE=1 SV=1	APM1	1	0.0133899	51.454	HAIEK(1)NYLSATDR	2	-1.6773	1
	TRINITY_DN36042_c2_g1_m.30745	758	K	Aminopeptidase M1 OS=Arabidopsis thaliana OX=3702 GN=APM1 PE=1 SV=1	APM1	1	0.0360349	50.834	ESDLSQEK(1)TR	2	-4.7229	1
	TRINITY_DN36042_c2_g1_m.30745	249	K	Aminopeptidase M1 OS=Arabidopsis thaliana OX=3702 GN=APM1 PE=1 SV=1	APM1	1	0.000236124	137.84	VYGQVGK(1)ANQGK	2	-1.1682	1
	TRINITY_DN36042_c2_g1_m.30745	475	K	Aminopeptidase M1 OS=Arabidopsis thaliana OX=3702 GN=APM1 PE=1 SV=1	APM1	1	0.0416194	41.796	QK(1)GYPVVSVK	2	-3.6613	1
	TRINITY_DN36116_c0_g2_m.30997	120	K	60S ribosomal protein L3 OS=Oryza sativa subsp. japonica OX=39947 GN=RPL3 PE=2 SV=2	RPL3	1	0.0253694	46.802	FYK(1)NWAK	2	-3.5085	1
	TRINITY_DN36116_c0_g2_m.30997	368	K	60S ribosomal protein L3 OS=Oryza sativa subsp. japonica OX=39947 GN=RPL3 PE=2 SV=2	RPL3	1	0.000552455	256.48	FIDTSSK(1)FGHGR	2	-2.0701	1
	TRINITY_DN36116_c0_g2_m.30997	307	K	60S ribosomal protein L3 OS=Oryza sativa subsp. japonica OX=39947 GN=RPL3 PE=2 SV=2	RPL3	1	0.00368885	42.941	TEK(1)DITPIGGFPHYGVVK	3	-3.7306	1
	TRINITY_DN36116_c0_g2_m.30997	227	K	60S ribosomal protein L3 OS=Oryza sativa subsp. japonica OX=39947 GN=RPL3 PE=2 SV=2	RPL3	1	0.000754288	93.467	GK(1)GYEGVVTR	2	-2.9589	1
	TRINITY_DN36116_c0_g2_m.30997	361	K	60S ribosomal protein L3 OS=Oryza sativa subsp. japonica OX=39947 GN=RPL3 PE=2 SV=2	RPL3	1	0.00309255	79.059	LK(1)FIDTSSK	2	-5.7125	1
	TRINITY_DN36116_c0_g2_m.30997	135	K	60S ribosomal protein L3 OS=Oryza sativa subsp. japonica OX=39947 GN=RPL3 PE=2 SV=2	RPL3	1	0.000768381	138.23	YSK(1)QYEIDEGKK	3	-4.317	1
	TRINITY_DN36121_c0_g1_m.31017	342	K	"Peptidyl-prolyl cis-trans isomerase CYP26-2, chloroplastic OS=Arabidopsis thaliana OX=3702 GN=CYP26-2 PE=2 SV=1"	CYP26-2	1	9.67071e-05	108.24	VLEGMEVAEK(1)IGQVK	2	-0.93188	1
	TRINITY_DN36125_c1_g1_m.31030	595	K	Regulator of nonsense transcripts 1 homolog OS=Arabidopsis thaliana OX=3702 GN=UPF1 PE=1 SV=2	UPF1	1	1.19566e-08	188.19	LQQLK(1)DEQGELSSSDEK	2	0.12213	1
	TRINITY_DN36137_c0_g1_m.31079	444	K	DNA-directed RNA polymerase II subunit 1 OS=Arabidopsis thaliana OX=3702 GN=NRPB1 PE=1 SV=3	NRPB1	1	0.000708982	62.454	SSDHHLELGYK(1)VER	3	-3.5744	1
	TRINITY_DN36139_c0_g1_m.31086	436	K	Alpha-mannosidase At3g26720 OS=Arabidopsis thaliana OX=3702 GN=At3g26720 PE=1 SV=1	At3g26720	1	0.0142143	55.235	VSIGYK(1)EAEK	2	-2.8795	1
	TRINITY_DN36139_c0_g1_m.31086	947	K	Alpha-mannosidase At3g26720 OS=Arabidopsis thaliana OX=3702 GN=At3g26720 PE=1 SV=1	At3g26720	1	5.21534e-05	237.27	INK(1)VTEMSLSANQER	2	0.18045	2
	TRINITY_DN36139_c0_g1_m.31086	853	K	Alpha-mannosidase At3g26720 OS=Arabidopsis thaliana OX=3702 GN=At3g26720 PE=1 SV=1	At3g26720	1	0.0043985	49.16	IDPLGEGAK(1)WR	2	-5.7614	1
	TRINITY_DN36194_c0_g2_m.31302	468	K	Structural maintenance of chromosomes protein 3 OS=Arabidopsis thaliana OX=3702 GN=SMC3 PE=2 SV=1	SMC3	1	0.0194342	52.591	LLVEEAK(1)EQHK	2	-0.068166	1
	TRINITY_DN36194_c0_g2_m.31302	29	K	Structural maintenance of chromosomes protein 3 OS=Arabidopsis thaliana OX=3702 GN=SMC3 PE=2 SV=1	SMC3	1	2.07187e-05	82.437	LNSELK(1)EQDVYIEGR	2	0.50332	1
	TRINITY_DN36194_c0_g2_m.31302	604	K	Structural maintenance of chromosomes protein 3 OS=Arabidopsis thaliana OX=3702 GN=SMC3 PE=2 SV=1	SMC3	1	0.00948765	68.49	QAELDAGDEK(1)IK	2	-3.8068	1
	TRINITY_DN36194_c0_g2_m.31303	378	K	Structural maintenance of chromosomes protein 3 OS=Arabidopsis thaliana OX=3702 GN=SMC3 PE=2 SV=1	SMC3	0.999933	0.0404186	55.578	IMELEKQLSILYQK(1)QGR	2	-16.989	1
	TRINITY_DN36262_c2_g1_m.31580	1183	K	Callose synthase 1 OS=Arabidopsis thaliana OX=3702 GN=CALS1 PE=1 SV=2	CALS1	1	0.00362276	68.108	GYK(1)AAEANSADQGER	2	-1.22	1
	TRINITY_DN36262_c2_g1_m.31580	68	K	Callose synthase 1 OS=Arabidopsis thaliana OX=3702 GN=CALS1 PE=1 SV=2	CALS1	1	0.0127594	75.243	FYAFEK(1)AHR	2	-2.3838	1
	TRINITY_DN36268_c0_g1_m.31605	177	K	Helicase and polymerase-containing protein TEBICHI OS=Arabidopsis thaliana OX=3702 GN=TEB PE=2 SV=1	TEB	1	0.0385197	47.57	VNDHK(1)RQASLLSLEISK	2	0.011021	1
	TRINITY_DN36281_c0_g1_m.31657	2198	K	Acetyl-CoA carboxylase 1 OS=Arabidopsis thaliana OX=3702 GN=ACC1 PE=1 SV=1	ACC1	1	0.000593876	94.804	WK(1)DDLQNYEDK	2	-0.80839	1
	TRINITY_DN36291_c1_g1_m.31692	63	K	Probable nucleolar protein 5-1 OS=Arabidopsis thaliana OX=3702 GN=NOP5-1 PE=1 SV=2	NOP5-1	1	9.25338e-05	104.04	VEDLGK(1)EFSTAESAR	2	-1.3871	2
	TRINITY_DN36312_c5_g1_m.31770	191	K	UBP1-associated protein 2A OS=Arabidopsis thaliana OX=3702 GN=UBA2A PE=1 SV=1	UBA2A	0.999999	0.000353531	94.119	NFEGHILHCQK(1)AIDGPKPGK	4	-4.5347	1
	TRINITY_DN36323_c0_g1_m.31817	127	K	Brefeldin A-inhibited guanine nucleotide-exchange protein 2 OS=Arabidopsis thaliana OX=3702 GN=BIG2 PE=2 SV=1	BIG2	1	0.00671856	62.454	GEADPSGGDEGK(1)LLGR	2	-2.9803	1
	TRINITY_DN36323_c0_g1_m.31817	843	K	Brefeldin A-inhibited guanine nucleotide-exchange protein 2 OS=Arabidopsis thaliana OX=3702 GN=BIG2 PE=2 SV=1	BIG2	1	0.00242082	90.263	HMQEQFK(1)EK	2	-2.7442	1
	TRINITY_DN36326_c1_g1_m.31828	603	K	Eukaryotic translation initiation factor 3 subunit C OS=Arabidopsis thaliana OX=3702 GN=TIF3C1 PE=1 SV=2	TIF3C1	1	0.00264102	67.881	YHEK(1)SPEQER	2	-2.3939	1
	TRINITY_DN36343_c1_g1_m.31894	1239	K	"Alpha-glucan water dikinase, chloroplastic OS=Citrus reticulata OX=85571 GN=R1 PE=2 SV=1"	R1	1	9.47052e-05	80.128	TK(1)MQSSGMPWPGDEGEQR	2	3.2669	1
	TRINITY_DN36343_c1_g1_m.31894	194	K	"Alpha-glucan water dikinase, chloroplastic OS=Citrus reticulata OX=85571 GN=R1 PE=2 SV=1"	R1	1	0.00955788	81.335	WFK(1)NDGNNFQVK	2	-3.5726	1
	TRINITY_DN36343_c1_g1_m.31894	280	K	"Alpha-glucan water dikinase, chloroplastic OS=Citrus reticulata OX=85571 GN=R1 PE=2 SV=1"	R1	0.999946	0.0232269	69.201	KNDGVDIK(1)EPFPPVSK	2	-0.0011019	1
	TRINITY_DN36343_c1_g1_m.31894	546	K	"Alpha-glucan water dikinase, chloroplastic OS=Citrus reticulata OX=85571 GN=R1 PE=2 SV=1"	R1	1	0.00996755	81.799	SNQVQK(1)DAGDGK	2	-2.8231	1
	TRINITY_DN36343_c1_g1_m.31894	305	K	"Alpha-glucan water dikinase, chloroplastic OS=Citrus reticulata OX=85571 GN=R1 PE=2 SV=1"	R1	1	4.09344e-08	222.48	WEK(1)AGKPNYSEEQQLR	3	-2.0804	2
	TRINITY_DN36343_c1_g1_m.31894	731	K	"Alpha-glucan water dikinase, chloroplastic OS=Citrus reticulata OX=85571 GN=R1 PE=2 SV=1"	R1	1	0.0189162	60.547	TLNENGITK(1)ER	2	-4.0498	1
	TRINITY_DN36343_c1_g1_m.31894	1270	K	"Alpha-glucan water dikinase, chloroplastic OS=Citrus reticulata OX=85571 GN=R1 PE=2 SV=1"	R1	1	0.00278346	100.84	KVWASK(1)WNER	2	-6.1684	1
	TRINITY_DN36343_c1_g1_m.31894	681	K	"Alpha-glucan water dikinase, chloroplastic OS=Citrus reticulata OX=85571 GN=R1 PE=2 SV=1"	R1	1	0.00353586	87.727	NNDCK(1)GGIMEEWHQK	2	3.1248	1
	TRINITY_DN36343_c1_g1_m.31894	1217	K	"Alpha-glucan water dikinase, chloroplastic OS=Citrus reticulata OX=85571 GN=R1 PE=2 SV=1"	R1	1	0.000353893	110.44	LKEDFGSLK(1)EIR	2	-1.7763	1
	TRINITY_DN36343_c1_g1_m.31894	243	K	"Alpha-glucan water dikinase, chloroplastic OS=Citrus reticulata OX=85571 GN=R1 PE=2 SV=1"	R1	1	0.00128567	79.795	QMYTPEQEK(1)EEYEAAR	2	0.31372	2
	TRINITY_DN36343_c1_g1_m.31894	1196	K	"Alpha-glucan water dikinase, chloroplastic OS=Citrus reticulata OX=85571 GN=R1 PE=2 SV=1"	R1	1	0.00150512	99.276	VLSDGSNK(1)EVAAK	2	-0.17555	1
	TRINITY_DN36356_c0_g1_m.31936	124	K	Ribonuclease TUDOR 2 OS=Arabidopsis thaliana OX=3702 GN=TSN2 PE=1 SV=1	TSN2	1	0.00247713	89.923	EQGQQK(1)GEASPYLPELQR	2	0.67369	1
	TRINITY_DN36385_c0_g1_m.32044	3558	K	E3 ubiquitin-protein ligase UPL1 OS=Arabidopsis thaliana OX=3702 GN=UPL1 PE=1 SV=3	UPL1	0.999989	0.000794611	59.77	HILYEK(1)NQVTDYELKPGGR	3	-1.0379	1
	TRINITY_DN36391_c0_g1_m.32075	3511	K	E3 ubiquitin-protein ligase UPL2 OS=Arabidopsis thaliana OX=3702 GN=UPL2 PE=1 SV=3	UPL2	1	0.00107362	67.887	VTEDNK(1)HQYVDLVAEHR	3	-3.2708	1
	TRINITY_DN36391_c0_g1_m.32075	2040	K	E3 ubiquitin-protein ligase UPL2 OS=Arabidopsis thaliana OX=3702 GN=UPL2 PE=1 SV=3	UPL2	1	9.51069e-07	105.78	ALELVSK(1)EHVHSADSNTGK	3	-2.3351	1
	TRINITY_DN36401_c1_g1_m.32122	1132	K	Histone-lysine N-methyltransferase ATXR3 OS=Arabidopsis thaliana OX=3702 GN=ATXR3 PE=2 SV=2	ATXR3	1	0.00137539	65.313	LHELVMK(1)SYK	2	-24.066	1
	TRINITY_DN39635_c0_g1_m.32678	58	K	Photosystem I assembly protein Ycf4 OS=Morus indica OX=248361 GN=ycf4 PE=3 SV=1	ycf4	1	0.015778	59.645	FLMK(1)DIQSIR	2	-5.0127	1
	TRINITY_DN5480_c0_g1_m.34461	53	K	"NAD(P)H-quinone oxidoreductase subunit H, chloroplastic OS=Morus indica OX=248361 GN=ndhH PE=3 SV=1"	ndhH	1	0.00147296	110.22	GMEK(1)IAENR	2	0.097363	1
	TRINITY_DN7137_c0_g1_m.34645	92	K	Glutathione S-transferase PARB OS=Nicotiana tabacum OX=4097 GN=PARB PE=2 SV=1	PARB	1	0.000474731	106.35	GTQLVYHDSK(1)TK	2	-0.42936	1
	TRINITY_DN8092_c0_g1_m.34806	76	K	Protein PEROXIN-4 OS=Arabidopsis thaliana OX=3702 GN=PEX4 PE=1 SV=1	PEX4	1	0.00344052	66.664	FLTK(1)IFHPNVHFK	2	3.24	1
organic substance metabolic process	TRINITY_DN11661_c0_g1_m.259	180	K	Subtilisin-like protease SBT1.4 OS=Arabidopsis thaliana OX=3702 GN=SBT1.4 PE=2 SV=1	SBT1.4	1	3.29245e-08	181.44	SFSDEGLSPVPPTWK(1)GK	2	2.6838	1
	TRINITY_DN11661_c0_g1_m.259	182	K	Subtilisin-like protease SBT1.4 OS=Arabidopsis thaliana OX=3702 GN=SBT1.4 PE=2 SV=1	SBT1.4	1	2.83101e-08	203.76	GK(1)CETWSDFPASSCNR	2	2.0665	1
	TRINITY_DN12613_c0_g1_m.529	198	K	"Peptidyl-prolyl cis-trans isomerase FKBP13, chloroplastic OS=Arabidopsis thaliana OX=3702 GN=FKBP13 PE=1 SV=2"	FKBP13	1	0.0370372	48.785	VLK(1)LPPELGYGVR	2	-1.793	1
	TRINITY_DN12613_c0_g1_m.529	151	K	"Peptidyl-prolyl cis-trans isomerase FKBP13, chloroplastic OS=Arabidopsis thaliana OX=3702 GN=FKBP13 PE=1 SV=2"	FKBP13	1	9.55471e-06	159.12	LENGK(1)VFDSSYNR	2	0.75257	3
	TRINITY_DN12613_c0_g1_m.529	146	K	"Peptidyl-prolyl cis-trans isomerase FKBP13, chloroplastic OS=Arabidopsis thaliana OX=3702 GN=FKBP13 PE=1 SV=2"	FKBP13	1	4.07886e-05	132.39	AHYVGK(1)LENGK	2	1.0458	3
	TRINITY_DN12613_c0_g1_m.529	135	K	"Peptidyl-prolyl cis-trans isomerase FKBP13, chloroplastic OS=Arabidopsis thaliana OX=3702 GN=FKBP13 PE=1 SV=2"	FKBP13	1	3.15903e-05	181.87	LVGYGPEAVK(1)GQLIK	2	1.3571	1
	TRINITY_DN14609_c0_g1_m.971	269	K	Subtilisin-like protease SBT1.4 OS=Arabidopsis thaliana OX=3702 GN=SBT1.4 PE=2 SV=1	SBT1.4	1	6.32131e-11	147.64	DLSTGK(1)ESTPFAHGAGHVDPNR	3	8.6096	2
	TRINITY_DN14691_c0_g1_m.984	29	K	60S ribosomal protein L22-2 OS=Arabidopsis thaliana OX=3702 GN=RPL22B PE=2 SV=1	RPL22B	1	0.00579389	61.067	PVEDK(1)IMDIASLEK	2	1.6837	1
	TRINITY_DN14691_c0_g1_m.984	65	K	60S ribosomal protein L22-2 OS=Arabidopsis thaliana OX=3702 GN=RPL22B PE=2 SV=1	RPL22B	1	2.81197e-06	138.71	NK(1)ITVTSDSTFSK	2	-1.9234	1
	TRINITY_DN15020_c0_g1_m.1036	22	K	40S ribosomal protein S20-2 OS=Arabidopsis thaliana OX=3702 GN=RPS20B PE=2 SV=1	RPS20B	1	3.44169e-16	178.51	AYAAMKPTKPGLEEPQEQIHK(1)IR	4	-2.6478	5
	TRINITY_DN15020_c0_g1_m.1036	7	K	40S ribosomal protein S20-2 OS=Arabidopsis thaliana OX=3702 GN=RPS20B PE=2 SV=1	RPS20B	0.989425	0.000197902	71.912	AYAAMK(0.989)PTK(0.011)PGLEEPQEQIHK	3	-1.6896	1
	TRINITY_DN16085_c0_g1_m.1316	79	K	Geraniol 8-hydroxylase OS=Swertia mussotii OX=137888 GN=CYP76B10 PE=1 SV=1	CYP76B10	1	0.0049372	103.8	HNK(1)VQELLR	2	-4.5693	1
	TRINITY_DN16663_c0_g1_m.1454	40	K	Photosystem I P700 chlorophyll a apoprotein A2 OS=Morus indica OX=248361 GN=psaB PE=3 SV=1	psaB	1	0.00629784	83.623	VPSLSEK(1)WK	2	-5.2191	1
	TRINITY_DN16663_c0_g1_m.1454	46	K	Photosystem I P700 chlorophyll a apoprotein A2 OS=Morus indica OX=248361 GN=psaB PE=3 SV=1	psaB	1	9.45929e-05	154.35	IHGK(1)LQSLPR	2	-3.1662	1
	TRINITY_DN16663_c0_g1_m.1454	19	K	Photosystem I P700 chlorophyll a apoprotein A2 OS=Morus indica OX=248361 GN=psaB PE=3 SV=1	psaB	1	0.000501665	110.22	LEQK(1)YHLIR	2	-4.8411	1
	TRINITY_DN16845_c0_g1_m.1530	74	K	Peptidyl-prolyl cis-trans isomerase CYP18-2 OS=Arabidopsis thaliana OX=3702 GN=CYP18-2 PE=2 SV=1	CYP18-2	1	0.0113115	67.903	GYYNNVK(1)FHR	2	19.228	1
	TRINITY_DN18798_c0_g1_m.2244	23	K	60S ribosomal protein L31 OS=Panax ginseng OX=4054 GN=RPL31 PE=2 SV=1	RPL31	1	0.00274351	117.18	EYTINLHK(1)R	2	-4.4798	1
	TRINITY_DN18798_c0_g1_m.2244	47	K	60S ribosomal protein L31 OS=Panax ginseng OX=4054 GN=RPL31 PE=2 SV=1	RPL31	1	0.0178608	64.064	FAQK(1)AMGTNDVR	2	-1.8279	2
	TRINITY_DN19905_c0_g1_m.2660	31	K	Probable glutathione S-transferase OS=Glycine max OX=3847 GN=HSP26-A PE=2 SV=1	HSP26-A	1	0.00253017	91.939	GVDYK(1)THEEDLFNK	2	4.0011	1
	TRINITY_DN21093_c0_g1_m.3254	31	K	Peptidyl-prolyl cis-trans isomerase FKBP12 OS=Vicia faba OX=3906 GN=FKBP12 PE=1 SV=1	FKBP12	1	0.00151096	100.56	VTVHCTGYGK(1)NGDLSQK	2	0.45925	2
	TRINITY_DN21093_c0_g1_m.3254	5	K	Peptidyl-prolyl cis-trans isomerase FKBP12 OS=Vicia faba OX=3906 GN=FKBP12 PE=1 SV=1	FKBP12	1	1.63618e-06	137.58	GVEK(1)EVLRPGTGPK	2	-0.3298	1
	TRINITY_DN21103_c0_g1_m.3266	104	K	SKP1-like protein 1B OS=Arabidopsis thaliana OX=3702 GN=SKP1B PE=1 SV=1	SKP1B	1	0.00112101	83.358	ILSK(1)VIEYCK	2	-4.1087	1
	TRINITY_DN21103_c0_g1_m.3266	130	K	SKP1-like protein 1B OS=Arabidopsis thaliana OX=3702 GN=SKP1B PE=1 SV=1	SKP1B	1	3.67013e-09	107.6	ASSADDDLK(1)AWDADFVK	2	3.873	1
	TRINITY_DN21103_c0_g1_m.3266	186	K	SKP1-like protein 1B OS=Arabidopsis thaliana OX=3702 GN=SKP1B PE=1 SV=1	SKP1B	1	1.23517e-11	193.62	TFNIK(1)NDFTPEEEEEVRR	3	-3.182	1
	TRINITY_DN21103_c0_g1_m.3266	117	K	SKP1-like protein 1B OS=Arabidopsis thaliana OX=3702 GN=SKP1B PE=1 SV=1	SKP1B	1	0.00015627	117.3	HVEAPK(1)TDER	2	-3.9707	1
	TRINITY_DN21440_c0_g1_m.3511	16	K	Ubiquitin-conjugating enzyme E2 27 OS=Arabidopsis thaliana OX=3702 GN=UBC27 PE=2 SV=1	UBC27	1	4.46232e-05	110.58	ELQECSK(1)DVEGSGIR	2	-0.28215	1
	TRINITY_DN21496_c0_g1_m.3542	46	K	Protein mago nashi homolog 2 OS=Oryza sativa subsp. japonica OX=39947 GN=MAGO2 PE=1 SV=2	MAGO2	1	8.0427e-05	205.09	YANNSNYK(1)NDTIIR	2	-0.30043	2
	TRINITY_DN21699_c0_g1_m.3673	22	K	60S ribosomal protein L35 OS=Euphorbia esula OX=3993 GN=RPL35 PE=2 SV=1	RPL35	1	0.00163815	94.791	PELLNQLK(1)DLK	2	-4.6506	1
	TRINITY_DN21718_c0_g1_m.3686	209	K	60S ribosomal protein L5 OS=Cucumis sativus OX=3659 GN=RPL5 PE=2 SV=1	RPL5	1	3.10807e-05	135.5	GALDGGLDIPHSEK(1)R	2	2.645	1
	TRINITY_DN21718_c0_g1_m.3686	259	K	60S ribosomal protein L5 OS=Cucumis sativus OX=3659 GN=RPL5 PE=2 SV=1	RPL5	1	7.76717e-06	75.969	YQSHFSEYIK(1)R	3	-5.6234	2
	TRINITY_DN21718_c0_g1_m.3686	219	K	60S ribosomal protein L5 OS=Cucumis sativus OX=3659 GN=RPL5 PE=2 SV=1	RPL5	1	0.00101135	224.13	DNK(1)QLDAEVHR	2	2.1952	1
	TRINITY_DN21718_c0_g1_m.3686	80	K	60S ribosomal protein L5 OS=Cucumis sativus OX=3659 GN=RPL5 PE=2 SV=1	RPL5	1	0.00160197	76.833	YNTPK(1)YR	2	-2.8094	1
	TRINITY_DN21718_c0_g1_m.3686	249	K	60S ribosomal protein L5 OS=Cucumis sativus OX=3659 GN=RPL5 PE=2 SV=1	RPL5	1	0.000503683	62.711	TLQEDEPEK(1)YQSHFSEYIK	3	-2.145	1
	TRINITY_DN21718_c0_g1_m.3686	195	K	60S ribosomal protein L5 OS=Cucumis sativus OX=3659 GN=RPL5 PE=2 SV=1	RPL5	1	0.00201542	62.494	VFGALK(1)GALDGGLDIPHSEK	3	-3.8393	2
	TRINITY_DN21849_c0_g1_m.3787	54	K	Transposon Ty3-G Gag-Pol polyprotein OS=Saccharomyces cerevisiae (strain ATCC 204508 / S288c) OX=559292 GN=TY3B-G PE=1 SV=3	TY3B-G	1	0.0166211	56.014	LLYK(1)GRMVLPK	2	9.9548	1
	TRINITY_DN21880_c0_g1_m.3808	69	K	Ubiquitin-conjugating enzyme E2 variant 1C OS=Arabidopsis thaliana OX=3702 GN=UEV1C PE=1 SV=1	UEV1C	0.999999	5.59856e-09	125.75	IYQLK(1)LFCDKDYPEKPPSVR	3	-2.7418	3
	TRINITY_DN21880_c0_g1_m.3808	104	K	Ubiquitin-conjugating enzyme E2 variant 1C OS=Arabidopsis thaliana OX=3702 GN=UEV1C PE=1 SV=1	UEV1C	1	0.00304081	63.766	INMTCVNHETGVVESK(1)K	3	-1.4324	2
	TRINITY_DN22110_c0_g1_m.3971	204	K	Glycine-rich protein 2 OS=Nicotiana sylvestris OX=4096 GN=GRP-2 PE=2 SV=1	GRP-2	1	9.35186e-09	77.996	GSGGGGAGVGGGGGGGCYK(1)CGEYGHLAR	3	0.19749	1
	TRINITY_DN22110_c0_g1_m.3971	102	K	Glycine-rich protein 2 OS=Nicotiana sylvestris OX=4096 GN=GRP-2 PE=2 SV=1	GRP-2	1	0.00613808	75.012	AVDVTGPGGSSLQGIK(1)K	2	0.86157	1
	TRINITY_DN22357_c0_g1_m.4130	3	K	Peptidyl-prolyl cis-trans isomerase OS=Allium cepa OX=4679 GN=CYP PE=2 SV=1	CYP	1	0.000713541	197.66	HYK(1)GSTFHR	2	-1.1585	2
	TRINITY_DN22405_c0_g2_m.4170	150	K	40S ribosomal protein S6 OS=Asparagus officinalis OX=4686 GN=rps6 PE=2 SV=1	rps6	1	0.00426274	78.816	AK(1)ADAAEYQK	2	-2.4615	1
	TRINITY_DN22474_c0_g1_m.4224	37	K	Alpha-xylosidase 1 OS=Arabidopsis thaliana OX=3702 GN=XYL1 PE=1 SV=1	XYL1	1	0.0166638	50.09	ITNPPTK(1)IGQGYR	2	-1.9816	1
	TRINITY_DN22539_c0_g1_m.4274	123	K	40S ribosomal protein SA OS=Vitis vinifera OX=29760 GN=GSVIVT00034021001 PE=3 SV=1	GSVIVT00034021001	1	8.94478e-09	100.07	AVLK(1)FAQYTGAHAIAGR	2	1.8771	1
	TRINITY_DN22585_c0_g1_m.4317	60	K	60S ribosomal protein L11-2 OS=Arabidopsis thaliana OX=3702 GN=RPL11B PE=2 SV=2	RPL11B	1	4.14867e-08	193.34	VLEQLSGQSPVFSK(1)AR	2	-0.54293	1
	TRINITY_DN22585_c0_g1_m.4317	98	K	60S ribosomal protein L11-2 OS=Arabidopsis thaliana OX=3702 GN=RPL11B PE=2 SV=2	RPL11B	1	0.0301782	49.325	VK(1)EYELLR	2	-4.1073	1
	TRINITY_DN22585_c0_g1_m.4317	75	K	60S ribosomal protein L11-2 OS=Arabidopsis thaliana OX=3702 GN=RPL11B PE=2 SV=2	RPL11B	1	0.00778339	62.271	NEK(1)IACYVTVR	2	-3.3609	1
	TRINITY_DN22616_c0_g1_m.4341	191	K	"Triosephosphate isomerase, cytosolic OS=Petunia hybrida OX=4102 GN=TPIP1 PE=2 SV=1"	TPIP1	1	0.00448237	47.57	K(1)WLHENVSPEVAATTR	3	-3.5999	1
	TRINITY_DN22616_c0_g1_m.4341	4	K	"Triosephosphate isomerase, cytosolic OS=Petunia hybrida OX=4102 GN=TPIP1 PE=2 SV=1"	TPIP1	1	0.000709313	134.85	K(1)FFVGGNWK	2	-4.7711	2
	TRINITY_DN22616_c0_g1_m.4341	70	K	"Triosephosphate isomerase, cytosolic OS=Petunia hybrida OX=4102 GN=TPIP1 PE=2 SV=1"	TPIP1	1	8.5856e-13	126.63	SILRPDFHVAAQNVWVK(1)K	3	-3.0842	1
	TRINITY_DN22616_c0_g1_m.4341	12	K	"Triosephosphate isomerase, cytosolic OS=Petunia hybrida OX=4102 GN=TPIP1 PE=2 SV=1"	TPIP1	1	1.07998e-12	215.93	FFVGGNWK(1)CNGTTEEVK	2	6.4481	7
	TRINITY_DN22641_c0_g1_m.4357	118	K	60S ribosomal protein L35 OS=Euphorbia esula OX=3993 GN=RPL35 PE=2 SV=1	RPL35	1	0.00396335	110.22	YLPLDLRPK(1)K	2	-3.5341	1
	TRINITY_DN22641_c0_g1_m.4357	129	K	60S ribosomal protein L35 OS=Euphorbia esula OX=3993 GN=RPL35 PE=2 SV=1	RPL35	1	0.008055	65.404	LTK(1)HQESLK	2	-3.3691	1
	TRINITY_DN22641_c0_g1_m.4357	54	K	60S ribosomal protein L35 OS=Euphorbia esula OX=3993 GN=RPL35 PE=2 SV=1	RPL35	1	0.00126219	108.93	IELQNQLK(1)DLK	2	-6.4524	1
	TRINITY_DN22641_c0_g1_m.4357	135	K	60S ribosomal protein L35 OS=Euphorbia esula OX=3993 GN=RPL35 PE=2 SV=1	RPL35	1	0.00105712	94.804	HQESLK(1)TER	2	0.39226	1
	TRINITY_DN22690_c0_g1_m.4394	330	K	"Succinate--CoA ligase [ADP-forming] subunit alpha-1, mitochondrial OS=Solanum lycopersicum OX=4081 GN=SCOA PE=1 SV=1"	SCOA	1	7.223e-09	129.04	MGHAGAIVSGGK(1)GTAQDK	2	-0.044485	1
	TRINITY_DN22690_c0_g1_m.4394	91	K	"Succinate--CoA ligase [ADP-forming] subunit alpha-1, mitochondrial OS=Solanum lycopersicum OX=4081 GN=SCOA PE=1 SV=1"	SCOA	1	5.4583e-13	118.91	VICQGITGK(1)NGTFHTEQAIEYGTK	3	-1.9838	1
	TRINITY_DN22690_c0_g1_m.4394	133	K	"Succinate--CoA ligase [ADP-forming] subunit alpha-1, mitochondrial OS=Solanum lycopersicum OX=4081 GN=SCOA PE=1 SV=1"	SCOA	1	4.06612e-06	71.471	KGGTEHLGLPVFNTVAEAK(1)TETK	3	-2.7159	1
	TRINITY_DN22763_c0_g1_m.4474	104	K	"30S ribosomal protein S31, chloroplastic OS=Arabidopsis thaliana OX=3702 GN=RPS31 PE=1 SV=1"	RPS31	0.991713	5.2379e-05	208.6	K(0.008)DK(0.992)FDSDEK	2	-3.4605	1
	TRINITY_DN22914_c0_g1_m.4616	123	K	40S ribosomal protein S18 OS=Arabidopsis thaliana OX=3702 GN=RPS18A PE=1 SV=1	RPS18A	0.999999	0.00180257	98.009	KKDYK(1)DGK	2	-3.145	2
	TRINITY_DN22914_c0_g1_m.4616	86	K	40S ribosomal protein S18 OS=Arabidopsis thaliana OX=3702 GN=RPS18A PE=1 SV=1	RPS18A	1	0.00461948	76.605	KADVDMNK(1)R	2	-0.15708	1
	TRINITY_DN22937_c0_g1_m.4634	50	K	60S ribosomal protein L21-2 OS=Arabidopsis thaliana OX=3702 GN=RPL21E PE=2 SV=1	RPL21E	1	0.0185499	85.716	VNGAVHK(1)GMPHK	2	-2.2233	2
	TRINITY_DN23023_c0_g2_m.4705	28	K	40S ribosomal protein S13 OS=Glycine max OX=3847 GN=RPS13 PE=2 SV=1	RPS13	1	4.75111e-05	128.57	ISSQDVDENICK(1)FAK	2	3.9066	1
	TRINITY_DN23023_c0_g2_m.4705	53	K	40S ribosomal protein S13 OS=Glycine max OX=3847 GN=RPS13 PE=2 SV=1	RPS13	1	6.35589e-05	111.38	DSHGIAQVK(1)SVTGSK	2	-3.9812	1
	TRINITY_DN23023_c0_g2_m.4705	101	K	40S ribosomal protein S13 OS=Glycine max OX=3847 GN=RPS13 PE=2 SV=1	RPS13	1	0.0051094	104.76	DKDSK(1)FR	2	-2.6803	1
	TRINITY_DN23023_c0_g2_m.4705	16	K	40S ribosomal protein S13 OS=Glycine max OX=3847 GN=RPS13 PE=2 SV=1	RPS13	1	0.000277456	87.727	TPPSWLK(1)ISSQDVDENICK	2	0.74976	1
	TRINITY_DN23040_c0_g1_m.4720	36	K	Cytochrome c OS=Fritillaria agrestis OX=64177 GN=CYTC PE=3 SV=3	CYTC	1	0.00107494	103.69	GAGHK(1)QGPNLNGLFGR	2	1.5949	3
	TRINITY_DN23077_c0_g1_m.4753	65	K	Polyadenylate-binding protein 3 OS=Arabidopsis thaliana OX=3702 GN=PABN3 PE=1 SV=1	PABN3	0.999938	1.42358e-05	48.801	VEK(1)EMGAVQDSSSTSATQAEKEEVDSR	3	0.48093	1
	TRINITY_DN23082_c0_g1_m.4759	180	K	"30S ribosomal protein S9, chloroplastic OS=Spinacia oleracea OX=3562 GN=PRPS9 PE=1 SV=2"	PRPS9	1	0.000874711	98.009	ALLK(1)VSEDHR	2	-0.71754	1
	TRINITY_DN23317_c0_g1_m.4992	164	K	"Ribulose-phosphate 3-epimerase, chloroplastic OS=Spinacia oleracea OX=3562 GN=RPE PE=1 SV=1"	RPE	1	0.000232048	120.33	TLNQIK(1)DLGAK	2	-5.747	1
	TRINITY_DN23350_c0_g1_m.5017	108	K	"50S ribosomal protein L24, chloroplastic OS=Arabidopsis thaliana OX=3702 GN=RPL24 PE=2 SV=2"	RPL24	1	5.89686e-05	122.2	HNSTVIVSEINLK(1)TK	2	1.7546	1
	TRINITY_DN23350_c0_g1_m.5017	140	K	"50S ribosomal protein L24, chloroplastic OS=Arabidopsis thaliana OX=3702 GN=RPL24 PE=2 SV=2"	RPL24	1	9.79782e-10	113.86	IEAPIHSSNVMLYSK(1)EK	2	-1.0856	2
	TRINITY_DN23351_c0_g1_m.5018	119	K	40S ribosomal protein S11 OS=Euphorbia esula OX=3993 GN=RPS11 PE=2 SV=1	RPS11	1	7.00577e-06	103.76	VK(1)EGDHVIIGQCRPLSK	3	-0.80781	2
	TRINITY_DN23351_c0_g1_m.5018	134	K	40S ribosomal protein S11 OS=Euphorbia esula OX=3993 GN=RPS11 PE=2 SV=1	RPS11	1	0.020062	58.687	PLSK(1)TVR	2	-6.8952	1
	TRINITY_DN23351_c0_g1_m.5018	80	K	40S ribosomal protein S11 OS=Euphorbia esula OX=3993 GN=RPS11 PE=2 SV=1	RPS11	1	0.000286331	126.29	ILAGTCHSAK(1)MVR	2	-1.0887	3
	TRINITY_DN23361_c0_g2_m.5023	63	K	60S ribosomal protein L10a OS=Oryza sativa subsp. japonica OX=39947 GN=RPL10A PE=1 SV=1	RPL10A	1	0.00336512	94.507	MK(1)VCMLGDAQHVEEAEK	3	-1.1942	3
	TRINITY_DN23361_c0_g2_m.5023	53	K	60S ribosomal protein L10a OS=Oryza sativa subsp. japonica OX=39947 GN=RPL10A PE=1 SV=1	RPL10A	1	0.000852922	116.13	FSGSVK(1)LPHIPRPK	3	-5.7638	2
	TRINITY_DN23361_c0_g2_m.5023	132	K	60S ribosomal protein L10a OS=Oryza sativa subsp. japonica OX=39947 GN=RPL10A PE=1 SV=1	RPL10A	1	0.000491278	70.598	AGK(1)FPTLVTHQESLESK	2	-0.15494	2
	TRINITY_DN23361_c0_g2_m.5023	146	K	60S ribosomal protein L10a OS=Oryza sativa subsp. japonica OX=39947 GN=RPL10A PE=1 SV=1	RPL10A	1	5.16206e-09	115.24	FPTLVTHQESLESK(1)VNETK	3	-2.1876	1
	TRINITY_DN23365_c0_g1_m.5029	60	K	"50S ribosomal protein L5, chloroplastic OS=Arabidopsis thaliana OX=3702 GN=RPL5 PE=2 SV=1"	RPL5	1	0.00160362	109.36	TESEK(1)VNR	2	-2.5331	1
	TRINITY_DN23504_c0_g1_m.5175	48	K	Protein AE7 OS=Arabidopsis thaliana OX=3702 GN=AE7 PE=1 SV=2	AE7	1	0.00401207	51.829	DIK(1)DPEHPYSLEELK	2	-1.6822	1
	TRINITY_DN23516_c0_g1_m.5184	23	K	Glutathione S-transferase zeta class OS=Euphorbia esula OX=3993 PE=2 SV=1		1	0.00488597	51.454	SHIGK(1)GFAALER	2	-4.9143	1
	TRINITY_DN23518_c0_g1_m.5186	22	K	Cytochrome b-c1 complex subunit 7 OS=Solanum tuberosum OX=4113 PE=1 SV=1		1	0.000227617	97.594	NFLAAQHMK(1)TVSR	2	-0.48749	2
	TRINITY_DN23625_c0_g1_m.5308	103	K	"Protein SPA, chloroplastic OS=Solanum lycopersicum OX=4081 GN=SPA PE=2 SV=1"	SPA	1	7.67381e-12	139.94	ENTQPCFPCSGSGAQK(1)CR	2	0.84568	1
	TRINITY_DN23650_c0_g1_m.5334	151	K	"Ferredoxin, chloroplastic OS=Capsicum annuum OX=4072 GN=AP1 PE=1 SV=1"	AP1	1	0.000108507	183.13	AGSCSSCAGK(1)VK	2	2.297	1
	TRINITY_DN23732_c0_g1_m.5411	112	K	"30S ribosomal protein S13, chloroplastic OS=Spinacia oleracea OX=3562 GN=RPS13 PE=1 SV=3"	RPS13	1	0.00066037	108.24	ILNDLNIENK(1)LTK	2	0.27719	1
	TRINITY_DN23814_c0_g1_m.5490	181	K	Plasma membrane-associated cation-binding protein 1 OS=Arabidopsis thaliana OX=3702 GN=PCAP1 PE=1 SV=1	PCAP1	1	0.000602325	124.81	KEEIVVEK(1)K	2	-2.8847	1
	TRINITY_DN23814_c0_g1_m.5490	165	K	Plasma membrane-associated cation-binding protein 1 OS=Arabidopsis thaliana OX=3702 GN=PCAP1 PE=1 SV=1	PCAP1	1	0.000481402	92.428	EK(1)EIVVEEEK	2	-2.4386	1
	TRINITY_DN23814_c0_g1_m.5490	139	K	Plasma membrane-associated cation-binding protein 1 OS=Arabidopsis thaliana OX=3702 GN=PCAP1 PE=1 SV=1	PCAP1	1	8.37731e-06	108.3	QVK(1)TTEEEEK	2	-0.83169	1
	TRINITY_DN23814_c0_g1_m.5490	202	K	Plasma membrane-associated cation-binding protein 1 OS=Arabidopsis thaliana OX=3702 GN=PCAP1 PE=1 SV=1	PCAP1	0.999998	0.000500851	65.467	EEPPKPTEEAAAEPPK(1)TDETAAAPPAK	3	0.084175	2
	TRINITY_DN23814_c0_g1_m.5490	47	K	Plasma membrane-associated cation-binding protein 1 OS=Arabidopsis thaliana OX=3702 GN=PCAP1 PE=1 SV=1	PCAP1	0.9801	0.00016398	253.88	QFEEK(0.98)K(0.02)DELQPK	2	1.1424	1
	TRINITY_DN23814_c0_g1_m.5490	163	K	Plasma membrane-associated cation-binding protein 1 OS=Arabidopsis thaliana OX=3702 GN=PCAP1 PE=1 SV=1	PCAP1	1	5.51947e-13	222.25	TTPNTTTEGSEAPASSK(1)EK	2	0.60111	1
	TRINITY_DN23814_c0_g1_m.5490	42	K	Plasma membrane-associated cation-binding protein 1 OS=Arabidopsis thaliana OX=3702 GN=PCAP1 PE=1 SV=1	PCAP1	1	1.55661e-14	285.55	SFDDSKDEINK(1)QFEEK	2	4.0933	1
	TRINITY_DN23814_c0_g1_m.5490	87	K	Plasma membrane-associated cation-binding protein 1 OS=Arabidopsis thaliana OX=3702 GN=PCAP1 PE=1 SV=1	PCAP1	1	2.33198e-05	194.83	NSAAVHK(1)FLEELVK	2	1.8272	1
	TRINITY_DN23814_c0_g1_m.5490	18	K	Plasma membrane-associated cation-binding protein 1 OS=Arabidopsis thaliana OX=3702 GN=PCAP1 PE=1 SV=1	PCAP1	1	0.000216271	146.27	VFDK(1)NGPK	2	-4.7611	5
	TRINITY_DN23814_c0_g1_m.5490	136	K	Plasma membrane-associated cation-binding protein 1 OS=Arabidopsis thaliana OX=3702 GN=PCAP1 PE=1 SV=1	PCAP1	1	0.00327583	75.474	FSTYIVTEEEK(1)QVK	2	2.963	1
	TRINITY_DN23814_c0_g1_m.5490	101	K	Plasma membrane-associated cation-binding protein 1 OS=Arabidopsis thaliana OX=3702 GN=PCAP1 PE=1 SV=1	PCAP1	1	3.33341e-05	130.71	IEFPGSK(1)QVTEASSK	2	1.1931	1
	TRINITY_DN23814_c0_g1_m.5490	37	K	Plasma membrane-associated cation-binding protein 1 OS=Arabidopsis thaliana OX=3702 GN=PCAP1 PE=1 SV=1	PCAP1	1	8.11204e-08	212.4	SFDDSK(1)DEINK	2	1.5749	4
	TRINITY_DN23814_c0_g1_m.5490	31	K	Plasma membrane-associated cation-binding protein 1 OS=Arabidopsis thaliana OX=3702 GN=PCAP1 PE=1 SV=1	PCAP1	0.999999	2.72925e-12	149.14	AAAAEAVK(1)SFDDSKDEINK	2	0.62874	3
	TRINITY_DN23822_c0_g1_m.5499	191	K	"2-C-methyl-D-erythritol 2,4-cyclodiphosphate synthase, chloroplastic OS=Catharanthus roseus OX=4058 GN=ISPF PE=2 SV=1"	ISPF	1	0.000377813	142.04	LSPHK(1)EAIR	2	-3.1374	1
	TRINITY_DN23833_c0_g1_m.5514	225	K	26S proteasome non-ATPase regulatory subunit 14 homolog OS=Arabidopsis thaliana OX=3702 GN=RPN11 PE=1 SV=1	RPN11	1	0.00849884	73.637	MLLNLHK(1)K	2	-3.6892	1
	TRINITY_DN23833_c0_g1_m.5514	260	K	26S proteasome non-ATPase regulatory subunit 14 homolog OS=Arabidopsis thaliana OX=3702 GN=RPN11 PE=1 SV=1	RPN11	1	0.00682644	73.891	YNK(1)AVQEEDELPPEK	2	0.58301	1
	TRINITY_DN23867_c0_g1_m.5544	480	K	Dolichyl-diphosphooligosaccharide--protein glycosyltransferase subunit STT3B OS=Arabidopsis thaliana OX=3702 GN=STT3B PE=2 SV=1	STT3B	1	0.00110731	84.309	GSSK(1)VTTDQSQPFQR	2	-0.71511	1
	TRINITY_DN23880_c0_g1_m.5555	133	K	Peptidyl-prolyl cis-trans isomerase Pin1 OS=Malus domestica OX=3750 GN=PIN1 PE=2 SV=1	PIN1	1	0.0143251	98.009	FSDCSSAK(1)R	2	-2.1843	1
	TRINITY_DN23951_c0_g1_m.5613	52	K	"Acyl carrier protein 2, mitochondrial OS=Arabidopsis thaliana OX=3702 GN=MTACP2 PE=1 SV=1"	MTACP2	1	1.16461e-05	122.51	GSFLDK(1)SEVTDR	2	-2.3598	1
	TRINITY_DN24024_c0_g1_m.5690	47	K	60S ribosomal protein L37-3 OS=Arabidopsis thaliana OX=3702 GN=RPL37C PE=3 SV=1	RPL37C	1	0.00631713	69.905	NK(1)THTLCVR	2	-2.347	1
	TRINITY_DN24358_c0_g1_m.6046	165	K	Probable fructokinase-4 OS=Arabidopsis thaliana OX=3702 GN=At3g59480 PE=2 SV=1	At3g59480	1	0.0360542	53.773	AMEAAK(1)EAGALLSYDPNLR	2	2.3411	1
	TRINITY_DN24358_c0_g1_m.6046	248	K	Probable fructokinase-4 OS=Arabidopsis thaliana OX=3702 GN=At3g59480 PE=2 SV=1	At3g59480	1	0.0144525	61.494	YYTK(1)SFR	2	-4.3866	1
	TRINITY_DN24419_c0_g1_m.6110	32	K	Probable carboxylesterase SOBER1-like OS=Arabidopsis thaliana OX=3702 GN=At4g22300 PE=2 SV=1	At4g22300	1	0.0117109	66.664	AVQNVHK(1)MIDK	2	-1.1768	2
	TRINITY_DN24451_c0_g1_m.6150	112	K	Malate dehydrogenase OS=Nicotiana tabacum OX=4097 GN=MD1 PE=1 SV=1	MD1	1	2.46132e-07	169.57	NVSIYK(1)SQASALEK	2	2.0378	1
	TRINITY_DN24451_c0_g1_m.6150	209	K	Malate dehydrogenase OS=Nicotiana tabacum OX=4097 GN=MD1 PE=1 SV=1	MD1	1	2.91211e-05	199.8	TPAGEK(1)PVR	2	-5.1929	1
	TRINITY_DN24451_c0_g1_m.6150	120	K	Malate dehydrogenase OS=Nicotiana tabacum OX=4097 GN=MD1 PE=1 SV=1	MD1	1	1.70966e-05	269.15	SQASALEK(1)HAAANAK	2	-0.0041179	4
	TRINITY_DN24451_c0_g1_m.6150	106	K	Malate dehydrogenase OS=Nicotiana tabacum OX=4097 GN=MD1 PE=1 SV=1	MD1	1	0.000959196	152.23	KDVMSK(1)NVSIYK	2	-1.349	2
	TRINITY_DN24454_c0_g1_m.6165	119	K	Calcium-dependent protein kinase 9 OS=Arabidopsis thaliana OX=3702 GN=CPK9 PE=1 SV=1	CPK9	1	0.00521323	85.716	QHYTLGK(1)ELGR	2	-3.1642	1
	TRINITY_DN24454_c0_g1_m.6165	112	K	Calcium-dependent protein kinase 9 OS=Arabidopsis thaliana OX=3702 GN=CPK9 PE=1 SV=1	CPK9	1	0.0149309	71.896	PFEDIK(1)QHYTLGK	3	-5.2255	1
	TRINITY_DN24594_c0_g1_m.6317	90	K	40S ribosomal protein S24-2 OS=Arabidopsis thaliana OX=3702 GN=RPS24B PE=2 SV=2	RPS24B	1	0.0122763	104.76	KYEPK(1)YR	2	-0.91456	1
	TRINITY_DN24594_c0_g1_m.6317	70	K	40S ribosomal protein S24-2 OS=Arabidopsis thaliana OX=3702 GN=RPS24B PE=2 SV=2	RPS24B	1	0.0094292	40.324	THFGGGK(1)STGFGLIYDTVENAK	3	-3.0456	1
	TRINITY_DN24632_c0_g1_m.6362	144	K	60S ribosomal protein L19-3 OS=Arabidopsis thaliana OX=3702 GN=RPL19C PE=2 SV=3	RPL19C	1	0.0116389	44.82	VLMESIHK(1)SK	2	-1.73	2
	TRINITY_DN24635_c0_g1_m.6366	59	K	FK506-binding protein 2 OS=Vicia faba OX=3906 GN=FKBP15 PE=1 SV=1	FKBP15	1	0.000859539	198.33	SCDVQAHK(1)GDTVK	2	-1.3061	1
	TRINITY_DN24635_c0_g1_m.6366	64	K	FK506-binding protein 2 OS=Vicia faba OX=3906 GN=FKBP15 PE=1 SV=1	FKBP15	1	0.00107774	154.71	GDTVK(1)VHYR	2	-2.027	1
	TRINITY_DN24635_c0_g1_m.6366	51	K	FK506-binding protein 2 OS=Vicia faba OX=3906 GN=FKBP15 PE=1 SV=1	FKBP15	1	0.000227957	152.17	PK(1)SCDVQAHK	2	-2.4219	3
	TRINITY_DN24763_c0_g1_m.6516	125	K	Adenylylsulfatase HINT1 OS=Arabidopsis thaliana OX=3702 GN=HINT1 PE=1 SV=1	HINT1	1	0.000247903	96.957	LVAK(1)QEGLDDGFR	2	-0.20755	1
	TRINITY_DN24763_c0_g1_m.6516	94	K	Adenylylsulfatase HINT1 OS=Arabidopsis thaliana OX=3702 GN=HINT1 PE=1 SV=1	HINT1	1	6.69235e-10	114.5	DIAPQAPTHILIIPK(1)VK	2	2.4133	1
	TRINITY_DN24830_c0_g1_m.6588	93	K	Protein NCA1 OS=Arabidopsis thaliana OX=3702 GN=NCA1 PE=1 SV=1	NCA1	1	0.00106556	69.201	DCPLCGADIEK(1)IEDDEK	2	7.0961	1
	TRINITY_DN24890_c0_g1_m.6677	232	K	Epoxide hydrolase A OS=Mycobacterium tuberculosis (strain ATCC 25618 / H37Rv) OX=83332 GN=ephA PE=1 SV=1	ephA	1	1.45531e-06	112.93	FQK(1)SGFTGALNYYR	2	-0.9388	1
	TRINITY_DN24895_c0_g1_m.6680	166	K	40S ribosomal protein S7 OS=Avicennia marina OX=82927 GN=RPS7 PE=2 SV=1	RPS7	1	4.73266e-06	151.52	NNTEYK(1)LESFAAVYR	2	2.1372	1
	TRINITY_DN24914_c0_g1_m.6701	94	K	"Acyl carrier protein 3, mitochondrial OS=Arabidopsis thaliana OX=3702 GN=MTACP2 PE=1 SV=1"	MTACP2	0.99962	0.0188936	83.358	KFDK(1)VDTTK	2	-3.018	1
	TRINITY_DN24988_c0_g1_m.6819	209	K	"50S ribosomal protein L12, chloroplastic OS=Spinacia oleracea OX=3562 GN=RPL12 PE=1 SV=2"	RPL12	1	5.28162e-08	266.6	FK(1)EGVSKDEAEDAK	2	1.102	10
	TRINITY_DN24988_c0_g1_m.6819	207	K	"50S ribosomal protein L12, chloroplastic OS=Spinacia oleracea OX=3562 GN=RPL12 PE=1 SV=2"	RPL12	0.999961	0.000995814	100.69	K(1)FK(0.998)EGVSK(0.002)DEAEDAKK	3	0.85166	3
	TRINITY_DN24988_c0_g1_m.6819	214	K	"50S ribosomal protein L12, chloroplastic OS=Spinacia oleracea OX=3562 GN=RPL12 PE=1 SV=2"	RPL12	1	0.000177045	148.76	EGVSK(1)DEAEDAK	2	-1.335	4
	TRINITY_DN25012_c1_g1_m.6845	375	K	Calreticulin-3 OS=Arabidopsis thaliana OX=3702 GN=CRT3 PE=1 SV=2	CRT3	1	0.000834337	88.181	EAFEEAEK(1)ER	2	-0.87588	1
	TRINITY_DN25012_c1_g1_m.6845	63	K	Calreticulin-3 OS=Arabidopsis thaliana OX=3702 GN=CRT3 PE=1 SV=2	CRT3	1	0.0291173	46.033	AGTFK(1)YTAGK	2	8.7714	1
	TRINITY_DN25027_c0_g1_m.6862	50	K	Ubiquitin-NEDD8-like protein RUB2 OS=Oryza sativa subsp. japonica OX=39947 GN=RUB2 PE=2 SV=2	RUB2	1	0.00309864	90.689	IQDK(1)EGIPPDQQR	2	-0.94167	4
	TRINITY_DN25027_c0_g1_m.6862	141	K	Ubiquitin-NEDD8-like protein RUB2 OS=Oryza sativa subsp. japonica OX=39947 GN=RUB2 PE=2 SV=2	RUB2	1	0.00138144	83.438	LIYAGK(1)QLADDK	2	-6.2521	1
	TRINITY_DN25027_c0_g1_m.6862	23	K	Ubiquitin-NEDD8-like protein RUB2 OS=Oryza sativa subsp. japonica OX=39947 GN=RUB2 PE=2 SV=2	RUB2	1	0.000439576	124.81	MQIFVK(1)TLTGK	2	-5.0607	2
	TRINITY_DN25090_c0_g1_m.6931	89	K	"Ubiquinol oxidase 4, chloroplastic/chromoplastic OS=Arabidopsis thaliana OX=3702 GN=AOX4 PE=1 SV=2"	AOX4	1	1.05903e-12	125.75	TSQSLNDK(1)VNESSEGPSR	2	0.43649	1
	TRINITY_DN25129_c0_g1_m.6978	77	K	NADH dehydrogenase [ubiquinone] 1 beta subcomplex subunit 9 OS=Arabidopsis thaliana OX=3702 GN=CIB22 PE=1 SV=1	CIB22	1	0.000184373	174.8	LIADGEASYNK(1)WR	2	-2.0384	1
	TRINITY_DN25129_c0_g1_m.6978	56	K	NADH dehydrogenase [ubiquinone] 1 beta subcomplex subunit 9 OS=Arabidopsis thaliana OX=3702 GN=CIB22 PE=1 SV=1	CIB22	1	3.83452e-07	188.19	FEANK(1)HVEDLDTIDR	2	1.381	2
	TRINITY_DN25129_c0_g1_m.6978	29	K	NADH dehydrogenase [ubiquinone] 1 beta subcomplex subunit 9 OS=Arabidopsis thaliana OX=3702 GN=CIB22 PE=1 SV=1	CIB22	1	0.000249027	129.28	ALK(1)DTLNWAVHR	2	-3.7694	1
	TRINITY_DN25159_c0_g1_m.7023	108	K	40S ribosomal protein S3-3 OS=Arabidopsis thaliana OX=3702 GN=RPS3C PE=1 SV=1	RPS3C	1	0.0008089	129.56	YK(1)LLGGLAVR	2	-5.2148	1
	TRINITY_DN25159_c0_g1_m.7023	62	K	40S ribosomal protein S3-3 OS=Arabidopsis thaliana OX=3702 GN=RPS3C PE=1 SV=1	RPS3C	1	7.30694e-05	170.95	TQNVLGEK(1)GR	2	-3.1365	1
	TRINITY_DN25159_c0_g1_m.7023	78	K	40S ribosomal protein S3-3 OS=Arabidopsis thaliana OX=3702 GN=RPS3C PE=1 SV=1	RPS3C	1	0.0107272	57.003	FK(1)FPENSVELYAEK	2	2.3497	1
	TRINITY_DN25256_c1_g1_m.7154	98	K	Peptidyl-prolyl cis-trans isomerase CYP19-3 OS=Arabidopsis thaliana OX=3702 GN=CYP19-3 PE=2 SV=2	CYP19-3	1	0.0107867	44.82	GSFEDENFK(1)LK	2	-2.7258	1
	TRINITY_DN25256_c1_g1_m.7154	57	K	Peptidyl-prolyl cis-trans isomerase CYP19-3 OS=Arabidopsis thaliana OX=3702 GN=CYP19-3 PE=2 SV=2	CYP19-3	1	0.0186751	67.507	ALHYK(1)GSTFHR	3	-4.0678	1
	TRINITY_DN25256_c1_g1_m.7154	45	K	Peptidyl-prolyl cis-trans isomerase CYP19-3 OS=Arabidopsis thaliana OX=3702 GN=CYP19-3 PE=2 SV=2	CYP19-3	1	0.0168003	46.358	SLCTGEK(1)GIGYSGK	2	-2.3227	1
	TRINITY_DN25285_c0_g1_m.7186	112	K	Rubredoxin OS=Pyrococcus furiosus (strain ATCC 43587 / DSM 3638 / JCM 8422 / Vc1) OX=186497 GN=rub PE=1 SV=2	rub	1	1.37904e-11	234.58	FRPYQPAVNK(1)NANDTDVR	2	0.4656	2
	TRINITY_DN25285_c0_g1_m.7186	66	K	Rubredoxin OS=Pyrococcus furiosus (strain ATCC 43587 / DSM 3638 / JCM 8422 / Vc1) OX=186497 GN=rub PE=1 SV=2	rub	1	0.00643111	79.809	VASK(1)QAYICR	2	-4.3897	1
	TRINITY_DN25285_c0_g1_m.7186	86	K	Rubredoxin OS=Pyrococcus furiosus (strain ATCC 43587 / DSM 3638 / JCM 8422 / Vc1) OX=186497 GN=rub PE=1 SV=2	rub	1	0.000197182	142.56	TPFEK(1)QPDK	2	-2.4638	2
	TRINITY_DN25285_c0_g1_m.7186	100	K	Rubredoxin OS=Pyrococcus furiosus (strain ATCC 43587 / DSM 3638 / JCM 8422 / Vc1) OX=186497 GN=rub PE=1 SV=2	rub	1	0.000143628	125.5	YFCPVCGAPK(1)R	2	-2.6749	1
	TRINITY_DN25372_c0_g1_m.7296	247	K	Eukaryotic translation initiation factor 3 subunit F OS=Arabidopsis thaliana OX=3702 GN=TIF3F1 PE=1 SV=1	TIF3F1	1	1.60776e-08	157.67	YVDNVVK(1)GNVAPDNSIGR	2	3.1522	2
	TRINITY_DN25379_c0_g1_m.7308	29	K	Nucleoside diphosphate kinase 1 OS=Pisum sativum OX=3888 GN=NDPK1 PE=2 SV=1	NDPK1	1	0.00330385	93.467	FEQK(1)GFFLK	2	-3.7351	1
	TRINITY_DN25379_c0_g1_m.7308	48	K	Nucleoside diphosphate kinase 1 OS=Pisum sativum OX=3888 GN=NDPK1 PE=2 SV=1	NDPK1	1	0.000970782	224.09	AFAEK(1)HYADLSAK	2	2.5756	1
	TRINITY_DN25387_c0_g1_m.7320	83	K	Mediator of RNA polymerase II transcription subunit 36a OS=Arabidopsis thaliana OX=3702 GN=MED36A PE=1 SV=2	MED36A	1	0.00333063	93.467	HDGVFIAK(1)GK	2	-2.8935	1
	TRINITY_DN25387_c0_g1_m.7320	115	K	Mediator of RNA polymerase II transcription subunit 36a OS=Arabidopsis thaliana OX=3702 GN=MED36A PE=1 SV=2	MED36A	1	0.0191393	78.043	VSVQNEDGSK(1)VEYR	2	-1.08	1
	TRINITY_DN25412_c0_g1_m.7351	217	K	"Triosephosphate isomerase, chloroplastic OS=Fragaria ananassa OX=3747 GN=TPI PE=2 SV=1"	TPI	1	8.27449e-07	191.95	DIGAK(1)WVILGHSER	2	4.8274	3
	TRINITY_DN25412_c0_g1_m.7351	379	K	"Triosephosphate isomerase, chloroplastic OS=Fragaria ananassa OX=3747 GN=TPI PE=2 SV=1"	TPI	1	0.0255652	51.569	GPEFATIVNSVTAK(1)K	2	-0.26506	1
	TRINITY_DN25412_c0_g1_m.7351	239	K	"Triosephosphate isomerase, chloroplastic OS=Fragaria ananassa OX=3747 GN=TPI PE=2 SV=1"	TPI	1	2.19172e-05	180.81	RHVIGEDDQFIGK(1)K	2	-0.9943	4
	TRINITY_DN25412_c0_g1_m.7351	141	K	"Triosephosphate isomerase, chloroplastic OS=Fragaria ananassa OX=3747 GN=TPI PE=2 SV=1"	TPI	1	4.14189e-05	147.19	FFVGGNWK(1)CNGTK	2	36.709	3
	TRINITY_DN25412_c0_g1_m.7351	321	K	"Triosephosphate isomerase, chloroplastic OS=Fragaria ananassa OX=3747 GN=TPI PE=2 SV=1"	TPI	1	4.51969e-05	117.21	DWLK(1)NNVSAEVASK	2	-1.2464	1
	TRINITY_DN25412_c0_g1_m.7351	331	K	"Triosephosphate isomerase, chloroplastic OS=Fragaria ananassa OX=3747 GN=TPI PE=2 SV=1"	TPI	1	0.00739035	110.88	NNVSAEVASK(1)TR	2	-3.0951	1
	TRINITY_DN25449_c0_g1_m.7401	119	K	"Cysteine synthase, chloroplastic/chromoplastic OS=Solanum tuberosum OX=4113 PE=2 SV=1"		1	0.00014899	154.66	LEIMEPCCSVK(1)DR	2	0.23112	2
	TRINITY_DN25449_c0_g1_m.7401	295	K	"Cysteine synthase, chloroplastic/chromoplastic OS=Solanum tuberosum OX=4113 PE=2 SV=1"		1	0.000147667	142.71	PGPHK(1)IQGIGAGFIPR	3	-4.0942	1
	TRINITY_DN25449_c0_g1_m.7401	199	K	"Cysteine synthase, chloroplastic/chromoplastic OS=Solanum tuberosum OX=4113 PE=2 SV=1"		1	0.0163676	56.091	GMK(1)GAVQK	2	-5.7874	1
	TRINITY_DN25449_c0_g1_m.7401	290	K	"Cysteine synthase, chloroplastic/chromoplastic OS=Solanum tuberosum OX=4113 PE=2 SV=1"		1	1.66335e-08	97.949	VIGIEPTESNILSGGK(1)PGPHK	3	-3.783	1
	TRINITY_DN25469_c0_g1_m.7433	330	K	"Chloroplast stem-loop binding protein of 41 kDa b, chloroplastic OS=Arabidopsis thaliana OX=3702 GN=CSP41B PE=1 SV=1"	CSP41B	1	0.00109535	252.69	DQHFFASVEK(1)AK	2	1.0356	1
	TRINITY_DN25469_c0_g1_m.7433	192	K	"Chloroplast stem-loop binding protein of 41 kDa b, chloroplastic OS=Arabidopsis thaliana OX=3702 GN=CSP41B PE=1 SV=1"	CSP41B	1	0.000132019	145.75	GK(1)LETEDLLASR	2	-3.9232	2
	TRINITY_DN25469_c0_g1_m.7433	253	K	"Chloroplast stem-loop binding protein of 41 kDa b, chloroplastic OS=Arabidopsis thaliana OX=3702 GN=CSP41B PE=1 SV=1"	CSP41B	1	3.85807e-20	191.49	PIPVPNSGIQITQLGHVK(1)DLAR	3	1.3755	3
	TRINITY_DN25469_c0_g1_m.7433	267	K	"Chloroplast stem-loop binding protein of 41 kDa b, chloroplastic OS=Arabidopsis thaliana OX=3702 GN=CSP41B PE=1 SV=1"	CSP41B	1	0.000788432	159.93	AFVQVLGNEK(1)ASK	2	-2.8863	1
	TRINITY_DN25469_c0_g1_m.7433	307	K	"Chloroplast stem-loop binding protein of 41 kDa b, chloroplastic OS=Arabidopsis thaliana OX=3702 GN=CSP41B PE=1 SV=1"	CSP41B	1	8.75933e-09	98.328	AGGFPEPEIIHYNPK(1)EFDFGK	3	-2.0636	1
	TRINITY_DN25469_c0_g1_m.7433	115	K	"Chloroplast stem-loop binding protein of 41 kDa b, chloroplastic OS=Arabidopsis thaliana OX=3702 GN=CSP41B PE=1 SV=1"	CSP41B	1	0.0009485	129.56	ILHLK(1)GDR	2	-3.8084	1
	TRINITY_DN25469_c0_g1_m.7433	77	K	"Chloroplast stem-loop binding protein of 41 kDa b, chloroplastic OS=Arabidopsis thaliana OX=3702 GN=CSP41B PE=1 SV=1"	CSP41B	1	6.9053e-05	158.59	LLVK(1)EGHQVTLFTR	2	2.4402	1
	TRINITY_DN25469_c0_g1_m.7433	292	K	"Chloroplast stem-loop binding protein of 41 kDa b, chloroplastic OS=Arabidopsis thaliana OX=3702 GN=CSP41B PE=1 SV=1"	CSP41B	1	0.00211865	72.327	ACAK(1)AGGFPEPEIIHYNPK	3	-3.0141	1
	TRINITY_DN25469_c0_g1_m.7433	89	K	"Chloroplast stem-loop binding protein of 41 kDa b, chloroplastic OS=Arabidopsis thaliana OX=3702 GN=CSP41B PE=1 SV=1"	CSP41B	1	0.00196138	53.782	GK(1)APISQQLPGESDADYSDFSSK	2	2.7313	1
	TRINITY_DN25469_c0_g1_m.7433	270	K	"Chloroplast stem-loop binding protein of 41 kDa b, chloroplastic OS=Arabidopsis thaliana OX=3702 GN=CSP41B PE=1 SV=1"	CSP41B	1	0.000225142	119.94	ASK(1)QVFNISGEK	2	-2.6968	1
	TRINITY_DN25469_c0_g1_m.7433	110	K	"Chloroplast stem-loop binding protein of 41 kDa b, chloroplastic OS=Arabidopsis thaliana OX=3702 GN=CSP41B PE=1 SV=1"	CSP41B	0.999891	0.017153	40.363	GKAPISQQLPGESDADYSDFSSK(1)ILHLK	4	-2.7595	1
	TRINITY_DN25471_c0_g1_m.7434	221	K	"50S ribosomal protein L13, chloroplastic OS=Arabidopsis thaliana OX=3702 GN=RPL13 PE=2 SV=1"	RPL13	1	0.000235525	125.5	ALFNHLK(1)VYK	2	-3.0059	1
	TRINITY_DN25471_c0_g1_m.7434	102	K	"50S ribosomal protein L13, chloroplastic OS=Arabidopsis thaliana OX=3702 GN=RPL13 PE=2 SV=1"	RPL13	0.940677	2.33232e-05	48.945	TWYPK(0.941)AADHIQTQK(0.059)PWYIVDATDK	3	-0.014929	1
	TRINITY_DN25471_c0_g1_m.7434	224	K	"50S ribosomal protein L13, chloroplastic OS=Arabidopsis thaliana OX=3702 GN=RPL13 PE=2 SV=1"	RPL13	0.999989	0.000348352	76.196	VYK(1)GPDHPHEAQKPIELPIR	4	-1.0805	2
	TRINITY_DN25486_c0_g1_m.7454	133	K	"Peptidyl-prolyl cis-trans isomerase CYP28, chloroplastic OS=Arabidopsis thaliana OX=3702 GN=CYP28 PE=1 SV=1"	CYP28	1	2.64342e-05	153.25	SMCTSNTYK(1)GTFVHK	2	1.0127	4
	TRINITY_DN25590_c2_g2_m.7601	194	K	Alpha-xylosidase 1 OS=Arabidopsis thaliana OX=3702 GN=XYL1 PE=1 SV=1	XYL1	1	0.0193595	40.83	STYVGSGK(1)YAAHWTGDNK	3	-1.2269	1
	TRINITY_DN25728_c0_g2_m.7790	221	K	Fatty-acid-binding protein 1 OS=Arabidopsis thaliana OX=3702 GN=FAP1 PE=1 SV=1	FAP1	1	0.000801955	101.48	FGGSDNK(1)ELLQR	2	-2.4639	1
	TRINITY_DN25728_c0_g2_m.7790	260	K	Fatty-acid-binding protein 1 OS=Arabidopsis thaliana OX=3702 GN=FAP1 PE=1 SV=1	FAP1	1	0.0159433	54.199	TTIDGK(1)EVGSIESK	2	-2.8675	1
	TRINITY_DN25728_c0_g2_m.7790	236	K	Fatty-acid-binding protein 1 OS=Arabidopsis thaliana OX=3702 GN=FAP1 PE=1 SV=1	FAP1	0.998449	0.00271313	50.09	FTSQFK(0.002)DEYK(0.998)IPR	3	-4.9696	1
	TRINITY_DN25735_c0_g1_m.7799	59	K	Lactoylglutathione lyase GLX1 OS=Arabidopsis thaliana OX=3702 GN=GLX1 PE=1 SV=1	GLX1	1	0.0255592	51.872	TIK(1)FYTEAFGMK	2	-2.8255	1
	TRINITY_DN25735_c0_g1_m.7799	193	K	Lactoylglutathione lyase GLX1 OS=Arabidopsis thaliana OX=3702 GN=GLX1 PE=1 SV=1	GLX1	1	0.000479692	125.5	FYEK(1)ALGMR	2	-3.6221	1
	TRINITY_DN25757_c0_g1_m.7828	182	K	"Nudix hydrolase 26, chloroplastic OS=Arabidopsis thaliana OX=3702 GN=NUDT26 PE=1 SV=1"	NUDT26	1	9.81538e-05	138.71	HQWGGDWK(1)GQAQK	2	0.0020368	1
	TRINITY_DN25777_c0_g1_m.7850	112	K	Ribokinase OS=Arabidopsis thaliana OX=3702 GN=RBSK PE=1 SV=1	RBSK	1	2.33138e-09	117.77	SCQTLAGGK(1)GANQAACGGK	2	-1.0889	1
	TRINITY_DN25788_c0_g1_m.7863	145	K	"NADH dehydrogenase [ubiquinone] flavoprotein 2, mitochondrial OS=Arabidopsis thaliana OX=3702 GN=At4g02580 PE=1 SV=3"	At4g02580	1	8.29289e-06	115.41	EIEDALLK(1)HLGVK	2	-0.24889	1
	TRINITY_DN25809_c1_g1_m.7899	49	K	Glutamine synthetase nodule isozyme OS=Vigna aconitifolia OX=3918 PE=2 SV=1		1	0.00479731	76.255	TLPGPVSDPSK(1)LPK	2	-2.9218	1
	TRINITY_DN25809_c1_g1_m.7899	278	K	Glutamine synthetase nodule isozyme OS=Vigna aconitifolia OX=3918 PE=2 SV=1		1	5.5672e-06	197.79	HK(1)EHIAAYGEGNER	3	-2.0579	3
	TRINITY_DN25809_c1_g1_m.7899	326	K	Glutamine synthetase nodule isozyme OS=Vigna aconitifolia OX=3918 PE=2 SV=1		1	0.000235918	183.08	DTEKEGK(1)GYFEDR	2	1.1198	1
	TRINITY_DN25809_c1_g1_m.7899	255	K	Glutamine synthetase nodule isozyme OS=Vigna aconitifolia OX=3918 PE=2 SV=1		1	3.77572e-19	233.03	PIQGDWNGAGAHTNYSTK(1)SMR	3	-0.76806	5
	TRINITY_DN25812_c1_g1_m.7904	149	K	40S ribosomal protein S7 OS=Avicennia marina OX=82927 GN=RPS7 PE=2 SV=1	RPS7	1	0.0117091	69.716	YQLDGSK(1)IIK	2	-4.5924	1
	TRINITY_DN25812_c1_g1_m.7904	166	K	40S ribosomal protein S7 OS=Avicennia marina OX=82927 GN=RPS7 PE=2 SV=1	RPS7	1	0.000594454	93.162	NNTEYK(1)LETLAGVYR	2	0.31429	1
	TRINITY_DN25868_c0_g1_m.7982	276	K	"Fructose-bisphosphate aldolase 2, chloroplastic OS=Arabidopsis thaliana OX=3702 GN=FBA2 PE=1 SV=2"	FBA2	1	0.000183664	188.6	PSMVTPGAESK(1)DK	2	-0.61226	2
	TRINITY_DN25868_c0_g1_m.7982	386	K	"Fructose-bisphosphate aldolase 2, chloroplastic OS=Arabidopsis thaliana OX=3702 GN=FBA2 PE=1 SV=2"	FBA2	1	0.00186111	195.3	YTGEGESEEAK(1)K	2	2.1519	2
	TRINITY_DN25868_c0_g1_m.7982	58	K	"Fructose-bisphosphate aldolase 2, chloroplastic OS=Arabidopsis thaliana OX=3702 GN=FBA2 PE=1 SV=2"	FBA2	1	0.000144102	134.66	TAK(1)TIASPGR	2	-1.9945	2
	TRINITY_DN25868_c0_g1_m.7982	135	K	"Fructose-bisphosphate aldolase 2, chloroplastic OS=Arabidopsis thaliana OX=3702 GN=FBA2 PE=1 SV=2"	FBA2	1	1.10396e-07	234.58	KIVDILK(1)EQNIVPGIK	2	3.1238	2
	TRINITY_DN25868_c0_g1_m.7982	79	K	"Fructose-bisphosphate aldolase 2, chloroplastic OS=Arabidopsis thaliana OX=3702 GN=FBA2 PE=1 SV=2"	FBA2	1	3.06347e-06	219.93	GILAMDESNATCGK(1)R	2	-0.51823	3
	TRINITY_DN25868_c0_g1_m.7982	345	K	"Fructose-bisphosphate aldolase 2, chloroplastic OS=Arabidopsis thaliana OX=3702 GN=FBA2 PE=1 SV=2"	FBA2	1	6.73027e-11	155.28	ALQNTALK(1)TWGGRPENVK	3	-3.5453	4
	TRINITY_DN25868_c0_g1_m.7982	375	K	"Fructose-bisphosphate aldolase 2, chloroplastic OS=Arabidopsis thaliana OX=3702 GN=FBA2 PE=1 SV=2"	FBA2	1	2.72169e-42	391.33	SNSLAQLGK(1)YTGEGESEEAK	2	2.3192	7
	TRINITY_DN25868_c0_g1_m.7982	366	K	"Fructose-bisphosphate aldolase 2, chloroplastic OS=Arabidopsis thaliana OX=3702 GN=FBA2 PE=1 SV=2"	FBA2	1	6.77105e-06	147.78	AK(1)SNSLAQLGK	2	-3.7544	3
	TRINITY_DN25868_c0_g1_m.7982	278	K	"Fructose-bisphosphate aldolase 2, chloroplastic OS=Arabidopsis thaliana OX=3702 GN=FBA2 PE=1 SV=2"	FBA2	1	0.000106641	136.06	DK(1)ATPTQVADYTLK	2	0.60312	3
	TRINITY_DN25868_c0_g1_m.7982	144	K	"Fructose-bisphosphate aldolase 2, chloroplastic OS=Arabidopsis thaliana OX=3702 GN=FBA2 PE=1 SV=2"	FBA2	1	8.50985e-06	148.76	EQNIVPGIK(1)VDK	2	-1.4084	1
	TRINITY_DN25868_c0_g1_m.7982	355	K	"Fructose-bisphosphate aldolase 2, chloroplastic OS=Arabidopsis thaliana OX=3702 GN=FBA2 PE=1 SV=2"	FBA2	1	5.46814e-13	233.7	TWGGRPENVK(1)AAQDALLLR	2	2.0933	4
	TRINITY_DN25871_c0_g1_m.7987	55	K	"Allene oxide cyclase, chloroplastic OS=Oryza sativa subsp. japonica OX=39947 GN=AOC PE=1 SV=1"	AOC	1	0.00658928	79.059	LYSGDLEK(1)R	2	-3.0377	1
	TRINITY_DN25927_c0_g1_m.8070	166	K	60S ribosomal protein L13a-4 OS=Arabidopsis thaliana OX=3702 GN=RPL13AD PE=2 SV=1	RPL13AD	1	0.00355522	61.48	LQAGHK(1)YCLLGR	2	-0.085568	2
	TRINITY_DN25927_c0_g1_m.8070	215	K	60S ribosomal protein L13a-4 OS=Arabidopsis thaliana OX=3702 GN=RPL13AD PE=2 SV=1	RPL13AD	1	0.00956855	65.156	AEK(1)AAEEK	2	-3.5882	1
	TRINITY_DN25927_c0_g1_m.8070	57	K	60S ribosomal protein L13a-4 OS=Arabidopsis thaliana OX=3702 GN=RPL13AD PE=2 SV=1	RPL13AD	1	1.21699e-05	130.79	LASIVAK(1)ELLNGQK	2	0.92046	1
	TRINITY_DN25927_c0_g1_m.8070	186	K	60S ribosomal protein L13a-4 OS=Arabidopsis thaliana OX=3702 GN=RPL13AD PE=2 SV=1	RPL13AD	1	0.000959227	70.552	LSSEVGWNHYDTIK(1)ELESK	3	-3.8303	1
	TRINITY_DN25927_c0_g1_m.8070	110	K	60S ribosomal protein L13a-4 OS=Arabidopsis thaliana OX=3702 GN=RPL13AD PE=2 SV=1	RPL13AD	1	0.00403046	80.294	APAK(1)ILWR	2	-6.0768	1
	TRINITY_DN25991_c0_g1_m.8170	206	K	ATP-dependent 6-phosphofructokinase 2 OS=Arabidopsis thaliana OX=3702 GN=PFK2 PE=1 SV=1	PFK2	1	0.00468282	72.355	LVHNWHK(1)R	2	-1.7142	1
	TRINITY_DN25991_c0_g1_m.8170	492	K	ATP-dependent 6-phosphofructokinase 2 OS=Arabidopsis thaliana OX=3702 GN=PFK2 PE=1 SV=1	PFK2	1	0.000329907	125.5	DHK(1)WAWIR	2	-7.6733	1
	TRINITY_DN25991_c0_g1_m.8170	199	K	ATP-dependent 6-phosphofructokinase 2 OS=Arabidopsis thaliana OX=3702 GN=PFK2 PE=1 SV=1	PFK2	1	0.0014034	85.821	EPVELNPK(1)LVHNWHK	2	1.2015	1
	TRINITY_DN26043_c0_g1_m.8256	96	K	40S ribosomal protein S14 OS=Zea mays OX=4577 PE=3 SV=1		1	0.00131315	191.67	ELGITALHIK(1)LR	2	-1.7223	1
	TRINITY_DN26061_c0_g1_m.8282	508	K	"Pentatricopeptide repeat-containing protein At4g21705, mitochondrial OS=Arabidopsis thaliana OX=3702 GN=At4g21705 PE=2 SV=1"	At4g21705	1	0.00279451	74.524	AEK(1)IDEDEETKK	2	-2.7427	1
	TRINITY_DN26078_c0_g1_m.8310	52	K	Probable glutathione S-transferase OS=Glycine max OX=3847 GN=HSP26-A PE=2 SV=1	HSP26-A	1	0.0296493	50.297	STALLEYNPIHK(1)K	2	0.0053294	1
	TRINITY_DN26078_c0_g1_m.8310	139	K	Probable glutathione S-transferase OS=Glycine max OX=3847 GN=HSP26-A PE=2 SV=1	HSP26-A	1	0.00128119	98.009	FLEHELK(1)GR	2	-2.2501	1
	TRINITY_DN26078_c0_g1_m.8310	132	K	Probable glutathione S-transferase OS=Glycine max OX=3847 GN=HSP26-A PE=2 SV=1	HSP26-A	1	0.000768822	115.04	AVENLK(1)FLEHELK	2	3.1728	1
	TRINITY_DN26078_c0_g1_m.8310	220	K	Probable glutathione S-transferase OS=Glycine max OX=3847 GN=HSP26-A PE=2 SV=1	HSP26-A	1	6.89346e-05	129.28	EVHLSK(1)EAPK	2	-0.022499	1
	TRINITY_DN26083_c0_g1_m.8316	46	K	thioredoxin protein [Medicago truncatula]		1	1.50101e-05	133.9	LDGFVYGK(1)HR	2	-4.3788	1
[truncated: 42,369 more rows]

## Sheet: ident Classification
GO Terms Level 1	GO Terms Level 2	No. of Protein
ba	cellular process	974
	metabolic process	1908
	response to chemical	419
	response to stress	411
	regulation of biological process	371
	biosynthetic process	311
	cellular component organization	292
	response to stimulus	1458
	establishment of localization	228
	anatomical structure development	227
	catabolic process	179
	other	711
Cellular Component	cell	1447
	organelle	2693
	cell periphery	377
	envelope	297
	membrane	697
	endomembrane system	205
	organelle lumen	190
	cell-cell junction	179
	other	652
Molecular Function	binding	1297
	catalytic activity	618
	structural constituent of ribosome	69
	transmembrane transporter activity	59
	isomerase activity	57
	other	305
	chloroplast	974
	cytoplasm	560
	nucleus	358
	mitochondria	116
	plasma membrane	106
	extracellular	47
	other	111
