# Supplementary material for: Comprehensive Profiling of Paper Mulberry (Broussonetia papyrifera) Crotonylome Reveals the Significance of Lysine Crotonylation in Young Leaves
Source: Int J Mol Sci. 2022 Jan 21;23(3):1173. doi: 10.3390/ijms23031173 (PMC8834973; doi:10.3390/ijms23031173)
Supplement: Supplementary file 1 [file ijms-23-01173-s001.zip › KEGG_pathway_enrichment.xlsx]

## Sheet: ident Pathway2Protein
Supplemental Table S4 KEGG_pathway_enrichment
KEGG pathway	Fisher's exact test p value	Mapping	Fold enrichment	Protein accession	Position	Amino acid	Protein description	Gene name	Localization probability	PEP	Score	Modified sequence	Charge	Mass error [ppm]	MS/MS Count
mdm00906 Carotenoid biosynthesis	0.772793	5	0.8	TRINITY_DN31994_c0_g1_m.19551	143	K	"Violaxanthin de-epoxidase, chloroplastic OS=Arabidopsis thaliana OX=3702 GN=VDE1 PE=1 SV=1"	VDE1	1	0.000425718	123.5	TCACLLK(1)ECR	2	-4.011	1
mdm00906 Carotenoid biosynthesis	0.772793	5	0.8	TRINITY_DN32009_c0_g1_m.19579	142	K	"Zeta-carotene desaturase, chloroplastic/chromoplastic OS=Narcissus pseudonarcissus OX=39639 GN=ZDS1 PE=2 SV=1"	ZDS1	1	0.0155983	43.272	K(1)VGADQNLLVK	2	-4.3434	1
mdm00906 Carotenoid biosynthesis	0.772793	5	0.8	TRINITY_DN32009_c0_g1_m.19579	195	K	"Zeta-carotene desaturase, chloroplastic/chromoplastic OS=Narcissus pseudonarcissus OX=39639 GN=ZDS1 PE=2 SV=1"	ZDS1	1	1.76617e-05	244.44	AFLATNQLNTYDK(1)AR	2	2.708	1
mdm00906 Carotenoid biosynthesis	0.772793	5	0.8	TRINITY_DN32009_c0_g1_m.19579	110	K	"Zeta-carotene desaturase, chloroplastic/chromoplastic OS=Narcissus pseudonarcissus OX=39639 GN=ZDS1 PE=2 SV=1"	ZDS1	1	0.000456448	119.94	PFIGGK(1)VGSFVDK	2	-5.6445	2
mdm00906 Carotenoid biosynthesis	0.772793	5	0.8	TRINITY_DN28216_c0_g1_m.11876	486	K	"15-cis-phytoene desaturase, chloroplastic/chromoplastic OS=Arabidopsis thaliana OX=3702 GN=PDS PE=1 SV=1"	PDS	1	3.33643e-05	98.865	ELAK(1)LFPDEIAADQSK	2	-0.42258	1
mdm00906 Carotenoid biosynthesis	0.772793	5	0.8	TRINITY_DN28216_c0_g1_m.11876	508	K	"15-cis-phytoene desaturase, chloroplastic/chromoplastic OS=Arabidopsis thaliana OX=3702 GN=PDS PE=1 SV=1"	PDS	1	0.00479789	97.033	YHVVK(1)TPR	2	-2.4983	1
mdm00906 Carotenoid biosynthesis	0.772793	5	0.8	TRINITY_DN31537_c0_g1_m.18497	350	K	"Probable carotenoid cleavage dioxygenase 4, chloroplastic OS=Arabidopsis thaliana OX=3702 GN=CCD4 PE=1 SV=1"	CCD4	1	0.000862558	132.44	PSFLHDFAITK(1)K	2	-1.7153	2
mdm00906 Carotenoid biosynthesis	0.772793	5	0.8	TRINITY_DN31537_c0_g1_m.18497	591	K	"Probable carotenoid cleavage dioxygenase 4, chloroplastic OS=Arabidopsis thaliana OX=3702 GN=CCD4 PE=1 SV=1"	CCD4	1	0.000385215	89.359	VPYGFHGLFVK(1)EADLK	3	-7.7831	2
mdm00906 Carotenoid biosynthesis	0.772793	5	0.8	TRINITY_DN31537_c0_g1_m.18497	446	K	"Probable carotenoid cleavage dioxygenase 4, chloroplastic OS=Arabidopsis thaliana OX=3702 GN=CCD4 PE=1 SV=1"	CCD4	1	2.52973e-05	132.44	MELVHGLVEK(1)VR	2	-3.7148	1
mdm00906 Carotenoid biosynthesis	0.772793	5	0.8	TRINITY_DN31537_c0_g1_m.18497	287	K	"Probable carotenoid cleavage dioxygenase 4, chloroplastic OS=Arabidopsis thaliana OX=3702 GN=CCD4 PE=1 SV=1"	CCD4	1	0.00504724	69.641	HDFDGK(1)LFMSMTAHPK	3	-2.4805	3
mdm00906 Carotenoid biosynthesis	0.772793	5	0.8	TRINITY_DN31537_c0_g1_m.18497	195	K	"Probable carotenoid cleavage dioxygenase 4, chloroplastic OS=Arabidopsis thaliana OX=3702 GN=CCD4 PE=1 SV=1"	CCD4	1	0.00156137	98.009	TYK(1)YSVER	2	-2.634	1
mdm00906 Carotenoid biosynthesis	0.772793	5	0.8	TRINITY_DN29891_c0_g1_m.15020	312	K	"Lycopene beta cyclase, chloroplastic OS=Solanum lycopersicum OX=4081 GN=LCY1 PE=1 SV=1"	LCY1	1	0.0172662	65.933	PGLAMK(1)DIQER	2	-4.0551	1
mdm00906 Carotenoid biosynthesis	0.772793	5	0.8	TRINITY_DN29891_c0_g1_m.15020	273	K	"Lycopene beta cyclase, chloroplastic OS=Solanum lycopersicum OX=4081 GN=LCY1 PE=1 SV=1"	LCY1	1	0.0136358	68.49	DSHLNNNK(1)ELK	2	-1.377	1
mdm00906 Carotenoid biosynthesis	0.772793	5	0.8	TRINITY_DN29891_c0_g1_m.15020	192	K	"Lycopene beta cyclase, chloroplastic OS=Solanum lycopersicum OX=4081 GN=LCY1 PE=1 SV=1"	LCY1	1	0.00392333	84.699	FHQAK(1)VIK	2	-2.7162	1
mdm04130 SNARE interactions in vesicular transport	0.407949	6	1.17	TRINITY_DN24974_c0_g2_m.6790	67	K	VAMP-like protein YKT61 OS=Arabidopsis thaliana OX=3702 GN=YKT61 PE=2 SV=1	YKT61	1	0.00012166	145.95	QSVQHEEYK(1)VHAYNR	3	-0.2856	1
mdm04130 SNARE interactions in vesicular transport	0.407949	6	1.17	TRINITY_DN24974_c0_g2_m.6790	151	K	VAMP-like protein YKT61 OS=Arabidopsis thaliana OX=3702 GN=YKT61 PE=2 SV=1	YKT61	1	0.00385941	78.816	ELDETK(1)IILHK	2	-4.1392	1
mdm04130 SNARE interactions in vesicular transport	0.407949	6	1.17	TRINITY_DN24974_c0_g2_m.6790	139	K	VAMP-like protein YKT61 OS=Arabidopsis thaliana OX=3702 GN=YKT61 PE=2 SV=1	YKT61	1	0.00809524	43.306	FQDPAEADK(1)LMR	2	-1.7443	1
mdm04130 SNARE interactions in vesicular transport	0.407949	6	1.17	TRINITY_DN24974_c0_g2_m.6790	187	K	VAMP-like protein YKT61 OS=Arabidopsis thaliana OX=3702 GN=YKT61 PE=2 SV=1	YKT61	1	1.16613e-05	140.57	SSDLSAASQMFYK(1)QAK	2	1.0821	1
mdm04130 SNARE interactions in vesicular transport	0.407949	6	1.17	TRINITY_DN23458_c0_g1_m.5131	10	K	Syntaxin-51 OS=Arabidopsis thaliana OX=3702 GN=SYP51 PE=1 SV=1	SYP51	1	0.00638748	43.613	ASSGDSWTK(1)EYNEAVK	2	6.6459	1
mdm04130 SNARE interactions in vesicular transport	0.407949	6	1.17	TRINITY_DN29670_c0_g1_m.14565	76	K	Putative syntaxin-131 OS=Arabidopsis thaliana OX=3702 GN=SYP131 PE=3 SV=1	SYP131	1	0.00852062	76.85	HDAVK(1)EIEK	2	-2.0161	1
mdm04130 SNARE interactions in vesicular transport	0.407949	6	1.17	TRINITY_DN27118_c0_g1_m.9910	219	K	Syntaxin-121 OS=Arabidopsis thaliana OX=3702 GN=SYP121 PE=1 SV=1	SYP121	1	0.00163969	124.81	HDAVK(1)EMEK	2	-1.9573	1
mdm04130 SNARE interactions in vesicular transport	0.407949	6	1.17	TRINITY_DN27118_c0_g1_m.9910	76	K	Syntaxin-121 OS=Arabidopsis thaliana OX=3702 GN=SYP121 PE=1 SV=1	SYP121	1	0.00487146	91.783	TLHNAK(1)AIK	2	-2.2656	1
mdm04130 SNARE interactions in vesicular transport	0.407949	6	1.17	TRINITY_DN29670_c0_g1_m.14564	155	K	Putative syntaxin-131 OS=Arabidopsis thaliana OX=3702 GN=SYP131 PE=3 SV=1	SYP131	1	0.00537815	81.335	LEAINK(1)ENLANR	2	-6.5466	1
mdm04130 SNARE interactions in vesicular transport	0.407949	6	1.17	TRINITY_DN26929_c0_g1_m.9623	177	K	Phosphopantetheine adenylyltransferase OS=Arabidopsis thaliana OX=3702 GN=COAD PE=1 SV=1	COAD	1	7.14577e-09	91.032	NQAVNISK(1)DSSSTEATEK	2	-0.56291	1
mdm00010 Glycolysis / Gluconeogenesis	1.17752e-06	33	2.25	TRINITY_DN29299_c0_g1_m.13864	83	K	NADP-dependent glyceraldehyde-3-phosphate dehydrogenase OS=Nicotiana plumbaginifolia OX=4092 GN=GAPN PE=2 SV=1	GAPN	1	0.000345777	139.78	RAELLHK(1)AAAILK	2	3.827	3
mdm00010 Glycolysis / Gluconeogenesis	1.17752e-06	33	2.25	TRINITY_DN29299_c0_g1_m.13864	57	K	NADP-dependent glyceraldehyde-3-phosphate dehydrogenase OS=Nicotiana plumbaginifolia OX=4092 GN=GAPN PE=2 SV=1	GAPN	1	2.44766e-08	139.94	VQACSQEEVNK(1)VMEIAK	2	1.3091	2
mdm00010 Glycolysis / Gluconeogenesis	1.17752e-06	33	2.25	TRINITY_DN29299_c0_g1_m.13864	26	K	NADP-dependent glyceraldehyde-3-phosphate dehydrogenase OS=Nicotiana plumbaginifolia OX=4092 GN=GAPN PE=2 SV=1	GAPN	1	5.47996e-06	171.09	YYADGEWNK(1)CASGK	2	0.18887	1
mdm00010 Glycolysis / Gluconeogenesis	1.17752e-06	33	2.25	TRINITY_DN29299_c0_g1_m.13864	358	K	NADP-dependent glyceraldehyde-3-phosphate dehydrogenase OS=Nicotiana plumbaginifolia OX=4092 GN=GAPN PE=2 SV=1	GAPN	1	1.88268e-06	121.96	DAEEK(1)GATFCQPYK	2	2.1168	2
mdm00010 Glycolysis / Gluconeogenesis	1.17752e-06	33	2.25	TRINITY_DN29299_c0_g1_m.13864	92	K	NADP-dependent glyceraldehyde-3-phosphate dehydrogenase OS=Nicotiana plumbaginifolia OX=4092 GN=GAPN PE=2 SV=1	GAPN	1	6.30197e-05	105.94	EHK(1)APIAECLVK	2	-3.2035	1
mdm00010 Glycolysis / Gluconeogenesis	1.17752e-06	33	2.25	TRINITY_DN29299_c0_g1_m.13864	367	K	NADP-dependent glyceraldehyde-3-phosphate dehydrogenase OS=Nicotiana plumbaginifolia OX=4092 GN=GAPN PE=2 SV=1	GAPN	1	0.000894897	110.22	GATFCQPYK(1)R	2	-2.0037	1
mdm00010 Glycolysis / Gluconeogenesis	1.17752e-06	33	2.25	TRINITY_DN29299_c0_g1_m.13864	46	K	NADP-dependent glyceraldehyde-3-phosphate dehydrogenase OS=Nicotiana plumbaginifolia OX=4092 GN=GAPN PE=2 SV=1	GAPN	1	2.80008e-07	179.21	THYK(1)VQACSQEEVNK	2	-1.3171	4
mdm00010 Glycolysis / Gluconeogenesis	1.17752e-06	33	2.25	TRINITY_DN29299_c0_g1_m.13864	89	K	NADP-dependent glyceraldehyde-3-phosphate dehydrogenase OS=Nicotiana plumbaginifolia OX=4092 GN=GAPN PE=2 SV=1	GAPN	1	0.00448047	58.426	AAAILK(1)EHK	2	-3.2281	1
mdm00010 Glycolysis / Gluconeogenesis	1.17752e-06	33	2.25	TRINITY_DN29299_c0_g1_m.13864	101	K	NADP-dependent glyceraldehyde-3-phosphate dehydrogenase OS=Nicotiana plumbaginifolia OX=4092 GN=GAPN PE=2 SV=1	GAPN	1	6.81984e-06	121.96	APIAECLVK(1)EIAK	2	-2.0568	1
mdm00010 Glycolysis / Gluconeogenesis	1.17752e-06	33	2.25	TRINITY_DN28123_c0_g1_m.11689	354	K	"Dihydrolipoyllysine-residue acetyltransferase component 1 of pyruvate dehydrogenase complex, mitochondrial OS=Arabidopsis thaliana OX=3702 GN=LTA3 PE=1 SV=2"	LTA3	1	0.00492107	83.775	LTDTDVK(1)IETGGQK	2	-1.4533	1
mdm00010 Glycolysis / Gluconeogenesis	1.17752e-06	33	2.25	TRINITY_DN28123_c0_g1_m.11689	347	K	"Dihydrolipoyllysine-residue acetyltransferase component 1 of pyruvate dehydrogenase complex, mitochondrial OS=Arabidopsis thaliana OX=3702 GN=LTA3 PE=1 SV=2"	LTA3	1	0.0150498	51.872	EEGK(1)LTDTDVK	2	-0.33633	1
mdm00010 Glycolysis / Gluconeogenesis	1.17752e-06	33	2.25	TRINITY_DN28123_c0_g1_m.11689	226	K	"Dihydrolipoyllysine-residue acetyltransferase component 1 of pyruvate dehydrogenase complex, mitochondrial OS=Arabidopsis thaliana OX=3702 GN=LTA3 PE=1 SV=2"	LTA3	1	2.04148e-05	171.09	GETSALDNDVK(1)NEDK	2	0.12769	1
mdm00010 Glycolysis / Gluconeogenesis	1.17752e-06	33	2.25	TRINITY_DN28123_c0_g1_m.11689	622	K	"Dihydrolipoyllysine-residue acetyltransferase component 1 of pyruvate dehydrogenase complex, mitochondrial OS=Arabidopsis thaliana OX=3702 GN=LTA3 PE=1 SV=2"	LTA3	1	0.00151787	95.138	GNK(1)VVAPVVGSDGVER	2	-0.35266	1
mdm00010 Glycolysis / Gluconeogenesis	1.17752e-06	33	2.25	TRINITY_DN28123_c0_g1_m.11689	396	K	"Dihydrolipoyllysine-residue acetyltransferase component 1 of pyruvate dehydrogenase complex, mitochondrial OS=Arabidopsis thaliana OX=3702 GN=LTA3 PE=1 SV=2"	LTA3	1	5.00068e-09	120.75	ASGPHGTLLK(1)GDVLAAIK	2	2.7418	1
mdm00010 Glycolysis / Gluconeogenesis	1.17752e-06	33	2.25	TRINITY_DN28123_c0_g1_m.11689	343	K	"Dihydrolipoyllysine-residue acetyltransferase component 1 of pyruvate dehydrogenase complex, mitochondrial OS=Arabidopsis thaliana OX=3702 GN=LTA3 PE=1 SV=2"	LTA3	1	1.51427e-06	143.22	NAVTSGSAVK(1)EEGK	2	-1.1502	1
mdm00010 Glycolysis / Gluconeogenesis	1.17752e-06	33	2.25	TRINITY_DN27204_c0_g1_m.10043	238	K	Enolase OS=Ricinus communis OX=3988 PE=2 SV=1		1	0.000952077	114.39	TAIAK(1)AGYTGK	2	-2.2956	1
mdm00010 Glycolysis / Gluconeogenesis	1.17752e-06	33	2.25	TRINITY_DN27204_c0_g1_m.10043	339	K	Enolase OS=Ricinus communis OX=3988 PE=2 SV=1		1	0.00491039	143.56	RVEK(1)AIR	2	-2.861	1
mdm00010 Glycolysis / Gluconeogenesis	1.17752e-06	33	2.25	TRINITY_DN27204_c0_g1_m.10043	61	K	Enolase OS=Ricinus communis OX=3988 PE=2 SV=1		1	0.0144298	54.199	DGGSDYLGK(1)GVSK	2	-1.8173	1
mdm00010 Glycolysis / Gluconeogenesis	1.17752e-06	33	2.25	TRINITY_DN27204_c0_g1_m.10043	188	K	Enolase OS=Ricinus communis OX=3988 PE=2 SV=1		1	1.15497e-06	140.01	EAMK(1)MGVEVYHHLK	2	0.32842	3
mdm00010 Glycolysis / Gluconeogenesis	1.17752e-06	33	2.25	TRINITY_DN27204_c0_g1_m.10043	268	K	Enolase OS=Ricinus communis OX=3988 PE=2 SV=1		1	8.97893e-11	269.57	TYDLNFK(1)EENNDGSQK	2	3.3217	3
mdm00010 Glycolysis / Gluconeogenesis	1.17752e-06	33	2.25	TRINITY_DN27204_c0_g1_m.10043	277	K	Enolase OS=Ricinus communis OX=3988 PE=2 SV=1		1	2.79718e-05	100.69	EENNDGSQK(1)IPGDALK	2	2.8428	3
mdm00010 Glycolysis / Gluconeogenesis	1.17752e-06	33	2.25	TRINITY_DN27204_c0_g1_m.10043	367	K	Enolase OS=Ricinus communis OX=3988 PE=2 SV=1		1	0.00635072	54.912	VNQIGSVTESIEAVK(1)MSK	2	1.4764	1
mdm00010 Glycolysis / Gluconeogenesis	1.17752e-06	33	2.25	TRINITY_DN27204_c0_g1_m.10043	137	K	Enolase OS=Ricinus communis OX=3988 PE=2 SV=1		1	9.52465e-06	187.23	IPLYK(1)HIANLAGNK	2	2.7941	4
mdm00010 Glycolysis / Gluconeogenesis	1.17752e-06	33	2.25	TRINITY_DN27204_c0_g1_m.10043	284	K	Enolase OS=Ricinus communis OX=3988 PE=2 SV=1		1	0.0185321	62.271	IPGDALK(1)DLYK	2	-2.4151	1
mdm00010 Glycolysis / Gluconeogenesis	1.17752e-06	33	2.25	TRINITY_DN27204_c0_g1_m.10043	415	K	Enolase OS=Ricinus communis OX=3988 PE=2 SV=1		1	0.00261578	85.813	LAK(1)YNQLLR	2	-6.4776	1
mdm00010 Glycolysis / Gluconeogenesis	1.17752e-06	33	2.25	TRINITY_DN32588_c0_g1_m.20889	200	K	"Phosphoglycerate kinase, chloroplastic OS=Nicotiana tabacum OX=4097 PE=2 SV=1"		1	3.32522e-06	237.27	FYK(1)EEEK(1)NDPEYAK	2	3.8971	7
mdm00010 Glycolysis / Gluconeogenesis	1.17752e-06	33	2.25	TRINITY_DN32588_c0_g1_m.20889	412	K	"Phosphoglycerate kinase, chloroplastic OS=Nicotiana tabacum OX=4097 PE=2 SV=1"		1	0.00180249	115.86	FAVGTEAIAK(1)K	2	-2.9089	1
mdm00010 Glycolysis / Gluconeogenesis	1.17752e-06	33	2.25	TRINITY_DN32588_c0_g1_m.20889	207	K	"Phosphoglycerate kinase, chloroplastic OS=Nicotiana tabacum OX=4097 PE=2 SV=1"		1	1.11487e-06	279.51	NDPEYAK(1)K	2	-2.6815	9
mdm00010 Glycolysis / Gluconeogenesis	1.17752e-06	33	2.25	TRINITY_DN32588_c0_g1_m.20889	273	K	"Phosphoglycerate kinase, chloroplastic OS=Nicotiana tabacum OX=4097 PE=2 SV=1"		1	4.42395e-05	113.34	RPFAAIVGGSK(1)VSSK	2	2.8893	1
mdm00010 Glycolysis / Gluconeogenesis	1.17752e-06	33	2.25	TRINITY_DN32588_c0_g1_m.20889	129	K	"Phosphoglycerate kinase, chloroplastic OS=Nicotiana tabacum OX=4097 PE=2 SV=1"		1	2.56262e-09	285.5	HLIQNGAK(1)VILSSHLGRPK	3	-3.4206	6
mdm00010 Glycolysis / Gluconeogenesis	1.17752e-06	33	2.25	TRINITY_DN32588_c0_g1_m.20889	196	K	"Phosphoglycerate kinase, chloroplastic OS=Nicotiana tabacum OX=4097 PE=2 SV=1"		1	2.64929e-06	240.94	FYK(1)EEEK(1)NDPEYAK	2	3.8971	16
mdm00010 Glycolysis / Gluconeogenesis	1.17752e-06	33	2.25	TRINITY_DN32588_c0_g1_m.20889	121	K	"Phosphoglycerate kinase, chloroplastic OS=Nicotiana tabacum OX=4097 PE=2 SV=1"		1	2.07878e-07	168.05	AAIPTIK(1)HLIQNGAK	2	4.7347	4
mdm00010 Glycolysis / Gluconeogenesis	1.17752e-06	33	2.25	TRINITY_DN30072_c0_g1_m.15381	162	K	"Acetyl-coenzyme A synthetase, chloroplastic/glyoxysomal OS=Arabidopsis thaliana OX=3702 GN=ACS PE=1 SV=1"	ACS	1	0.00807455	54.056	YLEMYK(1)R	2	-2.7863	1
mdm00010 Glycolysis / Gluconeogenesis	1.17752e-06	33	2.25	TRINITY_DN32083_c2_g1_m.19748	197	K	"Pyruvate dehydrogenase E1 component subunit alpha-1, mitochondrial OS=Arabidopsis thaliana OX=3702 GN=E1 ALPHA PE=1 SV=2"	E1	1	0.00750179	110.22	GGSMHFYK(1)K	2	-2.4573	2
mdm00010 Glycolysis / Gluconeogenesis	1.17752e-06	33	2.25	TRINITY_DN32083_c2_g1_m.19748	123	K	"Pyruvate dehydrogenase E1 component subunit alpha-1, mitochondrial OS=Arabidopsis thaliana OX=3702 GN=E1 ALPHA PE=1 SV=2"	E1	1	1.34804e-05	124.81	RMEIAADSLYK(1)AK	2	0.089098	4
mdm00010 Glycolysis / Gluconeogenesis	1.17752e-06	33	2.25	TRINITY_DN32083_c2_g1_m.19748	286	K	"Pyruvate dehydrogenase E1 component subunit alpha-1, mitochondrial OS=Arabidopsis thaliana OX=3702 GN=E1 ALPHA PE=1 SV=2"	E1	1	0.0129114	61.494	SPAYYK(1)R	2	-3.5895	1
mdm00010 Glycolysis / Gluconeogenesis	1.17752e-06	33	2.25	TRINITY_DN32083_c2_g1_m.19748	280	K	"Pyruvate dehydrogenase E1 component subunit alpha-1, mitochondrial OS=Arabidopsis thaliana OX=3702 GN=E1 ALPHA PE=1 SV=2"	E1	1	0.0131346	76.605	AAK(1)SPAYYK	2	-2.3387	1
mdm00010 Glycolysis / Gluconeogenesis	1.17752e-06	33	2.25	TRINITY_DN32083_c2_g1_m.19748	374	K	"Pyruvate dehydrogenase E1 component subunit alpha-1, mitochondrial OS=Arabidopsis thaliana OX=3702 GN=E1 ALPHA PE=1 SV=2"	E1	1	2.29617e-06	189.56	LILAHDIATEK(1)ELK	2	2.8779	2
mdm00010 Glycolysis / Gluconeogenesis	1.17752e-06	33	2.25	TRINITY_DN32083_c2_g1_m.19748	381	K	"Pyruvate dehydrogenase E1 component subunit alpha-1, mitochondrial OS=Arabidopsis thaliana OX=3702 GN=E1 ALPHA PE=1 SV=2"	E1	1	0.000212411	159.11	ELKDTEK(1)EIR	2	-2.1507	1
mdm00010 Glycolysis / Gluconeogenesis	1.17752e-06	33	2.25	TRINITY_DN32083_c2_g1_m.19748	312	K	"Pyruvate dehydrogenase E1 component subunit alpha-1, mitochondrial OS=Arabidopsis thaliana OX=3702 GN=E1 ALPHA PE=1 SV=2"	E1	1	0.00796626	84.368	FAK(1)EHVLK	2	-3.8827	1
mdm00010 Glycolysis / Gluconeogenesis	1.17752e-06	33	2.25	TRINITY_DN32083_c2_g1_m.19748	393	K	"Pyruvate dehydrogenase E1 component subunit alpha-1, mitochondrial OS=Arabidopsis thaliana OX=3702 GN=E1 ALPHA PE=1 SV=2"	E1	1	1.64895e-05	145.75	KEVDEAIAK(1)AK	2	-1.3584	1
mdm00010 Glycolysis / Gluconeogenesis	1.17752e-06	33	2.25	TRINITY_DN30863_c0_g1_m.17010	241	K	L-lactate dehydrogenase A OS=Hordeum vulgare OX=4513 PE=1 SV=1		1	2.07187e-05	128.97	QQITYEK(1)ETLENIHK	2	-0.48222	2
mdm00010 Glycolysis / Gluconeogenesis	1.17752e-06	33	2.25	TRINITY_DN31711_c0_g1_m.18901	349	K	Alcohol dehydrogenase 1 OS=Trifolium repens OX=3899 GN=ADH1 PE=2 SV=1	ADH1	1	0.000481402	101.82	YMNK(1)ELELEK	2	-1.3079	2
mdm00010 Glycolysis / Gluconeogenesis	1.17752e-06	33	2.25	TRINITY_DN31711_c0_g1_m.18901	326	K	Alcohol dehydrogenase 1 OS=Trifolium repens OX=3899 GN=ADH1 PE=2 SV=1	ADH1	1	0.00048102	147.78	TLK(1)GTFYGNYKPR	2	2.7567	1
mdm00010 Glycolysis / Gluconeogenesis	1.17752e-06	33	2.25	TRINITY_DN34488_c0_g1_m.25954	350	K	"Aldehyde dehydrogenase family 3 member I1, chloroplastic OS=Arabidopsis thaliana OX=3702 GN=ALDH3I1 PE=1 SV=2"	ALDH3I1	1	1.45199e-11	157.54	ELEQTFGQNPIETK(1)DVSR	2	3.0063	1
mdm00010 Glycolysis / Gluconeogenesis	1.17752e-06	33	2.25	TRINITY_DN34488_c0_g1_m.25954	104	K	"Aldehyde dehydrogenase family 3 member I1, chloroplastic OS=Arabidopsis thaliana OX=3702 GN=ALDH3I1 PE=1 SV=2"	ALDH3I1	1	0.000103955	110.44	VSQLNSIAK(1)MLQEK	2	-6.8601	2
mdm00010 Glycolysis / Gluconeogenesis	1.17752e-06	33	2.25	TRINITY_DN34488_c0_g1_m.25954	252	K	"Aldehyde dehydrogenase family 3 member I1, chloroplastic OS=Arabidopsis thaliana OX=3702 GN=ALDH3I1 PE=1 SV=2"	ALDH3I1	1	0.00124539	94.804	WDK(1)ILYTGSAR	2	-6.2714	1
mdm00010 Glycolysis / Gluconeogenesis	1.17752e-06	33	2.25	TRINITY_DN34488_c0_g1_m.25954	225	K	"Aldehyde dehydrogenase family 3 member I1, chloroplastic OS=Arabidopsis thaliana OX=3702 GN=ALDH3I1 PE=1 SV=2"	ALDH3I1	1	7.20082e-06	163.43	LFEK(1)YLDNSAIR	2	-1.4927	1
mdm00010 Glycolysis / Gluconeogenesis	1.17752e-06	33	2.25	TRINITY_DN34488_c0_g1_m.25954	502	K	"Aldehyde dehydrogenase family 3 member I1, chloroplastic OS=Arabidopsis thaliana OX=3702 GN=ALDH3I1 PE=1 SV=2"	ALDH3I1	1	0.00163396	103.8	FSFDGFSHK(1)K	2	-3.3455	1
mdm00010 Glycolysis / Gluconeogenesis	1.17752e-06	33	2.25	TRINITY_DN34488_c0_g1_m.25954	451	K	"Aldehyde dehydrogenase family 3 member I1, chloroplastic OS=Arabidopsis thaliana OX=3702 GN=ALDH3I1 PE=1 SV=2"	ALDH3I1	1	0.00576626	71.219	AKPLAAYLFTDNDQLK(1)K	3	-4.0467	1
mdm00010 Glycolysis / Gluconeogenesis	1.17752e-06	33	2.25	TRINITY_DN34488_c0_g1_m.25954	358	K	"Aldehyde dehydrogenase family 3 member I1, chloroplastic OS=Arabidopsis thaliana OX=3702 GN=ALDH3I1 PE=1 SV=2"	ALDH3I1	1	0.00060169	117.39	IVSK(1)YHFSR	2	-1.106	1
mdm00010 Glycolysis / Gluconeogenesis	1.17752e-06	33	2.25	TRINITY_DN34488_c0_g1_m.25954	109	K	"Aldehyde dehydrogenase family 3 member I1, chloroplastic OS=Arabidopsis thaliana OX=3702 GN=ALDH3I1 PE=1 SV=2"	ALDH3I1	1	0.0158777	69.093	MLQEK(1)EK	2	-3.4189	2
mdm00010 Glycolysis / Gluconeogenesis	1.17752e-06	33	2.25	TRINITY_DN34488_c0_g1_m.25954	376	K	"Aldehyde dehydrogenase family 3 member I1, chloroplastic OS=Arabidopsis thaliana OX=3702 GN=ALDH3I1 PE=1 SV=2"	ALDH3I1	1	0.000884026	203.8	DK(1)IVVGGQSDEDRLR	2	0.48537	2
mdm00010 Glycolysis / Gluconeogenesis	1.17752e-06	33	2.25	TRINITY_DN34488_c0_g1_m.25954	372	K	"Aldehyde dehydrogenase family 3 member I1, chloroplastic OS=Arabidopsis thaliana OX=3702 GN=ALDH3I1 PE=1 SV=2"	ALDH3I1	1	0.0159316	73.637	LLDQDK(1)VR	2	-4.2578	1
mdm00010 Glycolysis / Gluconeogenesis	1.17752e-06	33	2.25	TRINITY_DN25868_c0_g1_m.7982	276	K	"Fructose-bisphosphate aldolase 2, chloroplastic OS=Arabidopsis thaliana OX=3702 GN=FBA2 PE=1 SV=2"	FBA2	1	0.000183664	188.6	PSMVTPGAESK(1)DK	2	-0.61226	2
mdm00010 Glycolysis / Gluconeogenesis	1.17752e-06	33	2.25	TRINITY_DN25868_c0_g1_m.7982	386	K	"Fructose-bisphosphate aldolase 2, chloroplastic OS=Arabidopsis thaliana OX=3702 GN=FBA2 PE=1 SV=2"	FBA2	1	0.00186111	195.3	YTGEGESEEAK(1)K	2	2.1519	2
mdm00010 Glycolysis / Gluconeogenesis	1.17752e-06	33	2.25	TRINITY_DN25868_c0_g1_m.7982	58	K	"Fructose-bisphosphate aldolase 2, chloroplastic OS=Arabidopsis thaliana OX=3702 GN=FBA2 PE=1 SV=2"	FBA2	1	0.000144102	134.66	TAK(1)TIASPGR	2	-1.9945	2
mdm00010 Glycolysis / Gluconeogenesis	1.17752e-06	33	2.25	TRINITY_DN25868_c0_g1_m.7982	79	K	"Fructose-bisphosphate aldolase 2, chloroplastic OS=Arabidopsis thaliana OX=3702 GN=FBA2 PE=1 SV=2"	FBA2	1	3.06347e-06	219.93	GILAMDESNATCGK(1)R	2	-0.51823	3
mdm00010 Glycolysis / Gluconeogenesis	1.17752e-06	33	2.25	TRINITY_DN25868_c0_g1_m.7982	135	K	"Fructose-bisphosphate aldolase 2, chloroplastic OS=Arabidopsis thaliana OX=3702 GN=FBA2 PE=1 SV=2"	FBA2	1	1.10396e-07	234.58	KIVDILK(1)EQNIVPGIK	2	3.1238	2
mdm00010 Glycolysis / Gluconeogenesis	1.17752e-06	33	2.25	TRINITY_DN25868_c0_g1_m.7982	345	K	"Fructose-bisphosphate aldolase 2, chloroplastic OS=Arabidopsis thaliana OX=3702 GN=FBA2 PE=1 SV=2"	FBA2	1	6.73027e-11	155.28	ALQNTALK(1)TWGGRPENVK	3	-3.5453	4
mdm00010 Glycolysis / Gluconeogenesis	1.17752e-06	33	2.25	TRINITY_DN25868_c0_g1_m.7982	375	K	"Fructose-bisphosphate aldolase 2, chloroplastic OS=Arabidopsis thaliana OX=3702 GN=FBA2 PE=1 SV=2"	FBA2	1	2.72169e-42	391.33	SNSLAQLGK(1)YTGEGESEEAK	2	2.3192	7
mdm00010 Glycolysis / Gluconeogenesis	1.17752e-06	33	2.25	TRINITY_DN25868_c0_g1_m.7982	366	K	"Fructose-bisphosphate aldolase 2, chloroplastic OS=Arabidopsis thaliana OX=3702 GN=FBA2 PE=1 SV=2"	FBA2	1	6.77105e-06	147.78	AK(1)SNSLAQLGK	2	-3.7544	3
mdm00010 Glycolysis / Gluconeogenesis	1.17752e-06	33	2.25	TRINITY_DN25868_c0_g1_m.7982	278	K	"Fructose-bisphosphate aldolase 2, chloroplastic OS=Arabidopsis thaliana OX=3702 GN=FBA2 PE=1 SV=2"	FBA2	1	0.000106641	136.06	DK(1)ATPTQVADYTLK	2	0.60312	3
mdm00010 Glycolysis / Gluconeogenesis	1.17752e-06	33	2.25	TRINITY_DN25868_c0_g1_m.7982	144	K	"Fructose-bisphosphate aldolase 2, chloroplastic OS=Arabidopsis thaliana OX=3702 GN=FBA2 PE=1 SV=2"	FBA2	1	8.50985e-06	148.76	EQNIVPGIK(1)VDK	2	-1.4084	1
mdm00010 Glycolysis / Gluconeogenesis	1.17752e-06	33	2.25	TRINITY_DN25868_c0_g1_m.7982	355	K	"Fructose-bisphosphate aldolase 2, chloroplastic OS=Arabidopsis thaliana OX=3702 GN=FBA2 PE=1 SV=2"	FBA2	1	5.46814e-13	233.7	TWGGRPENVK(1)AAQDALLLR	2	2.0933	4
mdm00010 Glycolysis / Gluconeogenesis	1.17752e-06	33	2.25	TRINITY_DN30176_c2_g1_m.15598	271	K	Glyceraldehyde-3-phosphate dehydrogenase OS=Atriplex nummularia OX=3553 PE=2 SV=1		1	0.0046009	167.76	EESEGK(1)LK	2	-2.9302	2
mdm00010 Glycolysis / Gluconeogenesis	1.17752e-06	33	2.25	TRINITY_DN30176_c2_g1_m.15598	67	K	Glyceraldehyde-3-phosphate dehydrogenase OS=Atriplex nummularia OX=3553 PE=2 SV=1		0.999998	6.43544e-12	233.03	VKDEK(1)TLLFGEKPVAVFGVR	3	-3.0238	2
mdm00010 Glycolysis / Gluconeogenesis	1.17752e-06	33	2.25	TRINITY_DN30176_c2_g1_m.15598	265	K	Glyceraldehyde-3-phosphate dehydrogenase OS=Atriplex nummularia OX=3553 PE=2 SV=1		1	0.00610606	67.507	AAIK(1)EESEGK	2	-1.9579	1
mdm00010 Glycolysis / Gluconeogenesis	1.17752e-06	33	2.25	TRINITY_DN30176_c2_g1_m.15598	217	K	Glyceraldehyde-3-phosphate dehydrogenase OS=Atriplex nummularia OX=3553 PE=2 SV=1		1	0.00409477	84.102	AASFNIIPSSTGAAK(1)AVGK	2	2.7623	1
mdm00010 Glycolysis / Gluconeogenesis	1.17752e-06	33	2.25	TRINITY_DN30176_c2_g1_m.15598	57	K	Glyceraldehyde-3-phosphate dehydrogenase OS=Atriplex nummularia OX=3553 PE=2 SV=1		1	8.14218e-05	207.12	YDSVHGQWK(1)HFDLK	2	4.6373	2
mdm00010 Glycolysis / Gluconeogenesis	1.17752e-06	33	2.25	TRINITY_DN30176_c2_g1_m.15598	229	K	Glyceraldehyde-3-phosphate dehydrogenase OS=Atriplex nummularia OX=3553 PE=2 SV=1		1	0.0026706	93.162	VLPSLNGK(1)LTGMAFR	2	0.00024547	2
mdm00010 Glycolysis / Gluconeogenesis	1.17752e-06	33	2.25	TRINITY_DN30176_c2_g1_m.15598	253	K	Glyceraldehyde-3-phosphate dehydrogenase OS=Atriplex nummularia OX=3553 PE=2 SV=1		1	0.000515206	135.63	LEK(1)AATYEQIK	2	-2.4184	1
mdm00010 Glycolysis / Gluconeogenesis	1.17752e-06	33	2.25	TRINITY_DN30176_c2_g1_m.15598	196	K	Glyceraldehyde-3-phosphate dehydrogenase OS=Atriplex nummularia OX=3553 PE=2 SV=1		1	0.000525848	135.63	TVDGPSSK(1)DWR	2	0.51294	1
mdm00010 Glycolysis / Gluconeogenesis	1.17752e-06	33	2.25	TRINITY_DN30176_c2_g1_m.15598	62	K	Glyceraldehyde-3-phosphate dehydrogenase OS=Atriplex nummularia OX=3553 PE=2 SV=1		1	0.00600824	102.55	HFDLK(1)VK	2	-3.963	2
mdm00010 Glycolysis / Gluconeogenesis	1.17752e-06	33	2.25	TRINITY_DN30176_c2_g1_m.15598	5	K	Glyceraldehyde-3-phosphate dehydrogenase OS=Atriplex nummularia OX=3553 PE=2 SV=1		1	0.027547	75.243	IK(1)IGINGFGR	2	-5.9923	1
mdm00010 Glycolysis / Gluconeogenesis	1.17752e-06	33	2.25	TRINITY_DN32791_c3_g1_m.21376	244	K	"Pyruvate kinase 1, cytosolic OS=Oryza sativa subsp. japonica OX=39947 GN=Os11g0148500 PE=1 SV=1"	Os11g0148500	1	0.00598231	59.67	EFLSK(1)LGDLHQTQIFAK	3	-3.3365	1
mdm00010 Glycolysis / Gluconeogenesis	1.17752e-06	33	2.25	TRINITY_DN32791_c3_g1_m.21376	381	K	"Pyruvate kinase 1, cytosolic OS=Oryza sativa subsp. japonica OX=39947 GN=Os11g0148500 PE=1 SV=1"	Os11g0148500	1	0.00906499	69.716	VFNQDLYFK(1)K	2	-3.9247	1
mdm00010 Glycolysis / Gluconeogenesis	1.17752e-06	33	2.25	TRINITY_DN27987_c0_g2_m.11451	299	K	Putative glucose-6-phosphate 1-epimerase OS=Cenchrus ciliaris OX=35872 PE=2 SV=1		1	0.00344943	78.864	IYLSTPTK(1)IAILDHEK	3	-4.8566	1
mdm00010 Glycolysis / Gluconeogenesis	1.17752e-06	33	2.25	TRINITY_DN32340_c1_g1_m.20338	122	K	Aldose 1-epimerase OS=Sus scrofa OX=9823 GN=GALM PE=2 SV=1	GALM	1	0.00744652	69.905	ISFK(1)YHSR	2	-3.4742	1
mdm00010 Glycolysis / Gluconeogenesis	1.17752e-06	33	2.25	TRINITY_DN22616_c0_g1_m.4341	4	K	"Triosephosphate isomerase, cytosolic OS=Petunia hybrida OX=4102 GN=TPIP1 PE=2 SV=1"	TPIP1	1	0.000709313	134.85	K(1)FFVGGNWK	2	-4.7711	2
mdm00010 Glycolysis / Gluconeogenesis	1.17752e-06	33	2.25	TRINITY_DN22616_c0_g1_m.4341	191	K	"Triosephosphate isomerase, cytosolic OS=Petunia hybrida OX=4102 GN=TPIP1 PE=2 SV=1"	TPIP1	1	0.00448237	47.57	K(1)WLHENVSPEVAATTR	3	-3.5999	1
mdm00010 Glycolysis / Gluconeogenesis	1.17752e-06	33	2.25	TRINITY_DN22616_c0_g1_m.4341	70	K	"Triosephosphate isomerase, cytosolic OS=Petunia hybrida OX=4102 GN=TPIP1 PE=2 SV=1"	TPIP1	1	8.5856e-13	126.63	SILRPDFHVAAQNVWVK(1)K	3	-3.0842	1
mdm00010 Glycolysis / Gluconeogenesis	1.17752e-06	33	2.25	TRINITY_DN22616_c0_g1_m.4341	12	K	"Triosephosphate isomerase, cytosolic OS=Petunia hybrida OX=4102 GN=TPIP1 PE=2 SV=1"	TPIP1	1	1.07998e-12	215.93	FFVGGNWK(1)CNGTTEEVK	2	6.4481	7
mdm00010 Glycolysis / Gluconeogenesis	1.17752e-06	33	2.25	TRINITY_DN32685_c2_g1_m.21117	173	K	"ATP-dependent 6-phosphofructokinase 4, chloroplastic OS=Arabidopsis thaliana OX=3702 GN=PFK4 PE=1 SV=1"	PFK4	1	0.000481971	119.07	VHFK(1)SDEVR	2	1.601	1
mdm00010 Glycolysis / Gluconeogenesis	1.17752e-06	33	2.25	TRINITY_DN32685_c2_g1_m.21117	239	K	"ATP-dependent 6-phosphofructokinase 4, chloroplastic OS=Arabidopsis thaliana OX=3702 GN=PFK4 PE=1 SV=1"	PFK4	1	0.0039398	89.123	VVNDIHK(1)R	2	-0.91888	1
mdm00010 Glycolysis / Gluconeogenesis	1.17752e-06	33	2.25	TRINITY_DN28753_c0_g1_m.12857	77	K	"Pyruvate dehydrogenase E1 component subunit beta-1, mitochondrial OS=Arabidopsis thaliana OX=3702 GN=PDH2 PE=1 SV=2"	PDH2	1	0.018568	65.156	ISK(1)GLLDK	2	-5.9668	1
mdm00010 Glycolysis / Gluconeogenesis	1.17752e-06	33	2.25	TRINITY_DN27521_c0_g1_m.10625	359	K	"2,3-bisphosphoglycerate-independent phosphoglycerate mutase OS=Mesembryanthemum crystallinum OX=3544 GN=PGM1 PE=2 SV=1"	PGM1	0.999999	2.53557e-06	79.235	MVMVAK(1)ALEYEDFDKFDR	3	-2.8511	1
mdm00010 Glycolysis / Gluconeogenesis	1.17752e-06	33	2.25	TRINITY_DN27521_c0_g1_m.10625	300	K	"2,3-bisphosphoglycerate-independent phosphoglycerate mutase OS=Mesembryanthemum crystallinum OX=3544 GN=PGM1 PE=2 SV=1"	PGM1	1	2.93245e-05	225.1	GWDAQVLGEAPYK(1)FR	2	-0.63491	1
mdm00010 Glycolysis / Gluconeogenesis	1.17752e-06	33	2.25	TRINITY_DN30814_c1_g1_m.16914	195	K	"Pyruvate kinase, cytosolic isozyme OS=Glycine max OX=3847 PE=2 SV=1"		1	0.000233272	90.689	DK(1)EDILGWGVPNK	2	-2.5938	1
mdm00010 Glycolysis / Gluconeogenesis	1.17752e-06	33	2.25	TRINITY_DN32618_c0_g1_m.20962	348	K	Hexokinase-1 OS=Spinacia oleracea OX=3562 GN=HXK1 PE=2 SV=1	HXK1	1	1.23903e-05	115.05	MAEEADFFGDTVPPK(1)LK	2	5.6578	1
mdm00010 Glycolysis / Gluconeogenesis	1.17752e-06	33	2.25	TRINITY_DN32618_c0_g1_m.20962	268	K	Hexokinase-1 OS=Spinacia oleracea OX=3562 GN=HXK1 PE=2 SV=1	HXK1	1	0.00210311	76.572	AHAIPK(1)WHGLLPK	2	-0.1367	1
mdm00010 Glycolysis / Gluconeogenesis	1.17752e-06	33	2.25	TRINITY_DN31703_c0_g1_m.18880	74	K	"Phosphoglycerate kinase 3, cytosolic OS=Arabidopsis thaliana OX=3702 GN=PGK3 PE=1 SV=1"	PGK3	1	0.000558149	133.49	GVTPK(1)YSLKPLVPR	2	0.84053	1
mdm00010 Glycolysis / Gluconeogenesis	1.17752e-06	33	2.25	TRINITY_DN31703_c0_g1_m.18880	11	K	"Phosphoglycerate kinase 3, cytosolic OS=Arabidopsis thaliana OX=3702 GN=PGK3 PE=1 SV=1"	PGK3	1	0.0147065	61.48	SVGTLK(1)EAELK	2	-3.3575	1
mdm00010 Glycolysis / Gluconeogenesis	1.17752e-06	33	2.25	TRINITY_DN31703_c0_g1_m.18880	165	K	"Phosphoglycerate kinase 3, cytosolic OS=Arabidopsis thaliana OX=3702 GN=PGK3 PE=1 SV=1"	PGK3	1	0.000755773	85.821	AHASTEGVAK(1)YLK	2	-1.5972	1
mdm00010 Glycolysis / Gluconeogenesis	1.17752e-06	33	2.25	TRINITY_DN31703_c0_g1_m.18880	129	K	"Phosphoglycerate kinase 3, cytosolic OS=Arabidopsis thaliana OX=3702 GN=PGK3 PE=1 SV=1"	PGK3	1	0.000209458	195.09	FYKEEEK(1)NDPEFAK	2	1.2023	1
mdm00010 Glycolysis / Gluconeogenesis	1.17752e-06	33	2.25	TRINITY_DN31703_c0_g1_m.18880	341	K	"Phosphoglycerate kinase 3, cytosolic OS=Arabidopsis thaliana OX=3702 GN=PGK3 PE=1 SV=1"	PGK3	1	0.000594847	111.39	FAAGTEAIAK(1)K	2	-3.2502	1
mdm00010 Glycolysis / Gluconeogenesis	1.17752e-06	33	2.25	TRINITY_DN31703_c0_g1_m.18880	202	K	"Phosphoglycerate kinase 3, cytosolic OS=Arabidopsis thaliana OX=3702 GN=PGK3 PE=1 SV=1"	PGK3	1	0.00969045	82.437	RPFAAIVGGSK(1)VSTK	2	-1.1651	1
mdm00010 Glycolysis / Gluconeogenesis	1.17752e-06	33	2.25	TRINITY_DN31703_c0_g1_m.18880	136	K	"Phosphoglycerate kinase 3, cytosolic OS=Arabidopsis thaliana OX=3702 GN=PGK3 PE=1 SV=1"	PGK3	1	6.29718e-07	174.72	EEEKNDPEFAK(1)K	2	-2.455	3
mdm00010 Glycolysis / Gluconeogenesis	1.17752e-06	33	2.25	TRINITY_DN31703_c0_g1_m.18880	125	K	"Phosphoglycerate kinase 3, cytosolic OS=Arabidopsis thaliana OX=3702 GN=PGK3 PE=1 SV=1"	PGK3	1	1.84365e-05	248.91	FYK(1)EEEK	1	0.86082	4
mdm00010 Glycolysis / Gluconeogenesis	1.17752e-06	33	2.25	TRINITY_DN28590_c0_g1_m.12553	147	K	Leghemoglobin reductase OS=Vigna unguiculata OX=3917 GN=FLBR PE=1 SV=1	FLBR	1	0.0129717	56.014	VNYVK(1)GYGK	2	-4.5456	1
mdm00010 Glycolysis / Gluconeogenesis	1.17752e-06	33	2.25	TRINITY_DN28590_c0_g1_m.12553	398	K	Leghemoglobin reductase OS=Vigna unguiculata OX=3917 GN=FLBR PE=1 SV=1	FLBR	1	2.7599e-15	157.7	VPGVVYTHPEVASVGK(1)TEEQVK	3	0.83389	1
mdm00010 Glycolysis / Gluconeogenesis	1.17752e-06	33	2.25	TRINITY_DN28590_c0_g1_m.12553	272	K	Leghemoglobin reductase OS=Vigna unguiculata OX=3917 GN=FLBR PE=1 SV=1	FLBR	1	0.000184235	117.21	TK(1)VVGVDTSGSGVK	2	-0.9017	2
mdm00010 Glycolysis / Gluconeogenesis	1.17752e-06	33	2.25	TRINITY_DN28590_c0_g1_m.12553	206	K	Leghemoglobin reductase OS=Vigna unguiculata OX=3917 GN=FLBR PE=1 SV=1	FLBR	1	0.00379051	66.619	IVSSTGALALK(1)EIPK	2	3.5636	1
mdm00010 Glycolysis / Gluconeogenesis	1.17752e-06	33	2.25	TRINITY_DN28590_c0_g1_m.12553	142	K	Leghemoglobin reductase OS=Vigna unguiculata OX=3917 GN=FLBR PE=1 SV=1	FLBR	1	0.000996238	134.85	NK(1)VNYVK	2	-3.7913	2
mdm00010 Glycolysis / Gluconeogenesis	1.17752e-06	33	2.25	TRINITY_DN28590_c0_g1_m.12553	489	K	Leghemoglobin reductase OS=Vigna unguiculata OX=3917 GN=FLBR PE=1 SV=1	FLBR	1	4.11148e-08	86.798	VCHAHPTMSEALK(1)EAAMATYDKPIHI	3	4.3942	3
mdm00010 Glycolysis / Gluconeogenesis	1.17752e-06	33	2.25	TRINITY_DN28590_c0_g1_m.12553	327	K	Leghemoglobin reductase OS=Vigna unguiculata OX=3917 GN=FLBR PE=1 SV=1	FLBR	1	0.00333063	93.467	IGVETDK(1)VGR	2	-3.4824	1
mdm00010 Glycolysis / Gluconeogenesis	1.17752e-06	33	2.25	TRINITY_DN28590_c0_g1_m.12553	439	K	Leghemoglobin reductase OS=Vigna unguiculata OX=3917 GN=FLBR PE=1 SV=1	FLBR	1	0.000235607	105.81	ILAEK(1)ETDK	2	-1.8503	1
mdm00010 Glycolysis / Gluconeogenesis	1.17752e-06	33	2.25	TRINITY_DN28590_c0_g1_m.12553	99	K	Leghemoglobin reductase OS=Vigna unguiculata OX=3917 GN=FLBR PE=1 SV=1	FLBR	1	2.5425e-19	179.92	ALLHSSHMYHEAK(1)HSFASHGVK	4	-0.90736	4
mdm00010 Glycolysis / Gluconeogenesis	1.17752e-06	33	2.25	TRINITY_DN28590_c0_g1_m.12553	382	K	Leghemoglobin reductase OS=Vigna unguiculata OX=3917 GN=FLBR PE=1 SV=1	FLBR	1	3.36329e-18	152.17	VGHVDYDK(1)VPGVVYTHPEVASVGK	3	4.669	1
mdm00010 Glycolysis / Gluconeogenesis	1.17752e-06	33	2.25	TRINITY_DN28590_c0_g1_m.12553	86	K	Leghemoglobin reductase OS=Vigna unguiculata OX=3917 GN=FLBR PE=1 SV=1	FLBR	1	4.2049e-09	121.07	GALGGTCLNVGCIPSK(1)ALLHSSHMYHEAK	3	5.057	4
mdm00010 Glycolysis / Gluconeogenesis	1.17752e-06	33	2.25	TRINITY_DN28590_c0_g1_m.12553	404	K	Leghemoglobin reductase OS=Vigna unguiculata OX=3917 GN=FLBR PE=1 SV=1	FLBR	1	0.000674165	78.864	TEEQVK(1)ALGVPYNVGK	2	2.1031	1
mdm00010 Glycolysis / Gluconeogenesis	1.17752e-06	33	2.25	TRINITY_DN33319_c0_g1_m.22747	274	K	"Phosphoglucomutase, cytoplasmic OS=Populus tremula OX=113636 GN=PGM1 PE=2 SV=1"	PGM1	1	2.42022e-07	135.5	EDFGGGHPDPNLTYAK(1)ELVAR	3	-2.542	1
mdm00010 Glycolysis / Gluconeogenesis	1.17752e-06	33	2.25	TRINITY_DN33319_c0_g1_m.22747	69	K	"Phosphoglucomutase, cytoplasmic OS=Populus tremula OX=113636 GN=PGM1 PE=2 SV=1"	PGM1	1	0.00141292	110.52	YFSK(1)DAIQIITK	2	-0.24049	1
mdm00010 Glycolysis / Gluconeogenesis	1.17752e-06	33	2.25	TRINITY_DN33319_c0_g1_m.22747	568	K	"Phosphoglucomutase, cytoplasmic OS=Populus tremula OX=113636 GN=PGM1 PE=2 SV=1"	PGM1	1	0.0144481	57.032	LSK(1)LQEFTGR	2	-5.8997	1
mdm00010 Glycolysis / Gluconeogenesis	1.17752e-06	33	2.25	TRINITY_DN33319_c0_g1_m.22747	506	K	"Phosphoglucomutase, cytoplasmic OS=Populus tremula OX=113636 GN=PGM1 PE=2 SV=1"	PGM1	0.999944	7.29092e-13	89.684	TDVSNVVNADEFEYKDPVDGSISK(1)HQGIR	4	-0.42413	2
mdm00010 Glycolysis / Gluconeogenesis	1.17752e-06	33	2.25	TRINITY_DN33319_c0_g1_m.22747	547	K	"Phosphoglucomutase, cytoplasmic OS=Populus tremula OX=113636 GN=PGM1 PE=2 SV=1"	PGM1	0.999996	0.000157857	117.21	LYIEQYEKDPSK(1)TGR	2	1.2467	1
mdm00010 Glycolysis / Gluconeogenesis	1.17752e-06	33	2.25	TRINITY_DN33319_c0_g1_m.22747	543	K	"Phosphoglucomutase, cytoplasmic OS=Populus tremula OX=113636 GN=PGM1 PE=2 SV=1"	PGM1	1	0.00130805	164.31	LYIEQYEK(1)DPSK	2	1.1447	1
mdm00010 Glycolysis / Gluconeogenesis	1.17752e-06	33	2.25	TRINITY_DN25991_c0_g1_m.8170	492	K	ATP-dependent 6-phosphofructokinase 2 OS=Arabidopsis thaliana OX=3702 GN=PFK2 PE=1 SV=1	PFK2	1	0.000329907	125.5	DHK(1)WAWIR	2	-7.6733	1
mdm00010 Glycolysis / Gluconeogenesis	1.17752e-06	33	2.25	TRINITY_DN25991_c0_g1_m.8170	206	K	ATP-dependent 6-phosphofructokinase 2 OS=Arabidopsis thaliana OX=3702 GN=PFK2 PE=1 SV=1	PFK2	1	0.00468282	72.355	LVHNWHK(1)R	2	-1.7142	1
mdm00010 Glycolysis / Gluconeogenesis	1.17752e-06	33	2.25	TRINITY_DN25991_c0_g1_m.8170	199	K	ATP-dependent 6-phosphofructokinase 2 OS=Arabidopsis thaliana OX=3702 GN=PFK2 PE=1 SV=1	PFK2	1	0.0014034	85.821	EPVELNPK(1)LVHNWHK	2	1.2015	1
mdm00010 Glycolysis / Gluconeogenesis	1.17752e-06	33	2.25	TRINITY_DN33809_c0_g1_m.24078	207	K	"Dihydrolipoyllysine-residue acetyltransferase component 2 of pyruvate dehydrogenase complex, mitochondrial OS=Arabidopsis thaliana OX=3702 GN=At3g13930 PE=1 SV=2"	At3g13930	1	0.000594226	81.908	FK(1)DYTPSASGGGAAADK	2	-1.1429	2
mdm00010 Glycolysis / Gluconeogenesis	1.17752e-06	33	2.25	TRINITY_DN33809_c0_g1_m.24078	374	K	"Dihydrolipoyllysine-residue acetyltransferase component 2 of pyruvate dehydrogenase complex, mitochondrial OS=Arabidopsis thaliana OX=3702 GN=At3g13930 PE=1 SV=2"	At3g13930	1	0.0310809	58.889	AQLNTLQESSGGK(1)R	2	20.552	1
mdm00010 Glycolysis / Gluconeogenesis	1.17752e-06	33	2.25	TRINITY_DN33809_c0_g1_m.24078	245	K	"Dihydrolipoyllysine-residue acetyltransferase component 2 of pyruvate dehydrogenase complex, mitochondrial OS=Arabidopsis thaliana OX=3702 GN=At3g13930 PE=1 SV=2"	At3g13930	1	1.70582e-07	134.13	EEAKEPATSPEPK(1)ISK	2	-0.27308	2
mdm00010 Glycolysis / Gluconeogenesis	1.17752e-06	33	2.25	TRINITY_DN33809_c0_g1_m.24078	273	K	"Dihydrolipoyllysine-residue acetyltransferase component 2 of pyruvate dehydrogenase complex, mitochondrial OS=Arabidopsis thaliana OX=3702 GN=At3g13930 PE=1 SV=2"	At3g13930	1	0.019799	66.619	NLAEENK(1)VPLSSIK	2	-1.226	1
mdm00010 Glycolysis / Gluconeogenesis	1.17752e-06	33	2.25	TRINITY_DN33809_c0_g1_m.24078	236	K	"Dihydrolipoyllysine-residue acetyltransferase component 2 of pyruvate dehydrogenase complex, mitochondrial OS=Arabidopsis thaliana OX=3702 GN=At3g13930 PE=1 SV=2"	At3g13930	1	0.000430906	90.306	EEAK(1)EPATSPEPK	2	-2.9371	1
mdm00010 Glycolysis / Gluconeogenesis	1.17752e-06	33	2.25	TRINITY_DN31715_c0_g1_m.18909	271	K	Aldehyde dehydrogenase family 3 member F1 OS=Arabidopsis thaliana OX=3702 GN=ALDH3F1 PE=2 SV=2	ALDH3F1	1	0.00634503	72.846	YHGK(1)FSFDAFSHEK	3	-2.4636	1
mdm00010 Glycolysis / Gluconeogenesis	1.17752e-06	33	2.25	TRINITY_DN32736_c1_g1_m.21236	131	K	Phosphoenolpyruvate carboxykinase (ATP) OS=Arabidopsis thaliana OX=3702 GN=PCKA PE=1 SV=1	PCKA	1	2.30855e-05	133.07	AHK(1)DTLLHLGGLFK	2	-0.3103	2
mdm00010 Glycolysis / Gluconeogenesis	1.17752e-06	33	2.25	TRINITY_DN30924_c0_g2_m.17127	73	K	"Glucose-6-phosphate isomerase 1, chloroplastic OS=Arabidopsis thaliana OX=3702 GN=PGI1 PE=1 SV=1"	PGI1	1	0.0378722	43.734	NEAAAAAK(1)AK	2	-3.2229	1
mdm00010 Glycolysis / Gluconeogenesis	1.17752e-06	33	2.25	TRINITY_DN30924_c0_g2_m.17127	135	K	"Glucose-6-phosphate isomerase 1, chloroplastic OS=Arabidopsis thaliana OX=3702 GN=PGI1 PE=1 SV=1"	PGI1	1	2.17146e-08	186.39	AMEELEK(1)GAIANPDEGR	2	1.6686	1
mdm00010 Glycolysis / Gluconeogenesis	1.17752e-06	33	2.25	TRINITY_DN27478_c0_g1_m.10544	310	K	"Fructose-1,6-bisphosphatase, chloroplastic OS=Pisum sativum OX=3888 GN=FBP PE=1 SV=2"	FBP	1	3.78442e-12	185.18	YIDDLK(1)DPGPSGK	2	0.61794	5
mdm00010 Glycolysis / Gluconeogenesis	1.17752e-06	33	2.25	TRINITY_DN27478_c0_g1_m.10544	405	K	"Fructose-1,6-bisphosphatase, chloroplastic OS=Pisum sativum OX=3888 GN=FBP PE=1 SV=2"	FBP	1	4.78075e-08	172.92	VPLYIGSQEEVEK(1)LEK	2	4.1946	1
mdm00010 Glycolysis / Gluconeogenesis	1.17752e-06	33	2.25	TRINITY_DN35765_c3_g1_m.29818	147	K	ATP-dependent 6-phosphofructokinase 3 OS=Arabidopsis thaliana OX=3702 GN=PFK3 PE=1 SV=1	PFK3	1	0.0141679	50.314	NTVNLTPK(1)VVNDIHK	2	0.27409	1
mdm00010 Glycolysis / Gluconeogenesis	1.17752e-06	33	2.25	TRINITY_DN35765_c3_g1_m.29818	154	K	ATP-dependent 6-phosphofructokinase 3 OS=Arabidopsis thaliana OX=3702 GN=PFK3 PE=1 SV=1	PFK3	1	0.0039398	89.123	VVNDIHK(1)R	2	-0.91888	1
mdm00010 Glycolysis / Gluconeogenesis	1.17752e-06	33	2.25	TRINITY_DN35765_c3_g1_m.29818	171	K	ATP-dependent 6-phosphofructokinase 3 OS=Arabidopsis thaliana OX=3702 GN=PFK3 PE=1 SV=1	PFK3	1	0.000820054	117.21	GGHDTSK(1)IVDSIQDR	2	-0.56206	1
mdm00010 Glycolysis / Gluconeogenesis	1.17752e-06	33	2.25	TRINITY_DN28329_c0_g1_m.12080	84	K	"Glyceraldehyde-3-phosphate dehydrogenase, cytosolic OS=Sinapis alba OX=3728 GN=GAPC PE=2 SV=2"	GAPC	1	0.00497085	89.123	HHELK(1)VK	2	-2.4867	1
mdm00010 Glycolysis / Gluconeogenesis	1.17752e-06	33	2.25	TRINITY_DN28329_c0_g1_m.12080	89	K	"Glyceraldehyde-3-phosphate dehydrogenase, cytosolic OS=Sinapis alba OX=3728 GN=GAPC PE=2 SV=2"	GAPC	0.999996	0.000776316	121.71	VKDEK(1)TLLFGEK	2	0.91225	1
mdm00010 Glycolysis / Gluconeogenesis	1.17752e-06	33	2.25	TRINITY_DN28329_c0_g1_m.12080	293	K	"Glyceraldehyde-3-phosphate dehydrogenase, cytosolic OS=Sinapis alba OX=3728 GN=GAPC PE=2 SV=2"	GAPC	1	1.4275e-10	313.04	QAIKEESEGK(1)LK	2	0.81236	4
mdm00010 Glycolysis / Gluconeogenesis	1.17752e-06	33	2.25	TRINITY_DN28329_c0_g1_m.12080	79	K	"Glyceraldehyde-3-phosphate dehydrogenase, cytosolic OS=Sinapis alba OX=3728 GN=GAPC PE=2 SV=2"	GAPC	1	1.0189e-06	229.4	YDSVHGQWK(1)HHELK	2	-0.36217	3
mdm00010 Glycolysis / Gluconeogenesis	1.17752e-06	33	2.25	TRINITY_DN25412_c0_g1_m.7351	217	K	"Triosephosphate isomerase, chloroplastic OS=Fragaria ananassa OX=3747 GN=TPI PE=2 SV=1"	TPI	1	8.27449e-07	191.95	DIGAK(1)WVILGHSER	2	4.8274	3
mdm00010 Glycolysis / Gluconeogenesis	1.17752e-06	33	2.25	TRINITY_DN25412_c0_g1_m.7351	379	K	"Triosephosphate isomerase, chloroplastic OS=Fragaria ananassa OX=3747 GN=TPI PE=2 SV=1"	TPI	1	0.0255652	51.569	GPEFATIVNSVTAK(1)K	2	-0.26506	1
mdm00010 Glycolysis / Gluconeogenesis	1.17752e-06	33	2.25	TRINITY_DN25412_c0_g1_m.7351	321	K	"Triosephosphate isomerase, chloroplastic OS=Fragaria ananassa OX=3747 GN=TPI PE=2 SV=1"	TPI	1	4.51969e-05	117.21	DWLK(1)NNVSAEVASK	2	-1.2464	1
mdm00010 Glycolysis / Gluconeogenesis	1.17752e-06	33	2.25	TRINITY_DN25412_c0_g1_m.7351	141	K	"Triosephosphate isomerase, chloroplastic OS=Fragaria ananassa OX=3747 GN=TPI PE=2 SV=1"	TPI	1	4.14189e-05	147.19	FFVGGNWK(1)CNGTK	2	36.709	3
mdm00010 Glycolysis / Gluconeogenesis	1.17752e-06	33	2.25	TRINITY_DN25412_c0_g1_m.7351	239	K	"Triosephosphate isomerase, chloroplastic OS=Fragaria ananassa OX=3747 GN=TPI PE=2 SV=1"	TPI	1	2.19172e-05	180.81	RHVIGEDDQFIGK(1)K	2	-0.9943	4
mdm00010 Glycolysis / Gluconeogenesis	1.17752e-06	33	2.25	TRINITY_DN25412_c0_g1_m.7351	331	K	"Triosephosphate isomerase, chloroplastic OS=Fragaria ananassa OX=3747 GN=TPI PE=2 SV=1"	TPI	1	0.00739035	110.88	NNVSAEVASK(1)TR	2	-3.0951	1
mdm00010 Glycolysis / Gluconeogenesis	1.17752e-06	33	2.25	TRINITY_DN30183_c0_g1_m.15616	348	K	Multiple inositol polyphosphate phosphatase 1 OS=Dictyostelium discoideum OX=44689 GN=mipp1 PE=1 SV=1	mipp1	1	0.0165564	48.157	HAPGSYEK(1)AR	2	-0.70461	1
mdm00030 Pentose phosphate pathway	4.765e-06	20	2.73	TRINITY_DN29971_c0_g2_m.15171	98	K	"Glucose-6-phosphate 1-dehydrogenase 6, cytoplasmic OS=Arabidopsis thaliana OX=3702 GN=G6PD6 PE=1 SV=1"	G6PD6	0.999942	0.011693	73.262	DKDASAK(1)ESEEVTNFLR	2	1.9524	1
mdm00030 Pentose phosphate pathway	4.765e-06	20	2.73	TRINITY_DN29971_c0_g2_m.15171	75	K	"Glucose-6-phosphate 1-dehydrogenase 6, cytoplasmic OS=Arabidopsis thaliana OX=3702 GN=G6PD6 PE=1 SV=1"	G6PD6	1	0.0134421	65.404	TK(1)ITDDELR	2	-3.388	1
mdm00030 Pentose phosphate pathway	4.765e-06	20	2.73	TRINITY_DN29971_c0_g2_m.15171	10	K	"Glucose-6-phosphate 1-dehydrogenase 6, cytoplasmic OS=Arabidopsis thaliana OX=3702 GN=G6PD6 PE=1 SV=1"	G6PD6	1	0.00397878	59.645	GSGAWHVEK(1)R	2	-3.5274	1
mdm00030 Pentose phosphate pathway	4.765e-06	20	2.73	TRINITY_DN30727_c0_g1_m.16727	259	K	"Probable ribose-5-phosphate isomerase 4, chloroplastic OS=Arabidopsis thaliana OX=3702 GN=RPI4 PE=2 SV=1"	RPI4	1	0.00655942	54.556	SLDK(1)IDGVVDHGVISK	2	3.642	1
mdm00030 Pentose phosphate pathway	4.765e-06	20	2.73	TRINITY_DN29299_c0_g1_m.13864	83	K	NADP-dependent glyceraldehyde-3-phosphate dehydrogenase OS=Nicotiana plumbaginifolia OX=4092 GN=GAPN PE=2 SV=1	GAPN	1	0.000345777	139.78	RAELLHK(1)AAAILK	2	3.827	3
mdm00030 Pentose phosphate pathway	4.765e-06	20	2.73	TRINITY_DN29299_c0_g1_m.13864	57	K	NADP-dependent glyceraldehyde-3-phosphate dehydrogenase OS=Nicotiana plumbaginifolia OX=4092 GN=GAPN PE=2 SV=1	GAPN	1	2.44766e-08	139.94	VQACSQEEVNK(1)VMEIAK	2	1.3091	2
mdm00030 Pentose phosphate pathway	4.765e-06	20	2.73	TRINITY_DN29299_c0_g1_m.13864	26	K	NADP-dependent glyceraldehyde-3-phosphate dehydrogenase OS=Nicotiana plumbaginifolia OX=4092 GN=GAPN PE=2 SV=1	GAPN	1	5.47996e-06	171.09	YYADGEWNK(1)CASGK	2	0.18887	1
mdm00030 Pentose phosphate pathway	4.765e-06	20	2.73	TRINITY_DN29299_c0_g1_m.13864	358	K	NADP-dependent glyceraldehyde-3-phosphate dehydrogenase OS=Nicotiana plumbaginifolia OX=4092 GN=GAPN PE=2 SV=1	GAPN	1	1.88268e-06	121.96	DAEEK(1)GATFCQPYK	2	2.1168	2
mdm00030 Pentose phosphate pathway	4.765e-06	20	2.73	TRINITY_DN29299_c0_g1_m.13864	92	K	NADP-dependent glyceraldehyde-3-phosphate dehydrogenase OS=Nicotiana plumbaginifolia OX=4092 GN=GAPN PE=2 SV=1	GAPN	1	6.30197e-05	105.94	EHK(1)APIAECLVK	2	-3.2035	1
mdm00030 Pentose phosphate pathway	4.765e-06	20	2.73	TRINITY_DN29299_c0_g1_m.13864	367	K	NADP-dependent glyceraldehyde-3-phosphate dehydrogenase OS=Nicotiana plumbaginifolia OX=4092 GN=GAPN PE=2 SV=1	GAPN	1	0.000894897	110.22	GATFCQPYK(1)R	2	-2.0037	1
mdm00030 Pentose phosphate pathway	4.765e-06	20	2.73	TRINITY_DN29299_c0_g1_m.13864	46	K	NADP-dependent glyceraldehyde-3-phosphate dehydrogenase OS=Nicotiana plumbaginifolia OX=4092 GN=GAPN PE=2 SV=1	GAPN	1	2.80008e-07	179.21	THYK(1)VQACSQEEVNK	2	-1.3171	4
mdm00030 Pentose phosphate pathway	4.765e-06	20	2.73	TRINITY_DN29299_c0_g1_m.13864	89	K	NADP-dependent glyceraldehyde-3-phosphate dehydrogenase OS=Nicotiana plumbaginifolia OX=4092 GN=GAPN PE=2 SV=1	GAPN	1	0.00448047	58.426	AAAILK(1)EHK	2	-3.2281	1
mdm00030 Pentose phosphate pathway	4.765e-06	20	2.73	TRINITY_DN29299_c0_g1_m.13864	101	K	NADP-dependent glyceraldehyde-3-phosphate dehydrogenase OS=Nicotiana plumbaginifolia OX=4092 GN=GAPN PE=2 SV=1	GAPN	1	6.81984e-06	121.96	APIAECLVK(1)EIAK	2	-2.0568	1
mdm00030 Pentose phosphate pathway	4.765e-06	20	2.73	TRINITY_DN32685_c2_g1_m.21117	173	K	"ATP-dependent 6-phosphofructokinase 4, chloroplastic OS=Arabidopsis thaliana OX=3702 GN=PFK4 PE=1 SV=1"	PFK4	1	0.000481971	119.07	VHFK(1)SDEVR	2	1.601	1
mdm00030 Pentose phosphate pathway	4.765e-06	20	2.73	TRINITY_DN32685_c2_g1_m.21117	239	K	"ATP-dependent 6-phosphofructokinase 4, chloroplastic OS=Arabidopsis thaliana OX=3702 GN=PFK4 PE=1 SV=1"	PFK4	1	0.0039398	89.123	VVNDIHK(1)R	2	-0.91888	1
mdm00030 Pentose phosphate pathway	4.765e-06	20	2.73	TRINITY_DN25777_c0_g1_m.7850	112	K	Ribokinase OS=Arabidopsis thaliana OX=3702 GN=RBSK PE=1 SV=1	RBSK	1	2.33138e-09	117.77	SCQTLAGGK(1)GANQAACGGK	2	-1.0889	1
mdm00030 Pentose phosphate pathway	4.765e-06	20	2.73	TRINITY_DN31517_c0_g1_m.18454	42	K	"6-phosphogluconate dehydrogenase, decarboxylating 2 OS=Arabidopsis thaliana OX=3702 GN=PGD2 PE=1 SV=1"	PGD2	1	0.0017205	78.932	TTSK(1)VDETVER	2	-4.0981	2
mdm00030 Pentose phosphate pathway	4.765e-06	20	2.73	TRINITY_DN31517_c0_g1_m.18454	481	K	"6-phosphogluconate dehydrogenase, decarboxylating 2 OS=Arabidopsis thaliana OX=3702 GN=PGD2 PE=1 SV=1"	PGD2	1	0.0225101	53.028	EGSFHTEWFK(1)IAK	2	-1.403	1
mdm00030 Pentose phosphate pathway	4.765e-06	20	2.73	TRINITY_DN31517_c0_g1_m.18454	312	K	"6-phosphogluconate dehydrogenase, decarboxylating 2 OS=Arabidopsis thaliana OX=3702 GN=PGD2 PE=1 SV=1"	PGD2	1	1.9193e-11	214.32	VFK(1)SGGFGDVLTEQEVDK	2	4.2159	1
mdm00030 Pentose phosphate pathway	4.765e-06	20	2.73	TRINITY_DN31517_c0_g1_m.18454	260	K	"6-phosphogluconate dehydrogenase, decarboxylating 2 OS=Arabidopsis thaliana OX=3702 GN=PGD2 PE=1 SV=1"	PGD2	0.999981	0.030948	50.641	DDKGDGYLVDK(1)VLDK	2	0.69967	1
mdm00030 Pentose phosphate pathway	4.765e-06	20	2.73	TRINITY_DN28000_c0_g1_m.11468	248	K	"Probable 6-phosphogluconolactonase 4, chloroplastic OS=Oryza sativa subsp. indica OX=39946 GN=OsI_031067 PE=3 SV=2"	OsI_031067	0.999974	7.23184e-06	149.58	WVTFIK(1)DSPKPPPER	2	4.91	1
mdm00030 Pentose phosphate pathway	4.765e-06	20	2.73	TRINITY_DN28000_c0_g1_m.11468	157	K	"Probable 6-phosphogluconolactonase 4, chloroplastic OS=Oryza sativa subsp. indica OX=39946 GN=OsI_031067 PE=3 SV=2"	OsI_031067	1	2.36178e-08	207.06	DHEDSNYK(1)LAYDGFLSK	2	4.8422	1
mdm00030 Pentose phosphate pathway	4.765e-06	20	2.73	TRINITY_DN28000_c0_g1_m.11468	82	K	"Probable 6-phosphogluconolactonase 4, chloroplastic OS=Oryza sativa subsp. indica OX=39946 GN=OsI_031067 PE=3 SV=2"	OsI_031067	1	8.02322e-09	115.24	KVEVFNSK(1)DDLAVQLAK	2	3.6911	1
mdm00030 Pentose phosphate pathway	4.765e-06	20	2.73	TRINITY_DN31229_c0_g1_m.17831	42	K	"6-phosphogluconate dehydrogenase, decarboxylating 1, chloroplastic OS=Arabidopsis thaliana OX=3702 GN=PGD1 PE=1 SV=1"	PGD1	1	0.000485831	117.99	TTSK(1)VDETVDR	2	-1.973	1
mdm00030 Pentose phosphate pathway	4.765e-06	20	2.73	TRINITY_DN31229_c0_g1_m.17831	482	K	"6-phosphogluconate dehydrogenase, decarboxylating 1, chloroplastic OS=Arabidopsis thaliana OX=3702 GN=PGD1 PE=1 SV=1"	PGD1	1	2.2434e-09	160.52	IDRPGAFHTEWTK(1)LAR	3	-2.1429	1
mdm00030 Pentose phosphate pathway	4.765e-06	20	2.73	TRINITY_DN31229_c0_g1_m.17831	248	K	"6-phosphogluconate dehydrogenase, decarboxylating 1, chloroplastic OS=Arabidopsis thaliana OX=3702 GN=PGD1 PE=1 SV=1"	PGD1	1	0.0418026	51.569	VK(1)DEHGDGELVDK	3	-4.1606	1
mdm00030 Pentose phosphate pathway	4.765e-06	20	2.73	TRINITY_DN33319_c0_g1_m.22747	274	K	"Phosphoglucomutase, cytoplasmic OS=Populus tremula OX=113636 GN=PGM1 PE=2 SV=1"	PGM1	1	2.42022e-07	135.5	EDFGGGHPDPNLTYAK(1)ELVAR	3	-2.542	1
mdm00030 Pentose phosphate pathway	4.765e-06	20	2.73	TRINITY_DN33319_c0_g1_m.22747	69	K	"Phosphoglucomutase, cytoplasmic OS=Populus tremula OX=113636 GN=PGM1 PE=2 SV=1"	PGM1	1	0.00141292	110.52	YFSK(1)DAIQIITK	2	-0.24049	1
mdm00030 Pentose phosphate pathway	4.765e-06	20	2.73	TRINITY_DN33319_c0_g1_m.22747	568	K	"Phosphoglucomutase, cytoplasmic OS=Populus tremula OX=113636 GN=PGM1 PE=2 SV=1"	PGM1	1	0.0144481	57.032	LSK(1)LQEFTGR	2	-5.8997	1
mdm00030 Pentose phosphate pathway	4.765e-06	20	2.73	TRINITY_DN33319_c0_g1_m.22747	506	K	"Phosphoglucomutase, cytoplasmic OS=Populus tremula OX=113636 GN=PGM1 PE=2 SV=1"	PGM1	0.999944	7.29092e-13	89.684	TDVSNVVNADEFEYKDPVDGSISK(1)HQGIR	4	-0.42413	2
mdm00030 Pentose phosphate pathway	4.765e-06	20	2.73	TRINITY_DN33319_c0_g1_m.22747	547	K	"Phosphoglucomutase, cytoplasmic OS=Populus tremula OX=113636 GN=PGM1 PE=2 SV=1"	PGM1	0.999996	0.000157857	117.21	LYIEQYEKDPSK(1)TGR	2	1.2467	1
mdm00030 Pentose phosphate pathway	4.765e-06	20	2.73	TRINITY_DN33319_c0_g1_m.22747	543	K	"Phosphoglucomutase, cytoplasmic OS=Populus tremula OX=113636 GN=PGM1 PE=2 SV=1"	PGM1	1	0.00130805	164.31	LYIEQYEK(1)DPSK	2	1.1447	1
mdm00030 Pentose phosphate pathway	4.765e-06	20	2.73	TRINITY_DN25991_c0_g1_m.8170	492	K	ATP-dependent 6-phosphofructokinase 2 OS=Arabidopsis thaliana OX=3702 GN=PFK2 PE=1 SV=1	PFK2	1	0.000329907	125.5	DHK(1)WAWIR	2	-7.6733	1
mdm00030 Pentose phosphate pathway	4.765e-06	20	2.73	TRINITY_DN25991_c0_g1_m.8170	206	K	ATP-dependent 6-phosphofructokinase 2 OS=Arabidopsis thaliana OX=3702 GN=PFK2 PE=1 SV=1	PFK2	1	0.00468282	72.355	LVHNWHK(1)R	2	-1.7142	1
mdm00030 Pentose phosphate pathway	4.765e-06	20	2.73	TRINITY_DN25991_c0_g1_m.8170	199	K	ATP-dependent 6-phosphofructokinase 2 OS=Arabidopsis thaliana OX=3702 GN=PFK2 PE=1 SV=1	PFK2	1	0.0014034	85.821	EPVELNPK(1)LVHNWHK	2	1.2015	1
mdm00030 Pentose phosphate pathway	4.765e-06	20	2.73	TRINITY_DN25868_c0_g1_m.7982	276	K	"Fructose-bisphosphate aldolase 2, chloroplastic OS=Arabidopsis thaliana OX=3702 GN=FBA2 PE=1 SV=2"	FBA2	1	0.000183664	188.6	PSMVTPGAESK(1)DK	2	-0.61226	2
mdm00030 Pentose phosphate pathway	4.765e-06	20	2.73	TRINITY_DN25868_c0_g1_m.7982	386	K	"Fructose-bisphosphate aldolase 2, chloroplastic OS=Arabidopsis thaliana OX=3702 GN=FBA2 PE=1 SV=2"	FBA2	1	0.00186111	195.3	YTGEGESEEAK(1)K	2	2.1519	2
mdm00030 Pentose phosphate pathway	4.765e-06	20	2.73	TRINITY_DN25868_c0_g1_m.7982	58	K	"Fructose-bisphosphate aldolase 2, chloroplastic OS=Arabidopsis thaliana OX=3702 GN=FBA2 PE=1 SV=2"	FBA2	1	0.000144102	134.66	TAK(1)TIASPGR	2	-1.9945	2
mdm00030 Pentose phosphate pathway	4.765e-06	20	2.73	TRINITY_DN25868_c0_g1_m.7982	79	K	"Fructose-bisphosphate aldolase 2, chloroplastic OS=Arabidopsis thaliana OX=3702 GN=FBA2 PE=1 SV=2"	FBA2	1	3.06347e-06	219.93	GILAMDESNATCGK(1)R	2	-0.51823	3
mdm00030 Pentose phosphate pathway	4.765e-06	20	2.73	TRINITY_DN25868_c0_g1_m.7982	135	K	"Fructose-bisphosphate aldolase 2, chloroplastic OS=Arabidopsis thaliana OX=3702 GN=FBA2 PE=1 SV=2"	FBA2	1	1.10396e-07	234.58	KIVDILK(1)EQNIVPGIK	2	3.1238	2
mdm00030 Pentose phosphate pathway	4.765e-06	20	2.73	TRINITY_DN25868_c0_g1_m.7982	345	K	"Fructose-bisphosphate aldolase 2, chloroplastic OS=Arabidopsis thaliana OX=3702 GN=FBA2 PE=1 SV=2"	FBA2	1	6.73027e-11	155.28	ALQNTALK(1)TWGGRPENVK	3	-3.5453	4
mdm00030 Pentose phosphate pathway	4.765e-06	20	2.73	TRINITY_DN25868_c0_g1_m.7982	375	K	"Fructose-bisphosphate aldolase 2, chloroplastic OS=Arabidopsis thaliana OX=3702 GN=FBA2 PE=1 SV=2"	FBA2	1	2.72169e-42	391.33	SNSLAQLGK(1)YTGEGESEEAK	2	2.3192	7
mdm00030 Pentose phosphate pathway	4.765e-06	20	2.73	TRINITY_DN25868_c0_g1_m.7982	366	K	"Fructose-bisphosphate aldolase 2, chloroplastic OS=Arabidopsis thaliana OX=3702 GN=FBA2 PE=1 SV=2"	FBA2	1	6.77105e-06	147.78	AK(1)SNSLAQLGK	2	-3.7544	3
mdm00030 Pentose phosphate pathway	4.765e-06	20	2.73	TRINITY_DN25868_c0_g1_m.7982	278	K	"Fructose-bisphosphate aldolase 2, chloroplastic OS=Arabidopsis thaliana OX=3702 GN=FBA2 PE=1 SV=2"	FBA2	1	0.000106641	136.06	DK(1)ATPTQVADYTLK	2	0.60312	3
mdm00030 Pentose phosphate pathway	4.765e-06	20	2.73	TRINITY_DN25868_c0_g1_m.7982	144	K	"Fructose-bisphosphate aldolase 2, chloroplastic OS=Arabidopsis thaliana OX=3702 GN=FBA2 PE=1 SV=2"	FBA2	1	8.50985e-06	148.76	EQNIVPGIK(1)VDK	2	-1.4084	1
mdm00030 Pentose phosphate pathway	4.765e-06	20	2.73	TRINITY_DN25868_c0_g1_m.7982	355	K	"Fructose-bisphosphate aldolase 2, chloroplastic OS=Arabidopsis thaliana OX=3702 GN=FBA2 PE=1 SV=2"	FBA2	1	5.46814e-13	233.7	TWGGRPENVK(1)AAQDALLLR	2	2.0933	4
mdm00030 Pentose phosphate pathway	4.765e-06	20	2.73	TRINITY_DN33166_c1_g1_m.22341	22	K	"Probable ribose-5-phosphate isomerase 3, chloroplastic OS=Arabidopsis thaliana OX=3702 GN=RPI3 PE=1 SV=1"	RPI3	1	1.77832e-05	117.03	MVEAASDK(1)FVVVADETK	2	5.4656	1
mdm00030 Pentose phosphate pathway	4.765e-06	20	2.73	TRINITY_DN33166_c1_g1_m.22341	99	K	"Probable ribose-5-phosphate isomerase 3, chloroplastic OS=Arabidopsis thaliana OX=3702 GN=RPI3 PE=1 SV=1"	RPI3	1	0.0342994	56.202	TPIK(1)DALAAGK	2	-4.1035	1
mdm00030 Pentose phosphate pathway	4.765e-06	20	2.73	TRINITY_DN33166_c1_g1_m.22341	71	K	"Probable ribose-5-phosphate isomerase 3, chloroplastic OS=Arabidopsis thaliana OX=3702 GN=RPI3 PE=1 SV=1"	RPI3	1	0.000133464	226.06	EEGVEAK(1)LR	2	-3.9679	3
mdm00030 Pentose phosphate pathway	4.765e-06	20	2.73	TRINITY_DN33166_c1_g1_m.22341	64	K	"Probable ribose-5-phosphate isomerase 3, chloroplastic OS=Arabidopsis thaliana OX=3702 GN=RPI3 PE=1 SV=1"	RPI3	1	0.000159206	168.05	LQELFK(1)EEGVEAK	2	1.353	1
mdm00030 Pentose phosphate pathway	4.765e-06	20	2.73	TRINITY_DN33166_c1_g1_m.22341	14	K	"Probable ribose-5-phosphate isomerase 3, chloroplastic OS=Arabidopsis thaliana OX=3702 GN=RPI3 PE=1 SV=1"	RPI3	1	7.21704e-06	136.84	EK(1)MVEAASDK	2	-0.36748	2
mdm00030 Pentose phosphate pathway	4.765e-06	20	2.73	TRINITY_DN33426_c0_g1_m.23052	133	K	"Transketolase, chloroplastic OS=Solanum tuberosum OX=4113 PE=2 SV=1"		1	0.00041773	190.93	YNPK(1)NPYWFNR	2	-1.7524	1
mdm00030 Pentose phosphate pathway	4.765e-06	20	2.73	TRINITY_DN27478_c0_g1_m.10544	310	K	"Fructose-1,6-bisphosphatase, chloroplastic OS=Pisum sativum OX=3888 GN=FBP PE=1 SV=2"	FBP	1	3.78442e-12	185.18	YIDDLK(1)DPGPSGK	2	0.61794	5
mdm00030 Pentose phosphate pathway	4.765e-06	20	2.73	TRINITY_DN27478_c0_g1_m.10544	405	K	"Fructose-1,6-bisphosphatase, chloroplastic OS=Pisum sativum OX=3888 GN=FBP PE=1 SV=2"	FBP	1	4.78075e-08	172.92	VPLYIGSQEEVEK(1)LEK	2	4.1946	1
mdm00030 Pentose phosphate pathway	4.765e-06	20	2.73	TRINITY_DN30924_c0_g2_m.17127	73	K	"Glucose-6-phosphate isomerase 1, chloroplastic OS=Arabidopsis thaliana OX=3702 GN=PGI1 PE=1 SV=1"	PGI1	1	0.0378722	43.734	NEAAAAAK(1)AK	2	-3.2229	1
mdm00030 Pentose phosphate pathway	4.765e-06	20	2.73	TRINITY_DN30924_c0_g2_m.17127	135	K	"Glucose-6-phosphate isomerase 1, chloroplastic OS=Arabidopsis thaliana OX=3702 GN=PGI1 PE=1 SV=1"	PGI1	1	2.17146e-08	186.39	AMEELEK(1)GAIANPDEGR	2	1.6686	1
mdm00030 Pentose phosphate pathway	4.765e-06	20	2.73	TRINITY_DN35765_c3_g1_m.29818	147	K	ATP-dependent 6-phosphofructokinase 3 OS=Arabidopsis thaliana OX=3702 GN=PFK3 PE=1 SV=1	PFK3	1	0.0141679	50.314	NTVNLTPK(1)VVNDIHK	2	0.27409	1
mdm00030 Pentose phosphate pathway	4.765e-06	20	2.73	TRINITY_DN35765_c3_g1_m.29818	154	K	ATP-dependent 6-phosphofructokinase 3 OS=Arabidopsis thaliana OX=3702 GN=PFK3 PE=1 SV=1	PFK3	1	0.0039398	89.123	VVNDIHK(1)R	2	-0.91888	1
mdm00030 Pentose phosphate pathway	4.765e-06	20	2.73	TRINITY_DN35765_c3_g1_m.29818	171	K	ATP-dependent 6-phosphofructokinase 3 OS=Arabidopsis thaliana OX=3702 GN=PFK3 PE=1 SV=1	PFK3	1	0.000820054	117.21	GGHDTSK(1)IVDSIQDR	2	-0.56206	1
mdm00030 Pentose phosphate pathway	4.765e-06	20	2.73	TRINITY_DN33166_c2_g1_m.22344	92	K	"Probable ribose-5-phosphate isomerase 3, chloroplastic OS=Arabidopsis thaliana OX=3702 GN=RPI3 PE=1 SV=1"	RPI3	0.999998	3.41535e-05	153.25	KLAADK(1)AVEYVK	2	-0.99708	1
mdm00030 Pentose phosphate pathway	4.765e-06	20	2.73	TRINITY_DN25631_c0_g1_m.7659	202	K	Transaldolase 2 OS=Streptomyces avermitilis (strain ATCC 31267 / DSM 46492 / JCM 5070 / NBRC 14893 / NCIMB 12804 / NRRL 8165 / MA-4680) OX=227882 GN=tal2 PE=3 SV=1	tal2	1	0.0152582	44.82	LADDTEGTVEAAK(1)WLHK	3	-3.3766	1
mdm00030 Pentose phosphate pathway	4.765e-06	20	2.73	TRINITY_DN35290_c0_g1_m.28353	366	K	Transaldolase OS=Histophilus somni (strain 2336) OX=228400 GN=tal PE=3 SV=1	tal	1	0.00260635	70.552	LSPENAAIYNFSK(1)EELTK	2	-0.89828	1
mdm00030 Pentose phosphate pathway	4.765e-06	20	2.73	TRINITY_DN35290_c0_g1_m.28353	300	K	Transaldolase OS=Histophilus somni (strain 2336) OX=228400 GN=tal PE=3 SV=1	tal	1	0.0110401	50.297	TYNYIHK(1)YGHK	2	-2.0849	1
mdm00030 Pentose phosphate pathway	4.765e-06	20	2.73	TRINITY_DN26868_c0_g1_m.9515	64	K	Probable 6-phosphogluconolactonase 2 OS=Oryza sativa subsp. japonica OX=39947 GN=Os07g0604000 PE=2 SV=1	Os07g0604000	1	0.00022605	171.34	NHADSNYK(1)LAK	2	0.35425	1
mdm00030 Pentose phosphate pathway	4.765e-06	20	2.73	TRINITY_DN26868_c0_g1_m.9515	216	K	Probable 6-phosphogluconolactonase 2 OS=Oryza sativa subsp. japonica OX=39947 GN=Os07g0604000 PE=2 SV=1	Os07g0604000	1	0.0147663	74.524	GK(1)LVWFLDRPAASK	2	-1.2362	1
mdm00062 Fatty acid elongation	0.990591	1	0.24	TRINITY_DN30920_c0_g1_m.17116	266	K	Palmitoyl-protein thioesterase 1 OS=Caenorhabditis elegans OX=6239 GN=ppt-1 PE=2 SV=2	ppt-1	1	0.0114588	61.194	VK(1)FISVSGNHLAISR	2	2.341	1
mdm00190 Oxidative phosphorylation	4.76761e-06	34	2.11	TRINITY_DN25129_c0_g1_m.6978	77	K	NADH dehydrogenase [ubiquinone] 1 beta subcomplex subunit 9 OS=Arabidopsis thaliana OX=3702 GN=CIB22 PE=1 SV=1	CIB22	1	0.000184373	174.8	LIADGEASYNK(1)WR	2	-2.0384	1
mdm00190 Oxidative phosphorylation	4.76761e-06	34	2.11	TRINITY_DN25129_c0_g1_m.6978	56	K	NADH dehydrogenase [ubiquinone] 1 beta subcomplex subunit 9 OS=Arabidopsis thaliana OX=3702 GN=CIB22 PE=1 SV=1	CIB22	1	3.83452e-07	188.19	FEANK(1)HVEDLDTIDR	2	1.381	2
mdm00190 Oxidative phosphorylation	4.76761e-06	34	2.11	TRINITY_DN25129_c0_g1_m.6978	29	K	NADH dehydrogenase [ubiquinone] 1 beta subcomplex subunit 9 OS=Arabidopsis thaliana OX=3702 GN=CIB22 PE=1 SV=1	CIB22	1	0.000249027	129.28	ALK(1)DTLNWAVHR	2	-3.7694	1
mdm00190 Oxidative phosphorylation	4.76761e-06	34	2.11	TRINITY_DN26500_c0_g1_m.8926	87	K	V-type proton ATPase subunit G OS=Citrus limon OX=2708 GN=VATG PE=3 SV=1	VATG	1	0.00133969	121.67	IHHLK(1)TEASR	2	-1.1617	2
mdm00190 Oxidative phosphorylation	4.76761e-06	34	2.11	TRINITY_DN26500_c0_g1_m.8926	73	K	V-type proton ATPase subunit G OS=Citrus limon OX=2708 GN=VATG PE=3 SV=1	VATG	1	0.00484817	108.4	VAVSSGDSGANVK(1)R	2	-0.69553	1
mdm00190 Oxidative phosphorylation	4.76761e-06	34	2.11	TRINITY_DN26500_c0_g1_m.8926	44	K	V-type proton ATPase subunit G OS=Citrus limon OX=2708 GN=VATG PE=3 SV=1	VATG	1	0.000723622	132.39	EEAEK(1)EIAEYR	2	-1.1698	1
mdm00190 Oxidative phosphorylation	4.76761e-06	34	2.11	TRINITY_DN23518_c0_g1_m.5186	22	K	Cytochrome b-c1 complex subunit 7 OS=Solanum tuberosum OX=4113 PE=1 SV=1		1	0.000227617	97.594	NFLAAQHMK(1)TVSR	2	-0.48749	2
mdm00190 Oxidative phosphorylation	4.76761e-06	34	2.11	TRINITY_DN27994_c0_g1_m.11460	193	K	Soluble inorganic pyrophosphatase OS=Oryza sativa subsp. japonica OX=39947 GN=IPP PE=2 SV=1	IPP	1	0.00220269	70.389	HYTDIK(1)ELPPHR	3	1.2381	2
mdm00190 Oxidative phosphorylation	4.76761e-06	34	2.11	TRINITY_DN27994_c0_g1_m.11460	211	K	Soluble inorganic pyrophosphatase OS=Oryza sativa subsp. japonica OX=39947 GN=IPP PE=2 SV=1	IPP	1	0.0205655	93.467	RFFEDYK(1)K	2	-3.9056	1
mdm00190 Oxidative phosphorylation	4.76761e-06	34	2.11	TRINITY_DN31823_c0_g1_m.19161	408	K	"NADH dehydrogenase [ubiquinone] flavoprotein 1, mitochondrial OS=Arabidopsis thaliana OX=3702 GN=At5g08530 PE=1 SV=1"	At5g08530	1	0.00195538	78.888	LSYFYK(1)HESCGQCTPCR	3	-2.3571	1
mdm00190 Oxidative phosphorylation	4.76761e-06	34	2.11	TRINITY_DN31823_c0_g1_m.19161	137	K	"NADH dehydrogenase [ubiquinone] flavoprotein 1, mitochondrial OS=Arabidopsis thaliana OX=3702 GN=At5g08530 PE=1 SV=1"	At5g08530	1	0.0101131	67.881	WSFMPK(1)VSDGR	2	-2.1069	1
mdm00190 Oxidative phosphorylation	4.76761e-06	34	2.11	TRINITY_DN23540_c0_g1_m.5210	160	K	Soluble inorganic pyrophosphatase 1 OS=Arabidopsis thaliana OX=3702 GN=PPA1 PE=1 SV=1	PPA1	1	0.0183828	47.334	HYNDIK(1)ELAPHR	3	11.227	1
mdm00190 Oxidative phosphorylation	4.76761e-06	34	2.11	TRINITY_DN25788_c0_g1_m.7863	145	K	"NADH dehydrogenase [ubiquinone] flavoprotein 2, mitochondrial OS=Arabidopsis thaliana OX=3702 GN=At4g02580 PE=1 SV=3"	At4g02580	1	8.29289e-06	115.41	EIEDALLK(1)HLGVK	2	-0.24889	1
mdm00190 Oxidative phosphorylation	4.76761e-06	34	2.11	TRINITY_DN33201_c0_g1_m.22436	231	K	V-type proton ATPase subunit a3 OS=Arabidopsis thaliana OX=3702 GN=VHA-a3 PE=1 SV=1	VHA-a3	1	0.000605769	59.997	QAVVENPVTDPVSGEK(1)ADK	2	-1.1484	1
mdm00190 Oxidative phosphorylation	4.76761e-06	34	2.11	TRINITY_DN33201_c0_g1_m.22436	75	K	V-type proton ATPase subunit a3 OS=Arabidopsis thaliana OX=3702 GN=VHA-a3 PE=1 SV=1	VHA-a3	1	0.00956855	74.486	FFK(1)DQMLK	2	-4.2422	1
mdm00190 Oxidative phosphorylation	4.76761e-06	34	2.11	TRINITY_DN24845_c0_g1_m.6610	60	K	V-type proton ATPase subunit E OS=Citrus limon OX=2708 GN=VATE PE=2 SV=1	VATE	0.937116	0.0259096	142.04	K(0.063)EK(0.937)QVEVR	2	-2.4577	1
mdm00190 Oxidative phosphorylation	4.76761e-06	34	2.11	TRINITY_DN24845_c0_g1_m.6610	93	K	V-type proton ATPase subunit E OS=Citrus limon OX=2708 GN=VATE PE=2 SV=1	VATE	1	2.51961e-11	270.91	VLQAQDDVVNSMK(1)DVAAK	2	1.008	2
mdm00190 Oxidative phosphorylation	4.76761e-06	34	2.11	TRINITY_DN24845_c0_g1_m.6610	80	K	V-type proton ATPase subunit E OS=Citrus limon OX=2708 GN=VATE PE=2 SV=1	VATE	1	3.14951e-06	162.23	IK(1)VLQAQDDVVNSMK	2	0.48601	2
mdm00190 Oxidative phosphorylation	4.76761e-06	34	2.11	TRINITY_DN24845_c0_g1_m.6610	111	K	V-type proton ATPase subunit E OS=Citrus limon OX=2708 GN=VATE PE=2 SV=1	VATE	1	0.000178775	119.07	SHHVYK(1)QLLK	2	-1.1706	2
mdm00190 Oxidative phosphorylation	4.76761e-06	34	2.11	TRINITY_DN23951_c0_g1_m.5613	52	K	"Acyl carrier protein 2, mitochondrial OS=Arabidopsis thaliana OX=3702 GN=MTACP2 PE=1 SV=1"	MTACP2	1	1.16461e-05	122.51	GSFLDK(1)SEVTDR	2	-2.3598	1
mdm00190 Oxidative phosphorylation	4.76761e-06	34	2.11	TRINITY_DN28841_c0_g1_m.13036	82	K	"ATP synthase subunit gamma, mitochondrial OS=Ipomoea batatas OX=4120 GN=ATPC PE=1 SV=2"	ATPC	1	0.0335894	52.591	AIQTK(1)AENSR	2	-5.2688	1
mdm00190 Oxidative phosphorylation	4.76761e-06	34	2.11	TRINITY_DN32787_c0_g1_m.21366	197	K	"ATP synthase subunit beta, mitochondrial OS=Nicotiana plumbaginifolia OX=4092 GN=ATPB PE=1 SV=1"	ATPB	1	9.59225e-05	204.34	GDIK(1)TDHYLPIHR	2	0.22402	2
mdm00190 Oxidative phosphorylation	4.76761e-06	34	2.11	TRINITY_DN32787_c0_g1_m.21366	87	K	"ATP synthase subunit beta, mitochondrial OS=Nicotiana plumbaginifolia OX=4092 GN=ATPB PE=1 SV=1"	ATPB	1	4.44043e-05	100.07	GGK(1)ITDEFTGAGSIGK	2	-1.2962	1
mdm00190 Oxidative phosphorylation	4.76761e-06	34	2.11	TRINITY_DN32787_c0_g1_m.21366	304	K	"ATP synthase subunit beta, mitochondrial OS=Nicotiana plumbaginifolia OX=4092 GN=ATPB PE=1 SV=1"	ATPB	1	1.71818e-09	148.62	QSESK(1)CALVYGQMNEPPGAR	2	3.2227	2
mdm00190 Oxidative phosphorylation	4.76761e-06	34	2.11	TRINITY_DN32787_c0_g1_m.21366	299	K	"ATP synthase subunit beta, mitochondrial OS=Nicotiana plumbaginifolia OX=4092 GN=ATPB PE=1 SV=1"	ATPB	1	0.00799398	88.181	LDEK(1)QSESK	2	-2.329	1
mdm00190 Oxidative phosphorylation	4.76761e-06	34	2.11	TRINITY_DN26259_c0_g1_m.8581	128	K	"NADH dehydrogenase [ubiquinone] iron-sulfur protein 4, mitochondrial OS=Arabidopsis thaliana OX=3702 GN=FRO1 PE=1 SV=1"	FRO1	1	0.000689228	86.838	AFAEK(1)HGWDYVVK	2	1.9974	1
mdm00190 Oxidative phosphorylation	4.76761e-06	34	2.11	TRINITY_DN26425_c1_g1_m.8811	77	K	"ATP synthase gamma chain, chloroplastic OS=Nicotiana tabacum OX=4097 GN=ATPC PE=1 SV=1"	ATPC	1	0.000715846	134.66	NTQK(1)ITEAMK	2	-1.0464	2
mdm00190 Oxidative phosphorylation	4.76761e-06	34	2.11	TRINITY_DN26425_c1_g1_m.8811	83	K	"ATP synthase gamma chain, chloroplastic OS=Nicotiana tabacum OX=4097 GN=ATPC PE=1 SV=1"	ATPC	1	0.000369052	81.099	ITEAMK(1)LVAAAK	2	-1.1632	3
mdm00190 Oxidative phosphorylation	4.76761e-06	34	2.11	TRINITY_DN26425_c1_g1_m.8811	352	K	"ATP synthase gamma chain, chloroplastic OS=Nicotiana tabacum OX=4097 GN=ATPC PE=1 SV=1"	ATPC	1	4.30643e-08	285.55	MSAMSNATDNAVELK(1)K	2	0.65576	4
mdm00190 Oxidative phosphorylation	4.76761e-06	34	2.11	TRINITY_DN26425_c1_g1_m.8811	73	K	"ATP synthase gamma chain, chloroplastic OS=Nicotiana tabacum OX=4097 GN=ATPC PE=1 SV=1"	ATPC	1	0.000974923	113.7	IDSVK(1)NTQK	2	-2.4179	2
mdm00190 Oxidative phosphorylation	4.76761e-06	34	2.11	TRINITY_DN26425_c1_g1_m.8811	196	K	"ATP synthase gamma chain, chloroplastic OS=Nicotiana tabacum OX=4097 GN=ATPC PE=1 SV=1"	ATPC	1	0.000939509	104.86	RPYIPVDK(1)FFEGGSLPTAK	2	1.2871	2
mdm00190 Oxidative phosphorylation	4.76761e-06	34	2.11	TRINITY_DN32852_c0_g1_m.21543	639	K	"Succinate dehydrogenase [ubiquinone] flavoprotein subunit, mitochondrial OS=Oryza sativa subsp. japonica OX=39947 GN=SDH1 PE=1 SV=1"	SDH1	1	0.00149348	215.84	HTLGYWENEK(1)VR	2	0.51406	1
mdm00190 Oxidative phosphorylation	4.76761e-06	34	2.11	TRINITY_DN32852_c0_g1_m.21543	502	K	"Succinate dehydrogenase [ubiquinone] flavoprotein subunit, mitochondrial OS=Oryza sativa subsp. japonica OX=39947 GN=SDH1 PE=1 SV=1"	SDH1	0.992398	0.0137804	59.997	VAEIQRPGEK(0.992)QK(0.008)PLEK	2	-0.54083	1
mdm00190 Oxidative phosphorylation	4.76761e-06	34	2.11	TRINITY_DN32852_c0_g1_m.21543	202	K	"Succinate dehydrogenase [ubiquinone] flavoprotein subunit, mitochondrial OS=Oryza sativa subsp. japonica OX=39947 GN=SDH1 PE=1 SV=1"	SDH1	1	4.10752e-08	230.23	AFGGQSLDFGK(1)GGQAYR	2	0.91441	1
mdm00190 Oxidative phosphorylation	4.76761e-06	34	2.11	TRINITY_DN32852_c0_g1_m.21543	187	K	"Succinate dehydrogenase [ubiquinone] flavoprotein subunit, mitochondrial OS=Oryza sativa subsp. japonica OX=39947 GN=SDH1 PE=1 SV=1"	SDH1	1	0.000552459	121.31	TEDGK(1)IYQR	2	-5.1265	1
mdm00190 Oxidative phosphorylation	4.76761e-06	34	2.11	TRINITY_DN35959_c1_g9_m.30465	152	K	"ATP synthase subunit d, mitochondrial OS=Arabidopsis thaliana OX=3702 GN=At3g52300 PE=1 SV=3"	At3g52300	0.998707	0.000987627	146.27	K(0.001)K(0.999)FDDEIR	2	-0.53539	1
mdm00190 Oxidative phosphorylation	4.76761e-06	34	2.11	TRINITY_DN35959_c1_g9_m.30465	145	K	"ATP synthase subunit d, mitochondrial OS=Arabidopsis thaliana OX=3702 GN=At3g52300 PE=1 SV=3"	At3g52300	1	0.000274323	142.08	ISTMTADEYFEK(1)HPELK	2	1.4408	4
mdm00190 Oxidative phosphorylation	4.76761e-06	34	2.11	TRINITY_DN35959_c1_g9_m.30465	10	K	"ATP synthase subunit d, mitochondrial OS=Arabidopsis thaliana OX=3702 GN=At3g52300 PE=1 SV=3"	At3g52300	1	0.000588079	136.84	KVVDVAFK(1)ASR	2	-2.7917	1
mdm00190 Oxidative phosphorylation	4.76761e-06	34	2.11	TRINITY_DN35959_c1_g9_m.30465	76	K	"ATP synthase subunit d, mitochondrial OS=Arabidopsis thaliana OX=3702 GN=At3g52300 PE=1 SV=3"	At3g52300	1	0.0167508	62.398	LVDMYK(1)EAYDSIEIPK	2	5.1533	1
mdm00190 Oxidative phosphorylation	4.76761e-06	34	2.11	TRINITY_DN26440_c0_g1_m.8836	149	K	"ATP synthase subunit O, mitochondrial OS=Ipomoea batatas OX=4120 PE=1 SV=1"		1	1.1388e-05	157.77	VEAIK(1)DIFSHVK	2	-2.2088	1
mdm00190 Oxidative phosphorylation	4.76761e-06	34	2.11	TRINITY_DN26440_c0_g1_m.8836	185	K	"ATP synthase subunit O, mitochondrial OS=Ipomoea batatas OX=4120 PE=1 SV=1"		1	0.0217142	42.075	FK(1)QLTMAHK	2	-2.2182	1
mdm00190 Oxidative phosphorylation	4.76761e-06	34	2.11	TRINITY_DN26319_c0_g1_m.8668	119	K	NADH dehydrogenase [ubiquinone] 1 alpha subcomplex subunit 13-B OS=Arabidopsis thaliana OX=3702 GN=At2g33220 PE=2 SV=1	At2g33220	1	2.59802e-05	91.245	DVPGWK(1)VGESVYHSGR	2	4.8865	1
mdm00190 Oxidative phosphorylation	4.76761e-06	34	2.11	TRINITY_DN24387_c0_g1_m.6079	156	K	"ATP synthase delta chain, chloroplastic OS=Nicotiana tabacum OX=4097 GN=ATPD PE=2 SV=1"	ATPD	1	0.0036984	61.23	RIDLINDVVK(1)EFETVHNK	3	-1.9891	1
mdm00190 Oxidative phosphorylation	4.76761e-06	34	2.11	TRINITY_DN24387_c0_g1_m.6079	94	K	"ATP synthase delta chain, chloroplastic OS=Nicotiana tabacum OX=4097 GN=ATPD PE=2 SV=1"	ATPD	1	2.14807e-07	150.85	ANGTLDATSADVEK(1)VEK	2	2.5908	1
mdm00190 Oxidative phosphorylation	4.76761e-06	34	2.11	TRINITY_DN30164_c0_g1_m.15578	309	K	V-type proton ATPase subunit B3 OS=Arabidopsis thaliana OX=3702 GN=VHA-B3 PE=2 SV=1	VHA-B3	0.999984	0.000303959	55.416	KDHADVSNQLYANYAIGK(1)DVQAMK	3	-1.171	1
mdm00190 Oxidative phosphorylation	4.76761e-06	34	2.11	TRINITY_DN30164_c0_g1_m.15578	282	K	V-type proton ATPase subunit B3 OS=Arabidopsis thaliana OX=3702 GN=VHA-B3 PE=2 SV=1	VHA-B3	1	0.00578939	85.821	LMK(1)SAIGEGMTR	2	-1.3861	1
mdm00190 Oxidative phosphorylation	4.76761e-06	34	2.11	TRINITY_DN30164_c0_g1_m.15578	340	K	V-type proton ATPase subunit B3 OS=Arabidopsis thaliana OX=3702 GN=VHA-B3 PE=2 SV=1	VHA-B3	1	0.000411818	108.93	K(1)FVAQGAYDTR	2	-2.9707	1
mdm00190 Oxidative phosphorylation	4.76761e-06	34	2.11	TRINITY_DN25436_c0_g1_m.7382	241	K	"NADH dehydrogenase [ubiquinone] iron-sulfur protein 7, mitochondrial OS=Brassica oleracea OX=3712 PE=2 SV=1"		1	0.0328102	52.591	RK(1)DFLHWWTK	3	-3.9344	1
mdm00190 Oxidative phosphorylation	4.76761e-06	34	2.11	TRINITY_DN24341_c0_g1_m.6031	82	K	V-type proton ATPase subunit G OS=Citrus limon OX=2708 GN=VATG PE=3 SV=1	VATG	1	0.0212746	46.068	RLEQETEAK(1)IHHLK	3	-2.9781	1
mdm00190 Oxidative phosphorylation	4.76761e-06	34	2.11	TRINITY_DN29534_c3_g2_m.14299	221	K	"ATP synthase subunit alpha, chloroplastic OS=Arabis hirsuta OX=78191 GN=atpA PE=3 SV=1"	atpA	1	0.019484	70.67	AMK(1)QVAGK	2	-4.6527	1
mdm00190 Oxidative phosphorylation	4.76761e-06	34	2.11	TRINITY_DN29534_c3_g2_m.14299	148	K	"ATP synthase subunit alpha, chloroplastic OS=Arabis hirsuta OX=78191 GN=atpA PE=3 SV=1"	atpA	1	0.00146158	121.31	AAK(1)LSSR	1	-1.8715	2
mdm00190 Oxidative phosphorylation	4.76761e-06	34	2.11	TRINITY_DN29534_c3_g2_m.14299	110	K	"ATP synthase subunit alpha, chloroplastic OS=Arabis hirsuta OX=78191 GN=atpA PE=3 SV=1"	atpA	1	2.56588e-05	123.99	EQHTLIIYDDLSK(1)QAQAYR	2	0.0017535	2
mdm00190 Oxidative phosphorylation	4.76761e-06	34	2.11	TRINITY_DN22799_c0_g1_m.4502	28	K	Probable NADH dehydrogenase [ubiquinone] 1 alpha subcomplex subunit 12 OS=Arabidopsis thaliana OX=3702 GN=At3g03100 PE=1 SV=1	At3g03100	1	0.00137038	70.67	EK(1)GVGNFLR	2	-3.5851	1
mdm00190 Oxidative phosphorylation	4.76761e-06	34	2.11	TRINITY_DN22799_c0_g1_m.4502	93	K	Probable NADH dehydrogenase [ubiquinone] 1 alpha subcomplex subunit 12 OS=Arabidopsis thaliana OX=3702 GN=At3g03100 PE=1 SV=1	At3g03100	1	0.00102864	81.642	WVEYAEK(1)SR	2	-3.8377	1
mdm00190 Oxidative phosphorylation	4.76761e-06	34	2.11	TRINITY_DN22799_c0_g1_m.4502	76	K	Probable NADH dehydrogenase [ubiquinone] 1 alpha subcomplex subunit 12 OS=Arabidopsis thaliana OX=3702 GN=At3g03100 PE=1 SV=1	At3g03100	1	0.00259593	97.277	YYEK(1)LEGMQYGR	2	-2.6634	1
mdm00190 Oxidative phosphorylation	4.76761e-06	34	2.11	TRINITY_DN22799_c0_g1_m.4502	133	K	Probable NADH dehydrogenase [ubiquinone] 1 alpha subcomplex subunit 12 OS=Arabidopsis thaliana OX=3702 GN=At3g03100 PE=1 SV=1	At3g03100	1	5.18913e-05	80.049	YGIEHK(1)ENFSGEGDEYIYHSK	3	-0.57514	2
mdm00190 Oxidative phosphorylation	4.76761e-06	34	2.11	TRINITY_DN21062_c0_g1_m.3240	66	K	NADH dehydrogenase [ubiquinone] 1 alpha subcomplex subunit 8-B OS=Arabidopsis thaliana OX=3702 GN=At5g18800 PE=1 SV=1	At5g18800	1	0.0311538	43.306	CQSENVEFLK(1)CK	2	1.5779	1
mdm00190 Oxidative phosphorylation	4.76761e-06	34	2.11	TRINITY_DN26692_c0_g1_m.9232	42	K	"Probable NADH dehydrogenase [ubiquinone] 1 alpha subcomplex subunit 5, mitochondrial OS=Arabidopsis thaliana OX=3702 GN=At5g52840 PE=1 SV=1"	At5g52840	1	0.0261563	63.766	TLK(1)EVQAIPEDEGYR	2	-7.6004	1
mdm00190 Oxidative phosphorylation	4.76761e-06	34	2.11	TRINITY_DN26692_c0_g1_m.9232	66	K	"Probable NADH dehydrogenase [ubiquinone] 1 alpha subcomplex subunit 5, mitochondrial OS=Arabidopsis thaliana OX=3702 GN=At5g52840 PE=1 SV=1"	At5g52840	1	1.04988e-05	126.17	LK(1)VCEEESDWEAIEK	2	6.7079	1
mdm00190 Oxidative phosphorylation	4.76761e-06	34	2.11	TRINITY_DN26692_c0_g1_m.9232	79	K	"Probable NADH dehydrogenase [ubiquinone] 1 alpha subcomplex subunit 5, mitochondrial OS=Arabidopsis thaliana OX=3702 GN=At5g52840 PE=1 SV=1"	At5g52840	1	0.0027173	86.838	VCEEESDWEAIEK(1)R	2	1.4231	1
mdm00190 Oxidative phosphorylation	4.76761e-06	34	2.11	TRINITY_DN29358_c0_g1_m.13978	276	K	"Soluble inorganic pyrophosphatase 6, chloroplastic OS=Arabidopsis thaliana OX=3702 GN=PPA6 PE=1 SV=1"	PPA6	1	1.89722e-05	163.59	VITETNESWAK(1)LVK	2	-0.92708	1
mdm00190 Oxidative phosphorylation	4.76761e-06	34	2.11	TRINITY_DN29358_c0_g1_m.13978	241	K	"Soluble inorganic pyrophosphatase 6, chloroplastic OS=Arabidopsis thaliana OX=3702 GN=PPA6 PE=1 SV=1"	PPA6	1	0.00749143	88.181	DYK(1)IPDGK	2	-6.0314	2
mdm00190 Oxidative phosphorylation	4.76761e-06	34	2.11	TRINITY_DN29358_c0_g1_m.13978	250	K	"Soluble inorganic pyrophosphatase 6, chloroplastic OS=Arabidopsis thaliana OX=3702 GN=PPA6 PE=1 SV=1"	PPA6	1	6.14268e-05	125.5	PANK(1)FGLGNK	2	-3.0967	2
mdm00190 Oxidative phosphorylation	4.76761e-06	34	2.11	TRINITY_DN29358_c0_g1_m.13978	260	K	"Soluble inorganic pyrophosphatase 6, chloroplastic OS=Arabidopsis thaliana OX=3702 GN=PPA6 PE=1 SV=1"	PPA6	1	0.0384044	58.916	AANK(1)DYALK	2	-3.1674	1
mdm00190 Oxidative phosphorylation	4.76761e-06	34	2.11	TRINITY_DN29358_c0_g1_m.13978	108	K	"Soluble inorganic pyrophosphatase 6, chloroplastic OS=Arabidopsis thaliana OX=3702 GN=PPA6 PE=1 SV=1"	PPA6	1	1.28206e-11	206.7	ESSAK(1)MEIATDEPHTPIK	2	1.0336	4
mdm00190 Oxidative phosphorylation	4.76761e-06	34	2.11	TRINITY_DN29358_c0_g1_m.13978	78	K	"Soluble inorganic pyrophosphatase 6, chloroplastic OS=Arabidopsis thaliana OX=3702 GN=PPA6 PE=1 SV=1"	PPA6	1	0.0199335	74.486	VFFLDGSGK(1)K	2	-7.1072	1
mdm00190 Oxidative phosphorylation	4.76761e-06	34	2.11	TRINITY_DN33624_c0_g1_m.23565	873	K	Plasma membrane ATPase 4 OS=Nicotiana plumbaginifolia OX=4092 GN=PMA4 PE=2 SV=1	PMA4	1	0.00123486	108.3	KDYGK(1)EER	2	-2.7681	1
mdm00190 Oxidative phosphorylation	4.76761e-06	34	2.11	TRINITY_DN33624_c0_g1_m.23565	524	K	Plasma membrane ATPase 4 OS=Nicotiana plumbaginifolia OX=4092 GN=PMA4 PE=2 SV=1	PMA4	1	3.92094e-06	187.51	MITGDQLAIGK(1)ETGR	2	-3.0201	2
mdm00190 Oxidative phosphorylation	4.76761e-06	34	2.11	TRINITY_DN33624_c0_g1_m.23565	428	K	Plasma membrane ATPase 4 OS=Nicotiana plumbaginifolia OX=4092 GN=PMA4 PE=2 SV=1	PMA4	1	0.00726268	68.108	ASK(1)GAPEQIIALCNCR	2	6.6656	1
mdm00190 Oxidative phosphorylation	4.76761e-06	34	2.11	TRINITY_DN33624_c0_g1_m.23565	710	K	Plasma membrane ATPase 4 OS=Nicotiana plumbaginifolia OX=4092 GN=PMA4 PE=2 SV=1	PMA4	1	0.0315863	74.849	VKPSPQPDSWK(1)LR	2	-3.6604	1
mdm00190 Oxidative phosphorylation	4.76761e-06	34	2.11	TRINITY_DN33624_c0_g1_m.23565	931	K	Plasma membrane ATPase 4 OS=Nicotiana plumbaginifolia OX=4092 GN=PMA4 PE=2 SV=1	PMA4	1	5.48239e-05	97.594	ELHTLK(1)GHVESVVK	2	1.4066	2
mdm00190 Oxidative phosphorylation	4.76761e-06	34	2.11	TRINITY_DN33624_c0_g1_m.23565	454	K	Plasma membrane ATPase 4 OS=Nicotiana plumbaginifolia OX=4092 GN=PMA4 PE=2 SV=1	PMA4	1	0.000166269	98.009	VHAVIDK(1)FAER	2	-3.2795	1
mdm00190 Oxidative phosphorylation	4.76761e-06	34	2.11	TRINITY_DN26445_c0_g1_m.8842	25	K	Cytochrome c oxidase subunit 6b-1 OS=Arabidopsis thaliana OX=3702 GN=COX6B-1 PE=1 SV=1	COX6B-1	0.998073	0.00206732	142.08	GK(0.002)EEK(0.998)VDVETKPVQVK	3	-2.5422	1
mdm00190 Oxidative phosphorylation	4.76761e-06	34	2.11	TRINITY_DN26445_c0_g1_m.8842	43	K	Cytochrome c oxidase subunit 6b-1 OS=Arabidopsis thaliana OX=3702 GN=COX6B-1 PE=1 SV=1	COX6B-1	1	5.13171e-06	142.03	EVENPGK(1)TDPVEVAPEK	2	1.3742	1
mdm00190 Oxidative phosphorylation	4.76761e-06	34	2.11	TRINITY_DN29970_c0_g1_m.15170	204	K	V-type proton ATPase catalytic subunit A OS=Citrus unshiu OX=55188 PE=2 SV=1		1	0.034614	41.824	K(1)FTMLQTWPVR	2	22.733	1
mdm00190 Oxidative phosphorylation	4.76761e-06	34	2.11	TRINITY_DN29970_c0_g1_m.15170	310	K	V-type proton ATPase catalytic subunit A OS=Citrus unshiu OX=55188 PE=2 SV=1		1	0.0212809	51.456	EESVMK(1)R	2	-2.6925	1
mdm00190 Oxidative phosphorylation	4.76761e-06	34	2.11	TRINITY_DN29970_c0_g1_m.15170	589	K	V-type proton ATPase catalytic subunit A OS=Citrus unshiu OX=55188 PE=2 SV=1		1	7.48152e-13	242.35	LVSQK(1)FEDPAEGEPVLVEK	2	2.0825	1
mdm00190 Oxidative phosphorylation	4.76761e-06	34	2.11	TRINITY_DN29970_c0_g1_m.15170	17	K	V-type proton ATPase catalytic subunit A OS=Citrus unshiu OX=55188 PE=2 SV=1		1	4.3591e-11	265.34	LTTFEDSEK(1)ESEYGYVR	2	4.5126	1
mdm00190 Oxidative phosphorylation	4.76761e-06	34	2.11	TRINITY_DN29970_c0_g1_m.15170	396	K	V-type proton ATPase catalytic subunit A OS=Citrus unshiu OX=55188 PE=2 SV=1		1	0.00874482	77.072	VK(1)CLGGPER	2	-4.3289	1
mdm00190 Oxidative phosphorylation	4.76761e-06	34	2.11	TRINITY_DN29970_c0_g1_m.15170	568	K	V-type proton ATPase catalytic subunit A OS=Citrus unshiu OX=55188 PE=2 SV=1		1	0.00622521	69.641	GAGMDGQK(1)ITYTLIK	2	-3.6444	1
mdm00190 Oxidative phosphorylation	4.76761e-06	34	2.11	TRINITY_DN29970_c0_g1_m.15170	575	K	V-type proton ATPase catalytic subunit A OS=Citrus unshiu OX=55188 PE=2 SV=1		1	0.000587754	125.5	ITYTLIK(1)HR	2	-4.3294	1
mdm00190 Oxidative phosphorylation	4.76761e-06	34	2.11	TRINITY_DN29970_c0_g1_m.15170	222	K	V-type proton ATPase catalytic subunit A OS=Citrus unshiu OX=55188 PE=2 SV=1		1	6.27478e-08	233.59	PVASK(1)LAADTPLLTGQR	2	3.6368	2
mdm00190 Oxidative phosphorylation	4.76761e-06	34	2.11	TRINITY_DN26086_c0_g1_m.8320	95	K	V-type proton ATPase subunit D OS=Arabidopsis thaliana OX=3702 GN=VHA-D PE=1 SV=2	VHA-D	1	3.11887e-05	88.42	HTVLENVQNASLK(1)VR	2	1.1332	1
mdm00190 Oxidative phosphorylation	4.76761e-06	34	2.11	TRINITY_DN26086_c0_g1_m.8320	110	K	V-type proton ATPase subunit D OS=Arabidopsis thaliana OX=3702 GN=VHA-D PE=1 SV=2	VHA-D	1	0.00101801	187.51	LPK(1)FEYFTEGETK	2	-1.7452	1
mdm00190 Oxidative phosphorylation	4.76761e-06	34	2.11	TRINITY_DN34774_c0_g1_m.26795	443	K	Plasma membrane ATPase 4 OS=Nicotiana plumbaginifolia OX=4092 GN=PMA4 PE=2 SV=1	PMA4	1	2.60159e-05	137.58	MITGDQLAIAK(1)ETGR	2	-1.0698	1
mdm00190 Oxidative phosphorylation	4.76761e-06	34	2.11	TRINITY_DN34413_c0_g1_m.25734	427	K	"ATPase 11, plasma membrane-type OS=Arabidopsis thaliana OX=3702 GN=AHA11 PE=1 SV=1"	AHA11	1	0.000165762	97.594	VSK(1)GAPEQILNLAHNK	2	1.2702	1
mdm00190 Oxidative phosphorylation	4.76761e-06	34	2.11	TRINITY_DN34413_c0_g1_m.25734	453	K	"ATPase 11, plasma membrane-type OS=Arabidopsis thaliana OX=3702 GN=AHA11 PE=1 SV=1"	AHA11	1	0.000166269	98.009	VHAVIDK(1)FAER	2	-3.2795	2
mdm00190 Oxidative phosphorylation	4.76761e-06	34	2.11	TRINITY_DN34413_c0_g1_m.25734	53	K	"ATPase 11, plasma membrane-type OS=Arabidopsis thaliana OX=3702 GN=AHA11 PE=1 SV=1"	AHA11	1	9.77716e-05	108.4	LTIFGYNK(1)LEEK	2	-2.5138	1
mdm00190 Oxidative phosphorylation	4.76761e-06	34	2.11	TRINITY_DN34413_c0_g1_m.25734	933	K	"ATPase 11, plasma membrane-type OS=Arabidopsis thaliana OX=3702 GN=AHA11 PE=1 SV=1"	AHA11	1	1.08895e-06	91.939	ELHTLK(1)GHVESVVR	2	1.4259	2
mdm00190 Oxidative phosphorylation	4.76761e-06	34	2.11	TRINITY_DN34413_c0_g1_m.25734	752	K	"ATPase 11, plasma membrane-type OS=Arabidopsis thaliana OX=3702 GN=AHA11 PE=1 SV=1"	AHA11	1	7.83801e-07	76.563	TFGVSTLEK(1)EAHDDFRK	3	-3.6224	1
mdm00190 Oxidative phosphorylation	4.76761e-06	34	2.11	TRINITY_DN26155_c0_g1_m.8412	243	K	"Succinate dehydrogenase [ubiquinone] iron-sulfur subunit 2, mitochondrial OS=Arabidopsis thaliana OX=3702 GN=SDH2-2 PE=1 SV=2"	SDH2-2	1	0.000288259	87.895	LESINDEFK(1)LYR	2	-0.97275	1
mdm00190 Oxidative phosphorylation	4.76761e-06	34	2.11	TRINITY_DN26155_c0_g1_m.8412	68	K	"Succinate dehydrogenase [ubiquinone] iron-sulfur subunit 2, mitochondrial OS=Arabidopsis thaliana OX=3702 GN=SDH2-2 PE=1 SV=2"	SDH2-2	1	2.14587e-08	142.73	WNPDKPGKPELQDYK(1)IDLK	3	-1.6489	1
mdm04016 MAPK signaling pathway - plant	0.989958	11	0.58	TRINITY_DN34519_c3_g1_m.26036	163	K	Catalase isozyme 1 OS=Gossypium hirsutum OX=3635 GN=CAT1 PE=2 SV=2	CAT1	0.978452	0.00161408	56.943	FPDMVHSLK(0.022)PNPK(0.978)SHIQENWR	3	-3.0638	1
mdm04016 MAPK signaling pathway - plant	0.989958	11	0.58	TRINITY_DN26305_c0_g1_m.8646	137	K	"Nucleoside diphosphate kinase 2, chloroplastic OS=Nicotiana tabacum OX=4097 GN=NDPK2 PE=1 SV=1"	NDPK2	1	0.000234851	167.76	DLAEEHYK(1)DLK	2	1.6641	1
mdm04016 MAPK signaling pathway - plant	0.989958	11	0.58	TRINITY_DN26305_c0_g1_m.8646	123	K	"Nucleoside diphosphate kinase 2, chloroplastic OS=Nicotiana tabacum OX=4097 GN=NDPK2 PE=1 SV=1"	NDPK2	1	0.000914537	183	LTGLK(1)LFQCPR	2	-2.6335	1
mdm04016 MAPK signaling pathway - plant	0.989958	11	0.58	TRINITY_DN26305_c0_g1_m.8646	211	K	"Nucleoside diphosphate kinase 2, chloroplastic OS=Nicotiana tabacum OX=4097 GN=NDPK2 PE=1 SV=1"	NDPK2	1	0.000294723	190.68	NVVHGSDSPENGK(1)R	2	-1.0114	4
mdm04016 MAPK signaling pathway - plant	0.989958	11	0.58	TRINITY_DN34849_c0_g1_m.27007	552	K	Transcription factor MYC2 OS=Arabidopsis thaliana OX=3702 GN=MYC2 PE=1 SV=2	MYC2	1	0.00210187	58.476	LQAAESDK(1)EDLQK	2	1.0165	1
mdm04016 MAPK signaling pathway - plant	0.989958	11	0.58	TRINITY_DN32984_c0_g1_m.21887	300	K	Serine/threonine-protein kinase SAPK3 OS=Oryza sativa subsp. japonica OX=39947 GN=SAPK3 PE=1 SV=1	SAPK3	1	0.00336686	87.942	IIQEAK(1)TPGEGAK	2	-3.7063	1
mdm04016 MAPK signaling pathway - plant	0.989958	11	0.58	TRINITY_DN34519_c3_g1_m.26035	243	K	Catalase isozyme 1 OS=Gossypium hirsutum OX=3635 GN=CAT1 PE=2 SV=2	CAT1	1	0.000744362	95.138	HAEK(1)FPLPPAIINGR	2	-0.6441	2
mdm04016 MAPK signaling pathway - plant	0.989958	11	0.58	TRINITY_DN34519_c3_g1_m.26035	319	K	Catalase isozyme 1 OS=Gossypium hirsutum OX=3635 GN=CAT1 PE=2 SV=2	CAT1	1	0.02066	76.605	SLGQK(1)VASR	2	-5.359	1
mdm04016 MAPK signaling pathway - plant	0.989958	11	0.58	TRINITY_DN34519_c3_g1_m.26035	53	K	Catalase isozyme 1 OS=Gossypium hirsutum OX=3635 GN=CAT1 PE=2 SV=2	CAT1	1	4.61418e-12	236.75	HMEGSGVNTYTLINK(1)AGK	2	1.7779	1
mdm04016 MAPK signaling pathway - plant	0.989958	11	0.58	TRINITY_DN34519_c3_g1_m.26035	71	K	Catalase isozyme 1 OS=Gossypium hirsutum OX=3635 GN=CAT1 PE=2 SV=2	CAT1	1	6.20624e-09	150.93	FHWKPTCGVK(1)SLLEDEAIR	3	-2.8499	1
mdm04016 MAPK signaling pathway - plant	0.989958	11	0.58	TRINITY_DN34519_c3_g1_m.26035	61	K	Catalase isozyme 1 OS=Gossypium hirsutum OX=3635 GN=CAT1 PE=2 SV=2	CAT1	1	0.00055803	105.04	AHYVK(1)FHWK	2	-3.357	5
mdm04016 MAPK signaling pathway - plant	0.989958	11	0.58	TRINITY_DN34519_c3_g1_m.26035	65	K	Catalase isozyme 1 OS=Gossypium hirsutum OX=3635 GN=CAT1 PE=2 SV=2	CAT1	1	6.95609e-06	146.27	FHWK(1)PTCGVK	2	-3.4618	1
mdm04016 MAPK signaling pathway - plant	0.989958	11	0.58	TRINITY_DN34519_c3_g1_m.26035	262	K	Catalase isozyme 1 OS=Gossypium hirsutum OX=3635 GN=CAT1 PE=2 SV=2	CAT1	1	0.000482488	85.821	TIPK(1)EDNFTQAGIR	2	0.88692	1
mdm04016 MAPK signaling pathway - plant	0.989958	11	0.58	TRINITY_DN33009_c1_g2_m.21940	212	K	"Copper-transporting ATPase PAA1, chloroplastic OS=Arabidopsis thaliana OX=3702 GN=PAA1 PE=1 SV=1"	PAA1	1	6.18266e-09	153.18	QLGEALAK(1)HLTSCGFK	2	0.72687	1
mdm04016 MAPK signaling pathway - plant	0.989958	11	0.58	TRINITY_DN33009_c1_g2_m.21940	220	K	"Copper-transporting ATPase PAA1, chloroplastic OS=Arabidopsis thaliana OX=3702 GN=PAA1 PE=1 SV=1"	PAA1	1	7.5394e-06	154.66	HLTSCGFK(1)SNLR	2	-0.62074	1
mdm04016 MAPK signaling pathway - plant	0.989958	11	0.58	TRINITY_DN33141_c2_g1_m.22272	22	K	Calmodulin-related protein OS=Petunia hybrida OX=4102 GN=CAM53 PE=2 SV=2	CAM53	1	3.85226e-08	203.76	EAFSLFDK(1)DGDGCITTK	2	4.6916	1
mdm04016 MAPK signaling pathway - plant	0.989958	11	0.58	TRINITY_DN33141_c2_g1_m.22272	87	K	Calmodulin-related protein OS=Petunia hybrida OX=4102 GN=CAM53 PE=2 SV=2	CAM53	1	4.29356e-05	251.02	MKDTDSEEELK(1)EAFR	2	2.3589	4
mdm04016 MAPK signaling pathway - plant	0.989958	11	0.58	TRINITY_DN33141_c2_g1_m.22272	95	K	Calmodulin-related protein OS=Petunia hybrida OX=4102 GN=CAM53 PE=2 SV=2	CAM53	1	2.59886e-08	293.6	VFDK(1)DQNGFISAAELR	2	4.783	2
mdm04016 MAPK signaling pathway - plant	0.989958	11	0.58	TRINITY_DN33141_c2_g1_m.22272	31	K	Calmodulin-related protein OS=Petunia hybrida OX=4102 GN=CAM53 PE=2 SV=2	CAM53	1	2.28358e-05	119.52	DGDGCITTK(1)ELGTVMR	2	-2.7044	2
mdm04016 MAPK signaling pathway - plant	0.989958	11	0.58	TRINITY_DN33141_c2_g1_m.22272	78	K	Calmodulin-related protein OS=Petunia hybrida OX=4102 GN=CAM53 PE=2 SV=2	CAM53	1	3.61902e-06	244.71	MK(1)DTDSEEELKEAFR	2	2.0049	12
mdm04016 MAPK signaling pathway - plant	0.989958	11	0.58	TRINITY_DN32792_c1_g1_m.21377	128	K	"Nucleoside diphosphate kinase IV, chloroplastic/mitochondrial OS=Arabidopsis thaliana OX=3702 GN=NDK4 PE=1 SV=2"	NDK4	1	0.0326513	46.447	VVIPSK(1)EFAQK	2	-4.136	1
mdm04016 MAPK signaling pathway - plant	0.989958	11	0.58	TRINITY_DN32792_c1_g1_m.21377	181	K	"Nucleoside diphosphate kinase IV, chloroplastic/mitochondrial OS=Arabidopsis thaliana OX=3702 GN=NDK4 PE=1 SV=2"	NDK4	1	0.0290966	68.108	LIGATDPQK(1)SEPGTIR	2	0.37415	1
mdm04016 MAPK signaling pathway - plant	0.989958	11	0.58	TRINITY_DN32792_c1_g1_m.21377	139	K	"Nucleoside diphosphate kinase IV, chloroplastic/mitochondrial OS=Arabidopsis thaliana OX=3702 GN=NDK4 PE=1 SV=2"	NDK4	1	0.0013176	79.809	HYHDLK(1)ER	2	-2.7392	1
mdm04016 MAPK signaling pathway - plant	0.989958	11	0.58	TRINITY_DN32792_c1_g1_m.21377	117	K	"Nucleoside diphosphate kinase IV, chloroplastic/mitochondrial OS=Arabidopsis thaliana OX=3702 GN=NDK4 PE=1 SV=2"	NDK4	0.848217	0.0220942	82.716	K(0.152)GFK(0.848)LVAIK	2	-4.4295	1
mdm04016 MAPK signaling pathway - plant	0.989958	11	0.58	TRINITY_DN32792_c1_g1_m.21377	133	K	"Nucleoside diphosphate kinase IV, chloroplastic/mitochondrial OS=Arabidopsis thaliana OX=3702 GN=NDK4 PE=1 SV=2"	NDK4	1	0.000918571	211.68	EFAQK(1)HYHDLK	2	-0.29819	2
mdm04016 MAPK signaling pathway - plant	0.989958	11	0.58	TRINITY_DN31782_c2_g1_m.19065	423	K	WRKY transcription factor WRKY24 OS=Oryza sativa subsp. japonica OX=39947 GN=WRKY24 PE=2 SV=1	WRKY24	1	0.000749784	224.13	SYYK(1)CTNPGCPVR	2	-0.96625	1
mdm04016 MAPK signaling pathway - plant	0.989958	11	0.58	TRINITY_DN25379_c0_g1_m.7308	29	K	Nucleoside diphosphate kinase 1 OS=Pisum sativum OX=3888 GN=NDPK1 PE=2 SV=1	NDPK1	1	0.00330385	93.467	FEQK(1)GFFLK	2	-3.7351	1
mdm04016 MAPK signaling pathway - plant	0.989958	11	0.58	TRINITY_DN25379_c0_g1_m.7308	48	K	Nucleoside diphosphate kinase 1 OS=Pisum sativum OX=3888 GN=NDPK1 PE=2 SV=1	NDPK1	1	0.000970782	224.09	AFAEK(1)HYADLSAK	2	2.5756	1
mdm04016 MAPK signaling pathway - plant	0.989958	11	0.58	TRINITY_DN25611_c0_g2_m.7635	123	K	Pathogenesis-related protein 1 OS=Arabidopsis thaliana OX=3702 GN=PRB1 PE=2 SV=1	PRB1	1	7.83832e-09	142.03	ADYNYNSNSCAPNK(1)ECR	2	0.31452	1
mdm04141 Protein processing in endoplasmic reticulum	0.0851116	34	1.25	TRINITY_DN21103_c0_g1_m.3266	104	K	SKP1-like protein 1B OS=Arabidopsis thaliana OX=3702 GN=SKP1B PE=1 SV=1	SKP1B	1	0.00112101	83.358	ILSK(1)VIEYCK	2	-4.1087	1
mdm04141 Protein processing in endoplasmic reticulum	0.0851116	34	1.25	TRINITY_DN21103_c0_g1_m.3266	130	K	SKP1-like protein 1B OS=Arabidopsis thaliana OX=3702 GN=SKP1B PE=1 SV=1	SKP1B	1	3.67013e-09	107.6	ASSADDDLK(1)AWDADFVK	2	3.873	1
mdm04141 Protein processing in endoplasmic reticulum	0.0851116	34	1.25	TRINITY_DN21103_c0_g1_m.3266	186	K	SKP1-like protein 1B OS=Arabidopsis thaliana OX=3702 GN=SKP1B PE=1 SV=1	SKP1B	1	1.23517e-11	193.62	TFNIK(1)NDFTPEEEEEVRR	3	-3.182	1
mdm04141 Protein processing in endoplasmic reticulum	0.0851116	34	1.25	TRINITY_DN21103_c0_g1_m.3266	117	K	SKP1-like protein 1B OS=Arabidopsis thaliana OX=3702 GN=SKP1B PE=1 SV=1	SKP1B	1	0.00015627	117.3	HVEAPK(1)TDER	2	-3.9707	1
mdm04141 Protein processing in endoplasmic reticulum	0.0851116	34	1.25	TRINITY_DN27720_c0_g1_m.10963	55	K	SKP1-like protein 1A OS=Arabidopsis thaliana OX=3702 GN=SKP1A PE=1 SV=1	SKP1A	1	0.0226774	54.584	ILSK(1)VIEYCNR	2	-6.592	1
mdm04141 Protein processing in endoplasmic reticulum	0.0851116	34	1.25	TRINITY_DN33613_c0_g1_m.23538	238	K	Endoplasmin homolog OS=Hordeum vulgare OX=4513 PE=2 SV=1		1	0.0375635	52.863	HNDDK(1)QYVWESK	2	-1.1774	1
mdm04141 Protein processing in endoplasmic reticulum	0.0851116	34	1.25	TRINITY_DN33613_c0_g1_m.23538	567	K	Endoplasmin homolog OS=Hordeum vulgare OX=4513 PE=2 SV=1		1	6.70136e-07	112.73	SDGK(1)LTSLDQYISR	2	0.30852	1
mdm04141 Protein processing in endoplasmic reticulum	0.0851116	34	1.25	TRINITY_DN33613_c0_g1_m.23538	743	K	Endoplasmin homolog OS=Hordeum vulgare OX=4513 PE=2 SV=1		1	0.0124615	74.849	VVK(1)DPEDESVK	2	-1.1327	1
mdm04141 Protein processing in endoplasmic reticulum	0.0851116	34	1.25	TRINITY_DN33613_c0_g1_m.23538	530	K	Endoplasmin homolog OS=Hordeum vulgare OX=4513 PE=2 SV=1		1	0.00187919	85.821	GQYTK(1)FWNEFGK	2	-2.8697	1
mdm04141 Protein processing in endoplasmic reticulum	0.0851116	34	1.25	TRINITY_DN33613_c0_g1_m.23538	517	K	Endoplasmin homolog OS=Hordeum vulgare OX=4513 PE=2 SV=1		1	0.00431999	184.27	DVEK(1)SSDDDEKR	2	-1.5029	1
mdm04141 Protein processing in endoplasmic reticulum	0.0851116	34	1.25	TRINITY_DN33613_c0_g1_m.23538	341	K	Endoplasmin homolog OS=Hordeum vulgare OX=4513 PE=2 SV=1		1	0.00329738	93.162	SSTEEEGEDEDAEK(1)K	2	-2.0276	1
mdm04141 Protein processing in endoplasmic reticulum	0.0851116	34	1.25	TRINITY_DN33613_c0_g1_m.23538	430	K	Endoplasmin homolog OS=Hordeum vulgare OX=4513 PE=2 SV=1		1	0.022687	46.358	APHDLYESYYNTNK(1)SNLK	3	-2.1413	1
mdm04141 Protein processing in endoplasmic reticulum	0.0851116	34	1.25	TRINITY_DN33286_c0_g1_m.22675	451	K	Cullin-1 OS=Oryza sativa subsp. japonica OX=39947 GN=CUL1 PE=1 SV=1	CUL1	1	0.00374964	94.791	LLFDK(1)SANDDHER	2	1.0151	1
mdm04141 Protein processing in endoplasmic reticulum	0.0851116	34	1.25	TRINITY_DN32067_c0_g8_m.19710	272	K	"Heat shock protein 90-5, chloroplastic OS=Arabidopsis thaliana OX=3702 GN=HSP90-5 PE=1 SV=1"	HSP90-5	1	5.76175e-06	163.59	DDDK(1)YEFSEPTK	2	-1.1378	1
mdm04141 Protein processing in endoplasmic reticulum	0.0851116	34	1.25	TRINITY_DN32067_c0_g8_m.19710	127	K	"Heat shock protein 90-5, chloroplastic OS=Arabidopsis thaliana OX=3702 GN=HSP90-5 PE=1 SV=1"	HSP90-5	1	0.0095938	75.474	ELVSNASDALDK(1)LR	2	-1.0666	1
mdm04141 Protein processing in endoplasmic reticulum	0.0851116	34	1.25	TRINITY_DN32067_c0_g8_m.19710	503	K	"Heat shock protein 90-5, chloroplastic OS=Arabidopsis thaliana OX=3702 GN=HSP90-5 PE=1 SV=1"	HSP90-5	1	1.04279e-06	179.95	FVK(1)LGCIEDTGNHK	2	2.4892	2
mdm04141 Protein processing in endoplasmic reticulum	0.0851116	34	1.25	TRINITY_DN32067_c0_g8_m.19710	488	K	"Heat shock protein 90-5, chloroplastic OS=Arabidopsis thaliana OX=3702 GN=HSP90-5 PE=1 SV=1"	HSP90-5	0.997875	0.00286421	97.268	KTFDMIQDISESENK(0.998)EDYK(0.002)K	3	-1.4988	2
mdm04141 Protein processing in endoplasmic reticulum	0.0851116	34	1.25	TRINITY_DN32067_c0_g8_m.19710	546	K	"Heat shock protein 90-5, chloroplastic OS=Arabidopsis thaliana OX=3702 GN=HSP90-5 PE=1 SV=1"	HSP90-5	1	0.0012204	99.174	QK(1)AIYYLATDSLK	2	-1.0331	1
mdm04141 Protein processing in endoplasmic reticulum	0.0851116	34	1.25	TRINITY_DN32067_c0_g8_m.19710	706	K	"Heat shock protein 90-5, chloroplastic OS=Arabidopsis thaliana OX=3702 GN=HSP90-5 PE=1 SV=1"	HSP90-5	1	1.4561e-05	111.38	DLNAACK(1)NAPDSSDAK	2	-0.36162	1
mdm04141 Protein processing in endoplasmic reticulum	0.0851116	34	1.25	TRINITY_DN32067_c0_g8_m.19710	315	K	"Heat shock protein 90-5, chloroplastic OS=Arabidopsis thaliana OX=3702 GN=HSP90-5 PE=1 SV=1"	HSP90-5	0.999923	3.20549e-19	209.93	TVEVEEEVEPK(1)EGEEAKPEGEK	3	-1.0403	2
mdm04141 Protein processing in endoplasmic reticulum	0.0851116	34	1.25	TRINITY_DN32067_c0_g8_m.19710	367	K	"Heat shock protein 90-5, chloroplastic OS=Arabidopsis thaliana OX=3702 GN=HSP90-5 PE=1 SV=1"	HSP90-5	1	0.00339874	220.81	EVQKEEYYEFYK(1)K	2	3.4842	1
mdm04141 Protein processing in endoplasmic reticulum	0.0851116	34	1.25	TRINITY_DN32067_c0_g8_m.19710	715	K	"Heat shock protein 90-5, chloroplastic OS=Arabidopsis thaliana OX=3702 GN=HSP90-5 PE=1 SV=1"	HSP90-5	1	0.00536303	62.969	NAPDSSDAK(1)R	2	-3.4798	1
mdm04141 Protein processing in endoplasmic reticulum	0.0851116	34	1.25	TRINITY_DN32067_c0_g8_m.19710	88	K	"Heat shock protein 90-5, chloroplastic OS=Arabidopsis thaliana OX=3702 GN=HSP90-5 PE=1 SV=1"	HSP90-5	1	4.37614e-06	99.668	EAADASGEK(1)FEYQAEVSR	2	2.5095	1
mdm04141 Protein processing in endoplasmic reticulum	0.0851116	34	1.25	TRINITY_DN32067_c0_g8_m.19710	514	K	"Heat shock protein 90-5, chloroplastic OS=Arabidopsis thaliana OX=3702 GN=HSP90-5 PE=1 SV=1"	HSP90-5	1	0.00900603	57.888	LGCIEDTGNHK(1)R	2	-0.84353	1
mdm04141 Protein processing in endoplasmic reticulum	0.0851116	34	1.25	TRINITY_DN32067_c0_g8_m.19710	493	K	"Heat shock protein 90-5, chloroplastic OS=Arabidopsis thaliana OX=3702 GN=HSP90-5 PE=1 SV=1"	HSP90-5	1	0.00737261	81.32	K(1)FWENFGR	2	-3.8978	1
mdm04141 Protein processing in endoplasmic reticulum	0.0851116	34	1.25	TRINITY_DN32067_c0_g8_m.19710	557	K	"Heat shock protein 90-5, chloroplastic OS=Arabidopsis thaliana OX=3702 GN=HSP90-5 PE=1 SV=1"	HSP90-5	1	6.54965e-05	113.46	AIYYLATDSLK(1)SAK	2	0.28525	1
mdm04141 Protein processing in endoplasmic reticulum	0.0851116	34	1.25	TRINITY_DN32067_c0_g8_m.19710	355	K	"Heat shock protein 90-5, chloroplastic OS=Arabidopsis thaliana OX=3702 GN=HSP90-5 PE=1 SV=1"	HSP90-5	1	2.62254e-06	193.34	SPK(1)EVQKEEYYEFYK	3	-2.0894	1
mdm04141 Protein processing in endoplasmic reticulum	0.0851116	34	1.25	TRINITY_DN26263_c1_g1_m.8585	172	K	"Small heat shock protein, chloroplastic OS=Pisum sativum OX=3888 GN=HSP21 PE=2 SV=1"	HSP21	1	0.00027379	153.18	EEK(1)DEEGGEWSAK	2	-1.6157	2
mdm04141 Protein processing in endoplasmic reticulum	0.0851116	34	1.25	TRINITY_DN26263_c1_g1_m.8585	182	K	"Small heat shock protein, chloroplastic OS=Pisum sativum OX=3888 GN=HSP21 PE=2 SV=1"	HSP21	1	8.70714e-09	201.65	KEEKDEEGGEWSAK(1)SYGR	3	-0.30526	3
mdm04141 Protein processing in endoplasmic reticulum	0.0851116	34	1.25	TRINITY_DN26263_c1_g1_m.8585	201	K	"Small heat shock protein, chloroplastic OS=Pisum sativum OX=3888 GN=HSP21 PE=2 SV=1"	HSP21	1	0.000148954	115.41	IALPENVQFEK(1)IK	2	-0.44502	1
mdm04141 Protein processing in endoplasmic reticulum	0.0851116	34	1.25	TRINITY_DN26263_c1_g1_m.8585	140	K	"Small heat shock protein, chloroplastic OS=Pisum sativum OX=3888 GN=HSP21 PE=2 SV=1"	HSP21	1	0.000241439	137.84	EGETEYK(1)MR	2	-2.8994	2
mdm04141 Protein processing in endoplasmic reticulum	0.0851116	34	1.25	TRINITY_DN26263_c1_g1_m.8585	133	K	"Small heat shock protein, chloroplastic OS=Pisum sativum OX=3888 GN=HSP21 PE=2 SV=1"	HSP21	1	0.00145073	212.93	TPWEIK(1)EGETEYK	2	1.4084	1
mdm04141 Protein processing in endoplasmic reticulum	0.0851116	34	1.25	TRINITY_DN28717_c0_g1_m.12786	223	K	Translocon-associated protein subunit alpha OS=Arabidopsis thaliana OX=3702 GN=At2g21160 PE=2 SV=3	At2g21160	1	0.0125771	60.892	APK(1)VEVGTR	2	-5.6857	1
mdm04141 Protein processing in endoplasmic reticulum	0.0851116	34	1.25	TRINITY_DN35099_c2_g1_m.27759	147	K	Heat shock cognate 70 kDa protein 2 OS=Solanum lycopersicum OX=4081 GN=HSC-2 PE=2 SV=1	HSC-2	1	2.73028e-08	113.48	MDK(1)STIHDVVLVGGSTR	2	2.234	2
mdm04141 Protein processing in endoplasmic reticulum	0.0851116	34	1.25	TRINITY_DN31166_c0_g2_m.17688	621	K	"Stromal 70 kDa heat shock-related protein, chloroplastic OS=Pisum sativum OX=3888 GN=HSP70 PE=2 SV=1"	HSP70	1	0.00624672	114.93	VPGAVK(1)EK	2	-5.0459	2
mdm04141 Protein processing in endoplasmic reticulum	0.0851116	34	1.25	TRINITY_DN31166_c0_g2_m.17688	198	K	"Stromal 70 kDa heat shock-related protein, chloroplastic OS=Pisum sativum OX=3888 GN=HSP70 PE=2 SV=1"	HSP70	1	0.005405	101.41	FLNDK(1)VTK	2	-4.3452	1
mdm04141 Protein processing in endoplasmic reticulum	0.0851116	34	1.25	TRINITY_DN31166_c0_g2_m.17688	607	K	"Stromal 70 kDa heat shock-related protein, chloroplastic OS=Pisum sativum OX=3888 GN=HSP70 PE=2 SV=1"	HSP70	1	0.0346256	71.896	NQADSVVYQTEK(1)QLK	2	2.4884	1
mdm04141 Protein processing in endoplasmic reticulum	0.0851116	34	1.25	TRINITY_DN31166_c0_g2_m.17688	632	K	"Stromal 70 kDa heat shock-related protein, chloroplastic OS=Pisum sativum OX=3888 GN=HSP70 PE=2 SV=1"	HSP70	1	2.80433e-09	174.02	LGELK(1)EAISGGSTQAIK	2	1.2753	1
mdm04141 Protein processing in endoplasmic reticulum	0.0851116	34	1.25	TRINITY_DN31166_c0_g2_m.17688	511	K	"Stromal 70 kDa heat shock-related protein, chloroplastic OS=Pisum sativum OX=3888 GN=HSP70 PE=2 SV=1"	HSP70	1	0.0106048	72.038	DNK(1)SLGSFR	2	-3.9735	1
mdm04141 Protein processing in endoplasmic reticulum	0.0851116	34	1.25	TRINITY_DN31166_c0_g2_m.17688	193	K	"Stromal 70 kDa heat shock-related protein, chloroplastic OS=Pisum sativum OX=3888 GN=HSP70 PE=2 SV=1"	HSP70	1	0.000686581	260.76	LVDDASK(1)FLNDK	2	-4.0348	2
mdm04141 Protein processing in endoplasmic reticulum	0.0851116	34	1.25	TRINITY_DN31166_c0_g2_m.17688	315	K	"Stromal 70 kDa heat shock-related protein, chloroplastic OS=Pisum sativum OX=3888 GN=HSP70 PE=2 SV=1"	HSP70	1	0.00494527	92.677	DK(1)QALQR	2	-4.3979	1
mdm04141 Protein processing in endoplasmic reticulum	0.0851116	34	1.25	TRINITY_DN31166_c0_g2_m.17688	119	K	"Stromal 70 kDa heat shock-related protein, chloroplastic OS=Pisum sativum OX=3888 GN=HSP70 PE=2 SV=1"	HSP70	1	0.0015949	113.85	LVGQIAK(1)R	2	-6.8179	1
mdm04141 Protein processing in endoplasmic reticulum	0.0851116	34	1.25	TRINITY_DN31166_c0_g2_m.17688	327	K	"Stromal 70 kDa heat shock-related protein, chloroplastic OS=Pisum sativum OX=3888 GN=HSP70 PE=2 SV=1"	HSP70	1	0.0155605	58.426	LTETAEK(1)AK	2	-3.584	1
mdm04141 Protein processing in endoplasmic reticulum	0.0851116	34	1.25	TRINITY_DN31166_c0_g2_m.17688	363	K	"Stromal 70 kDa heat shock-related protein, chloroplastic OS=Pisum sativum OX=3888 GN=HSP70 PE=2 SV=1"	HSP70	1	0.00104595	175.54	AK(1)FEELCSDLLDR	2	2.1215	1
mdm04141 Protein processing in endoplasmic reticulum	0.0851116	34	1.25	TRINITY_DN31166_c0_g2_m.17688	586	K	"Stromal 70 kDa heat shock-related protein, chloroplastic OS=Pisum sativum OX=3888 GN=HSP70 PE=2 SV=1"	HSP70	0.999951	0.00117835	103.8	FSKEDK(1)EK	2	-3.3516	1
mdm04141 Protein processing in endoplasmic reticulum	0.0851116	34	1.25	TRINITY_DN31166_c0_g2_m.17688	413	K	"Stromal 70 kDa heat shock-related protein, chloroplastic OS=Pisum sativum OX=3888 GN=HSP70 PE=2 SV=1"	HSP70	1	0.0072149	93.467	IPAVQELVK(1)K	2	-3.7935	1
mdm04141 Protein processing in endoplasmic reticulum	0.0851116	34	1.25	TRINITY_DN31166_c0_g2_m.17688	154	K	"Stromal 70 kDa heat shock-related protein, chloroplastic OS=Pisum sativum OX=3888 GN=HSP70 PE=2 SV=1"	HSP70	1	0.019484	70.67	QVSYK(1)VVRDENGNVK	2	-0.13322	2
mdm04141 Protein processing in endoplasmic reticulum	0.0851116	34	1.25	TRINITY_DN31166_c0_g2_m.17688	610	K	"Stromal 70 kDa heat shock-related protein, chloroplastic OS=Pisum sativum OX=3888 GN=HSP70 PE=2 SV=1"	HSP70	1	0.000293188	212.27	QLK(1)ELGDK	2	-6.5333	2
mdm04141 Protein processing in endoplasmic reticulum	0.0851116	34	1.25	TRINITY_DN31166_c0_g2_m.17688	219	K	"Stromal 70 kDa heat shock-related protein, chloroplastic OS=Pisum sativum OX=3888 GN=HSP70 PE=2 SV=1"	HSP70	1	0.0106232	60.709	TATK(1)DAGR	2	-2.7986	1
mdm04141 Protein processing in endoplasmic reticulum	0.0851116	34	1.25	TRINITY_DN31166_c0_g2_m.17688	583	K	"Stromal 70 kDa heat shock-related protein, chloroplastic OS=Pisum sativum OX=3888 GN=HSP70 PE=2 SV=1"	HSP70	0.99999	0.00186029	118.06	FSK(1)EDKEK	2	-2.3857	1
mdm04141 Protein processing in endoplasmic reticulum	0.0851116	34	1.25	TRINITY_DN31166_c0_g2_m.17688	576	K	"Stromal 70 kDa heat shock-related protein, chloroplastic OS=Pisum sativum OX=3888 GN=HSP70 PE=2 SV=1"	HSP70	1	0.0149908	63.301	MVK(1)EAEK	2	-4.385	2
mdm04141 Protein processing in endoplasmic reticulum	0.0851116	34	1.25	TRINITY_DN31166_c0_g2_m.17688	615	K	"Stromal 70 kDa heat shock-related protein, chloroplastic OS=Pisum sativum OX=3888 GN=HSP70 PE=2 SV=1"	HSP70	1	0.00841711	72.042	ELGDK(1)VPGAVK	2	-2.5133	1
mdm04141 Protein processing in endoplasmic reticulum	0.0851116	34	1.25	TRINITY_DN31166_c0_g2_m.17688	149	K	"Stromal 70 kDa heat shock-related protein, chloroplastic OS=Pisum sativum OX=3888 GN=HSP70 PE=2 SV=1"	HSP70	1	4.6301e-18	269.28	MSEVDEESK(1)QVSYK	2	0.33888	7
mdm04141 Protein processing in endoplasmic reticulum	0.0851116	34	1.25	TRINITY_DN31166_c0_g2_m.17688	595	K	"Stromal 70 kDa heat shock-related protein, chloroplastic OS=Pisum sativum OX=3888 GN=HSP70 PE=2 SV=1"	HSP70	1	1.16026e-14	268.44	RDAIDTK(1)NQADSVVYQTEK	3	-1.3747	5
mdm04141 Protein processing in endoplasmic reticulum	0.0851116	34	1.25	TRINITY_DN31166_c0_g2_m.17688	134	K	"Stromal 70 kDa heat shock-related protein, chloroplastic OS=Pisum sativum OX=3888 GN=HSP70 PE=2 SV=1"	HSP70	1	2.96358e-05	217.24	QAVVNPENTFFSVK(1)R	2	2.4839	1
mdm04141 Protein processing in endoplasmic reticulum	0.0851116	34	1.25	TRINITY_DN31166_c0_g2_m.17688	108	K	"Stromal 70 kDa heat shock-related protein, chloroplastic OS=Pisum sativum OX=3888 GN=HSP70 PE=2 SV=1"	HSP70	1	8.61889e-06	211.84	TTPSVVAYTK(1)NGDR	2	-0.47246	2
mdm04141 Protein processing in endoplasmic reticulum	0.0851116	34	1.25	TRINITY_DN31166_c0_g2_m.17688	313	K	"Stromal 70 kDa heat shock-related protein, chloroplastic OS=Pisum sativum OX=3888 GN=HSP70 PE=2 SV=1"	HSP70	1	0.00140504	109.88	DEGIDLLK(1)DK	2	-5.117	1
mdm04141 Protein processing in endoplasmic reticulum	0.0851116	34	1.25	TRINITY_DN31166_c0_g2_m.17688	201	K	"Stromal 70 kDa heat shock-related protein, chloroplastic OS=Pisum sativum OX=3888 GN=HSP70 PE=2 SV=1"	HSP70	1	0.000429274	76.196	VTK(1)AVVTVPAYFNDSQR	2	3.4335	1
mdm04141 Protein processing in endoplasmic reticulum	0.0851116	34	1.25	TRINITY_DN31166_c0_g2_m.17688	164	K	"Stromal 70 kDa heat shock-related protein, chloroplastic OS=Pisum sativum OX=3888 GN=HSP70 PE=2 SV=1"	HSP70	1	0.000323653	229.4	DENGNVK(1)LDCPAIGK	2	0.57458	2
mdm04141 Protein processing in endoplasmic reticulum	0.0851116	34	1.25	TRINITY_DN31166_c0_g2_m.17688	140	K	"Stromal 70 kDa heat shock-related protein, chloroplastic OS=Pisum sativum OX=3888 GN=HSP70 PE=2 SV=1"	HSP70	1	0.0269016	46.033	K(1)MSEVDEESK	2	-1.4873	2
mdm04141 Protein processing in endoplasmic reticulum	0.0851116	34	1.25	TRINITY_DN31166_c0_g2_m.17688	247	K	"Stromal 70 kDa heat shock-related protein, chloroplastic OS=Pisum sativum OX=3888 GN=HSP70 PE=2 SV=1"	HSP70	1	7.59122e-08	214.14	IINEPTAASLAYGFEK(1)K	2	5.4578	1
mdm04141 Protein processing in endoplasmic reticulum	0.0851116	34	1.25	TRINITY_DN33391_c3_g4_m.22964	109	K	17.3 kDa class I heat shock protein OS=Glycine max OX=3847 GN=HSP17.3-B PE=3 SV=1	HSP17.3-B	1	0.00509776	72.355	SSGK(1)FLR	2	-7.2113	1
mdm04141 Protein processing in endoplasmic reticulum	0.0851116	34	1.25	TRINITY_DN33391_c3_g4_m.22964	74	K	17.3 kDa class I heat shock protein OS=Glycine max OX=3847 GN=HSP17.3-B PE=3 SV=1	HSP17.3-B	0.999997	4.39216e-05	97.594	KEEVK(1)VEVEDDR	2	-1.3045	1
mdm04141 Protein processing in endoplasmic reticulum	0.0851116	34	1.25	TRINITY_DN33391_c3_g4_m.22964	93	K	17.3 kDa class I heat shock protein OS=Glycine max OX=3847 GN=HSP17.3-B PE=3 SV=1	HSP17.3-B	0.999999	0.000660111	108.93	VEK(1)EDKNDTWHR	3	-2.475	1
mdm04141 Protein processing in endoplasmic reticulum	0.0851116	34	1.25	TRINITY_DN33391_c3_g4_m.22964	140	K	17.3 kDa class I heat shock protein OS=Glycine max OX=3847 GN=HSP17.3-B PE=3 SV=1	HSP17.3-B	1	0.000759778	102.26	AAMENGVLTVTVPK(1)EEVK	2	2.6223	2
mdm04141 Protein processing in endoplasmic reticulum	0.0851116	34	1.25	TRINITY_DN33391_c3_g4_m.22964	96	K	17.3 kDa class I heat shock protein OS=Glycine max OX=3847 GN=HSP17.3-B PE=3 SV=1	HSP17.3-B	1	4.41585e-05	103.76	EDK(1)NDTWHR	2	-2.3428	2
mdm04141 Protein processing in endoplasmic reticulum	0.0851116	34	1.25	TRINITY_DN33391_c3_g4_m.22964	62	K	17.3 kDa class I heat shock protein OS=Glycine max OX=3847 GN=HSP17.3-B PE=3 SV=1	HSP17.3-B	1	3.82069e-08	183	ETPEAHVFK(1)ADLPGLR	2	3.8855	1
mdm04141 Protein processing in endoplasmic reticulum	0.0851116	34	1.25	TRINITY_DN25823_c0_g1_m.7918	136	K	B-cell receptor-associated protein 31 [Morus notabilis]		1	0.00463039	91.939	VHEDGK(1)NGSAEQLK	2	-0.42255	1
mdm04141 Protein processing in endoplasmic reticulum	0.0851116	34	1.25	TRINITY_DN25823_c0_g1_m.7918	177	K	B-cell receptor-associated protein 31 [Morus notabilis]		1	5.96736e-08	177.62	TKTEEAEAAEGK(1)AEALK	2	-0.12333	1
mdm04141 Protein processing in endoplasmic reticulum	0.0851116	34	1.25	TRINITY_DN29174_c0_g1_m.13643	147	K	"26.5 kDa heat shock protein, mitochondrial OS=Arabidopsis thaliana OX=3702 GN=HSP26.5 PE=2 SV=1"	HSP26.5	1	0.0208927	90.761	VKEEDNFYK(1)LR	2	-0.13621	1
mdm04141 Protein processing in endoplasmic reticulum	0.0851116	34	1.25	TRINITY_DN29174_c0_g1_m.13643	63	K	"26.5 kDa heat shock protein, mitochondrial OS=Arabidopsis thaliana OX=3702 GN=HSP26.5 PE=2 SV=1"	HSP26.5	1	7.91776e-09	101.52	VAGETSDGK(1)EVGTVSDEGK	2	-0.11549	1
mdm04141 Protein processing in endoplasmic reticulum	0.0851116	34	1.25	TRINITY_DN34271_c0_g1_m.25341	81	K	Calreticulin-3 OS=Arabidopsis thaliana OX=3702 GN=CRT3 PE=1 SV=2	CRT3	1	3.34133e-05	111.98	GIQTTSDAK(1)HFAISAK	2	0.12159	1
mdm04141 Protein processing in endoplasmic reticulum	0.0851116	34	1.25	TRINITY_DN34271_c0_g1_m.25341	363	K	Calreticulin-3 OS=Arabidopsis thaliana OX=3702 GN=CRT3 PE=1 SV=2	CRT3	1	0.00242612	99.174	ESEK(1)EAFEEAEK	2	-1.196	1
mdm04141 Protein processing in endoplasmic reticulum	0.0851116	34	1.25	TRINITY_DN34271_c0_g1_m.25341	88	K	Calreticulin-3 OS=Arabidopsis thaliana OX=3702 GN=CRT3 PE=1 SV=2	CRT3	1	7.27102e-07	154.94	HFAISAK(1)IPEFSNK	2	-3.7416	2
mdm04141 Protein processing in endoplasmic reticulum	0.0851116	34	1.25	TRINITY_DN34271_c0_g1_m.25341	64	K	Calreticulin-3 OS=Arabidopsis thaliana OX=3702 GN=CRT3 PE=1 SV=2	CRT3	1	1.79467e-05	156.73	HTAGK(1)WHGDPDDK	2	-1.2673	2
mdm04141 Protein processing in endoplasmic reticulum	0.0851116	34	1.25	TRINITY_DN34271_c0_g1_m.25341	72	K	Calreticulin-3 OS=Arabidopsis thaliana OX=3702 GN=CRT3 PE=1 SV=2	CRT3	1	0.00580418	75.5	WHGDPDDK(1)GIQTTSDAK	3	-4.2961	1
mdm04141 Protein processing in endoplasmic reticulum	0.0851116	34	1.25	TRINITY_DN34271_c0_g1_m.25341	295	K	Calreticulin-3 OS=Arabidopsis thaliana OX=3702 GN=CRT3 PE=1 SV=2	CRT3	0.999996	0.0349486	53.679	IKNPNYK(1)GK	2	-3.3539	1
mdm04141 Protein processing in endoplasmic reticulum	0.0851116	34	1.25	TRINITY_DN35759_c0_g1_m.29793	578	K	Protein transport protein SEC31 homolog B OS=Arabidopsis thaliana OX=3702 GN=SEC31B PE=1 SV=1	SEC31B	1	0.000307405	84.266	ALVVGDYK(1)GAVGQCMSANK	2	3.3815	1
mdm04141 Protein processing in endoplasmic reticulum	0.0851116	34	1.25	TRINITY_DN24577_c0_g1_m.6291	172	K	"Small heat shock protein, chloroplastic OS=Pisum sativum OX=3888 GN=HSP21 PE=2 SV=1"	HSP21	0.859451	4.23841e-12	82.87	GEHK(0.859)K(0.141)EEQQQQQEQGKEDESWSR	4	-1.6064	1
mdm04141 Protein processing in endoplasmic reticulum	0.0851116	34	1.25	TRINITY_DN24577_c0_g1_m.6291	209	K	"Small heat shock protein, chloroplastic OS=Pisum sativum OX=3888 GN=HSP21 PE=2 SV=1"	HSP21	1	0.000366807	131.22	LPDNCEK(1)DK	2	-0.66376	2
mdm04141 Protein processing in endoplasmic reticulum	0.0851116	34	1.25	TRINITY_DN24577_c0_g1_m.6291	136	K	"Small heat shock protein, chloroplastic OS=Pisum sativum OX=3888 GN=HSP21 PE=2 SV=1"	HSP21	1	0.000123436	193.94	APWEIK(1)DDEHEIK(1)MR	3	-4.2272	4
mdm04141 Protein processing in endoplasmic reticulum	0.0851116	34	1.25	TRINITY_DN24577_c0_g1_m.6291	56	K	"Small heat shock protein, chloroplastic OS=Pisum sativum OX=3888 GN=HSP21 PE=2 SV=1"	HSP21	1	3.34575e-05	59.09	AQGGDGSGK(1)DSSVEVHVDQGSDR	3	0.45341	1
mdm04141 Protein processing in endoplasmic reticulum	0.0851116	34	1.25	TRINITY_DN24577_c0_g1_m.6291	143	K	"Small heat shock protein, chloroplastic OS=Pisum sativum OX=3888 GN=HSP21 PE=2 SV=1"	HSP21	1	7.01454e-06	200.82	DDEHEIK(1)MR	2	-0.87945	5
mdm04141 Protein processing in endoplasmic reticulum	0.0851116	34	1.25	TRINITY_DN24577_c0_g1_m.6291	184	K	"Small heat shock protein, chloroplastic OS=Pisum sativum OX=3888 GN=HSP21 PE=2 SV=1"	HSP21	1	5.66413e-20	305.62	KEEQQQQQEQGK(1)EDESWSR	3	1.8887	6
mdm04141 Protein processing in endoplasmic reticulum	0.0851116	34	1.25	TRINITY_DN24577_c0_g1_m.6291	153	K	"Small heat shock protein, chloroplastic OS=Pisum sativum OX=3888 GN=HSP21 PE=2 SV=1"	HSP21	1	0.00128921	123.42	FDMPGLDK(1)DDVK	2	1.5224	2
mdm04141 Protein processing in endoplasmic reticulum	0.0851116	34	1.25	TRINITY_DN33639_c1_g1_m.23601	328	K	Protein transport protein SEC23 OS=Ustilago maydis (strain 521 / FGSC 9021) OX=237631 GN=SEC23 PE=3 SV=1	SEC23	0.999996	0.00881847	58.313	DLDKDSATHFHK(1)AVK	3	-2.6621	1
mdm04141 Protein processing in endoplasmic reticulum	0.0851116	34	1.25	TRINITY_DN26108_c0_g1_m.8354	67	K	GTP-binding protein SAR1A OS=Arabidopsis thaliana OX=3702 GN=SAR1A PE=2 SV=1	SAR1A	1	0.000436893	207.67	FK(1)AFDLGGHQIAR	2	0.52754	2
mdm04141 Protein processing in endoplasmic reticulum	0.0851116	34	1.25	TRINITY_DN26108_c0_g1_m.8354	63	K	GTP-binding protein SAR1A OS=Arabidopsis thaliana OX=3702 GN=SAR1A PE=2 SV=1	SAR1A	1	2.63958e-07	157.67	LVQHQPTQYPTSEELSIGK(1)IK	3	-0.72045	1
mdm04141 Protein processing in endoplasmic reticulum	0.0851116	34	1.25	TRINITY_DN26108_c0_g1_m.8354	41	K	GTP-binding protein SAR1A OS=Arabidopsis thaliana OX=3702 GN=SAR1A PE=2 SV=1	SAR1A	1	0.019254	46.033	TTLLHMLK(1)DER	2	-1.5577	1
mdm04141 Protein processing in endoplasmic reticulum	0.0851116	34	1.25	TRINITY_DN26108_c0_g1_m.8354	82	K	GTP-binding protein SAR1A OS=Arabidopsis thaliana OX=3702 GN=SAR1A PE=2 SV=1	SAR1A	1	0.0089256	114.64	RVWK(1)DYYAK	2	-0.98955	1
mdm04141 Protein processing in endoplasmic reticulum	0.0851116	34	1.25	TRINITY_DN31532_c0_g1_m.18487	333	K	Calnexin homolog OS=Glycine max OX=3847 PE=2 SV=1		1	0.00133187	113.1	RNPAYK(1)GK	2	-3.7659	1
mdm04141 Protein processing in endoplasmic reticulum	0.0851116	34	1.25	TRINITY_DN31532_c0_g1_m.18487	130	K	Calnexin homolog OS=Glycine max OX=3847 PE=2 SV=1		1	0.00161097	101.48	YLRPQEAGWK(1)AK	2	-0.8998	1
mdm04141 Protein processing in endoplasmic reticulum	0.0851116	34	1.25	TRINITY_DN31532_c0_g1_m.18487	165	K	Calnexin homolog OS=Glycine max OX=3847 PE=2 SV=1		1	0.000773994	151.66	NPK(1)NGEYVEHHLK	2	-1.3843	5
mdm04141 Protein processing in endoplasmic reticulum	0.0851116	34	1.25	TRINITY_DN31532_c0_g1_m.18487	531	K	Calnexin homolog OS=Glycine max OX=3847 PE=2 SV=1		1	2.77279e-05	86.729	KEDEDEK(1)EDAAAPPR	2	-0.46466	2
mdm04141 Protein processing in endoplasmic reticulum	0.0851116	34	1.25	TRINITY_DN31532_c0_g1_m.18487	79	K	Calnexin homolog OS=Glycine max OX=3847 PE=2 SV=1		1	1.42472e-08	110.91	SEGHDDYGLLVSEK(1)AR	2	2.3271	1
mdm04141 Protein processing in endoplasmic reticulum	0.0851116	34	1.25	TRINITY_DN31532_c0_g1_m.18487	312	K	Calnexin homolog OS=Glycine max OX=3847 PE=2 SV=1		1	7.01158e-08	160.07	IDNPK(1)CETAPGCGEWK	2	1.2643	1
mdm04141 Protein processing in endoplasmic reticulum	0.0851116	34	1.25	TRINITY_DN31532_c0_g1_m.18487	335	K	Calnexin homolog OS=Glycine max OX=3847 PE=2 SV=1		1	1.1101e-05	110.58	GK(1)WHAPLIDNPNYK	2	-6.0864	1
mdm04141 Protein processing in endoplasmic reticulum	0.0851116	34	1.25	TRINITY_DN31532_c0_g1_m.18487	96	K	Calnexin homolog OS=Glycine max OX=3847 PE=2 SV=1		1	0.00557649	83.358	ELDEDLNLK(1)DK	2	-1.9124	1
mdm04141 Protein processing in endoplasmic reticulum	0.0851116	34	1.25	TRINITY_DN31532_c0_g1_m.18487	62	K	Calnexin homolog OS=Glycine max OX=3847 PE=2 SV=1		1	0.00305633	60	DDYNGVWK(1)R	2	-3.9622	2
mdm04141 Protein processing in endoplasmic reticulum	0.0851116	34	1.25	TRINITY_DN31532_c0_g1_m.18487	54	K	Calnexin homolog OS=Glycine max OX=3847 PE=2 SV=1		1	0.0369867	95.138	WIVSHK(1)DDYNGVWK	2	5.1572	1
mdm04141 Protein processing in endoplasmic reticulum	0.0851116	34	1.25	TRINITY_DN30292_c0_g1_m.15826	198	K	B-cell receptor-associated protein 31 [Morus notabilis]		1	2.14373e-09	181.08	QNQAFEDGK(1)TAGTDEIK	2	1.8764	1
mdm04141 Protein processing in endoplasmic reticulum	0.0851116	34	1.25	TRINITY_DN23068_c0_g1_m.4747	116	K	Heat shock cognate 70 kDa protein 2 OS=Solanum lycopersicum OX=4081 GN=HSC-2 PE=2 SV=1	HSC-2	0.999819	0.00338731	45.826	VIAGPGDKPMIVVNYK(1)GEEK	3	-2.7492	1
mdm04141 Protein processing in endoplasmic reticulum	0.0851116	34	1.25	TRINITY_DN23068_c0_g1_m.4747	78	K	Heat shock cognate 70 kDa protein 2 OS=Solanum lycopersicum OX=4081 GN=HSC-2 PE=2 SV=1	HSC-2	1	4.86436e-21	281.19	NQVAMNPTNTVFDAK(1)R	2	3.1865	4
mdm04141 Protein processing in endoplasmic reticulum	0.0851116	34	1.25	TRINITY_DN34962_c3_g1_m.27334	70	K	Ubiquitin domain-containing protein DSK2b OS=Arabidopsis thaliana OX=3702 GN=DSK2B PE=1 SV=1	DSK2B	1	4.25272e-06	42.072	ILK(1)DDQTLESYGLAADHTVHMVR	4	-4.2249	1
mdm04141 Protein processing in endoplasmic reticulum	0.0851116	34	1.25	TRINITY_DN24033_c0_g1_m.5700	45	K	Heat shock protein 83 OS=Ipomoea nil OX=35883 GN=HSP83A PE=2 SV=1	HSP83A	1	0.00243582	62.398	ANK(1)TLSIIDSGIGMTK	2	1.0304	1
mdm04141 Protein processing in endoplasmic reticulum	0.0851116	34	1.25	TRINITY_DN26132_c0_g1_m.8380	87	K	Probable protein disulfide-isomerase A6 OS=Medicago sativa OX=3879 PE=2 SV=1		1	0.00135268	110.44	VDCDEHK(1)SLCSK	2	-1.2933	2
mdm04141 Protein processing in endoplasmic reticulum	0.0851116	34	1.25	TRINITY_DN26132_c0_g1_m.8380	57	K	Probable protein disulfide-isomerase A6 OS=Medicago sativa OX=3879 PE=2 SV=1		1	0.00828211	57.003	GALVEFYAPWCGHCK(1)K	2	1.6993	1
mdm04141 Protein processing in endoplasmic reticulum	0.0851116	34	1.25	TRINITY_DN26132_c0_g1_m.8380	320	K	Probable protein disulfide-isomerase A6 OS=Medicago sativa OX=3879 PE=2 SV=1		1	0.0219376	46.033	NGLEK(1)GADYAK	2	-1.3445	1
mdm04141 Protein processing in endoplasmic reticulum	0.0851116	34	1.25	TRINITY_DN26132_c0_g1_m.8380	228	K	Probable protein disulfide-isomerase A6 OS=Medicago sativa OX=3879 PE=2 SV=1		1	0.0157939	45.939	SNK(1)AGEDYDGGR	2	-0.91879	1
mdm04141 Protein processing in endoplasmic reticulum	0.0851116	34	1.25	TRINITY_DN26132_c0_g1_m.8380	80	K	Probable protein disulfide-isomerase A6 OS=Medicago sativa OX=3879 PE=2 SV=1		1	6.19984e-05	157.77	SVLIGK(1)VDCDEHK	2	3.1594	1
mdm04141 Protein processing in endoplasmic reticulum	0.0851116	34	1.25	TRINITY_DN26132_c0_g1_m.8380	65	K	Probable protein disulfide-isomerase A6 OS=Medicago sativa OX=3879 PE=2 SV=1		1	0.00411876	95.345	LAPEFEK(1)LGESFK	2	-2.3924	2
mdm04141 Protein processing in endoplasmic reticulum	0.0851116	34	1.25	TRINITY_DN26132_c0_g1_m.8380	184	K	Probable protein disulfide-isomerase A6 OS=Medicago sativa OX=3879 PE=2 SV=1		1	0.000875104	82.437	ALAPTYEK(1)VATAFK	2	-1.8435	1
mdm04141 Protein processing in endoplasmic reticulum	0.0851116	34	1.25	TRINITY_DN30633_c0_g1_m.16502	434	K	Cell division cycle protein 48 homolog OS=Glycine max OX=3847 GN=CDC48 PE=2 SV=1	CDC48	1	0.0201265	53.679	IHTK(1)NMK	2	-4.5072	1
mdm04141 Protein processing in endoplasmic reticulum	0.0851116	34	1.25	TRINITY_DN30633_c0_g1_m.16502	716	K	Cell division cycle protein 48 homolog OS=Glycine max OX=3847 GN=CDC48 PE=2 SV=1	CDC48	0.999989	0.00472134	90.142	KSPVSK(1)DVDLR	2	0.18349	1
mdm04141 Protein processing in endoplasmic reticulum	0.0851116	34	1.25	TRINITY_DN30633_c0_g1_m.16502	437	K	Cell division cycle protein 48 homolog OS=Glycine max OX=3847 GN=CDC48 PE=2 SV=1	CDC48	1	0.00775665	72.922	NMK(1)LSDDVDLER	2	-0.32467	1
mdm04141 Protein processing in endoplasmic reticulum	0.0851116	34	1.25	TRINITY_DN30633_c0_g1_m.16502	279	K	Cell division cycle protein 48 homolog OS=Glycine max OX=3847 GN=CDC48 PE=2 SV=1	CDC48	0.999977	0.00119135	90.306	HPQLFK(1)SIGVKPPK	3	-4.1185	2
mdm04141 Protein processing in endoplasmic reticulum	0.0851116	34	1.25	TRINITY_DN30633_c0_g1_m.16502	753	K	Cell division cycle protein 48 homolog OS=Glycine max OX=3847 GN=CDC48 PE=2 SV=1	CDC48	1	0.0158493	69.915	ENIEK(1)DIER	2	-2.5072	1
mdm04141 Protein processing in endoplasmic reticulum	0.0851116	34	1.25	TRINITY_DN34671_c0_g1_m.26508	713	K	"Heat shock protein 90-6, mitochondrial OS=Arabidopsis thaliana OX=3702 GN=HSP90-6 PE=1 SV=1"	HSP90-6	1	0.000410131	110.91	NLNAAFK(1)SSPDDEDALR	2	0.89904	1
mdm04141 Protein processing in endoplasmic reticulum	0.0851116	34	1.25	TRINITY_DN34671_c0_g1_m.26508	362	K	"Heat shock protein 90-6, mitochondrial OS=Arabidopsis thaliana OX=3702 GN=HSP90-6 PE=1 SV=1"	HSP90-6	1	0.014694	49.097	SPK(1)EVTTEEYNQFYR	2	2.1073	1
mdm04141 Protein processing in endoplasmic reticulum	0.0851116	34	1.25	TRINITY_DN34671_c0_g1_m.26508	278	K	"Heat shock protein 90-6, mitochondrial OS=Arabidopsis thaliana OX=3702 GN=HSP90-6 PE=1 SV=1"	HSP90-6	1	0.0124138	62.271	RDDK(1)GYAHPER	3	-3.2393	2
mdm04141 Protein processing in endoplasmic reticulum	0.0851116	34	1.25	TRINITY_DN34671_c0_g1_m.26508	330	K	"Heat shock protein 90-6, mitochondrial OS=Arabidopsis thaliana OX=3702 GN=HSP90-6 PE=1 SV=1"	HSP90-6	1	0.00111717	88.24	KDEQDEK(1)AEK	2	-2.2981	1
mdm04141 Protein processing in endoplasmic reticulum	0.0851116	34	1.25	TRINITY_DN32521_c1_g1_m.20739	166	K	Protein disulfide-isomerase like 2-2 OS=Arabidopsis thaliana OX=3702 GN=PDIL2-2 PE=2 SV=2	PDIL2-2	1	0.000721038	74.643	ATGSSNEK(1)SEPSASIELNSR	2	4.7917	1
mdm04141 Protein processing in endoplasmic reticulum	0.0851116	34	1.25	TRINITY_DN33391_c3_g3_m.22962	116	K	17.5 kDa class I heat shock protein OS=Glycine max OX=3847 GN=HSP17.5-M PE=3 SV=1	HSP17.5-M	1	0.00122841	122.51	LPENAK(1)LDQIK	2	-3.1903	1
mdm04141 Protein processing in endoplasmic reticulum	0.0851116	34	1.25	TRINITY_DN33391_c3_g3_m.22962	48	K	17.5 kDa class I heat shock protein OS=Glycine max OX=3847 GN=HSP17.5-M PE=3 SV=1	HSP17.5-M	1	0.000106816	80.128	VDWK(1)ETPEAHVFQADLPGLK	3	-2.5173	1
mdm04141 Protein processing in endoplasmic reticulum	0.0851116	34	1.25	TRINITY_DN26638_c0_g1_m.9137	88	K	Calreticulin OS=Beta vulgaris OX=161934 PE=2 SV=1		1	0.000170669	107.6	WNGDANDK(1)GIQTSEDYR	2	2.5434	1
mdm04141 Protein processing in endoplasmic reticulum	0.0851116	34	1.25	TRINITY_DN26638_c0_g1_m.9137	126	K	Calreticulin OS=Beta vulgaris OX=161934 PE=2 SV=1		1	0.001218	71.219	HEQK(1)LDCGGGYMK	2	-0.46258	1
mdm04141 Protein processing in endoplasmic reticulum	0.0851116	34	1.25	TRINITY_DN32604_c2_g3_m.20929	559	K	Heat shock cognate protein 80 OS=Solanum lycopersicum OX=4081 GN=HSC80 PE=2 SV=1	HSC80	1	0.0372029	44.82	VIK(1)DVLGDR	2	-4.6385	1
mdm04141 Protein processing in endoplasmic reticulum	0.0851116	34	1.25	TRINITY_DN32604_c2_g3_m.20929	468	K	Heat shock cognate protein 80 OS=Solanum lycopersicum OX=4081 GN=HSC80 PE=2 SV=1	HSC80	1	2.06153e-08	243.29	MK(1)EGQNDIYYITGESK	2	4.1728	2
mdm04141 Protein processing in endoplasmic reticulum	0.0851116	34	1.25	TRINITY_DN32604_c2_g3_m.20929	289	K	Heat shock cognate protein 80 OS=Solanum lycopersicum OX=4081 GN=HSC80 PE=2 SV=1	HSC80	1	0.000103325	199.3	KPEEITK(1)EEYAAFYK	2	4.0385	2
mdm04141 Protein processing in endoplasmic reticulum	0.0851116	34	1.25	TRINITY_DN32604_c2_g3_m.20929	441	K	Heat shock cognate protein 80 OS=Solanum lycopersicum OX=4081 GN=HSC80 PE=2 SV=1	HSC80	1	0.00395599	105.04	NK(1)LAELLR	2	-5.8459	1
mdm04141 Protein processing in endoplasmic reticulum	0.0851116	34	1.25	TRINITY_DN32604_c2_g3_m.20929	637	K	Heat shock cognate protein 80 OS=Solanum lycopersicum OX=4081 GN=HSC80 PE=2 SV=1	HSC80	1	0.0103315	104.39	RADADK(1)NDK	2	-3.1754	2
mdm04141 Protein processing in endoplasmic reticulum	0.0851116	34	1.25	TRINITY_DN32604_c2_g3_m.20929	264	K	Heat shock cognate protein 80 OS=Solanum lycopersicum OX=4081 GN=HSC80 PE=2 SV=1	HSC80	1	4.98689e-05	102.03	IK(1)EVSHEWSLVNK	2	1.6649	2
mdm04141 Protein processing in endoplasmic reticulum	0.0851116	34	1.25	TRINITY_DN32604_c2_g3_m.20929	541	K	Heat shock cognate protein 80 OS=Solanum lycopersicum OX=4081 GN=HSC80 PE=2 SV=1	HSC80	1	0.000170206	114.64	LDESEDEK(1)QK	2	-1.3372	2
mdm04141 Protein processing in endoplasmic reticulum	0.0851116	34	1.25	TRINITY_DN32604_c2_g3_m.20929	640	K	Heat shock cognate protein 80 OS=Solanum lycopersicum OX=4081 GN=HSC80 PE=2 SV=1	HSC80	1	0.000862755	164.31	ADADKNDK(1)SVK	2	-3.3712	1
mdm04141 Protein processing in endoplasmic reticulum	0.0851116	34	1.25	TRINITY_DN32604_c2_g3_m.20929	533	K	Heat shock cognate protein 80 OS=Solanum lycopersicum OX=4081 GN=HSC80 PE=2 SV=1	HSC80	1	0.000183904	112.93	EGLK(1)LDESEDEK	2	-0.6703	1
mdm04141 Protein processing in endoplasmic reticulum	0.0851116	34	1.25	TRINITY_DN32604_c2_g3_m.20929	426	K	Heat shock cognate protein 80 OS=Solanum lycopersicum OX=4081 GN=HSC80 PE=2 SV=1	HSC80	1	0.00374612	54.436	FYESFSK(1)NLK	2	-3.4168	1
mdm04141 Protein processing in endoplasmic reticulum	0.0851116	34	1.25	TRINITY_DN32604_c2_g3_m.20929	429	K	Heat shock cognate protein 80 OS=Solanum lycopersicum OX=4081 GN=HSC80 PE=2 SV=1	HSC80	1	0.000722672	228.28	NLK(1)LGIHEDSQNK	2	1.4481	1
mdm04141 Protein processing in endoplasmic reticulum	0.0851116	34	1.25	TRINITY_DN32604_c2_g3_m.20929	277	K	Heat shock cognate protein 80 OS=Solanum lycopersicum OX=4081 GN=HSC80 PE=2 SV=1	HSC80	1	0.00992524	67.889	QK(1)PIWMR	2	-5.4738	1
mdm04141 Protein processing in endoplasmic reticulum	0.0851116	34	1.25	TRINITY_DN32604_c2_g3_m.20929	482	K	Heat shock cognate protein 80 OS=Solanum lycopersicum OX=4081 GN=HSC80 PE=2 SV=1	HSC80	1	7.13769e-07	149.58	EGQNDIYYITGESK(1)K	2	2.56	1
mdm04141 Protein processing in endoplasmic reticulum	0.0851116	34	1.25	TRINITY_DN32604_c2_g3_m.20929	191	K	Heat shock cognate protein 80 OS=Solanum lycopersicum OX=4081 GN=HSC80 PE=2 SV=1	HSC80	1	6.82155e-09	153.05	ITLHLK(1)EDQLEYLEER	2	0.34719	3
mdm04141 Protein processing in endoplasmic reticulum	0.0851116	34	1.25	TRINITY_DN32604_c2_g3_m.20929	439	K	Heat shock cognate protein 80 OS=Solanum lycopersicum OX=4081 GN=HSC80 PE=2 SV=1	HSC80	1	5.48052e-06	142.71	LGIHEDSQNK(1)NK	2	-1.3341	1
mdm04141 Protein processing in endoplasmic reticulum	0.0851116	34	1.25	TRINITY_DN32604_c2_g3_m.20929	529	K	Heat shock cognate protein 80 OS=Solanum lycopersicum OX=4081 GN=HSC80 PE=2 SV=1	HSC80	1	0.00126519	99.34	KLVSATK(1)EGLK	2	-1.8928	1
mdm04141 Protein processing in endoplasmic reticulum	0.0851116	34	1.25	TRINITY_DN32604_c2_g3_m.20929	493	K	Heat shock cognate protein 80 OS=Solanum lycopersicum OX=4081 GN=HSC80 PE=2 SV=1	HSC80	1	0.000261388	94.66	AVENSPFLEK(1)LK	2	-4.5673	1
mdm04141 Protein processing in endoplasmic reticulum	0.0851116	34	1.25	TRINITY_DN24532_c0_g1_m.6242	174	K	18.2 kDa class I heat shock protein OS=Medicago sativa OX=3879 GN=HSP18.2 PE=2 SV=1	HSP18.2	1	0.0131896	81.335	LPENAK(1)TDQVK	2	-3.3145	1
mdm04141 Protein processing in endoplasmic reticulum	0.0851116	34	1.25	TRINITY_DN24532_c0_g1_m.6242	106	K	18.2 kDa class I heat shock protein OS=Medicago sativa OX=3879 GN=HSP18.2 PE=2 SV=1	HSP18.2	1	0.00246465	88.734	IDWK(1)ETPEAHVFK	2	0.76799	2
mdm04141 Protein processing in endoplasmic reticulum	0.0851116	34	1.25	TRINITY_DN24532_c0_g1_m.6242	193	K	18.2 kDa class I heat shock protein OS=Medicago sativa OX=3879 GN=HSP18.2 PE=2 SV=1	HSP18.2	1	0.029275	41.499	ASLENGVLTVTIPK(1)EEEK	2	-3.2793	1
mdm04141 Protein processing in endoplasmic reticulum	0.0851116	34	1.25	TRINITY_DN24532_c0_g1_m.6242	115	K	18.2 kDa class I heat shock protein OS=Medicago sativa OX=3879 GN=HSP18.2 PE=2 SV=1	HSP18.2	1	0.00997273	76.255	ETPEAHVFK(1)ADLPGLK	2	3.3757	1
mdm04141 Protein processing in endoplasmic reticulum	0.0851116	34	1.25	TRINITY_DN25012_c1_g1_m.6845	63	K	Calreticulin-3 OS=Arabidopsis thaliana OX=3702 GN=CRT3 PE=1 SV=2	CRT3	1	0.0291173	46.033	AGTFK(1)YTAGK	2	8.7714	1
mdm04141 Protein processing in endoplasmic reticulum	0.0851116	34	1.25	TRINITY_DN25012_c1_g1_m.6845	375	K	Calreticulin-3 OS=Arabidopsis thaliana OX=3702 GN=CRT3 PE=1 SV=2	CRT3	1	0.000834337	88.181	EAFEEAEK(1)ER	2	-0.87588	1
mdm04141 Protein processing in endoplasmic reticulum	0.0851116	34	1.25	TRINITY_DN32689_c0_g1_m.21124	471	K	Protein disulfide isomerase-like 1-6 OS=Arabidopsis thaliana OX=3702 GN=PDIL1-6 PE=2 SV=1	PDIL1-6	1	4.44592e-06	124.81	HFK(1)GSDLVFGR	2	-5.4853	1
mdm04141 Protein processing in endoplasmic reticulum	0.0851116	34	1.25	TRINITY_DN28660_c0_g1_m.12683	9	K	Ubiquitin receptor RAD23b OS=Arabidopsis thaliana OX=3702 GN=RAD23B PE=1 SV=3	RAD23B	1	9.4936e-05	142.56	TLK(1)GSHFEIR	2	-4.47	1
mdm04141 Protein processing in endoplasmic reticulum	0.0851116	34	1.25	TRINITY_DN28660_c0_g1_m.12683	54	K	Ubiquitin receptor RAD23b OS=Arabidopsis thaliana OX=3702 GN=RAD23B PE=1 SV=3	RAD23B	1	0.0042411	79.311	VLK(1)DETTLIENK	2	-3.9625	1
mdm04141 Protein processing in endoplasmic reticulum	0.0851116	34	1.25	TRINITY_DN32827_c2_g2_m.21471	24	K	DnaJ protein P58IPK homolog OS=Arabidopsis thaliana OX=3702 GN=P58IPK PE=1 SV=1	P58IPK	0.998338	0.0195778	80.623	K(0.002)DWYK(0.998)ILGVSK	2	-3.8616	1
mdm00900 Terpenoid backbone biosynthesis	0.526876	11	1.02	TRINITY_DN31381_c0_g1_m.18155	81	K	"4-hydroxy-3-methylbut-2-en-1-yl diphosphate synthase (ferredoxin), chloroplastic OS=Arabidopsis thaliana OX=3702 GN=ISPG PE=1 SV=1"	ISPG	1	8.80979e-06	127.94	YCESLHK(1)TVR	2	-0.071912	1
mdm00900 Terpenoid backbone biosynthesis	0.526876	11	1.02	TRINITY_DN31381_c0_g1_m.18155	431	K	"4-hydroxy-3-methylbut-2-en-1-yl diphosphate synthase (ferredoxin), chloroplastic OS=Arabidopsis thaliana OX=3702 GN=ISPG PE=1 SV=1"	ISPG	1	0.000109939	168.69	TPELLYK(1)SLAAK	2	-2.6715	1
mdm00900 Terpenoid backbone biosynthesis	0.526876	11	1.02	TRINITY_DN31381_c0_g1_m.18155	379	K	"4-hydroxy-3-methylbut-2-en-1-yl diphosphate synthase (ferredoxin), chloroplastic OS=Arabidopsis thaliana OX=3702 GN=ISPG PE=1 SV=1"	ISPG	1	0.00242354	69.327	AADLQQGVAPFEEK(1)HR	2	2.6935	1
mdm00900 Terpenoid backbone biosynthesis	0.526876	11	1.02	TRINITY_DN31381_c0_g1_m.18155	183	K	"4-hydroxy-3-methylbut-2-en-1-yl diphosphate synthase (ferredoxin), chloroplastic OS=Arabidopsis thaliana OX=3702 GN=ISPG PE=1 SV=1"	ISPG	1	0.000387138	91.783	VAECFDK(1)IR	2	-3.8871	1
mdm00900 Terpenoid backbone biosynthesis	0.526876	11	1.02	TRINITY_DN31381_c0_g1_m.18155	114	K	"4-hydroxy-3-methylbut-2-en-1-yl diphosphate synthase (ferredoxin), chloroplastic OS=Arabidopsis thaliana OX=3702 GN=ISPG PE=1 SV=1"	ISPG	1	2.34239e-05	150.44	IQTMTTSDTK(1)DVAR	2	-1.3884	2
mdm00900 Terpenoid backbone biosynthesis	0.526876	11	1.02	TRINITY_DN31381_c0_g1_m.18155	638	K	"4-hydroxy-3-methylbut-2-en-1-yl diphosphate synthase (ferredoxin), chloroplastic OS=Arabidopsis thaliana OX=3702 GN=ISPG PE=1 SV=1"	ISPG	1	1.05392e-06	154.94	NTK(1)TEYVSCPSCGR	2	-0.45074	1
mdm00900 Terpenoid backbone biosynthesis	0.526876	11	1.02	TRINITY_DN26405_c0_g1_m.8785	279	K	"1-deoxy-D-xylulose 5-phosphate reductoisomerase, chloroplastic OS=Oryza sativa subsp. japonica OX=39947 GN=DXR PE=2 SV=2"	DXR	1	0.0374254	58.286	HPNWNMGK(1)K	2	-1.7257	1
mdm00900 Terpenoid backbone biosynthesis	0.526876	11	1.02	TRINITY_DN29859_c0_g1_m.14941	215	K	"Cytochrome c biogenesis protein CCS1, chloroplastic OS=Arabidopsis thaliana OX=3702 GN=CCS1 PE=1 SV=1"	CCS1	0.999824	0.0289125	42.941	LEEMK(1)VENIPIDDGKK	3	-2.727	1
mdm00900 Terpenoid backbone biosynthesis	0.526876	11	1.02	TRINITY_DN29859_c0_g1_m.14941	375	K	"Cytochrome c biogenesis protein CCS1, chloroplastic OS=Arabidopsis thaliana OX=3702 GN=CCS1 PE=1 SV=1"	CCS1	1	0.00139849	142.71	GETEEIGK(1)LVER	2	-3.8699	1
mdm00900 Terpenoid backbone biosynthesis	0.526876	11	1.02	TRINITY_DN29859_c0_g1_m.14941	474	K	"Cytochrome c biogenesis protein CCS1, chloroplastic OS=Arabidopsis thaliana OX=3702 GN=CCS1 PE=1 SV=1"	CCS1	1	9.76696e-08	91.993	LNHGELVEK(1)ENFLPK	2	-0.18603	1
mdm00900 Terpenoid backbone biosynthesis	0.526876	11	1.02	TRINITY_DN29859_c0_g1_m.14941	276	K	"Cytochrome c biogenesis protein CCS1, chloroplastic OS=Arabidopsis thaliana OX=3702 GN=CCS1 PE=1 SV=1"	CCS1	1	0.000666725	94.806	VWNTVEK(1)HK	2	-4.1989	1
mdm00900 Terpenoid backbone biosynthesis	0.526876	11	1.02	TRINITY_DN29859_c0_g1_m.14941	341	K	"Cytochrome c biogenesis protein CCS1, chloroplastic OS=Arabidopsis thaliana OX=3702 GN=CCS1 PE=1 SV=1"	CCS1	1	0.0108121	65.212	FK(1)YAVSEGFDPDKDLVK	2	0.92489	2
mdm00900 Terpenoid backbone biosynthesis	0.526876	11	1.02	TRINITY_DN29775_c0_g1_m.14755	260	K	CAAX prenyl protease 1 homolog OS=Arabidopsis thaliana OX=3702 GN=FACE1 PE=1 SV=1	FACE1	1	0.0300809	44.045	SSHSNAYMYGFFNNK(1)R	2	6.602	1
mdm00900 Terpenoid backbone biosynthesis	0.526876	11	1.02	TRINITY_DN28274_c1_g1_m.11980	98	K	"Geranylgeranyl pyrophosphate synthase, chloroplastic OS=Hevea brasiliensis OX=3981 GN=GGPS PE=1 SV=1"	GGPS	1	0.00471955	62.271	AYMIQK(1)AEAVNR	2	-1.5895	1
mdm00900 Terpenoid backbone biosynthesis	0.526876	11	1.02	TRINITY_DN28274_c1_g1_m.11980	322	K	"Geranylgeranyl pyrophosphate synthase, chloroplastic OS=Hevea brasiliensis OX=3981 GN=GGPS PE=1 SV=1"	GGPS	1	0.000170806	120.33	SSEELGK(1)TAGK	2	-2.6044	1
mdm00900 Terpenoid backbone biosynthesis	0.526876	11	1.02	TRINITY_DN28415_c0_g1_m.12228	230	K	"Probable acetyl-CoA acetyltransferase, cytosolic 2 OS=Arabidopsis thaliana OX=3702 GN=At5g47720 PE=2 SV=1"	At5g47720	1	0.0100484	63.766	GNSSTIVDK(1)DESPEK	2	-2.2287	1
mdm00900 Terpenoid backbone biosynthesis	0.526876	11	1.02	TRINITY_DN29733_c0_g1_m.14674	309	K	"Heterodimeric geranylgeranyl pyrophosphate synthase small subunit, chloroplastic OS=Arabidopsis thaliana OX=3702 GN=GGR PE=1 SV=2"	GGR	1	0.00496378	68.548	TGK(1)SYVGVYGVEK	2	-3.9812	1
mdm00900 Terpenoid backbone biosynthesis	0.526876	11	1.02	TRINITY_DN29733_c0_g1_m.14674	340	K	"Heterodimeric geranylgeranyl pyrophosphate synthase small subunit, chloroplastic OS=Arabidopsis thaliana OX=3702 GN=GGR PE=1 SV=2"	GGR	1	0.00260736	90.142	AKQELDGFEK(1)K	2	-1.5902	1
mdm00900 Terpenoid backbone biosynthesis	0.526876	11	1.02	TRINITY_DN29585_c0_g1_m.14402	291	K	O-fucosyltransferase 39 OS=Arabidopsis thaliana OX=3702 GN=OFUT39 PE=2 SV=1	OFUT39	1	1.0381e-05	148.76	GTLEEIVDMK(1)TIHK	2	0.58326	1
mdm00900 Terpenoid backbone biosynthesis	0.526876	11	1.02	TRINITY_DN29585_c0_g1_m.14402	245	K	O-fucosyltransferase 39 OS=Arabidopsis thaliana OX=3702 GN=OFUT39 PE=2 SV=1	OFUT39	1	0.000157848	106	YVNRDELK(1)ELLR	3	-5.0264	1
mdm00900 Terpenoid backbone biosynthesis	0.526876	11	1.02	TRINITY_DN29585_c0_g1_m.14402	111	K	O-fucosyltransferase 39 OS=Arabidopsis thaliana OX=3702 GN=OFUT39 PE=2 SV=1	OFUT39	1	0.00125455	174.92	IEK(1)DNLLHR	2	-3.8581	1
mdm00900 Terpenoid backbone biosynthesis	0.526876	11	1.02	TRINITY_DN29585_c0_g1_m.14402	108	K	O-fucosyltransferase 39 OS=Arabidopsis thaliana OX=3702 GN=OFUT39 PE=2 SV=1	OFUT39	1	0.00212464	85.821	YNCHLMEK(1)IEK	2	-0.022301	1
mdm00900 Terpenoid backbone biosynthesis	0.526876	11	1.02	TRINITY_DN29585_c0_g1_m.14402	202	K	O-fucosyltransferase 39 OS=Arabidopsis thaliana OX=3702 GN=OFUT39 PE=2 SV=1	OFUT39	1	0.00121541	111.39	ILYK(1)APSDGK	2	-3.2409	1
mdm00900 Terpenoid backbone biosynthesis	0.526876	11	1.02	TRINITY_DN29585_c0_g1_m.14402	100	K	O-fucosyltransferase 39 OS=Arabidopsis thaliana OX=3702 GN=OFUT39 PE=2 SV=1	OFUT39	1	8.26714e-07	126.63	VVGHENK(1)YNCHLMEK	2	0.76181	3
mdm00900 Terpenoid backbone biosynthesis	0.526876	11	1.02	TRINITY_DN35216_c0_g1_m.28114	156	K	"Solanesyl diphosphate synthase 1, chloroplastic OS=Arabidopsis thaliana OX=3702 GN=SPS1 PE=1 SV=1"	SPS1	1	0.00227984	70.806	ATAELVGLK(1)ELTTEHR	2	1.5742	1
mdm00900 Terpenoid backbone biosynthesis	0.526876	11	1.02	TRINITY_DN23531_c0_g1_m.5194	289	K	Farnesyl pyrophosphate synthase OS=Panax ginseng OX=4054 GN=FPS PE=2 SV=1	FPS	1	0.0222058	43.272	ADEASVEK(1)VK	2	-2.0257	1
mdm00900 Terpenoid backbone biosynthesis	0.526876	11	1.02	TRINITY_DN28921_c0_g1_m.13177	272	K	"4-diphosphocytidyl-2-C-methyl-D-erythritol kinase, chloroplastic/chromoplastic (Fragment) OS=Solanum lycopersicum OX=4081 GN=ISPE PE=1 SV=1"	ISPE	1	3.50838e-05	132.9	LDK(1)TSNADPLQLLDK	2	-0.63723	1
mdm00900 Terpenoid backbone biosynthesis	0.526876	11	1.02	TRINITY_DN28921_c0_g1_m.13177	77	K	"4-diphosphocytidyl-2-C-methyl-D-erythritol kinase, chloroplastic/chromoplastic (Fragment) OS=Solanum lycopersicum OX=4081 GN=ISPE PE=1 SV=1"	ISPE	1	0.000917377	81.799	WADEVDK(1)EAPLSR	2	-2.1232	1
mdm00900 Terpenoid backbone biosynthesis	0.526876	11	1.02	TRINITY_DN28921_c0_g1_m.13177	70	K	"4-diphosphocytidyl-2-C-methyl-D-erythritol kinase, chloroplastic/chromoplastic (Fragment) OS=Solanum lycopersicum OX=4081 GN=ISPE PE=1 SV=1"	ISPE	0.999968	0.00129497	54.556	INK(1)WADEVDKEAPLSR	2	1.1924	1
mdm00591 Linoleic acid metabolism	0.703686	3	0.86	TRINITY_DN27596_c0_g1_m.10744	71	K	"Linoleate 13S-lipoxygenase 2-1, chloroplastic OS=Solanum tuberosum OX=4113 GN=LOX2.1 PE=1 SV=1"	LOX2.1	0.970007	2.52176e-08	78.888	TVGHADK(0.97)K(0.03)DEPWWPVLK	3	-4.1985	1
mdm00591 Linoleic acid metabolism	0.703686	3	0.86	TRINITY_DN34802_c0_g1_m.26869	30	K	Linoleate 9S-lipoxygenase 5 OS=Arabidopsis thaliana OX=3702 GN=LOX5 PE=2 SV=2	LOX5	1	4.60604e-06	108.2	AVTNHK(1)VVETK	2	-2.1721	1
mdm00591 Linoleic acid metabolism	0.703686	3	0.86	TRINITY_DN27596_c0_g1_m.10743	205	K	"Linoleate 13S-lipoxygenase 2-1, chloroplastic OS=Solanum tuberosum OX=4113 GN=LOX2.1 PE=1 SV=1"	LOX2.1	1	0.000223031	102.57	VFFANK(1)SYLPSETPSGLK	2	2.6228	1
mdm00591 Linoleic acid metabolism	0.703686	3	0.86	TRINITY_DN27596_c0_g1_m.10743	630	K	"Linoleate 13S-lipoxygenase 2-1, chloroplastic OS=Solanum tuberosum OX=4113 GN=LOX2.1 PE=1 SV=1"	LOX2.1	1	0.00349489	61.194	YSMELCSDAYDK(1)LWR	2	3.6607	1
mdm00591 Linoleic acid metabolism	0.703686	3	0.86	TRINITY_DN27596_c0_g1_m.10743	267	K	"Linoleate 13S-lipoxygenase 2-1, chloroplastic OS=Solanum tuberosum OX=4113 GN=LOX2.1 PE=1 SV=1"	LOX2.1	1	0.000142313	162.49	RPVLGGK(1)QHPYPR	3	-2.6834	2
mdm00300 Lysine biosynthesis	0.446163	2	1.37	TRINITY_DN35522_c0_g1_m.29014	908	K	"Bifunctional aspartokinase/homoserine dehydrogenase 1, chloroplastic OS=Arabidopsis thaliana OX=3702 GN=AKHSDH1 PE=1 SV=1"	AKHSDH1	1	0.00499785	56.014	YK(1)EQPLIVR	2	-4.6857	1
mdm00300 Lysine biosynthesis	0.446163	2	1.37	TRINITY_DN29399_c0_g1_m.14047	133	K	"Diaminopimelate decarboxylase 2, chloroplastic OS=Arabidopsis thaliana OX=3702 GN=LYSA2 PE=1 SV=1"	LYSA2	1	1.22237e-05	159.11	ANNNLK(1)ILEHLR	2	-1.0983	1
mdm00770 Pantothenate and CoA biosynthesis	0.29747	5	1.37	TRINITY_DN30177_c0_g1_m.15601	81	K	"Ketol-acid reductoisomerase, chloroplastic OS=Arabidopsis thaliana OX=3702 GN=At3g58610 PE=1 SV=2"	At3g58610	0.955878	0.0168993	62.454	K(0.956)EK(0.044)INLAGHEEYIVK	3	-4.0043	1
mdm00770 Pantothenate and CoA biosynthesis	0.29747	5	1.37	TRINITY_DN30177_c0_g1_m.15601	238	K	"Ketol-acid reductoisomerase, chloroplastic OS=Arabidopsis thaliana OX=3702 GN=At3g58610 PE=1 SV=2"	At3g58610	1	0.00161887	81.908	NISVIAVCPK(1)GMGPSVR	2	3.2588	1
mdm00770 Pantothenate and CoA biosynthesis	0.29747	5	1.37	TRINITY_DN30177_c0_g1_m.15601	83	K	"Ketol-acid reductoisomerase, chloroplastic OS=Arabidopsis thaliana OX=3702 GN=At3g58610 PE=1 SV=2"	At3g58610	1	7.59658e-05	193.34	EK(1)INLAGHEEYIVK	2	3.0172	1
mdm00770 Pantothenate and CoA biosynthesis	0.29747	5	1.37	TRINITY_DN30177_c0_g1_m.15601	95	K	"Ketol-acid reductoisomerase, chloroplastic OS=Arabidopsis thaliana OX=3702 GN=At3g58610 PE=1 SV=2"	At3g58610	1	5.2721e-05	88.42	INLAGHEEYIVK(1)GGR	2	-0.11437	2
mdm00770 Pantothenate and CoA biosynthesis	0.29747	5	1.37	TRINITY_DN30177_c0_g1_m.15601	411	K	"Ketol-acid reductoisomerase, chloroplastic OS=Arabidopsis thaliana OX=3702 GN=At3g58610 PE=1 SV=2"	At3g58610	1	0.0185257	54.261	FYEK(1)EGLPAFPMGNIDQTR	2	1.5088	1
mdm00770 Pantothenate and CoA biosynthesis	0.29747	5	1.37	TRINITY_DN30177_c0_g1_m.15601	429	K	"Ketol-acid reductoisomerase, chloroplastic OS=Arabidopsis thaliana OX=3702 GN=At3g58610 PE=1 SV=2"	At3g58610	1	0.0058905	69.093	MWK(1)VGER	2	-5.9147	2
mdm00770 Pantothenate and CoA biosynthesis	0.29747	5	1.37	TRINITY_DN29509_c0_g1_m.14249	145	K	"Dihydropyrimidine dehydrogenase (NADP(+)), chloroplastic OS=Arabidopsis thaliana OX=3702 GN=PYD1 PE=1 SV=1"	PYD1	1	0.000360215	91.783	QLK(1)EEYPDR	2	-1.8749	1
mdm00770 Pantothenate and CoA biosynthesis	0.29747	5	1.37	TRINITY_DN29509_c0_g1_m.14249	292	K	"Dihydropyrimidine dehydrogenase (NADP(+)), chloroplastic OS=Arabidopsis thaliana OX=3702 GN=PYD1 PE=1 SV=1"	PYD1	1	0.000279391	83.438	AVHPIALAK(1)VMNIAK	2	3.1836	1
mdm00770 Pantothenate and CoA biosynthesis	0.29747	5	1.37	TRINITY_DN30516_c0_g1_m.16281	400	K	"Acetolactate synthase small subunit 2, chloroplastic OS=Arabidopsis thaliana OX=3702 GN=At2g31810 PE=1 SV=1"	At2g31810	1	0.00103804	110.44	LVQQLYK(1)LVDVHEVR	3	-3.5525	1
mdm00770 Pantothenate and CoA biosynthesis	0.29747	5	1.37	TRINITY_DN30516_c0_g1_m.16281	171	K	"Acetolactate synthase small subunit 2, chloroplastic OS=Arabidopsis thaliana OX=3702 GN=At2g31810 PE=1 SV=1"	At2g31810	1	0.0363168	42.941	LVNVLK(1)VDDISNEPQVER	2	-6.4854	1
mdm00770 Pantothenate and CoA biosynthesis	0.29747	5	1.37	TRINITY_DN31073_c1_g1_m.17488	314	K	"Branched-chain amino acid aminotransferase 2, chloroplastic OS=Humulus lupulus OX=3486 GN=BCAT2 PE=1 SV=1"	BCAT2	1	0.000139848	171.34	GYSDVLYLDCVHK(1)R	2	2.1152	1
mdm00770 Pantothenate and CoA biosynthesis	0.29747	5	1.37	TRINITY_DN31073_c1_g1_m.17488	361	K	"Branched-chain amino acid aminotransferase 2, chloroplastic OS=Humulus lupulus OX=3486 GN=BCAT2 PE=1 SV=1"	BCAT2	1	0.000323698	185.47	SEGYK(1)VEER	2	-1.2621	1
mdm00770 Pantothenate and CoA biosynthesis	0.29747	5	1.37	TRINITY_DN25948_c0_g1_m.8100	354	K	"Branched-chain-amino-acid aminotransferase 2, chloroplastic OS=Arabidopsis thaliana OX=3702 GN=BCAT2 PE=1 SV=1"	BCAT2	1	0.00025668	131.22	DHGYQVK(1)ER	2	-2.7	1
mdm00650 Butanoate metabolism	0.553497	4	1.04	TRINITY_DN28415_c0_g1_m.12228	230	K	"Probable acetyl-CoA acetyltransferase, cytosolic 2 OS=Arabidopsis thaliana OX=3702 GN=At5g47720 PE=2 SV=1"	At5g47720	1	0.0100484	63.766	GNSSTIVDK(1)DESPEK	2	-2.2287	1
mdm00650 Butanoate metabolism	0.553497	4	1.04	TRINITY_DN34031_c1_g3_m.24683	59	K	"Succinate-semialdehyde dehydrogenase, mitochondrial OS=Arabidopsis thaliana OX=3702 GN=ALDH5F1 PE=1 SV=2"	ALDH5F1	1	1.60292e-05	148.57	TQGLIGGK(1)WTDAYDGK	2	0.58348	1
mdm00650 Butanoate metabolism	0.553497	4	1.04	TRINITY_DN30516_c0_g1_m.16281	400	K	"Acetolactate synthase small subunit 2, chloroplastic OS=Arabidopsis thaliana OX=3702 GN=At2g31810 PE=1 SV=1"	At2g31810	1	0.00103804	110.44	LVQQLYK(1)LVDVHEVR	3	-3.5525	1
mdm00650 Butanoate metabolism	0.553497	4	1.04	TRINITY_DN30516_c0_g1_m.16281	171	K	"Acetolactate synthase small subunit 2, chloroplastic OS=Arabidopsis thaliana OX=3702 GN=At2g31810 PE=1 SV=1"	At2g31810	1	0.0363168	42.941	LVNVLK(1)VDDISNEPQVER	2	-6.4854	1
mdm00650 Butanoate metabolism	0.553497	4	1.04	TRINITY_DN30658_c1_g1_m.16572	354	K	"Glyoxylate/succinic semialdehyde reductase 2, chloroplastic OS=Arabidopsis thaliana OX=3702 GN=GLYR2 PE=1 SV=1"	GLYR2	1	0.00381824	105.04	HQQK(1)DLR	2	-3.0304	1
mdm00260 Glycine, serine and threonine metabolism	0.0135198	16	1.75	TRINITY_DN27224_c0_g1_m.10078	32	K	"Glycine cleavage system H protein 2, mitochondrial OS=Arabidopsis thaliana OX=3702 GN=GDH2 PE=2 SV=1"	GDH2	1	0.00215653	83.775	DLK(1)YADSHEWVK	2	2.6405	1
mdm00260 Glycine, serine and threonine metabolism	0.0135198	16	1.75	TRINITY_DN27224_c0_g1_m.10078	154	K	"Glycine cleavage system H protein 2, mitochondrial OS=Arabidopsis thaliana OX=3702 GN=GDH2 PE=2 SV=1"	GDH2	1	0.000780308	102.46	FCEEEDGK(1)H	2	-1.4878	1
mdm00260 Glycine, serine and threonine metabolism	0.0135198	16	1.75	TRINITY_DN29333_c0_g1_m.13928	158	K	Serine--glyoxylate aminotransferase OS=Arabidopsis thaliana OX=3702 GN=AGT1 PE=1 SV=2	AGT1	1	1.55487e-05	108.91	AICIVHNETATGVTNNLAK(1)VR	3	-1.6874	1
mdm00260 Glycine, serine and threonine metabolism	0.0135198	16	1.75	TRINITY_DN29333_c0_g1_m.13928	139	K	Serine--glyoxylate aminotransferase OS=Arabidopsis thaliana OX=3702 GN=AGT1 PE=1 SV=2	AGT1	1	2.67955e-06	69.94	AHTIK(1)AICIVHNETATGVTNNLAK	3	1.5909	1
mdm00260 Glycine, serine and threonine metabolism	0.0135198	16	1.75	TRINITY_DN29333_c0_g1_m.13928	45	K	Serine--glyoxylate aminotransferase OS=Arabidopsis thaliana OX=3702 GN=AGT1 PE=1 SV=2	AGT1	1	0.000453486	95.345	SPAIPAMTK(1)TLIEDVK	2	1.8688	3
mdm00260 Glycine, serine and threonine metabolism	0.0135198	16	1.75	TRINITY_DN29333_c0_g1_m.13928	340	K	Serine--glyoxylate aminotransferase OS=Arabidopsis thaliana OX=3702 GN=AGT1 PE=1 SV=2	AGT1	1	3.39279e-05	208.63	YNMSLGLGLNK(1)IAGK	2	-1.2033	3
mdm00260 Glycine, serine and threonine metabolism	0.0135198	16	1.75	TRINITY_DN29333_c0_g1_m.13928	223	K	Serine--glyoxylate aminotransferase OS=Arabidopsis thaliana OX=3702 GN=AGT1 PE=1 SV=2	AGT1	1	0.0255565	45.489	AMEASK(1)SSK	2	-4.1782	1
mdm00260 Glycine, serine and threonine metabolism	0.0135198	16	1.75	TRINITY_DN30922_c0_g1_m.17123	203	K	Serine hydroxymethyltransferase 4 OS=Arabidopsis thaliana OX=3702 GN=SHM4 PE=1 SV=1	SHM4	1	0.000925122	108.93	LEEK(1)ALDFRPK	2	-2.1834	2
mdm00260 Glycine, serine and threonine metabolism	0.0135198	16	1.75	TRINITY_DN30922_c0_g1_m.17123	462	K	Serine hydroxymethyltransferase 4 OS=Arabidopsis thaliana OX=3702 GN=SHM4 PE=1 SV=1	SHM4	1	0.000231843	114.64	DFNK(1)GLVNNK	2	-3.9835	1
mdm00260 Glycine, serine and threonine metabolism	0.0135198	16	1.75	TRINITY_DN33011_c3_g1_m.21948	438	K	"Alanine--glyoxylate aminotransferase 2 homolog 1, mitochondrial OS=Arabidopsis thaliana OX=3702 GN=AGT2 PE=1 SV=1"	AGT2	1	0.00347387	92.732	EETGVLFEK(1)LR	2	-2.1925	1
mdm00260 Glycine, serine and threonine metabolism	0.0135198	16	1.75	TRINITY_DN35522_c0_g1_m.29014	908	K	"Bifunctional aspartokinase/homoserine dehydrogenase 1, chloroplastic OS=Arabidopsis thaliana OX=3702 GN=AKHSDH1 PE=1 SV=1"	AKHSDH1	1	0.00499785	56.014	YK(1)EQPLIVR	2	-4.6857	1
mdm00260 Glycine, serine and threonine metabolism	0.0135198	16	1.75	TRINITY_DN27521_c0_g1_m.10625	359	K	"2,3-bisphosphoglycerate-independent phosphoglycerate mutase OS=Mesembryanthemum crystallinum OX=3544 GN=PGM1 PE=2 SV=1"	PGM1	0.999999	2.53557e-06	79.235	MVMVAK(1)ALEYEDFDKFDR	3	-2.8511	1
mdm00260 Glycine, serine and threonine metabolism	0.0135198	16	1.75	TRINITY_DN27521_c0_g1_m.10625	300	K	"2,3-bisphosphoglycerate-independent phosphoglycerate mutase OS=Mesembryanthemum crystallinum OX=3544 GN=PGM1 PE=2 SV=1"	PGM1	1	2.93245e-05	225.1	GWDAQVLGEAPYK(1)FR	2	-0.63491	1
mdm00260 Glycine, serine and threonine metabolism	0.0135198	16	1.75	TRINITY_DN28590_c0_g1_m.12553	147	K	Leghemoglobin reductase OS=Vigna unguiculata OX=3917 GN=FLBR PE=1 SV=1	FLBR	1	0.0129717	56.014	VNYVK(1)GYGK	2	-4.5456	1
mdm00260 Glycine, serine and threonine metabolism	0.0135198	16	1.75	TRINITY_DN28590_c0_g1_m.12553	398	K	Leghemoglobin reductase OS=Vigna unguiculata OX=3917 GN=FLBR PE=1 SV=1	FLBR	1	2.7599e-15	157.7	VPGVVYTHPEVASVGK(1)TEEQVK	3	0.83389	1
mdm00260 Glycine, serine and threonine metabolism	0.0135198	16	1.75	TRINITY_DN28590_c0_g1_m.12553	272	K	Leghemoglobin reductase OS=Vigna unguiculata OX=3917 GN=FLBR PE=1 SV=1	FLBR	1	0.000184235	117.21	TK(1)VVGVDTSGSGVK	2	-0.9017	2
mdm00260 Glycine, serine and threonine metabolism	0.0135198	16	1.75	TRINITY_DN28590_c0_g1_m.12553	206	K	Leghemoglobin reductase OS=Vigna unguiculata OX=3917 GN=FLBR PE=1 SV=1	FLBR	1	0.00379051	66.619	IVSSTGALALK(1)EIPK	2	3.5636	1
mdm00260 Glycine, serine and threonine metabolism	0.0135198	16	1.75	TRINITY_DN28590_c0_g1_m.12553	142	K	Leghemoglobin reductase OS=Vigna unguiculata OX=3917 GN=FLBR PE=1 SV=1	FLBR	1	0.000996238	134.85	NK(1)VNYVK	2	-3.7913	2
mdm00260 Glycine, serine and threonine metabolism	0.0135198	16	1.75	TRINITY_DN28590_c0_g1_m.12553	489	K	Leghemoglobin reductase OS=Vigna unguiculata OX=3917 GN=FLBR PE=1 SV=1	FLBR	1	4.11148e-08	86.798	VCHAHPTMSEALK(1)EAAMATYDKPIHI	3	4.3942	3
mdm00260 Glycine, serine and threonine metabolism	0.0135198	16	1.75	TRINITY_DN28590_c0_g1_m.12553	327	K	Leghemoglobin reductase OS=Vigna unguiculata OX=3917 GN=FLBR PE=1 SV=1	FLBR	1	0.00333063	93.467	IGVETDK(1)VGR	2	-3.4824	1
mdm00260 Glycine, serine and threonine metabolism	0.0135198	16	1.75	TRINITY_DN28590_c0_g1_m.12553	439	K	Leghemoglobin reductase OS=Vigna unguiculata OX=3917 GN=FLBR PE=1 SV=1	FLBR	1	0.000235607	105.81	ILAEK(1)ETDK	2	-1.8503	1
mdm00260 Glycine, serine and threonine metabolism	0.0135198	16	1.75	TRINITY_DN28590_c0_g1_m.12553	99	K	Leghemoglobin reductase OS=Vigna unguiculata OX=3917 GN=FLBR PE=1 SV=1	FLBR	1	2.5425e-19	179.92	ALLHSSHMYHEAK(1)HSFASHGVK	4	-0.90736	4
mdm00260 Glycine, serine and threonine metabolism	0.0135198	16	1.75	TRINITY_DN28590_c0_g1_m.12553	382	K	Leghemoglobin reductase OS=Vigna unguiculata OX=3917 GN=FLBR PE=1 SV=1	FLBR	1	3.36329e-18	152.17	VGHVDYDK(1)VPGVVYTHPEVASVGK	3	4.669	1
mdm00260 Glycine, serine and threonine metabolism	0.0135198	16	1.75	TRINITY_DN28590_c0_g1_m.12553	86	K	Leghemoglobin reductase OS=Vigna unguiculata OX=3917 GN=FLBR PE=1 SV=1	FLBR	1	4.2049e-09	121.07	GALGGTCLNVGCIPSK(1)ALLHSSHMYHEAK	3	5.057	4
mdm00260 Glycine, serine and threonine metabolism	0.0135198	16	1.75	TRINITY_DN28590_c0_g1_m.12553	404	K	Leghemoglobin reductase OS=Vigna unguiculata OX=3917 GN=FLBR PE=1 SV=1	FLBR	1	0.000674165	78.864	TEEQVK(1)ALGVPYNVGK	2	2.1031	1
mdm00260 Glycine, serine and threonine metabolism	0.0135198	16	1.75	TRINITY_DN33320_c0_g1_m.22750	528	K	"Threonine synthase, chloroplastic OS=Solanum tuberosum OX=4113 PE=2 SV=1"		1	0.00128235	78.932	FTQSK(1)VDYHSK	2	-1.8633	1
mdm00260 Glycine, serine and threonine metabolism	0.0135198	16	1.75	TRINITY_DN35667_c0_g1_m.29519	387	K	"Glycine dehydrogenase (decarboxylating), mitochondrial OS=Solanum tuberosum OX=4113 GN=GDCSP PE=2 SV=1"	GDCSP	1	1.03822e-05	89.923	FGVPMGYGGPHAAFLATSQEYK(1)R	3	-2.4965	1
mdm00260 Glycine, serine and threonine metabolism	0.0135198	16	1.75	TRINITY_DN35667_c0_g1_m.29519	920	K	"Glycine dehydrogenase (decarboxylating), mitochondrial OS=Solanum tuberosum OX=4113 GN=GDCSP PE=2 SV=1"	GDCSP	1	2.67781e-06	236.34	GFK(1)NTAGIEPEDVAK	2	2.3151	2
mdm00260 Glycine, serine and threonine metabolism	0.0135198	16	1.75	TRINITY_DN35667_c0_g1_m.29519	165	K	"Glycine dehydrogenase (decarboxylating), mitochondrial OS=Solanum tuberosum OX=4113 GN=GDCSP PE=2 SV=1"	GDCSP	1	3.19321e-14	201.65	FDAGLTESQMVDHMK(1)DLASK	3	-2.4099	3
mdm00260 Glycine, serine and threonine metabolism	0.0135198	16	1.75	TRINITY_DN35667_c0_g1_m.29519	469	K	"Glycine dehydrogenase (decarboxylating), mitochondrial OS=Solanum tuberosum OX=4113 GN=GDCSP PE=2 SV=1"	GDCSP	1	2.05466e-05	126.82	VHGLAGVFALGLK(1)K	2	-3.3953	1
mdm00260 Glycine, serine and threonine metabolism	0.0135198	16	1.75	TRINITY_DN35667_c0_g1_m.29519	586	K	"Glycine dehydrogenase (decarboxylating), mitochondrial OS=Solanum tuberosum OX=4113 GN=GDCSP PE=2 SV=1"	GDCSP	1	0.00343415	193.96	YIHK(1)LQSK	2	-3.7024	1
mdm00260 Glycine, serine and threonine metabolism	0.0135198	16	1.75	TRINITY_DN35667_c0_g1_m.29519	932	K	"Glycine dehydrogenase (decarboxylating), mitochondrial OS=Solanum tuberosum OX=4113 GN=GDCSP PE=2 SV=1"	GDCSP	1	0.00148534	199.59	NTAGIEPEDVAK(1)R	2	1.591	1
mdm00260 Glycine, serine and threonine metabolism	0.0135198	16	1.75	TRINITY_DN35667_c0_g1_m.29519	891	K	"Glycine dehydrogenase (decarboxylating), mitochondrial OS=Solanum tuberosum OX=4113 GN=GDCSP PE=2 SV=1"	GDCSP	1	4.248e-06	150.24	IAILNANYMAK(1)R	2	-3.8286	1
mdm00260 Glycine, serine and threonine metabolism	0.0135198	16	1.75	TRINITY_DN35667_c0_g1_m.29519	532	K	"Glycine dehydrogenase (decarboxylating), mitochondrial OS=Solanum tuberosum OX=4113 GN=GDCSP PE=2 SV=1"	GDCSP	1	0.0050415	56.378	LFK(1)VFASGK	2	-5.4274	1
mdm00260 Glycine, serine and threonine metabolism	0.0135198	16	1.75	TRINITY_DN35667_c0_g1_m.29519	880	K	"Glycine dehydrogenase (decarboxylating), mitochondrial OS=Solanum tuberosum OX=4113 GN=GDCSP PE=2 SV=1"	GDCSP	1	4.32814e-12	162.23	GLTDASK(1)IAILNANYMAK	2	2.4938	1
mdm00260 Glycine, serine and threonine metabolism	0.0135198	16	1.75	TRINITY_DN35667_c0_g1_m.29519	147	K	"Glycine dehydrogenase (decarboxylating), mitochondrial OS=Solanum tuberosum OX=4113 GN=GDCSP PE=2 SV=1"	GDCSP	1	0.0151323	84.368	LESMK(1)FSK	2	-3.0928	2
mdm00260 Glycine, serine and threonine metabolism	0.0135198	16	1.75	TRINITY_DN35667_c0_g1_m.29519	986	K	"Glycine dehydrogenase (decarboxylating), mitochondrial OS=Solanum tuberosum OX=4113 GN=GDCSP PE=2 SV=1"	GDCSP	1	5.22822e-41	346.61	EEIAQIENGK(1)ADIHNNVLK	2	0.2299	6
mdm00260 Glycine, serine and threonine metabolism	0.0135198	16	1.75	TRINITY_DN35667_c0_g1_m.29519	710	K	"Glycine dehydrogenase (decarboxylating), mitochondrial OS=Solanum tuberosum OX=4113 GN=GDCSP PE=2 SV=1"	GDCSP	1	2.98956e-42	150.98	NVCIIPVSAHGTNPASAAMCGMK(1)IVPVGTDAK	3	3.1376	3
mdm00260 Glycine, serine and threonine metabolism	0.0135198	16	1.75	TRINITY_DN35667_c0_g1_m.29519	590	K	"Glycine dehydrogenase (decarboxylating), mitochondrial OS=Solanum tuberosum OX=4113 GN=GDCSP PE=2 SV=1"	GDCSP	1	3.09813e-15	175.38	LQSK(1)DLSLCHSMIPLGSCTMK	3	-2.1463	4
mdm00260 Glycine, serine and threonine metabolism	0.0135198	16	1.75	TRINITY_DN35667_c0_g1_m.29519	501	K	"Glycine dehydrogenase (decarboxylating), mitochondrial OS=Solanum tuberosum OX=4113 GN=GDCSP PE=2 SV=1"	GDCSP	1	5.67869e-13	208.81	TADAHAIADAAYK(1)SGINLR	2	4.3374	3
mdm00260 Glycine, serine and threonine metabolism	0.0135198	16	1.75	TRINITY_DN35667_c0_g1_m.29519	296	K	"Glycine dehydrogenase (decarboxylating), mitochondrial OS=Solanum tuberosum OX=4113 GN=GDCSP PE=2 SV=1"	GDCSP	1	0.00019985	138.23	VVTADLK(1)DIDYK	2	-2.7846	1
mdm00260 Glycine, serine and threonine metabolism	0.0135198	16	1.75	TRINITY_DN35667_c0_g1_m.29519	175	K	"Glycine dehydrogenase (decarboxylating), mitochondrial OS=Solanum tuberosum OX=4113 GN=GDCSP PE=2 SV=1"	GDCSP	1	0.000361306	70.552	VFK(1)SYIGMGYYNTHVPPVILR	3	-2.769	1
mdm00260 Glycine, serine and threonine metabolism	0.0135198	16	1.75	TRINITY_DN35667_c0_g1_m.29519	150	K	"Glycine dehydrogenase (decarboxylating), mitochondrial OS=Solanum tuberosum OX=4113 GN=GDCSP PE=2 SV=1"	GDCSP	1	1.65567e-12	204.33	FSK(1)FDAGLTESQMVDHMK	3	-2.7872	4
mdm00260 Glycine, serine and threonine metabolism	0.0135198	16	1.75	TRINITY_DN35667_c0_g1_m.29519	719	K	"Glycine dehydrogenase (decarboxylating), mitochondrial OS=Solanum tuberosum OX=4113 GN=GDCSP PE=2 SV=1"	GDCSP	1	2.42364e-11	220.06	IVPVGTDAK(1)GNINIAELR	2	6.0825	1
mdm00260 Glycine, serine and threonine metabolism	0.0135198	16	1.75	TRINITY_DN28598_c0_g1_m.12569	147	K	"Tryptophan synthase beta chain 2, chloroplastic OS=Camptotheca acuminata OX=16922 GN=TSB PE=2 SV=1"	TSB	1	0.0180914	50.834	LTEHYK(1)RPDGK	3	-4.8836	1
mdm00260 Glycine, serine and threonine metabolism	0.0135198	16	1.75	TRINITY_DN28598_c0_g1_m.12569	420	K	"Tryptophan synthase beta chain 2, chloroplastic OS=Camptotheca acuminata OX=16922 GN=TSB PE=2 SV=1"	TSB	1	0.00288298	53.051	AEYHSVTDGEALEAFK(1)R	2	4.3971	1
mdm00260 Glycine, serine and threonine metabolism	0.0135198	16	1.75	TRINITY_DN30536_c0_g1_m.16319	252	K	"Aminomethyltransferase, mitochondrial OS=Flaveria pringlei OX=4226 GN=GDCST PE=2 SV=1"	GDCST	1	0.0160809	58.426	AILEK(1)SEGK	2	-7.3727	1
mdm00260 Glycine, serine and threonine metabolism	0.0135198	16	1.75	TRINITY_DN30536_c0_g1_m.16319	370	K	"Aminomethyltransferase, mitochondrial OS=Flaveria pringlei OX=4226 GN=GDCST PE=2 SV=1"	GDCST	1	0.00916671	87.942	NIAMGYVK(1)SGSHK	2	-1.7402	1
mdm00260 Glycine, serine and threonine metabolism	0.0135198	16	1.75	TRINITY_DN30536_c0_g1_m.16319	168	K	"Aminomethyltransferase, mitochondrial OS=Flaveria pringlei OX=4226 GN=GDCST PE=2 SV=1"	GDCST	1	1.31317e-05	171.2	AK(1)GGDVSWHIHDER	2	0.45881	2
mdm00260 Glycine, serine and threonine metabolism	0.0135198	16	1.75	TRINITY_DN30536_c0_g1_m.16319	361	K	"Aminomethyltransferase, mitochondrial OS=Flaveria pringlei OX=4226 GN=GDCST PE=2 SV=1"	GDCST	1	8.18091e-11	275.23	GQNLGEITSGGFSPCLK(1)K	2	3.9795	1
mdm00260 Glycine, serine and threonine metabolism	0.0135198	16	1.75	TRINITY_DN30536_c0_g1_m.16319	153	K	"Aminomethyltransferase, mitochondrial OS=Flaveria pringlei OX=4226 GN=GDCST PE=2 SV=1"	GDCST	1	0.000417971	193.94	DK(1)DLAHIEEHMK	2	-0.74088	4
mdm00260 Glycine, serine and threonine metabolism	0.0135198	16	1.75	TRINITY_DN30536_c0_g1_m.16319	163	K	"Aminomethyltransferase, mitochondrial OS=Flaveria pringlei OX=4226 GN=GDCST PE=2 SV=1"	GDCST	1	3.24968e-07	221.63	DLAHIEEHMK(1)AFK	2	1.1679	10
mdm00260 Glycine, serine and threonine metabolism	0.0135198	16	1.75	TRINITY_DN30536_c0_g1_m.16319	395	K	"Aminomethyltransferase, mitochondrial OS=Flaveria pringlei OX=4226 GN=GDCST PE=2 SV=1"	GDCST	1	2.29551e-06	144.51	AYDGVVTK(1)MPFVPTK	2	-0.42344	1
mdm00260 Glycine, serine and threonine metabolism	0.0135198	16	1.75	TRINITY_DN30536_c0_g1_m.16319	136	K	"Aminomethyltransferase, mitochondrial OS=Flaveria pringlei OX=4226 GN=GDCST PE=2 SV=1"	GDCST	1	0.0147216	53.028	GGAIDDSVITK(1)VK	2	-1.5877	1
mdm00260 Glycine, serine and threonine metabolism	0.0135198	16	1.75	TRINITY_DN30536_c0_g1_m.16319	344	K	"Aminomethyltransferase, mitochondrial OS=Flaveria pringlei OX=4226 GN=GDCST PE=2 SV=1"	GDCST	1	9.32057e-28	237.83	SHSEIQDEK(1)GQNLGEITSGGFSPCLK	3	-1.3859	1
mdm00260 Glycine, serine and threonine metabolism	0.0135198	16	1.75	TRINITY_DN30536_c0_g1_m.16319	256	K	"Aminomethyltransferase, mitochondrial OS=Flaveria pringlei OX=4226 GN=GDCST PE=2 SV=1"	GDCST	1	1.36726e-05	146.27	AILEKSEGK(1)VR	2	-2.0601	1
mdm00260 Glycine, serine and threonine metabolism	0.0135198	16	1.75	TRINITY_DN32231_c0_g1_m.20063	235	K	Tryptophan synthase beta chain 2 OS=Aquifex aeolicus (strain VF5) OX=224324 GN=trpB2 PE=3 SV=1	trpB2	1	0.00402891	77.072	ASYDQK(1)PYR	2	-2.2372	1
mdm00260 Glycine, serine and threonine metabolism	0.0135198	16	1.75	TRINITY_DN33564_c0_g2_m.23406	391	K	"D-glycerate 3-kinase, chloroplastic OS=Arabidopsis thaliana OX=3702 GN=GLYK PE=1 SV=2"	GLYK	1	0.0214374	47.361	EAGK(1)PGMSDEEVK	2	-0.47112	1
mdm00260 Glycine, serine and threonine metabolism	0.0135198	16	1.75	TRINITY_DN33564_c0_g2_m.23406	294	K	"D-glycerate 3-kinase, chloroplastic OS=Arabidopsis thaliana OX=3702 GN=GLYK PE=1 SV=2"	GLYK	1	0.014243	65.156	YDK(1)SAYNGK	2	-1.7952	1
mdm00260 Glycine, serine and threonine metabolism	0.0135198	16	1.75	TRINITY_DN33564_c0_g2_m.23406	370	K	"D-glycerate 3-kinase, chloroplastic OS=Arabidopsis thaliana OX=3702 GN=GLYK PE=1 SV=2"	GLYK	1	0.0255756	50.297	IK(1)DPTCVYQWR	2	-1.204	1
mdm00260 Glycine, serine and threonine metabolism	0.0135198	16	1.75	TRINITY_DN33564_c0_g2_m.23406	400	K	"D-glycerate 3-kinase, chloroplastic OS=Arabidopsis thaliana OX=3702 GN=GLYK PE=1 SV=2"	GLYK	1	4.46584e-06	146.34	PGMSDEEVK(1)DFVSR	2	-0.81989	4
mdm00260 Glycine, serine and threonine metabolism	0.0135198	16	1.75	TRINITY_DN32775_c4_g1_m.21337	174	K	"Glycine cleavage system H protein, mitochondrial OS=Flaveria anomala OX=35877 GN=GDCSH PE=2 SV=1"	GDCSH	1	2.35801e-11	184.37	PSNPSELESLLGPK(1)EYTK	2	2.3482	2
mdm00260 Glycine, serine and threonine metabolism	0.0135198	16	1.75	TRINITY_DN32775_c4_g1_m.21337	178	K	"Glycine cleavage system H protein, mitochondrial OS=Flaveria anomala OX=35877 GN=GDCSH PE=2 SV=1"	GDCSH	1	0.00068783	195.4	EYTK(1)FCEEEDAAH	2	4.368	3
mdm00260 Glycine, serine and threonine metabolism	0.0135198	16	1.75	TRINITY_DN25172_c0_g1_m.7040	501	K	"Threonine synthase, chloroplastic OS=Solanum tuberosum OX=4113 PE=2 SV=1"		1	4.47465e-06	140.05	FTQSK(1)IDYHSK	2	-1.6936	1
mdm00260 Glycine, serine and threonine metabolism	0.0135198	16	1.75	TRINITY_DN25172_c0_g1_m.7040	496	K	"Threonine synthase, chloroplastic OS=Solanum tuberosum OX=4113 PE=2 SV=1"		1	2.75237e-08	172.92	TVVVSTAHGLK(1)FTQSK	2	3.7502	1
mdm00260 Glycine, serine and threonine metabolism	0.0135198	16	1.75	TRINITY_DN29663_c0_g1_m.14555	4	K	Glutamate--glyoxylate aminotransferase 2 OS=Arabidopsis thaliana OX=3702 GN=GGAT2 PE=1 SV=1	GGAT2	1	1.73631e-05	250.16	PLK(1)ALDYDSINENVK	2	2.6018	1
mdm00260 Glycine, serine and threonine metabolism	0.0135198	16	1.75	TRINITY_DN29663_c0_g1_m.14555	90	K	Glutamate--glyoxylate aminotransferase 2 OS=Arabidopsis thaliana OX=3702 GN=GGAT2 PE=1 SV=1	GGAT2	1	7.9077e-06	93.777	AK(1)HYLSLTSGGLGAYSDSR	2	1.7459	2
mdm00260 Glycine, serine and threonine metabolism	0.0135198	16	1.75	TRINITY_DN29663_c0_g1_m.14555	437	K	Glutamate--glyoxylate aminotransferase 2 OS=Arabidopsis thaliana OX=3702 GN=GGAT2 PE=1 SV=1	GGAT2	1	0.00112833	70.831	LLEATGISTVPGSGFGQK(1)EGVFHLR	3	-1.5345	2
mdm00260 Glycine, serine and threonine metabolism	0.0135198	16	1.75	TRINITY_DN29663_c0_g1_m.14555	463	K	Glutamate--glyoxylate aminotransferase 2 OS=Arabidopsis thaliana OX=3702 GN=GGAT2 PE=1 SV=1	GGAT2	1	7.16114e-07	208.63	K(1)FNDEFMEQYEDHR	2	2.336	4
mdm00260 Glycine, serine and threonine metabolism	0.0135198	16	1.75	TRINITY_DN29663_c0_g1_m.14555	462	K	Glutamate--glyoxylate aminotransferase 2 OS=Arabidopsis thaliana OX=3702 GN=GGAT2 PE=1 SV=1	GGAT2	1	1.09844e-12	180.49	TTILPAEEDMPEIMESFK(1)K	2	1.4267	2
mdm00260 Glycine, serine and threonine metabolism	0.0135198	16	1.75	TRINITY_DN29663_c0_g1_m.14555	16	K	Glutamate--glyoxylate aminotransferase 2 OS=Arabidopsis thaliana OX=3702 GN=GGAT2 PE=1 SV=1	GGAT2	1	1.56427e-05	156.57	ALDYDSINENVK(1)K	2	-0.53312	1
mdm00260 Glycine, serine and threonine metabolism	0.0135198	16	1.75	TRINITY_DN29663_c0_g1_m.14555	268	K	Glutamate--glyoxylate aminotransferase 2 OS=Arabidopsis thaliana OX=3702 GN=GGAT2 PE=1 SV=1	GGAT2	1	0.03263	40.533	K(1)VLLDMGPPISR	2	-4.9872	1
mdm00260 Glycine, serine and threonine metabolism	0.0135198	16	1.75	TRINITY_DN29663_c0_g1_m.14555	410	K	Glutamate--glyoxylate aminotransferase 2 OS=Arabidopsis thaliana OX=3702 GN=GGAT2 PE=1 SV=1	GGAT2	1	0.012662	79.311	SAGK(1)VPDVFYCLK	2	-1.6137	1
mdm00600 Sphingolipid metabolism	0.772793	5	0.8	TRINITY_DN36201_c1_g1_m.31333	758	K	Neutral ceramidase 1 OS=Arabidopsis thaliana OX=3702 GN=NCER1 PE=2 SV=1	NCER1	1	0.00279659	70.195	HFGASK(1)SLFGSIR	2	-3.9227	1
mdm00600 Sphingolipid metabolism	0.772793	5	0.8	TRINITY_DN30796_c0_g2_m.16869	229	K	Alpha-galactosidase 3 OS=Arabidopsis thaliana OX=3702 GN=AGAL3 PE=1 SV=1	AGAL3	1	0.0297808	48.822	YDNCFNLGIEPK(1)K	2	2.9496	1
mdm00600 Sphingolipid metabolism	0.772793	5	0.8	TRINITY_DN30796_c0_g2_m.16869	176	K	Alpha-galactosidase 3 OS=Arabidopsis thaliana OX=3702 GN=AGAL3 PE=1 SV=1	AGAL3	1	0.00574434	72.922	ALADYVHAK(1)GLK	2	-1.5317	1
mdm00600 Sphingolipid metabolism	0.772793	5	0.8	TRINITY_DN35119_c0_g1_m.27826	398	K	Beta-galactosidase OS=Vibrio cholerae serotype O1 (strain ATCC 39541 / Classical Ogawa 395 / O395) OX=345073 GN=lacZ PE=3 SV=2	lacZ	1	0.00285781	81.335	APK(1)QLLVNGHPIIIR	3	-4.7897	2
mdm00600 Sphingolipid metabolism	0.772793	5	0.8	TRINITY_DN31765_c0_g1_m.19023	136	K	Alpha-galactosidase 1 OS=Arabidopsis thaliana OX=3702 GN=AGAL1 PE=2 SV=1	AGAL1	1	0.00268835	79.889	ALADYVHSK(1)GLK	2	-1.8776	1
mdm00600 Sphingolipid metabolism	0.772793	5	0.8	TRINITY_DN31765_c0_g1_m.19023	387	K	Alpha-galactosidase 1 OS=Arabidopsis thaliana OX=3702 GN=AGAL1 PE=2 SV=1	AGAL1	1	0.00212405	78.816	DLWEHK(1)TLK	2	-4.7953	1
mdm00600 Sphingolipid metabolism	0.772793	5	0.8	TRINITY_DN35340_c0_g8_m.28498	75	K	3-dehydrosphinganine reductase TSC10A OS=Arabidopsis thaliana OX=3702 GN=TSC10A PE=1 SV=1	TSC10A	1	0.000779604	196.32	SHDK(1)LQDAK	2	-1.6224	1
mdm00600 Sphingolipid metabolism	0.772793	5	0.8	TRINITY_DN35340_c0_g8_m.28498	80	K	3-dehydrosphinganine reductase TSC10A OS=Arabidopsis thaliana OX=3702 GN=TSC10A PE=1 SV=1	TSC10A	1	0.0363618	60.589	LQDAK(1)HAIR	2	-3.6152	1
mdm00380 Tryptophan metabolism	0.233799	6	1.42	TRINITY_DN28415_c0_g1_m.12228	230	K	"Probable acetyl-CoA acetyltransferase, cytosolic 2 OS=Arabidopsis thaliana OX=3702 GN=At5g47720 PE=2 SV=1"	At5g47720	1	0.0100484	63.766	GNSSTIVDK(1)DESPEK	2	-2.2287	1
mdm00380 Tryptophan metabolism	0.233799	6	1.42	TRINITY_DN34519_c3_g1_m.26036	163	K	Catalase isozyme 1 OS=Gossypium hirsutum OX=3635 GN=CAT1 PE=2 SV=2	CAT1	0.978452	0.00161408	56.943	FPDMVHSLK(0.022)PNPK(0.978)SHIQENWR	3	-3.0638	1
mdm00380 Tryptophan metabolism	0.233799	6	1.42	TRINITY_DN31715_c0_g1_m.18909	271	K	Aldehyde dehydrogenase family 3 member F1 OS=Arabidopsis thaliana OX=3702 GN=ALDH3F1 PE=2 SV=2	ALDH3F1	1	0.00634503	72.846	YHGK(1)FSFDAFSHEK	3	-2.4636	1
mdm00380 Tryptophan metabolism	0.233799	6	1.42	TRINITY_DN34519_c3_g1_m.26035	243	K	Catalase isozyme 1 OS=Gossypium hirsutum OX=3635 GN=CAT1 PE=2 SV=2	CAT1	1	0.000744362	95.138	HAEK(1)FPLPPAIINGR	2	-0.6441	2
mdm00380 Tryptophan metabolism	0.233799	6	1.42	TRINITY_DN34519_c3_g1_m.26035	319	K	Catalase isozyme 1 OS=Gossypium hirsutum OX=3635 GN=CAT1 PE=2 SV=2	CAT1	1	0.02066	76.605	SLGQK(1)VASR	2	-5.359	1
mdm00380 Tryptophan metabolism	0.233799	6	1.42	TRINITY_DN34519_c3_g1_m.26035	53	K	Catalase isozyme 1 OS=Gossypium hirsutum OX=3635 GN=CAT1 PE=2 SV=2	CAT1	1	4.61418e-12	236.75	HMEGSGVNTYTLINK(1)AGK	2	1.7779	1
mdm00380 Tryptophan metabolism	0.233799	6	1.42	TRINITY_DN34519_c3_g1_m.26035	71	K	Catalase isozyme 1 OS=Gossypium hirsutum OX=3635 GN=CAT1 PE=2 SV=2	CAT1	1	6.20624e-09	150.93	FHWKPTCGVK(1)SLLEDEAIR	3	-2.8499	1
mdm00380 Tryptophan metabolism	0.233799	6	1.42	TRINITY_DN34519_c3_g1_m.26035	61	K	Catalase isozyme 1 OS=Gossypium hirsutum OX=3635 GN=CAT1 PE=2 SV=2	CAT1	1	0.00055803	105.04	AHYVK(1)FHWK	2	-3.357	5
mdm00380 Tryptophan metabolism	0.233799	6	1.42	TRINITY_DN34519_c3_g1_m.26035	65	K	Catalase isozyme 1 OS=Gossypium hirsutum OX=3635 GN=CAT1 PE=2 SV=2	CAT1	1	6.95609e-06	146.27	FHWK(1)PTCGVK	2	-3.4618	1
mdm00380 Tryptophan metabolism	0.233799	6	1.42	TRINITY_DN34519_c3_g1_m.26035	262	K	Catalase isozyme 1 OS=Gossypium hirsutum OX=3635 GN=CAT1 PE=2 SV=2	CAT1	1	0.000482488	85.821	TIPK(1)EDNFTQAGIR	2	0.88692	1
mdm00380 Tryptophan metabolism	0.233799	6	1.42	TRINITY_DN28590_c0_g1_m.12553	147	K	Leghemoglobin reductase OS=Vigna unguiculata OX=3917 GN=FLBR PE=1 SV=1	FLBR	1	0.0129717	56.014	VNYVK(1)GYGK	2	-4.5456	1
mdm00380 Tryptophan metabolism	0.233799	6	1.42	TRINITY_DN28590_c0_g1_m.12553	398	K	Leghemoglobin reductase OS=Vigna unguiculata OX=3917 GN=FLBR PE=1 SV=1	FLBR	1	2.7599e-15	157.7	VPGVVYTHPEVASVGK(1)TEEQVK	3	0.83389	1
mdm00380 Tryptophan metabolism	0.233799	6	1.42	TRINITY_DN28590_c0_g1_m.12553	272	K	Leghemoglobin reductase OS=Vigna unguiculata OX=3917 GN=FLBR PE=1 SV=1	FLBR	1	0.000184235	117.21	TK(1)VVGVDTSGSGVK	2	-0.9017	2
mdm00380 Tryptophan metabolism	0.233799	6	1.42	TRINITY_DN28590_c0_g1_m.12553	206	K	Leghemoglobin reductase OS=Vigna unguiculata OX=3917 GN=FLBR PE=1 SV=1	FLBR	1	0.00379051	66.619	IVSSTGALALK(1)EIPK	2	3.5636	1
mdm00380 Tryptophan metabolism	0.233799	6	1.42	TRINITY_DN28590_c0_g1_m.12553	142	K	Leghemoglobin reductase OS=Vigna unguiculata OX=3917 GN=FLBR PE=1 SV=1	FLBR	1	0.000996238	134.85	NK(1)VNYVK	2	-3.7913	2
mdm00380 Tryptophan metabolism	0.233799	6	1.42	TRINITY_DN28590_c0_g1_m.12553	489	K	Leghemoglobin reductase OS=Vigna unguiculata OX=3917 GN=FLBR PE=1 SV=1	FLBR	1	4.11148e-08	86.798	VCHAHPTMSEALK(1)EAAMATYDKPIHI	3	4.3942	3
mdm00380 Tryptophan metabolism	0.233799	6	1.42	TRINITY_DN28590_c0_g1_m.12553	327	K	Leghemoglobin reductase OS=Vigna unguiculata OX=3917 GN=FLBR PE=1 SV=1	FLBR	1	0.00333063	93.467	IGVETDK(1)VGR	2	-3.4824	1
mdm00380 Tryptophan metabolism	0.233799	6	1.42	TRINITY_DN28590_c0_g1_m.12553	439	K	Leghemoglobin reductase OS=Vigna unguiculata OX=3917 GN=FLBR PE=1 SV=1	FLBR	1	0.000235607	105.81	ILAEK(1)ETDK	2	-1.8503	1
mdm00380 Tryptophan metabolism	0.233799	6	1.42	TRINITY_DN28590_c0_g1_m.12553	99	K	Leghemoglobin reductase OS=Vigna unguiculata OX=3917 GN=FLBR PE=1 SV=1	FLBR	1	2.5425e-19	179.92	ALLHSSHMYHEAK(1)HSFASHGVK	4	-0.90736	4
mdm00380 Tryptophan metabolism	0.233799	6	1.42	TRINITY_DN28590_c0_g1_m.12553	382	K	Leghemoglobin reductase OS=Vigna unguiculata OX=3917 GN=FLBR PE=1 SV=1	FLBR	1	3.36329e-18	152.17	VGHVDYDK(1)VPGVVYTHPEVASVGK	3	4.669	1
mdm00380 Tryptophan metabolism	0.233799	6	1.42	TRINITY_DN28590_c0_g1_m.12553	86	K	Leghemoglobin reductase OS=Vigna unguiculata OX=3917 GN=FLBR PE=1 SV=1	FLBR	1	4.2049e-09	121.07	GALGGTCLNVGCIPSK(1)ALLHSSHMYHEAK	3	5.057	4
mdm00380 Tryptophan metabolism	0.233799	6	1.42	TRINITY_DN28590_c0_g1_m.12553	404	K	Leghemoglobin reductase OS=Vigna unguiculata OX=3917 GN=FLBR PE=1 SV=1	FLBR	1	0.000674165	78.864	TEEQVK(1)ALGVPYNVGK	2	2.1031	1
mdm00380 Tryptophan metabolism	0.233799	6	1.42	TRINITY_DN34488_c0_g1_m.25954	350	K	"Aldehyde dehydrogenase family 3 member I1, chloroplastic OS=Arabidopsis thaliana OX=3702 GN=ALDH3I1 PE=1 SV=2"	ALDH3I1	1	1.45199e-11	157.54	ELEQTFGQNPIETK(1)DVSR	2	3.0063	1
mdm00380 Tryptophan metabolism	0.233799	6	1.42	TRINITY_DN34488_c0_g1_m.25954	104	K	"Aldehyde dehydrogenase family 3 member I1, chloroplastic OS=Arabidopsis thaliana OX=3702 GN=ALDH3I1 PE=1 SV=2"	ALDH3I1	1	0.000103955	110.44	VSQLNSIAK(1)MLQEK	2	-6.8601	2
mdm00380 Tryptophan metabolism	0.233799	6	1.42	TRINITY_DN34488_c0_g1_m.25954	252	K	"Aldehyde dehydrogenase family 3 member I1, chloroplastic OS=Arabidopsis thaliana OX=3702 GN=ALDH3I1 PE=1 SV=2"	ALDH3I1	1	0.00124539	94.804	WDK(1)ILYTGSAR	2	-6.2714	1
mdm00380 Tryptophan metabolism	0.233799	6	1.42	TRINITY_DN34488_c0_g1_m.25954	225	K	"Aldehyde dehydrogenase family 3 member I1, chloroplastic OS=Arabidopsis thaliana OX=3702 GN=ALDH3I1 PE=1 SV=2"	ALDH3I1	1	7.20082e-06	163.43	LFEK(1)YLDNSAIR	2	-1.4927	1
mdm00380 Tryptophan metabolism	0.233799	6	1.42	TRINITY_DN34488_c0_g1_m.25954	502	K	"Aldehyde dehydrogenase family 3 member I1, chloroplastic OS=Arabidopsis thaliana OX=3702 GN=ALDH3I1 PE=1 SV=2"	ALDH3I1	1	0.00163396	103.8	FSFDGFSHK(1)K	2	-3.3455	1
mdm00380 Tryptophan metabolism	0.233799	6	1.42	TRINITY_DN34488_c0_g1_m.25954	451	K	"Aldehyde dehydrogenase family 3 member I1, chloroplastic OS=Arabidopsis thaliana OX=3702 GN=ALDH3I1 PE=1 SV=2"	ALDH3I1	1	0.00576626	71.219	AKPLAAYLFTDNDQLK(1)K	3	-4.0467	1
mdm00380 Tryptophan metabolism	0.233799	6	1.42	TRINITY_DN34488_c0_g1_m.25954	358	K	"Aldehyde dehydrogenase family 3 member I1, chloroplastic OS=Arabidopsis thaliana OX=3702 GN=ALDH3I1 PE=1 SV=2"	ALDH3I1	1	0.00060169	117.39	IVSK(1)YHFSR	2	-1.106	1
mdm00380 Tryptophan metabolism	0.233799	6	1.42	TRINITY_DN34488_c0_g1_m.25954	109	K	"Aldehyde dehydrogenase family 3 member I1, chloroplastic OS=Arabidopsis thaliana OX=3702 GN=ALDH3I1 PE=1 SV=2"	ALDH3I1	1	0.0158777	69.093	MLQEK(1)EK	2	-3.4189	2
mdm00380 Tryptophan metabolism	0.233799	6	1.42	TRINITY_DN34488_c0_g1_m.25954	376	K	"Aldehyde dehydrogenase family 3 member I1, chloroplastic OS=Arabidopsis thaliana OX=3702 GN=ALDH3I1 PE=1 SV=2"	ALDH3I1	1	0.000884026	203.8	DK(1)IVVGGQSDEDRLR	2	0.48537	2
mdm00380 Tryptophan metabolism	0.233799	6	1.42	TRINITY_DN34488_c0_g1_m.25954	372	K	"Aldehyde dehydrogenase family 3 member I1, chloroplastic OS=Arabidopsis thaliana OX=3702 GN=ALDH3I1 PE=1 SV=2"	ALDH3I1	1	0.0159316	73.637	LLDQDK(1)VR	2	-4.2578	1
mdm00360 Phenylalanine metabolism	0.991308	2	0.32	TRINITY_DN31542_c0_g1_m.18515	439	K	"Aspartate aminotransferase, chloroplastic OS=Arabidopsis thaliana OX=3702 GN=ASP5 PE=1 SV=2"	ASP5	1	0.000231843	139.02	WHVYMTK(1)DGR	2	-0.77911	2
mdm00360 Phenylalanine metabolism	0.991308	2	0.32	TRINITY_DN31542_c0_g1_m.18515	432	K	"Aspartate aminotransferase, chloroplastic OS=Arabidopsis thaliana OX=3702 GN=ASP5 PE=1 SV=2"	ASP5	1	9.86744e-09	151.08	AQSENMTNK(1)WHVYMTK	2	4.7122	1
mdm00360 Phenylalanine metabolism	0.991308	2	0.32	TRINITY_DN31542_c0_g1_m.18515	399	K	"Aspartate aminotransferase, chloroplastic OS=Arabidopsis thaliana OX=3702 GN=ASP5 PE=1 SV=2"	ASP5	1	0.0150669	63.397	LYDSLLAK(1)DK	2	-2.9877	1
mdm00360 Phenylalanine metabolism	0.991308	2	0.32	TRINITY_DN30840_c0_g1_m.16968	475	K	4-hydroxyphenylpyruvate dioxygenase OS=Arabidopsis thaliana OX=3702 GN=HPD PE=1 SV=2	HPD	1	0.0114595	61.577	SIEEYEK(1)TLEAK	2	1.8871	1
mdm03420 Nucleotide excision repair	0.998195	4	0.35	TRINITY_DN15935_c0_g1_m.1296	40	K	Replication protein A 14 kDa subunit B OS=Arabidopsis thaliana OX=3702 GN=RPA3B PE=1 SV=1	RPA3B	1	0.00011753	93.649	SEGGSVIGK(1)STDDNQIIVK	2	0.77183	1
mdm03420 Nucleotide excision repair	0.998195	4	0.35	TRINITY_DN22190_c0_g1_m.4019	27	K	DNA-binding family protein [Populus trichocarpa]		0.979937	0.0102291	42.072	K(0.016)PVFIK(0.98)VDQLK(0.004)PGTTGHTLIAK	4	-2.66	1
mdm03420 Nucleotide excision repair	0.998195	4	0.35	TRINITY_DN28660_c0_g1_m.12683	9	K	Ubiquitin receptor RAD23b OS=Arabidopsis thaliana OX=3702 GN=RAD23B PE=1 SV=3	RAD23B	1	9.4936e-05	142.56	TLK(1)GSHFEIR	2	-4.47	1
mdm03420 Nucleotide excision repair	0.998195	4	0.35	TRINITY_DN28660_c0_g1_m.12683	54	K	Ubiquitin receptor RAD23b OS=Arabidopsis thaliana OX=3702 GN=RAD23B PE=1 SV=3	RAD23B	1	0.0042411	79.311	VLK(1)DETTLIENK	2	-3.9625	1
mdm03420 Nucleotide excision repair	0.998195	4	0.35	TRINITY_DN26251_c0_g1_m.8567	95	K	DNA-binding family protein [Populus trichocarpa]		1	0.0101534	56.378	IDMFK(1)GSMR	2	-4.149	1
mdm03420 Nucleotide excision repair	0.998195	4	0.35	TRINITY_DN26251_c0_g1_m.8567	15	K	DNA-binding family protein [Populus trichocarpa]		1	4.77425e-06	110.88	KPVFTK(1)VDQLR	2	-5.0177	3
mdm04933 AGE-RAGE signaling pathway in diabetic complications	0.625664	2	0.99	TRINITY_DN33651_c5_g1_m.23644	533	K	Phosphoinositide phospholipase C 2 OS=Arabidopsis thaliana OX=3702 GN=PLC2 PE=1 SV=1	PLC2	1	0.0223632	56.202	TGPHNEVFDPK(1)AK	2	-0.58781	1
mdm04933 AGE-RAGE signaling pathway in diabetic complications	0.625664	2	0.99	TRINITY_DN33651_c5_g1_m.23644	449	K	Phosphoinositide phospholipase C 2 OS=Arabidopsis thaliana OX=3702 GN=PLC2 PE=1 SV=1	PLC2	1	0.00845486	59.645	AIETHGK(1)DIVR	2	-1.1071	1
mdm04933 AGE-RAGE signaling pathway in diabetic complications	0.625664	2	0.99	TRINITY_DN34964_c6_g1_m.27354	457	K	Phosphoinositide phospholipase C 4 OS=Arabidopsis thaliana OX=3702 GN=PLC4 PE=2 SV=2	PLC4	1	0.000144495	76.009	KPEFLMHNQTLFDPK(1)VK	3	-0.66187	2
mdm00730 Thiamine metabolism	0.171717	6	1.56	TRINITY_DN34387_c0_g3_m.25648	83	K	"Thiamine biosynthetic bifunctional enzyme TH1, chloroplastic OS=Arabidopsis thaliana OX=3702 GN=TH1 PE=1 SV=1"	TH1	1	0.0045597	71.896	SAAK(1)LLHDMGPR	2	-3.5733	1
mdm00730 Thiamine metabolism	0.171717	6	1.56	TRINITY_DN31319_c0_g3_m.18016	38	K	Thiamine pyrophosphokinase 1 OS=Arabidopsis thaliana OX=3702 GN=TPK1 PE=2 SV=1	TPK1	1	8.4505e-06	121.67	FAPLLWHHAK(1)LR	2	-0.085788	1
mdm00730 Thiamine metabolism	0.171717	6	1.56	TRINITY_DN34148_c3_g2_m.24996	553	K	"Adenylate kinase 5, chloroplastic OS=Arabidopsis thaliana OX=3702 GN=At5g35170 PE=1 SV=1"	At5g35170	1	0.00962501	56.202	MSYPYQYELYK(1)R	2	2.5429	1
mdm00730 Thiamine metabolism	0.171717	6	1.56	TRINITY_DN34148_c3_g2_m.24996	217	K	"Adenylate kinase 5, chloroplastic OS=Arabidopsis thaliana OX=3702 GN=At5g35170 PE=1 SV=1"	At5g35170	1	0.00619353	103.87	RLDPVTGK(1)IYHLK	3	-3.8395	1
mdm00730 Thiamine metabolism	0.171717	6	1.56	TRINITY_DN34148_c3_g2_m.24996	165	K	"Adenylate kinase 5, chloroplastic OS=Arabidopsis thaliana OX=3702 GN=At5g35170 PE=1 SV=1"	At5g35170	1	4.93695e-06	123.42	EK(1)GWLLDGYPR	2	-3.8781	1
mdm00730 Thiamine metabolism	0.171717	6	1.56	TRINITY_DN34148_c3_g2_m.24996	245	K	"Adenylate kinase 5, chloroplastic OS=Arabidopsis thaliana OX=3702 GN=At5g35170 PE=1 SV=1"	At5g35170	1	0.00111714	169.57	LITRPDDTDEK(1)AK	2	1.035	1
mdm00730 Thiamine metabolism	0.171717	6	1.56	TRINITY_DN34148_c3_g2_m.24996	313	K	"Adenylate kinase 5, chloroplastic OS=Arabidopsis thaliana OX=3702 GN=At5g35170 PE=1 SV=1"	At5g35170	1	1.10939e-08	126.63	LENANILNK(1)SSSIQDNWR	2	2.9273	1
mdm00730 Thiamine metabolism	0.171717	6	1.56	TRINITY_DN31640_c0_g1_m.18724	535	K	"Phosphomethylpyrimidine synthase, chloroplastic OS=Arabidopsis thaliana OX=3702 GN=THIC PE=1 SV=1"	THIC	1	3.97496e-08	121.86	SHPHAQAWDDTLSK(1)AR	2	-0.84734	2
mdm00730 Thiamine metabolism	0.171717	6	1.56	TRINITY_DN31640_c0_g1_m.18724	116	K	"Phosphomethylpyrimidine synthase, chloroplastic OS=Arabidopsis thaliana OX=3702 GN=THIC PE=1 SV=1"	THIC	1	0.000598551	84.999	EVIHEQSGHVLK(1)VPFR	3	-2.3398	1
mdm00730 Thiamine metabolism	0.171717	6	1.56	TRINITY_DN31640_c0_g1_m.18724	435	K	"Phosphomethylpyrimidine synthase, chloroplastic OS=Arabidopsis thaliana OX=3702 GN=THIC PE=1 SV=1"	THIC	1	1.60548e-05	51.542	DVQVMNEGPGHIPMHK(1)IPENMQK	3	-1.81	1
mdm00730 Thiamine metabolism	0.171717	6	1.56	TRINITY_DN28456_c0_g1_m.12309	172	K	Adenylate kinase 4 OS=Oryza sativa subsp. japonica OX=39947 GN=ADK-B PE=2 SV=1	ADK-B	1	2.35363e-05	85.742	FAPPK(1)VPGVDDVTGEPLIQR	2	0.45624	1
mdm00730 Thiamine metabolism	0.171717	6	1.56	TRINITY_DN28456_c0_g1_m.12309	215	K	Adenylate kinase 4 OS=Oryza sativa subsp. japonica OX=39947 GN=ADK-B PE=2 SV=1	ADK-B	1	0.0141762	90.306	QTEPVIEYYSK(1)K	2	-3.5891	1
mdm00730 Thiamine metabolism	0.171717	6	1.56	TRINITY_DN28456_c0_g1_m.12309	21	K	Adenylate kinase 4 OS=Oryza sativa subsp. japonica OX=39947 GN=ADK-B PE=2 SV=1	ADK-B	1	0.000981149	146.88	MK(1)CASKPDK	2	-3.2433	1
mdm00730 Thiamine metabolism	0.171717	6	1.56	TRINITY_DN28456_c0_g1_m.12309	196	K	Adenylate kinase 4 OS=Oryza sativa subsp. japonica OX=39947 GN=ADK-B PE=2 SV=1	ADK-B	1	1.63764e-05	129.69	KDDTAAVLK(1)SR	2	-1.6206	1
mdm00730 Thiamine metabolism	0.171717	6	1.56	TRINITY_DN28456_c0_g1_m.12309	122	K	Adenylate kinase 4 OS=Oryza sativa subsp. japonica OX=39947 GN=ADK-B PE=2 SV=1	ADK-B	1	2.17844e-05	191.95	TVVQAQK(1)LDEMLEK	2	1.369	1
mdm00730 Thiamine metabolism	0.171717	6	1.56	TRINITY_DN28456_c0_g1_m.12309	167	K	Adenylate kinase 4 OS=Oryza sativa subsp. japonica OX=39947 GN=ADK-B PE=2 SV=1	ADK-B	1	1.39957e-05	109.88	TYHTK(1)FAPPK	2	-2.2032	2
mdm00730 Thiamine metabolism	0.171717	6	1.56	TRINITY_DN28870_c1_g1_m.13087	233	K	"Adenylate kinase 2, chloroplastic OS=Arabidopsis thaliana OX=3702 GN=At5g47840 PE=1 SV=1"	At5g47840	1	0.00410711	83.623	FDDTEEK(1)VK	2	-1.293	1
mdm00730 Thiamine metabolism	0.171717	6	1.56	TRINITY_DN28870_c1_g1_m.13087	96	K	"Adenylate kinase 2, chloroplastic OS=Arabidopsis thaliana OX=3702 GN=At5g47840 PE=1 SV=1"	At5g47840	1	9.79975e-06	125.17	GTQCQLITQK(1)YR	2	-3.7374	1
mdm00730 Thiamine metabolism	0.171717	6	1.56	TRINITY_DN28870_c1_g1_m.13087	153	K	"Adenylate kinase 2, chloroplastic OS=Arabidopsis thaliana OX=3702 GN=At5g47840 PE=1 SV=1"	At5g47840	1	2.18781e-11	177.74	LSQPDSQEK(1)GWLLDGYPR	2	2.9289	2
mdm03040 Spliceosome	0.958608	26	0.76	TRINITY_DN24726_c0_g1_m.6460	91	K	Probable small nuclear ribonucleoprotein Sm D2 OS=Caenorhabditis elegans OX=6239 GN=snr-4 PE=1 SV=1	snr-4	1	0.011261	66.087	FISK(1)MFLR	2	-5.1776	1
mdm03040 Spliceosome	0.958608	26	0.76	TRINITY_DN21496_c0_g1_m.3542	46	K	Protein mago nashi homolog 2 OS=Oryza sativa subsp. japonica OX=39947 GN=MAGO2 PE=1 SV=2	MAGO2	1	8.0427e-05	205.09	YANNSNYK(1)NDTIIR	2	-0.30043	2
mdm03040 Spliceosome	0.958608	26	0.76	TRINITY_DN23068_c0_g1_m.4747	116	K	Heat shock cognate 70 kDa protein 2 OS=Solanum lycopersicum OX=4081 GN=HSC-2 PE=2 SV=1	HSC-2	0.999819	0.00338731	45.826	VIAGPGDKPMIVVNYK(1)GEEK	3	-2.7492	1
mdm03040 Spliceosome	0.958608	26	0.76	TRINITY_DN23068_c0_g1_m.4747	78	K	Heat shock cognate 70 kDa protein 2 OS=Solanum lycopersicum OX=4081 GN=HSC-2 PE=2 SV=1	HSC-2	1	4.86436e-21	281.19	NQVAMNPTNTVFDAK(1)R	2	3.1865	4
mdm03040 Spliceosome	0.958608	26	0.76	TRINITY_DN36312_c5_g1_m.31770	191	K	UBP1-associated protein 2A OS=Arabidopsis thaliana OX=3702 GN=UBA2A PE=1 SV=1	UBA2A	0.999999	0.000353531	94.119	NFEGHILHCQK(1)AIDGPKPGK	4	-4.5347	1
mdm03040 Spliceosome	0.958608	26	0.76	TRINITY_DN29168_c0_g1_m.13631	25	K	PHD finger-like domain-containing protein 5B OS=Arabidopsis thaliana OX=3702 GN=At1g07170 PE=3 SV=1	At1g07170	1	0.0274557	60.589	LCEK(1)CDGK	2	-5.4977	1
mdm03040 Spliceosome	0.958608	26	0.76	TRINITY_DN33871_c0_g1_m.24245	234	K	Probable pre-mRNA-splicing factor ATP-dependent RNA helicase DEAH2 OS=Arabidopsis thaliana OX=3702 GN=At3g62310 PE=2 SV=1	At3g62310	1	7.20082e-06	152.17	YK(1)VIILDEAHER	2	0.72982	1
mdm03040 Spliceosome	0.958608	26	0.76	TRINITY_DN33944_c0_g1_m.24428	60	K	Apoptotic chromatin condensation inducer in the nucleus OS=Homo sapiens OX=9606 GN=ACIN1 PE=1 SV=2	ACIN1	1	0.00184208	93.162	ENAQNNADK(1)VVSK	2	-2.1959	1
mdm03040 Spliceosome	0.958608	26	0.76	TRINITY_DN33944_c0_g1_m.24428	489	K	Apoptotic chromatin condensation inducer in the nucleus OS=Homo sapiens OX=9606 GN=ACIN1 PE=1 SV=2	ACIN1	1	0.00362468	85.821	VDSTTSEEAPK(1)ER	2	-2.2791	1
mdm03040 Spliceosome	0.958608	26	0.76	TRINITY_DN35099_c2_g1_m.27759	147	K	Heat shock cognate 70 kDa protein 2 OS=Solanum lycopersicum OX=4081 GN=HSC-2 PE=2 SV=1	HSC-2	1	2.73028e-08	113.48	MDK(1)STIHDVVLVGGSTR	2	2.234	2
mdm03040 Spliceosome	0.958608	26	0.76	TRINITY_DN31166_c0_g2_m.17688	621	K	"Stromal 70 kDa heat shock-related protein, chloroplastic OS=Pisum sativum OX=3888 GN=HSP70 PE=2 SV=1"	HSP70	1	0.00624672	114.93	VPGAVK(1)EK	2	-5.0459	2
mdm03040 Spliceosome	0.958608	26	0.76	TRINITY_DN31166_c0_g2_m.17688	198	K	"Stromal 70 kDa heat shock-related protein, chloroplastic OS=Pisum sativum OX=3888 GN=HSP70 PE=2 SV=1"	HSP70	1	0.005405	101.41	FLNDK(1)VTK	2	-4.3452	1
mdm03040 Spliceosome	0.958608	26	0.76	TRINITY_DN31166_c0_g2_m.17688	607	K	"Stromal 70 kDa heat shock-related protein, chloroplastic OS=Pisum sativum OX=3888 GN=HSP70 PE=2 SV=1"	HSP70	1	0.0346256	71.896	NQADSVVYQTEK(1)QLK	2	2.4884	1
mdm03040 Spliceosome	0.958608	26	0.76	TRINITY_DN31166_c0_g2_m.17688	632	K	"Stromal 70 kDa heat shock-related protein, chloroplastic OS=Pisum sativum OX=3888 GN=HSP70 PE=2 SV=1"	HSP70	1	2.80433e-09	174.02	LGELK(1)EAISGGSTQAIK	2	1.2753	1
mdm03040 Spliceosome	0.958608	26	0.76	TRINITY_DN31166_c0_g2_m.17688	511	K	"Stromal 70 kDa heat shock-related protein, chloroplastic OS=Pisum sativum OX=3888 GN=HSP70 PE=2 SV=1"	HSP70	1	0.0106048	72.038	DNK(1)SLGSFR	2	-3.9735	1
mdm03040 Spliceosome	0.958608	26	0.76	TRINITY_DN31166_c0_g2_m.17688	193	K	"Stromal 70 kDa heat shock-related protein, chloroplastic OS=Pisum sativum OX=3888 GN=HSP70 PE=2 SV=1"	HSP70	1	0.000686581	260.76	LVDDASK(1)FLNDK	2	-4.0348	2
mdm03040 Spliceosome	0.958608	26	0.76	TRINITY_DN31166_c0_g2_m.17688	315	K	"Stromal 70 kDa heat shock-related protein, chloroplastic OS=Pisum sativum OX=3888 GN=HSP70 PE=2 SV=1"	HSP70	1	0.00494527	92.677	DK(1)QALQR	2	-4.3979	1
mdm03040 Spliceosome	0.958608	26	0.76	TRINITY_DN31166_c0_g2_m.17688	119	K	"Stromal 70 kDa heat shock-related protein, chloroplastic OS=Pisum sativum OX=3888 GN=HSP70 PE=2 SV=1"	HSP70	1	0.0015949	113.85	LVGQIAK(1)R	2	-6.8179	1
mdm03040 Spliceosome	0.958608	26	0.76	TRINITY_DN31166_c0_g2_m.17688	327	K	"Stromal 70 kDa heat shock-related protein, chloroplastic OS=Pisum sativum OX=3888 GN=HSP70 PE=2 SV=1"	HSP70	1	0.0155605	58.426	LTETAEK(1)AK	2	-3.584	1
mdm03040 Spliceosome	0.958608	26	0.76	TRINITY_DN31166_c0_g2_m.17688	363	K	"Stromal 70 kDa heat shock-related protein, chloroplastic OS=Pisum sativum OX=3888 GN=HSP70 PE=2 SV=1"	HSP70	1	0.00104595	175.54	AK(1)FEELCSDLLDR	2	2.1215	1
mdm03040 Spliceosome	0.958608	26	0.76	TRINITY_DN31166_c0_g2_m.17688	586	K	"Stromal 70 kDa heat shock-related protein, chloroplastic OS=Pisum sativum OX=3888 GN=HSP70 PE=2 SV=1"	HSP70	0.999951	0.00117835	103.8	FSKEDK(1)EK	2	-3.3516	1
mdm03040 Spliceosome	0.958608	26	0.76	TRINITY_DN31166_c0_g2_m.17688	413	K	"Stromal 70 kDa heat shock-related protein, chloroplastic OS=Pisum sativum OX=3888 GN=HSP70 PE=2 SV=1"	HSP70	1	0.0072149	93.467	IPAVQELVK(1)K	2	-3.7935	1
mdm03040 Spliceosome	0.958608	26	0.76	TRINITY_DN31166_c0_g2_m.17688	154	K	"Stromal 70 kDa heat shock-related protein, chloroplastic OS=Pisum sativum OX=3888 GN=HSP70 PE=2 SV=1"	HSP70	1	0.019484	70.67	QVSYK(1)VVRDENGNVK	2	-0.13322	2
mdm03040 Spliceosome	0.958608	26	0.76	TRINITY_DN31166_c0_g2_m.17688	610	K	"Stromal 70 kDa heat shock-related protein, chloroplastic OS=Pisum sativum OX=3888 GN=HSP70 PE=2 SV=1"	HSP70	1	0.000293188	212.27	QLK(1)ELGDK	2	-6.5333	2
mdm03040 Spliceosome	0.958608	26	0.76	TRINITY_DN31166_c0_g2_m.17688	219	K	"Stromal 70 kDa heat shock-related protein, chloroplastic OS=Pisum sativum OX=3888 GN=HSP70 PE=2 SV=1"	HSP70	1	0.0106232	60.709	TATK(1)DAGR	2	-2.7986	1
mdm03040 Spliceosome	0.958608	26	0.76	TRINITY_DN31166_c0_g2_m.17688	583	K	"Stromal 70 kDa heat shock-related protein, chloroplastic OS=Pisum sativum OX=3888 GN=HSP70 PE=2 SV=1"	HSP70	0.99999	0.00186029	118.06	FSK(1)EDKEK	2	-2.3857	1
mdm03040 Spliceosome	0.958608	26	0.76	TRINITY_DN31166_c0_g2_m.17688	576	K	"Stromal 70 kDa heat shock-related protein, chloroplastic OS=Pisum sativum OX=3888 GN=HSP70 PE=2 SV=1"	HSP70	1	0.0149908	63.301	MVK(1)EAEK	2	-4.385	2
mdm03040 Spliceosome	0.958608	26	0.76	TRINITY_DN31166_c0_g2_m.17688	615	K	"Stromal 70 kDa heat shock-related protein, chloroplastic OS=Pisum sativum OX=3888 GN=HSP70 PE=2 SV=1"	HSP70	1	0.00841711	72.042	ELGDK(1)VPGAVK	2	-2.5133	1
mdm03040 Spliceosome	0.958608	26	0.76	TRINITY_DN31166_c0_g2_m.17688	149	K	"Stromal 70 kDa heat shock-related protein, chloroplastic OS=Pisum sativum OX=3888 GN=HSP70 PE=2 SV=1"	HSP70	1	4.6301e-18	269.28	MSEVDEESK(1)QVSYK	2	0.33888	7
mdm03040 Spliceosome	0.958608	26	0.76	TRINITY_DN31166_c0_g2_m.17688	595	K	"Stromal 70 kDa heat shock-related protein, chloroplastic OS=Pisum sativum OX=3888 GN=HSP70 PE=2 SV=1"	HSP70	1	1.16026e-14	268.44	RDAIDTK(1)NQADSVVYQTEK	3	-1.3747	5
mdm03040 Spliceosome	0.958608	26	0.76	TRINITY_DN31166_c0_g2_m.17688	134	K	"Stromal 70 kDa heat shock-related protein, chloroplastic OS=Pisum sativum OX=3888 GN=HSP70 PE=2 SV=1"	HSP70	1	2.96358e-05	217.24	QAVVNPENTFFSVK(1)R	2	2.4839	1
mdm03040 Spliceosome	0.958608	26	0.76	TRINITY_DN31166_c0_g2_m.17688	108	K	"Stromal 70 kDa heat shock-related protein, chloroplastic OS=Pisum sativum OX=3888 GN=HSP70 PE=2 SV=1"	HSP70	1	8.61889e-06	211.84	TTPSVVAYTK(1)NGDR	2	-0.47246	2
mdm03040 Spliceosome	0.958608	26	0.76	TRINITY_DN31166_c0_g2_m.17688	313	K	"Stromal 70 kDa heat shock-related protein, chloroplastic OS=Pisum sativum OX=3888 GN=HSP70 PE=2 SV=1"	HSP70	1	0.00140504	109.88	DEGIDLLK(1)DK	2	-5.117	1
mdm03040 Spliceosome	0.958608	26	0.76	TRINITY_DN31166_c0_g2_m.17688	201	K	"Stromal 70 kDa heat shock-related protein, chloroplastic OS=Pisum sativum OX=3888 GN=HSP70 PE=2 SV=1"	HSP70	1	0.000429274	76.196	VTK(1)AVVTVPAYFNDSQR	2	3.4335	1
mdm03040 Spliceosome	0.958608	26	0.76	TRINITY_DN31166_c0_g2_m.17688	164	K	"Stromal 70 kDa heat shock-related protein, chloroplastic OS=Pisum sativum OX=3888 GN=HSP70 PE=2 SV=1"	HSP70	1	0.000323653	229.4	DENGNVK(1)LDCPAIGK	2	0.57458	2
mdm03040 Spliceosome	0.958608	26	0.76	TRINITY_DN31166_c0_g2_m.17688	140	K	"Stromal 70 kDa heat shock-related protein, chloroplastic OS=Pisum sativum OX=3888 GN=HSP70 PE=2 SV=1"	HSP70	1	0.0269016	46.033	K(1)MSEVDEESK	2	-1.4873	2
mdm03040 Spliceosome	0.958608	26	0.76	TRINITY_DN31166_c0_g2_m.17688	247	K	"Stromal 70 kDa heat shock-related protein, chloroplastic OS=Pisum sativum OX=3888 GN=HSP70 PE=2 SV=1"	HSP70	1	7.59122e-08	214.14	IINEPTAASLAYGFEK(1)K	2	5.4578	1
mdm03040 Spliceosome	0.958608	26	0.76	TRINITY_DN32677_c0_g1_m.21101	500	K	DEAD-box ATP-dependent RNA helicase 24 OS=Arabidopsis thaliana OX=3702 GN=RH24 PE=1 SV=2	RH24	1	0.000136295	105.08	AFK(1)VAALHGDKDQASR	2	0.36863	2
mdm03040 Spliceosome	0.958608	26	0.76	TRINITY_DN35905_c0_g1_m.30272	123	K	U1 small nuclear ribonucleoprotein 70 kDa OS=Arabidopsis thaliana OX=3702 GN=RNU1 PE=1 SV=1	RNU1	1	0.0010025	105.36	DRDHK(1)EDR	2	-2.9773	1
mdm03040 Spliceosome	0.958608	26	0.76	TRINITY_DN35905_c0_g1_m.30272	191	K	U1 small nuclear ribonucleoprotein 70 kDa OS=Arabidopsis thaliana OX=3702 GN=RNU1 PE=1 SV=1	RNU1	1	0.00513995	78.157	DRDK(1)DYEVGDPNHDR	3	-5.7036	1
mdm03040 Spliceosome	0.958608	26	0.76	TRINITY_DN29181_c0_g2_m.13657	71	K	Pre-mRNA-splicing factor SLU7 OS=Oryza sativa subsp. japonica OX=39947 GN=Os08g0127700 PE=2 SV=1	Os08g0127700	1	0.0166336	70.67	FLK(1)EQQLK(1)K	2	-20.556	1
mdm03040 Spliceosome	0.958608	26	0.76	TRINITY_DN29181_c0_g2_m.13657	76	K	Pre-mRNA-splicing factor SLU7 OS=Oryza sativa subsp. japonica OX=39947 GN=Os08g0127700 PE=2 SV=1	Os08g0127700	1	0.0166336	70.67	FLK(1)EQQLK(1)K	2	-20.556	1
mdm03040 Spliceosome	0.958608	26	0.76	TRINITY_DN32499_c0_g1_m.20687	88	K	Splicing factor SF3a60 homolog OS=Arabidopsis thaliana OX=3702 GN=ATO PE=1 SV=1	ATO	1	0.00303532	48.785	LVEIYEDK(1)DGAR	2	-0.90887	1
mdm03040 Spliceosome	0.958608	26	0.76	TRINITY_DN32499_c0_g1_m.20687	328	K	Splicing factor SF3a60 homolog OS=Arabidopsis thaliana OX=3702 GN=ATO PE=1 SV=1	ATO	1	0.0349525	46.068	LFLTK(1)HTPLEQLDK	3	-4.3758	1
mdm03040 Spliceosome	0.958608	26	0.76	TRINITY_DN34203_c0_g1_m.25150	441	K	Pre-mRNA-splicing factor SYF1 OS=Rattus norvegicus OX=10116 GN=Xab2 PE=2 SV=1	Xab2	1	1.18911e-05	117.99	LYESHK(1)DIANAR	2	0.007735	1
mdm03040 Spliceosome	0.958608	26	0.76	TRINITY_DN22557_c0_g1_m.4293	74	K	Peptidyl-prolyl cis-trans isomerase E OS=Mus musculus OX=10090 GN=Ppie PE=1 SV=2	Ppie	1	0.0311085	74.269	TPLDQATQK(1)HR	2	-7.9354	1
mdm03040 Spliceosome	0.958608	26	0.76	TRINITY_DN22557_c0_g1_m.4293	175	K	Peptidyl-prolyl cis-trans isomerase E OS=Mus musculus OX=10090 GN=Ppie PE=1 SV=2	Ppie	1	0.0418947	47.561	EGEK(1)EDEADTK	2	-2.0306	1
mdm03040 Spliceosome	0.958608	26	0.76	TRINITY_DN35801_c0_g1_m.29944	819	K	Splicing factor 3B subunit 1 OS=Xenopus laevis OX=8355 GN=sf3b1 PE=2 SV=1	sf3b1	1	0.00107442	70.195	VVEDLK(1)DESEPYR	2	-0.30241	1
mdm03040 Spliceosome	0.958608	26	0.76	TRINITY_DN35801_c0_g1_m.29944	127	K	Splicing factor 3B subunit 1 OS=Xenopus laevis OX=8355 GN=sf3b1 PE=2 SV=1	sf3b1	1	0.000840447	58.794	NDPFASGEK(1)TPDQSVR	2	-0.15848	1
mdm03040 Spliceosome	0.958608	26	0.76	TRINITY_DN31579_c0_g1_m.18589	384	K	Pre-mRNA-processing factor 19 OS=Oryza sativa subsp. japonica OX=39947 GN=PRP19 PE=2 SV=1	PRP19	1	0.000956425	54.27	IWDVK(1)TQTNVAK	2	-1.8573	1
mdm03040 Spliceosome	0.958608	26	0.76	TRINITY_DN31579_c0_g1_m.18589	220	K	Pre-mRNA-processing factor 19 OS=Oryza sativa subsp. japonica OX=39947 GN=PRP19 PE=2 SV=1	PRP19	1	2.81054e-05	96.313	YTQISSHPLHK(1)TSK	2	-1.2379	3
mdm03040 Spliceosome	0.958608	26	0.76	TRINITY_DN35719_c0_g1_m.29677	1852	K	Pre-mRNA-processing-splicing factor 8A OS=Arabidopsis thaliana OX=3702 GN=PRP8A PE=1 SV=1	PRP8A	1	0.0347924	50.297	WK(1)TAEEVAALVR	2	-5.5556	1
mdm03040 Spliceosome	0.958608	26	0.76	TRINITY_DN35719_c0_g1_m.29677	1446	K	Pre-mRNA-processing-splicing factor 8A OS=Arabidopsis thaliana OX=3702 GN=PRP8A PE=1 SV=1	PRP8A	1	0.000873503	100.84	HTLAYDK(1)GWR	2	-1.7949	1
mdm03040 Spliceosome	0.958608	26	0.76	TRINITY_DN35719_c0_g1_m.29677	757	K	Pre-mRNA-processing-splicing factor 8A OS=Arabidopsis thaliana OX=3702 GN=PRP8A PE=1 SV=1	PRP8A	1	0.0325631	50.09	SK(1)ADWWTNVAHYNR	3	-4.8067	1
mdm03040 Spliceosome	0.958608	26	0.76	TRINITY_DN35719_c0_g1_m.29677	1961	K	Pre-mRNA-processing-splicing factor 8A OS=Arabidopsis thaliana OX=3702 GN=PRP8A PE=1 SV=1	PRP8A	1	0.026435	40.386	ALHVNNEK(1)AK	2	-3.3186	1
mdm03040 Spliceosome	0.958608	26	0.76	TRINITY_DN26830_c0_g1_m.9447	37	K	Heterogeneous nuclear ribonucleoprotein 1 OS=Arabidopsis thaliana OX=3702 GN=RNP1 PE=1 SV=1	RNP1	1	5.30736e-06	157.77	DTNYATFNK(1)HFGK	2	2.2906	1
mdm03040 Spliceosome	0.958608	26	0.76	TRINITY_DN26830_c0_g1_m.9447	132	K	Heterogeneous nuclear ribonucleoprotein 1 OS=Arabidopsis thaliana OX=3702 GN=RNP1 PE=1 SV=1	RNP1	1	0.000150847	133.76	YGK(1)VVEHQIIR	2	-2.8145	2
mdm03040 Spliceosome	0.958608	26	0.76	TRINITY_DN26830_c0_g1_m.9447	41	K	Heterogeneous nuclear ribonucleoprotein 1 OS=Arabidopsis thaliana OX=3702 GN=RNP1 PE=1 SV=1	RNP1	1	4.85853e-07	100.07	HFGK(1)YGEIVDSVIMK	2	3.6344	1
mdm03040 Spliceosome	0.958608	26	0.76	TRINITY_DN26683_c0_g1_m.9214	122	K	Glycine-rich RNA-binding protein RZ1A OS=Arabidopsis thaliana OX=3702 GN=RZ1A PE=1 SV=1	RZ1A	1	0.000174263	187.1	GSGGGDCFK(1)CGK	2	-2.9331	2
mdm03040 Spliceosome	0.958608	26	0.76	TRINITY_DN26683_c0_g1_m.9214	58	K	Glycine-rich RNA-binding protein RZ1A OS=Arabidopsis thaliana OX=3702 GN=RZ1A PE=1 SV=1	RZ1A	1	0.0230032	55.235	GFGFVTFDDK(1)K	2	-4.0618	1
mdm03040 Spliceosome	0.958608	26	0.76	TRINITY_DN26683_c0_g1_m.9214	82	K	Glycine-rich RNA-binding protein RZ1A OS=Arabidopsis thaliana OX=3702 GN=RZ1A PE=1 SV=1	RZ1A	1	0.00107877	90.689	TITVDK(1)AQPHQGSGR	2	-0.99948	1
mdm03040 Spliceosome	0.958608	26	0.76	TRINITY_DN31420_c0_g1_m.18229	160	K	DEAD-box ATP-dependent RNA helicase 56 OS=Arabidopsis thaliana OX=3702 GN=RH56 PE=1 SV=2	RH56	1	0.027619	58.286	LHK(1)DLLK	2	-4.896	1
mdm03040 Spliceosome	0.958608	26	0.76	TRINITY_DN31420_c0_g1_m.18229	218	K	DEAD-box ATP-dependent RNA helicase 56 OS=Arabidopsis thaliana OX=3702 GN=RH56 PE=1 SV=2	RH56	1	0.000432352	177.47	RDVQEIFK(1)MTPHDK	3	-4.1848	4
mdm03040 Spliceosome	0.958608	26	0.76	TRINITY_DN26599_c0_g1_m.9071	246	K	Pre-mRNA-splicing factor SLU7 OS=Oryza sativa subsp. japonica OX=39947 GN=Os08g0127700 PE=2 SV=1	Os08g0127700	1	0.002322	79.059	DHQWGYK(1)CCK	2	-0.36821	1
mdm03040 Spliceosome	0.958608	26	0.76	TRINITY_DN35670_c1_g1_m.29533	1250	K	Pre-mRNA-splicing factor ATP-dependent RNA helicase DEAH7 OS=Arabidopsis thaliana OX=3702 GN=CUV PE=1 SV=1	CUV	0.999956	0.0422095	48.701	K(1)EQAEAERLNKENEK	2	-20.601	1
mdm03040 Spliceosome	0.958608	26	0.76	TRINITY_DN31483_c0_g1_m.18381	203	K	SNW/SKI-interacting protein OS=Arabidopsis thaliana OX=3702 GN=SKIP PE=1 SV=1	SKIP	1	0.00421431	73.891	SSQQSAAFNSGAK(1)ER	2	-1.4408	1
mdm03040 Spliceosome	0.958608	26	0.76	TRINITY_DN31483_c0_g1_m.18381	190	K	SNW/SKI-interacting protein OS=Arabidopsis thaliana OX=3702 GN=SKIP PE=1 SV=1	SKIP	1	0.000924236	85.813	YK(1)SSQQSAAFNSGAK	2	-2.2544	1
mdm03040 Spliceosome	0.958608	26	0.76	TRINITY_DN31420_c0_g1_m.18230	88	K	DEAD-box ATP-dependent RNA helicase 56 OS=Arabidopsis thaliana OX=3702 GN=RH56 PE=1 SV=2	RH56	1	0.00336559	79.809	GFK(1)EGQNR	2	-3.4748	1
mdm03040 Spliceosome	0.958608	26	0.76	TRINITY_DN36105_c0_g1_m.30954	662	K	RNA-binding protein 25 OS=Homo sapiens OX=9606 GN=RBM25 PE=1 SV=3	RBM25	1	0.0154735	93.162	NK(1)ATEQDYEGDSGR	2	-0.96061	1
mdm00051 Fructose and mannose metabolism	0.0408519	12	1.68	TRINITY_DN25991_c0_g1_m.8170	492	K	ATP-dependent 6-phosphofructokinase 2 OS=Arabidopsis thaliana OX=3702 GN=PFK2 PE=1 SV=1	PFK2	1	0.000329907	125.5	DHK(1)WAWIR	2	-7.6733	1
mdm00051 Fructose and mannose metabolism	0.0408519	12	1.68	TRINITY_DN25991_c0_g1_m.8170	206	K	ATP-dependent 6-phosphofructokinase 2 OS=Arabidopsis thaliana OX=3702 GN=PFK2 PE=1 SV=1	PFK2	1	0.00468282	72.355	LVHNWHK(1)R	2	-1.7142	1
mdm00051 Fructose and mannose metabolism	0.0408519	12	1.68	TRINITY_DN25991_c0_g1_m.8170	199	K	ATP-dependent 6-phosphofructokinase 2 OS=Arabidopsis thaliana OX=3702 GN=PFK2 PE=1 SV=1	PFK2	1	0.0014034	85.821	EPVELNPK(1)LVHNWHK	2	1.2015	1
mdm00051 Fructose and mannose metabolism	0.0408519	12	1.68	TRINITY_DN25868_c0_g1_m.7982	276	K	"Fructose-bisphosphate aldolase 2, chloroplastic OS=Arabidopsis thaliana OX=3702 GN=FBA2 PE=1 SV=2"	FBA2	1	0.000183664	188.6	PSMVTPGAESK(1)DK	2	-0.61226	2
mdm00051 Fructose and mannose metabolism	0.0408519	12	1.68	TRINITY_DN25868_c0_g1_m.7982	386	K	"Fructose-bisphosphate aldolase 2, chloroplastic OS=Arabidopsis thaliana OX=3702 GN=FBA2 PE=1 SV=2"	FBA2	1	0.00186111	195.3	YTGEGESEEAK(1)K	2	2.1519	2
mdm00051 Fructose and mannose metabolism	0.0408519	12	1.68	TRINITY_DN25868_c0_g1_m.7982	58	K	"Fructose-bisphosphate aldolase 2, chloroplastic OS=Arabidopsis thaliana OX=3702 GN=FBA2 PE=1 SV=2"	FBA2	1	0.000144102	134.66	TAK(1)TIASPGR	2	-1.9945	2
mdm00051 Fructose and mannose metabolism	0.0408519	12	1.68	TRINITY_DN25868_c0_g1_m.7982	79	K	"Fructose-bisphosphate aldolase 2, chloroplastic OS=Arabidopsis thaliana OX=3702 GN=FBA2 PE=1 SV=2"	FBA2	1	3.06347e-06	219.93	GILAMDESNATCGK(1)R	2	-0.51823	3
mdm00051 Fructose and mannose metabolism	0.0408519	12	1.68	TRINITY_DN25868_c0_g1_m.7982	135	K	"Fructose-bisphosphate aldolase 2, chloroplastic OS=Arabidopsis thaliana OX=3702 GN=FBA2 PE=1 SV=2"	FBA2	1	1.10396e-07	234.58	KIVDILK(1)EQNIVPGIK	2	3.1238	2
mdm00051 Fructose and mannose metabolism	0.0408519	12	1.68	TRINITY_DN25868_c0_g1_m.7982	345	K	"Fructose-bisphosphate aldolase 2, chloroplastic OS=Arabidopsis thaliana OX=3702 GN=FBA2 PE=1 SV=2"	FBA2	1	6.73027e-11	155.28	ALQNTALK(1)TWGGRPENVK	3	-3.5453	4
mdm00051 Fructose and mannose metabolism	0.0408519	12	1.68	TRINITY_DN25868_c0_g1_m.7982	375	K	"Fructose-bisphosphate aldolase 2, chloroplastic OS=Arabidopsis thaliana OX=3702 GN=FBA2 PE=1 SV=2"	FBA2	1	2.72169e-42	391.33	SNSLAQLGK(1)YTGEGESEEAK	2	2.3192	7
mdm00051 Fructose and mannose metabolism	0.0408519	12	1.68	TRINITY_DN25868_c0_g1_m.7982	366	K	"Fructose-bisphosphate aldolase 2, chloroplastic OS=Arabidopsis thaliana OX=3702 GN=FBA2 PE=1 SV=2"	FBA2	1	6.77105e-06	147.78	AK(1)SNSLAQLGK	2	-3.7544	3
mdm00051 Fructose and mannose metabolism	0.0408519	12	1.68	TRINITY_DN25868_c0_g1_m.7982	278	K	"Fructose-bisphosphate aldolase 2, chloroplastic OS=Arabidopsis thaliana OX=3702 GN=FBA2 PE=1 SV=2"	FBA2	1	0.000106641	136.06	DK(1)ATPTQVADYTLK	2	0.60312	3
mdm00051 Fructose and mannose metabolism	0.0408519	12	1.68	TRINITY_DN25868_c0_g1_m.7982	144	K	"Fructose-bisphosphate aldolase 2, chloroplastic OS=Arabidopsis thaliana OX=3702 GN=FBA2 PE=1 SV=2"	FBA2	1	8.50985e-06	148.76	EQNIVPGIK(1)VDK	2	-1.4084	1
mdm00051 Fructose and mannose metabolism	0.0408519	12	1.68	TRINITY_DN25868_c0_g1_m.7982	355	K	"Fructose-bisphosphate aldolase 2, chloroplastic OS=Arabidopsis thaliana OX=3702 GN=FBA2 PE=1 SV=2"	FBA2	1	5.46814e-13	233.7	TWGGRPENVK(1)AAQDALLLR	2	2.0933	4
mdm00051 Fructose and mannose metabolism	0.0408519	12	1.68	TRINITY_DN22616_c0_g1_m.4341	4	K	"Triosephosphate isomerase, cytosolic OS=Petunia hybrida OX=4102 GN=TPIP1 PE=2 SV=1"	TPIP1	1	0.000709313	134.85	K(1)FFVGGNWK	2	-4.7711	2
mdm00051 Fructose and mannose metabolism	0.0408519	12	1.68	TRINITY_DN22616_c0_g1_m.4341	191	K	"Triosephosphate isomerase, cytosolic OS=Petunia hybrida OX=4102 GN=TPIP1 PE=2 SV=1"	TPIP1	1	0.00448237	47.57	K(1)WLHENVSPEVAATTR	3	-3.5999	1
mdm00051 Fructose and mannose metabolism	0.0408519	12	1.68	TRINITY_DN22616_c0_g1_m.4341	70	K	"Triosephosphate isomerase, cytosolic OS=Petunia hybrida OX=4102 GN=TPIP1 PE=2 SV=1"	TPIP1	1	8.5856e-13	126.63	SILRPDFHVAAQNVWVK(1)K	3	-3.0842	1
mdm00051 Fructose and mannose metabolism	0.0408519	12	1.68	TRINITY_DN22616_c0_g1_m.4341	12	K	"Triosephosphate isomerase, cytosolic OS=Petunia hybrida OX=4102 GN=TPIP1 PE=2 SV=1"	TPIP1	1	1.07998e-12	215.93	FFVGGNWK(1)CNGTTEEVK	2	6.4481	7
mdm00051 Fructose and mannose metabolism	0.0408519	12	1.68	TRINITY_DN26228_c0_g1_m.8533	137	K	NADP-dependent D-sorbitol-6-phosphate dehydrogenase OS=Malus domestica OX=3750 GN=S6PDH PE=2 SV=1	S6PDH	1	0.00310693	73.345	LWNSDHGHVLEACK(1)DSLK	3	-2.8102	1
mdm00051 Fructose and mannose metabolism	0.0408519	12	1.68	TRINITY_DN32685_c2_g1_m.21117	173	K	"ATP-dependent 6-phosphofructokinase 4, chloroplastic OS=Arabidopsis thaliana OX=3702 GN=PFK4 PE=1 SV=1"	PFK4	1	0.000481971	119.07	VHFK(1)SDEVR	2	1.601	1
mdm00051 Fructose and mannose metabolism	0.0408519	12	1.68	TRINITY_DN32685_c2_g1_m.21117	239	K	"ATP-dependent 6-phosphofructokinase 4, chloroplastic OS=Arabidopsis thaliana OX=3702 GN=PFK4 PE=1 SV=1"	PFK4	1	0.0039398	89.123	VVNDIHK(1)R	2	-0.91888	1
mdm00051 Fructose and mannose metabolism	0.0408519	12	1.68	TRINITY_DN27281_c1_g1_m.10170	108	K	Phosphomannomutase OS=Oryza sativa subsp. japonica OX=39947 GN=PMM PE=2 SV=2	PMM	1	3.42411e-05	139.7	TYK(1)GGNDHEIYESER	2	-0.82369	2
mdm00051 Fructose and mannose metabolism	0.0408519	12	1.68	TRINITY_DN26918_c0_g2_m.9598	333	K	Sorbitol dehydrogenase OS=Arabidopsis thaliana OX=3702 GN=SDH PE=1 SV=1	SDH	1	0.0134185	43.272	IDVK(1)PLITHR	2	-10.313	1
mdm00051 Fructose and mannose metabolism	0.0408519	12	1.68	TRINITY_DN26918_c0_g2_m.9598	329	K	Sorbitol dehydrogenase OS=Arabidopsis thaliana OX=3702 GN=SDH PE=1 SV=1	SDH	1	0.000194931	124.06	SGK(1)IDVKPLITHR	3	-5.6688	1
mdm00051 Fructose and mannose metabolism	0.0408519	12	1.68	TRINITY_DN26918_c0_g2_m.9598	226	K	Sorbitol dehydrogenase OS=Arabidopsis thaliana OX=3702 GN=SDH PE=1 SV=1	SDH	1	0.0150947	65.408	LSVAK(1)DLGADDTVK	2	-4.7938	1
mdm00051 Fructose and mannose metabolism	0.0408519	12	1.68	TRINITY_DN27478_c0_g1_m.10544	310	K	"Fructose-1,6-bisphosphatase, chloroplastic OS=Pisum sativum OX=3888 GN=FBP PE=1 SV=2"	FBP	1	3.78442e-12	185.18	YIDDLK(1)DPGPSGK	2	0.61794	5
mdm00051 Fructose and mannose metabolism	0.0408519	12	1.68	TRINITY_DN27478_c0_g1_m.10544	405	K	"Fructose-1,6-bisphosphatase, chloroplastic OS=Pisum sativum OX=3888 GN=FBP PE=1 SV=2"	FBP	1	4.78075e-08	172.92	VPLYIGSQEEVEK(1)LEK	2	4.1946	1
mdm00051 Fructose and mannose metabolism	0.0408519	12	1.68	TRINITY_DN35765_c3_g1_m.29818	147	K	ATP-dependent 6-phosphofructokinase 3 OS=Arabidopsis thaliana OX=3702 GN=PFK3 PE=1 SV=1	PFK3	1	0.0141679	50.314	NTVNLTPK(1)VVNDIHK	2	0.27409	1
mdm00051 Fructose and mannose metabolism	0.0408519	12	1.68	TRINITY_DN35765_c3_g1_m.29818	154	K	ATP-dependent 6-phosphofructokinase 3 OS=Arabidopsis thaliana OX=3702 GN=PFK3 PE=1 SV=1	PFK3	1	0.0039398	89.123	VVNDIHK(1)R	2	-0.91888	1
mdm00051 Fructose and mannose metabolism	0.0408519	12	1.68	TRINITY_DN35765_c3_g1_m.29818	171	K	ATP-dependent 6-phosphofructokinase 3 OS=Arabidopsis thaliana OX=3702 GN=PFK3 PE=1 SV=1	PFK3	1	0.000820054	117.21	GGHDTSK(1)IVDSIQDR	2	-0.56206	1
mdm00051 Fructose and mannose metabolism	0.0408519	12	1.68	TRINITY_DN32618_c0_g1_m.20962	348	K	Hexokinase-1 OS=Spinacia oleracea OX=3562 GN=HXK1 PE=2 SV=1	HXK1	1	1.23903e-05	115.05	MAEEADFFGDTVPPK(1)LK	2	5.6578	1
mdm00051 Fructose and mannose metabolism	0.0408519	12	1.68	TRINITY_DN32618_c0_g1_m.20962	268	K	Hexokinase-1 OS=Spinacia oleracea OX=3562 GN=HXK1 PE=2 SV=1	HXK1	1	0.00210311	76.572	AHAIPK(1)WHGLLPK	2	-0.1367	1
mdm00051 Fructose and mannose metabolism	0.0408519	12	1.68	TRINITY_DN31975_c0_g1_m.19512	216	K	"Probable fructokinase-6, chloroplastic OS=Arabidopsis thaliana OX=3702 GN=At1g66430 PE=2 SV=1"	At1g66430	1	0.00845486	76.572	SAHIAAAK(1)AAK	2	-3.1806	1
mdm00051 Fructose and mannose metabolism	0.0408519	12	1.68	TRINITY_DN31975_c0_g1_m.19512	303	K	"Probable fructokinase-6, chloroplastic OS=Arabidopsis thaliana OX=3702 GN=At1g66430 PE=2 SV=1"	At1g66430	1	0.0355572	65.313	YYTK(1)DFSGR	2	-1.7359	1
mdm00051 Fructose and mannose metabolism	0.0408519	12	1.68	TRINITY_DN25412_c0_g1_m.7351	217	K	"Triosephosphate isomerase, chloroplastic OS=Fragaria ananassa OX=3747 GN=TPI PE=2 SV=1"	TPI	1	8.27449e-07	191.95	DIGAK(1)WVILGHSER	2	4.8274	3
mdm00051 Fructose and mannose metabolism	0.0408519	12	1.68	TRINITY_DN25412_c0_g1_m.7351	379	K	"Triosephosphate isomerase, chloroplastic OS=Fragaria ananassa OX=3747 GN=TPI PE=2 SV=1"	TPI	1	0.0255652	51.569	GPEFATIVNSVTAK(1)K	2	-0.26506	1
mdm00051 Fructose and mannose metabolism	0.0408519	12	1.68	TRINITY_DN25412_c0_g1_m.7351	321	K	"Triosephosphate isomerase, chloroplastic OS=Fragaria ananassa OX=3747 GN=TPI PE=2 SV=1"	TPI	1	4.51969e-05	117.21	DWLK(1)NNVSAEVASK	2	-1.2464	1
mdm00051 Fructose and mannose metabolism	0.0408519	12	1.68	TRINITY_DN25412_c0_g1_m.7351	141	K	"Triosephosphate isomerase, chloroplastic OS=Fragaria ananassa OX=3747 GN=TPI PE=2 SV=1"	TPI	1	4.14189e-05	147.19	FFVGGNWK(1)CNGTK	2	36.709	3
mdm00051 Fructose and mannose metabolism	0.0408519	12	1.68	TRINITY_DN25412_c0_g1_m.7351	239	K	"Triosephosphate isomerase, chloroplastic OS=Fragaria ananassa OX=3747 GN=TPI PE=2 SV=1"	TPI	1	2.19172e-05	180.81	RHVIGEDDQFIGK(1)K	2	-0.9943	4
mdm00051 Fructose and mannose metabolism	0.0408519	12	1.68	TRINITY_DN25412_c0_g1_m.7351	331	K	"Triosephosphate isomerase, chloroplastic OS=Fragaria ananassa OX=3747 GN=TPI PE=2 SV=1"	TPI	1	0.00739035	110.88	NNVSAEVASK(1)TR	2	-3.0951	1
mdm03008 Ribosome biogenesis in eukaryotes	0.999995	2	0.15	TRINITY_DN33673_c0_g1_m.23713	1020	K	Protein EXPORTIN 1A OS=Arabidopsis thaliana OX=3702 GN=XPO1 PE=1 SV=1	XPO1	1	0.00102509	178.95	NDLSTFK(1)NHIR	2	-0.40436	1
mdm03008 Ribosome biogenesis in eukaryotes	0.999995	2	0.15	TRINITY_DN33673_c0_g1_m.23713	816	K	Protein EXPORTIN 1A OS=Arabidopsis thaliana OX=3702 GN=XPO1 PE=1 SV=1	XPO1	1	0.00255142	76.85	YK(1)AAMTDDVPR	2	-0.12307	2
mdm03008 Ribosome biogenesis in eukaryotes	0.999995	2	0.15	TRINITY_DN33673_c0_g1_m.23713	1039	K	Protein EXPORTIN 1A OS=Arabidopsis thaliana OX=3702 GN=XPO1 PE=1 SV=1	XPO1	1	5.57706e-13	146.48	EFSAQDNK(1)DLYAEEAAAQR	2	0.23675	1
mdm03008 Ribosome biogenesis in eukaryotes	0.999995	2	0.15	TRINITY_DN33673_c0_g1_m.23713	684	K	Protein EXPORTIN 1A OS=Arabidopsis thaliana OX=3702 GN=XPO1 PE=1 SV=1	XPO1	1	0.00374964	86.243	VSVDFLK(1)DQDVIR	2	-0.74927	1
mdm03008 Ribosome biogenesis in eukaryotes	0.999995	2	0.15	TRINITY_DN24119_c0_g1_m.5780	74	K	GTP-binding nuclear protein Ran-2 OS=Arabidopsis thaliana OX=3702 GN=RAN2 PE=1 SV=3	RAN2	1	6.12975e-08	150.44	FYCWDTAGQEK(1)FGGLR	2	3.5265	1
mdm03008 Ribosome biogenesis in eukaryotes	0.999995	2	0.15	TRINITY_DN24119_c0_g1_m.5780	40	K	GTP-binding nuclear protein Ran-2 OS=Arabidopsis thaliana OX=3702 GN=RAN2 PE=1 SV=3	RAN2	1	0.00327075	154.28	HLTGEFEK(1)K	2	-0.77644	1
mdm03008 Ribosome biogenesis in eukaryotes	0.999995	2	0.15	TRINITY_DN24119_c0_g1_m.5780	102	K	GTP-binding nuclear protein Ran-2 OS=Arabidopsis thaliana OX=3702 GN=RAN2 PE=1 SV=3	RAN2	1	0.00025243	195.3	LTYK(1)NVPTWHR	2	-1.0626	2
mdm03008 Ribosome biogenesis in eukaryotes	0.999995	2	0.15	TRINITY_DN24119_c0_g1_m.5780	26	K	GTP-binding nuclear protein Ran-2 OS=Arabidopsis thaliana OX=3702 GN=RAN2 PE=1 SV=3	RAN2	1	0.000765841	69.641	LVIVGDGGTGK(1)TTFVK	2	-0.27026	1
mdm03008 Ribosome biogenesis in eukaryotes	0.999995	2	0.15	TRINITY_DN24119_c0_g1_m.5780	126	K	GTP-binding nuclear protein Ran-2 OS=Arabidopsis thaliana OX=3702 GN=RAN2 PE=1 SV=3	RAN2	1	0.00442657	67.838	VCENIPIVLCGNK(1)VDVK	2	0.82353	1
mdm00450 Selenocompound metabolism	0.120023	3	2.34	TRINITY_DN28995_c0_g1_m.13311	221	K	NADPH-dependent thioredoxin reductase 3 OS=Arabidopsis thaliana OX=3702 GN=NTRC PE=1 SV=2	NTRC	1	6.39392e-05	141.44	SHSLIFATGATAK(1)R	2	-2.3119	1
mdm00450 Selenocompound metabolism	0.120023	3	2.34	TRINITY_DN28995_c0_g1_m.13311	250	K	NADPH-dependent thioredoxin reductase 3 OS=Arabidopsis thaliana OX=3702 GN=NTRC PE=1 SV=2	NTRC	1	9.54282e-08	225.89	GISACAICDGASPLFK(1)R	2	2.5415	1
mdm00450 Selenocompound metabolism	0.120023	3	2.34	TRINITY_DN35369_c2_g1_m.28577	362	K	"Methionine--tRNA ligase, chloroplastic/mitochondrial OS=Arabidopsis thaliana OX=3702 GN=OVA1 PE=2 SV=1"	OVA1	1	0.000582991	92.445	MVFGHGFLTK(1)DGMK	2	0.085239	1
mdm00450 Selenocompound metabolism	0.120023	3	2.34	TRINITY_DN35369_c2_g1_m.28577	502	K	"Methionine--tRNA ligase, chloroplastic/mitochondrial OS=Arabidopsis thaliana OX=3702 GN=OVA1 PE=2 SV=1"	OVA1	1	0.00836982	74.733	APWTLFK(1)QGGAAAESAAK	2	2.917	1
mdm00450 Selenocompound metabolism	0.120023	3	2.34	TRINITY_DN35369_c2_g1_m.28577	594	K	"Methionine--tRNA ligase, chloroplastic/mitochondrial OS=Arabidopsis thaliana OX=3702 GN=OVA1 PE=2 SV=1"	OVA1	1	0.0181356	70.598	IENQAEAENGVEAAK(1)K	2	-0.816	1
mdm00450 Selenocompound metabolism	0.120023	3	2.34	TRINITY_DN32482_c0_g1_m.20652	127	K	Probable methionine--tRNA ligase OS=Oryza sativa subsp. japonica OX=39947 GN=Os06g0508700 PE=2 SV=2	Os06g0508700	1	0.00262461	78.864	TSTPQQTEVCQAIFK(1)K	2	3.3373	1
mdm04120 Ubiquitin mediated proteolysis	0.982935	13	0.63	TRINITY_DN21103_c0_g1_m.3266	104	K	SKP1-like protein 1B OS=Arabidopsis thaliana OX=3702 GN=SKP1B PE=1 SV=1	SKP1B	1	0.00112101	83.358	ILSK(1)VIEYCK	2	-4.1087	1
mdm04120 Ubiquitin mediated proteolysis	0.982935	13	0.63	TRINITY_DN21103_c0_g1_m.3266	130	K	SKP1-like protein 1B OS=Arabidopsis thaliana OX=3702 GN=SKP1B PE=1 SV=1	SKP1B	1	3.67013e-09	107.6	ASSADDDLK(1)AWDADFVK	2	3.873	1
mdm04120 Ubiquitin mediated proteolysis	0.982935	13	0.63	TRINITY_DN21103_c0_g1_m.3266	186	K	SKP1-like protein 1B OS=Arabidopsis thaliana OX=3702 GN=SKP1B PE=1 SV=1	SKP1B	1	1.23517e-11	193.62	TFNIK(1)NDFTPEEEEEVRR	3	-3.182	1
mdm04120 Ubiquitin mediated proteolysis	0.982935	13	0.63	TRINITY_DN21103_c0_g1_m.3266	117	K	SKP1-like protein 1B OS=Arabidopsis thaliana OX=3702 GN=SKP1B PE=1 SV=1	SKP1B	1	0.00015627	117.3	HVEAPK(1)TDER	2	-3.9707	1
mdm04120 Ubiquitin mediated proteolysis	0.982935	13	0.63	TRINITY_DN27720_c0_g1_m.10963	55	K	SKP1-like protein 1A OS=Arabidopsis thaliana OX=3702 GN=SKP1A PE=1 SV=1	SKP1A	1	0.0226774	54.584	ILSK(1)VIEYCNR	2	-6.592	1
mdm04120 Ubiquitin mediated proteolysis	0.982935	13	0.63	TRINITY_DN21440_c0_g1_m.3511	16	K	Ubiquitin-conjugating enzyme E2 27 OS=Arabidopsis thaliana OX=3702 GN=UBC27 PE=2 SV=1	UBC27	1	4.46232e-05	110.58	ELQECSK(1)DVEGSGIR	2	-0.28215	1
mdm04120 Ubiquitin mediated proteolysis	0.982935	13	0.63	TRINITY_DN33286_c0_g1_m.22675	451	K	Cullin-1 OS=Oryza sativa subsp. japonica OX=39947 GN=CUL1 PE=1 SV=1	CUL1	1	0.00374964	94.791	LLFDK(1)SANDDHER	2	1.0151	1
mdm04120 Ubiquitin mediated proteolysis	0.982935	13	0.63	TRINITY_DN31579_c0_g1_m.18589	384	K	Pre-mRNA-processing factor 19 OS=Oryza sativa subsp. japonica OX=39947 GN=PRP19 PE=2 SV=1	PRP19	1	0.000956425	54.27	IWDVK(1)TQTNVAK	2	-1.8573	1
mdm04120 Ubiquitin mediated proteolysis	0.982935	13	0.63	TRINITY_DN31579_c0_g1_m.18589	220	K	Pre-mRNA-processing factor 19 OS=Oryza sativa subsp. japonica OX=39947 GN=PRP19 PE=2 SV=1	PRP19	1	2.81054e-05	96.313	YTQISSHPLHK(1)TSK	2	-1.2379	3
mdm04120 Ubiquitin mediated proteolysis	0.982935	13	0.63	TRINITY_DN21714_c0_g1_m.3681	110	K	Cullin-3A OS=Arabidopsis thaliana OX=3702 GN=CUL3A PE=1 SV=1	CUL3A	1	0.0223151	49.058	YYK(1)QHLAK	2	-2.055	1
mdm04120 Ubiquitin mediated proteolysis	0.982935	13	0.63	TRINITY_DN34409_c1_g1_m.25720	233	K	SUMO-activating enzyme subunit 2 OS=Arabidopsis thaliana OX=3702 GN=SAE2 PE=1 SV=1	SAE2	1	0.00683442	94.804	NNEDIEHYGK(1)R	2	-1.6465	1
mdm04120 Ubiquitin mediated proteolysis	0.982935	13	0.63	TRINITY_DN34409_c1_g1_m.25720	5	K	SUMO-activating enzyme subunit 2 OS=Arabidopsis thaliana OX=3702 GN=SAE2 PE=1 SV=1	SAE2	1	5.688e-05	108.24	ASDK(1)HFSAIEGAK	2	-1.442	1
mdm04120 Ubiquitin mediated proteolysis	0.982935	13	0.63	TRINITY_DN30644_c1_g2_m.16529	84	K	Ubiquitin-conjugating enzyme E2 35 OS=Arabidopsis thaliana OX=3702 GN=UBC35 PE=1 SV=1	UBC35	1	0.00417664	85.716	IYHPNIDK(1)LGR	2	-3.2725	1
mdm04120 Ubiquitin mediated proteolysis	0.982935	13	0.63	TRINITY_DN30644_c1_g2_m.16529	76	K	Ubiquitin-conjugating enzyme E2 35 OS=Arabidopsis thaliana OX=3702 GN=UBC35 PE=1 SV=1	UBC35	1	6.28825e-05	144.27	FLTK(1)IYHPNIDK	2	0.20123	1
mdm04120 Ubiquitin mediated proteolysis	0.982935	13	0.63	TRINITY_DN36385_c0_g1_m.32044	3558	K	E3 ubiquitin-protein ligase UPL1 OS=Arabidopsis thaliana OX=3702 GN=UPL1 PE=1 SV=3	UPL1	0.999989	0.000794611	59.77	HILYEK(1)NQVTDYELKPGGR	3	-1.0379	1
mdm04120 Ubiquitin mediated proteolysis	0.982935	13	0.63	TRINITY_DN25979_c0_g1_m.8148	134	K	Ubiquitin-conjugating enzyme E2 2 OS=Medicago sativa OX=3879 GN=UBC2 PE=2 SV=1	UBC2	1	0.0421776	44.42	MFSENK(1)R	2	-2.2474	1
mdm04120 Ubiquitin mediated proteolysis	0.982935	13	0.63	TRINITY_DN36391_c0_g1_m.32075	3511	K	E3 ubiquitin-protein ligase UPL2 OS=Arabidopsis thaliana OX=3702 GN=UPL2 PE=1 SV=3	UPL2	1	0.00107362	67.887	VTEDNK(1)HQYVDLVAEHR	3	-3.2708	1
mdm04120 Ubiquitin mediated proteolysis	0.982935	13	0.63	TRINITY_DN36391_c0_g1_m.32075	2040	K	E3 ubiquitin-protein ligase UPL2 OS=Arabidopsis thaliana OX=3702 GN=UPL2 PE=1 SV=3	UPL2	1	9.51069e-07	105.78	ALELVSK(1)EHVHSADSNTGK	3	-2.3351	1
mdm04120 Ubiquitin mediated proteolysis	0.982935	13	0.63	TRINITY_DN35339_c0_g1_m.28496	962	K	Ubiquitin-activating enzyme E1 1 OS=Arabidopsis thaliana OX=3702 GN=UBA1 PE=1 SV=1	UBA1	1	0.000530363	119.94	VLDGGHK(1)LEDYR	2	-0.1488	1
mdm04120 Ubiquitin mediated proteolysis	0.982935	13	0.63	TRINITY_DN30579_c0_g1_m.16402	356	K	Thioredoxin family protein [Arabidopsis thaliana]		1	8.93449e-13	150.81	EVPLLVDPNTGTQVGDYK(1)K	2	0.82302	1
mdm04145 Phagosome	0.233262	14	1.23	TRINITY_DN24341_c0_g1_m.6031	82	K	V-type proton ATPase subunit G OS=Citrus limon OX=2708 GN=VATG PE=3 SV=1	VATG	1	0.0212746	46.068	RLEQETEAK(1)IHHLK	3	-2.9781	1
mdm04145 Phagosome	0.233262	14	1.23	TRINITY_DN25012_c1_g1_m.6845	63	K	Calreticulin-3 OS=Arabidopsis thaliana OX=3702 GN=CRT3 PE=1 SV=2	CRT3	1	0.0291173	46.033	AGTFK(1)YTAGK	2	8.7714	1
mdm04145 Phagosome	0.233262	14	1.23	TRINITY_DN25012_c1_g1_m.6845	375	K	Calreticulin-3 OS=Arabidopsis thaliana OX=3702 GN=CRT3 PE=1 SV=2	CRT3	1	0.000834337	88.181	EAFEEAEK(1)ER	2	-0.87588	1
mdm04145 Phagosome	0.233262	14	1.23	TRINITY_DN33201_c0_g1_m.22436	231	K	V-type proton ATPase subunit a3 OS=Arabidopsis thaliana OX=3702 GN=VHA-a3 PE=1 SV=1	VHA-a3	1	0.000605769	59.997	QAVVENPVTDPVSGEK(1)ADK	2	-1.1484	1
mdm04145 Phagosome	0.233262	14	1.23	TRINITY_DN33201_c0_g1_m.22436	75	K	V-type proton ATPase subunit a3 OS=Arabidopsis thaliana OX=3702 GN=VHA-a3 PE=1 SV=1	VHA-a3	1	0.00956855	74.486	FFK(1)DQMLK	2	-4.2422	1
mdm04145 Phagosome	0.233262	14	1.23	TRINITY_DN26500_c0_g1_m.8926	87	K	V-type proton ATPase subunit G OS=Citrus limon OX=2708 GN=VATG PE=3 SV=1	VATG	1	0.00133969	121.67	IHHLK(1)TEASR	2	-1.1617	2
mdm04145 Phagosome	0.233262	14	1.23	TRINITY_DN26500_c0_g1_m.8926	73	K	V-type proton ATPase subunit G OS=Citrus limon OX=2708 GN=VATG PE=3 SV=1	VATG	1	0.00484817	108.4	VAVSSGDSGANVK(1)R	2	-0.69553	1
mdm04145 Phagosome	0.233262	14	1.23	TRINITY_DN26500_c0_g1_m.8926	44	K	V-type proton ATPase subunit G OS=Citrus limon OX=2708 GN=VATG PE=3 SV=1	VATG	1	0.000723622	132.39	EEAEK(1)EIAEYR	2	-1.1698	1
mdm04145 Phagosome	0.233262	14	1.23	TRINITY_DN24845_c0_g1_m.6610	60	K	V-type proton ATPase subunit E OS=Citrus limon OX=2708 GN=VATE PE=2 SV=1	VATE	0.937116	0.0259096	142.04	K(0.063)EK(0.937)QVEVR	2	-2.4577	1
mdm04145 Phagosome	0.233262	14	1.23	TRINITY_DN24845_c0_g1_m.6610	93	K	V-type proton ATPase subunit E OS=Citrus limon OX=2708 GN=VATE PE=2 SV=1	VATE	1	2.51961e-11	270.91	VLQAQDDVVNSMK(1)DVAAK	2	1.008	2
mdm04145 Phagosome	0.233262	14	1.23	TRINITY_DN24845_c0_g1_m.6610	80	K	V-type proton ATPase subunit E OS=Citrus limon OX=2708 GN=VATE PE=2 SV=1	VATE	1	3.14951e-06	162.23	IK(1)VLQAQDDVVNSMK	2	0.48601	2
mdm04145 Phagosome	0.233262	14	1.23	TRINITY_DN24845_c0_g1_m.6610	111	K	V-type proton ATPase subunit E OS=Citrus limon OX=2708 GN=VATE PE=2 SV=1	VATE	1	0.000178775	119.07	SHHVYK(1)QLLK	2	-1.1706	2
mdm04145 Phagosome	0.233262	14	1.23	TRINITY_DN23564_c0_g1_m.5239	149	K	Ras-related protein Rab7 OS=Pisum sativum OX=3888 PE=2 SV=1		1	2.68945e-08	155.57	AWCASK(1)GNIPYFETSAK	2	4.1579	1
mdm04145 Phagosome	0.233262	14	1.23	TRINITY_DN23564_c0_g1_m.5239	32	K	Ras-related protein Rab7 OS=Pisum sativum OX=3888 PE=2 SV=1		1	0.0274954	51.43	K(1)FSNQYK	2	-4.4684	1
mdm04145 Phagosome	0.233262	14	1.23	TRINITY_DN23564_c0_g1_m.5239	31	K	Ras-related protein Rab7 OS=Pisum sativum OX=3888 PE=2 SV=1		1	2.11785e-06	142.04	TSLMNQYVNK(1)K	2	0.97536	3
mdm04145 Phagosome	0.233262	14	1.23	TRINITY_DN31532_c0_g1_m.18487	333	K	Calnexin homolog OS=Glycine max OX=3847 PE=2 SV=1		1	0.00133187	113.1	RNPAYK(1)GK	2	-3.7659	1
mdm04145 Phagosome	0.233262	14	1.23	TRINITY_DN31532_c0_g1_m.18487	130	K	Calnexin homolog OS=Glycine max OX=3847 PE=2 SV=1		1	0.00161097	101.48	YLRPQEAGWK(1)AK	2	-0.8998	1
mdm04145 Phagosome	0.233262	14	1.23	TRINITY_DN31532_c0_g1_m.18487	165	K	Calnexin homolog OS=Glycine max OX=3847 PE=2 SV=1		1	0.000773994	151.66	NPK(1)NGEYVEHHLK	2	-1.3843	5
mdm04145 Phagosome	0.233262	14	1.23	TRINITY_DN31532_c0_g1_m.18487	531	K	Calnexin homolog OS=Glycine max OX=3847 PE=2 SV=1		1	2.77279e-05	86.729	KEDEDEK(1)EDAAAPPR	2	-0.46466	2
mdm04145 Phagosome	0.233262	14	1.23	TRINITY_DN31532_c0_g1_m.18487	79	K	Calnexin homolog OS=Glycine max OX=3847 PE=2 SV=1		1	1.42472e-08	110.91	SEGHDDYGLLVSEK(1)AR	2	2.3271	1
mdm04145 Phagosome	0.233262	14	1.23	TRINITY_DN31532_c0_g1_m.18487	312	K	Calnexin homolog OS=Glycine max OX=3847 PE=2 SV=1		1	7.01158e-08	160.07	IDNPK(1)CETAPGCGEWK	2	1.2643	1
mdm04145 Phagosome	0.233262	14	1.23	TRINITY_DN31532_c0_g1_m.18487	335	K	Calnexin homolog OS=Glycine max OX=3847 PE=2 SV=1		1	1.1101e-05	110.58	GK(1)WHAPLIDNPNYK	2	-6.0864	1
mdm04145 Phagosome	0.233262	14	1.23	TRINITY_DN31532_c0_g1_m.18487	96	K	Calnexin homolog OS=Glycine max OX=3847 PE=2 SV=1		1	0.00557649	83.358	ELDEDLNLK(1)DK	2	-1.9124	1
mdm04145 Phagosome	0.233262	14	1.23	TRINITY_DN31532_c0_g1_m.18487	62	K	Calnexin homolog OS=Glycine max OX=3847 PE=2 SV=1		1	0.00305633	60	DDYNGVWK(1)R	2	-3.9622	2
mdm04145 Phagosome	0.233262	14	1.23	TRINITY_DN31532_c0_g1_m.18487	54	K	Calnexin homolog OS=Glycine max OX=3847 PE=2 SV=1		1	0.0369867	95.138	WIVSHK(1)DDYNGVWK	2	5.1572	1
mdm04145 Phagosome	0.233262	14	1.23	TRINITY_DN34212_c1_g8_m.25175	60	K	Tubulin alpha-4 chain OS=Gossypium hirsutum OX=3635 PE=2 SV=1		1	7.48009e-07	63.025	TVGGGDDAFNTFFSETGAGK(1)HVPR	3	-0.20906	1
mdm04145 Phagosome	0.233262	14	1.23	TRINITY_DN29970_c0_g1_m.15170	204	K	V-type proton ATPase catalytic subunit A OS=Citrus unshiu OX=55188 PE=2 SV=1		1	0.034614	41.824	K(1)FTMLQTWPVR	2	22.733	1
mdm04145 Phagosome	0.233262	14	1.23	TRINITY_DN29970_c0_g1_m.15170	310	K	V-type proton ATPase catalytic subunit A OS=Citrus unshiu OX=55188 PE=2 SV=1		1	0.0212809	51.456	EESVMK(1)R	2	-2.6925	1
mdm04145 Phagosome	0.233262	14	1.23	TRINITY_DN29970_c0_g1_m.15170	589	K	V-type proton ATPase catalytic subunit A OS=Citrus unshiu OX=55188 PE=2 SV=1		1	7.48152e-13	242.35	LVSQK(1)FEDPAEGEPVLVEK	2	2.0825	1
mdm04145 Phagosome	0.233262	14	1.23	TRINITY_DN29970_c0_g1_m.15170	17	K	V-type proton ATPase catalytic subunit A OS=Citrus unshiu OX=55188 PE=2 SV=1		1	4.3591e-11	265.34	LTTFEDSEK(1)ESEYGYVR	2	4.5126	1
mdm04145 Phagosome	0.233262	14	1.23	TRINITY_DN29970_c0_g1_m.15170	396	K	V-type proton ATPase catalytic subunit A OS=Citrus unshiu OX=55188 PE=2 SV=1		1	0.00874482	77.072	VK(1)CLGGPER	2	-4.3289	1
mdm04145 Phagosome	0.233262	14	1.23	TRINITY_DN29970_c0_g1_m.15170	568	K	V-type proton ATPase catalytic subunit A OS=Citrus unshiu OX=55188 PE=2 SV=1		1	0.00622521	69.641	GAGMDGQK(1)ITYTLIK	2	-3.6444	1
mdm04145 Phagosome	0.233262	14	1.23	TRINITY_DN29970_c0_g1_m.15170	575	K	V-type proton ATPase catalytic subunit A OS=Citrus unshiu OX=55188 PE=2 SV=1		1	0.000587754	125.5	ITYTLIK(1)HR	2	-4.3294	1
mdm04145 Phagosome	0.233262	14	1.23	TRINITY_DN29970_c0_g1_m.15170	222	K	V-type proton ATPase catalytic subunit A OS=Citrus unshiu OX=55188 PE=2 SV=1		1	6.27478e-08	233.59	PVASK(1)LAADTPLLTGQR	2	3.6368	2
mdm04145 Phagosome	0.233262	14	1.23	TRINITY_DN34741_c2_g4_m.26704	31	K	Ras-related protein Rab7 OS=Gossypium hirsutum OX=3635 GN=RAB7 PE=2 SV=1	RAB7	1	0.000234919	130.31	TSLMNQYVHK(1)R	2	-3.1417	1
mdm04145 Phagosome	0.233262	14	1.23	TRINITY_DN30164_c0_g1_m.15578	309	K	V-type proton ATPase subunit B3 OS=Arabidopsis thaliana OX=3702 GN=VHA-B3 PE=2 SV=1	VHA-B3	0.999984	0.000303959	55.416	KDHADVSNQLYANYAIGK(1)DVQAMK	3	-1.171	1
mdm04145 Phagosome	0.233262	14	1.23	TRINITY_DN30164_c0_g1_m.15578	282	K	V-type proton ATPase subunit B3 OS=Arabidopsis thaliana OX=3702 GN=VHA-B3 PE=2 SV=1	VHA-B3	1	0.00578939	85.821	LMK(1)SAIGEGMTR	2	-1.3861	1
mdm04145 Phagosome	0.233262	14	1.23	TRINITY_DN30164_c0_g1_m.15578	340	K	V-type proton ATPase subunit B3 OS=Arabidopsis thaliana OX=3702 GN=VHA-B3 PE=2 SV=1	VHA-B3	1	0.000411818	108.93	K(1)FVAQGAYDTR	2	-2.9707	1
mdm04145 Phagosome	0.233262	14	1.23	TRINITY_DN26086_c0_g1_m.8320	95	K	V-type proton ATPase subunit D OS=Arabidopsis thaliana OX=3702 GN=VHA-D PE=1 SV=2	VHA-D	1	3.11887e-05	88.42	HTVLENVQNASLK(1)VR	2	1.1332	1
mdm04145 Phagosome	0.233262	14	1.23	TRINITY_DN26086_c0_g1_m.8320	110	K	V-type proton ATPase subunit D OS=Arabidopsis thaliana OX=3702 GN=VHA-D PE=1 SV=2	VHA-D	1	0.00101801	187.51	LPK(1)FEYFTEGETK	2	-1.7452	1
mdm04145 Phagosome	0.233262	14	1.23	TRINITY_DN26638_c0_g1_m.9137	88	K	Calreticulin OS=Beta vulgaris OX=161934 PE=2 SV=1		1	0.000170669	107.6	WNGDANDK(1)GIQTSEDYR	2	2.5434	1
mdm04145 Phagosome	0.233262	14	1.23	TRINITY_DN26638_c0_g1_m.9137	126	K	Calreticulin OS=Beta vulgaris OX=161934 PE=2 SV=1		1	0.001218	71.219	HEQK(1)LDCGGGYMK	2	-0.46258	1
mdm04145 Phagosome	0.233262	14	1.23	TRINITY_DN34271_c0_g1_m.25341	81	K	Calreticulin-3 OS=Arabidopsis thaliana OX=3702 GN=CRT3 PE=1 SV=2	CRT3	1	3.34133e-05	111.98	GIQTTSDAK(1)HFAISAK	2	0.12159	1
mdm04145 Phagosome	0.233262	14	1.23	TRINITY_DN34271_c0_g1_m.25341	363	K	Calreticulin-3 OS=Arabidopsis thaliana OX=3702 GN=CRT3 PE=1 SV=2	CRT3	1	0.00242612	99.174	ESEK(1)EAFEEAEK	2	-1.196	1
mdm04145 Phagosome	0.233262	14	1.23	TRINITY_DN34271_c0_g1_m.25341	88	K	Calreticulin-3 OS=Arabidopsis thaliana OX=3702 GN=CRT3 PE=1 SV=2	CRT3	1	7.27102e-07	154.94	HFAISAK(1)IPEFSNK	2	-3.7416	2
mdm04145 Phagosome	0.233262	14	1.23	TRINITY_DN34271_c0_g1_m.25341	64	K	Calreticulin-3 OS=Arabidopsis thaliana OX=3702 GN=CRT3 PE=1 SV=2	CRT3	1	1.79467e-05	156.73	HTAGK(1)WHGDPDDK	2	-1.2673	2
mdm04145 Phagosome	0.233262	14	1.23	TRINITY_DN34271_c0_g1_m.25341	72	K	Calreticulin-3 OS=Arabidopsis thaliana OX=3702 GN=CRT3 PE=1 SV=2	CRT3	1	0.00580418	75.5	WHGDPDDK(1)GIQTTSDAK	3	-4.2961	1
mdm04145 Phagosome	0.233262	14	1.23	TRINITY_DN34271_c0_g1_m.25341	295	K	Calreticulin-3 OS=Arabidopsis thaliana OX=3702 GN=CRT3 PE=1 SV=2	CRT3	0.999996	0.0349486	53.679	IKNPNYK(1)GK	2	-3.3539	1
mdm00750 Vitamin B6 metabolism	0.202267	4	1.68	TRINITY_DN30142_c0_g1_m.15538	181	K	Probable pyridoxal 5'-phosphate synthase subunit PDX2 OS=Arabidopsis thaliana OX=3702 GN=PDX2 PE=1 SV=1	PDX2	1	1.36454e-15	267.63	EIESNSAVGGQEGK(1)AASEDR	2	0.80406	3
mdm00750 Vitamin B6 metabolism	0.202267	4	1.68	TRINITY_DN25091_c0_g1_m.6932	204	K	Probable pyridoxal 5'-phosphate synthase subunit PDX1 OS=Hevea brasiliensis OX=3981 GN=PDX1 PE=2 SV=1	PDX1	1	0.00020368	122.51	NMDDDEVFTFAK(1)K	2	-1.7798	1
mdm00750 Vitamin B6 metabolism	0.202267	4	1.68	TRINITY_DN25172_c0_g1_m.7040	501	K	"Threonine synthase, chloroplastic OS=Solanum tuberosum OX=4113 PE=2 SV=1"		1	4.47465e-06	140.05	FTQSK(1)IDYHSK	2	-1.6936	1
mdm00750 Vitamin B6 metabolism	0.202267	4	1.68	TRINITY_DN25172_c0_g1_m.7040	496	K	"Threonine synthase, chloroplastic OS=Solanum tuberosum OX=4113 PE=2 SV=1"		1	2.75237e-08	172.92	TVVVSTAHGLK(1)FTQSK	2	3.7502	1
mdm00750 Vitamin B6 metabolism	0.202267	4	1.68	TRINITY_DN33320_c0_g1_m.22750	528	K	"Threonine synthase, chloroplastic OS=Solanum tuberosum OX=4113 PE=2 SV=1"		1	0.00128235	78.932	FTQSK(1)VDYHSK	2	-1.8633	1
mdm04146 Peroxisome	0.0373635	19	1.5	TRINITY_DN27460_c0_g1_m.10517	231	K	"Superoxide dismutase [Mn], mitochondrial OS=Prunus persica OX=3760 GN=SOD PE=2 SV=1"	SOD	1	3.6657e-05	135.28	NVRPDYLK(1)NIWK	2	-2.4379	1
mdm04146 Peroxisome	0.0373635	19	1.5	TRINITY_DN27460_c0_g1_m.10517	89	K	"Superoxide dismutase [Mn], mitochondrial OS=Prunus persica OX=3760 GN=SOD PE=2 SV=1"	SOD	1	5.25518e-19	165.7	HHQTYVTNYNK(1)ALEQLHDAIAK	3	-2.5561	2
mdm04146 Peroxisome	0.0373635	19	1.5	TRINITY_DN27460_c0_g1_m.10517	100	K	"Superoxide dismutase [Mn], mitochondrial OS=Prunus persica OX=3760 GN=SOD PE=2 SV=1"	SOD	1	1.10549e-05	69.613	ALEQLHDAIAK(1)GDAPTVAK	2	0.068769	1
mdm04146 Peroxisome	0.0373635	19	1.5	TRINITY_DN34519_c3_g1_m.26036	163	K	Catalase isozyme 1 OS=Gossypium hirsutum OX=3635 GN=CAT1 PE=2 SV=2	CAT1	0.978452	0.00161408	56.943	FPDMVHSLK(0.022)PNPK(0.978)SHIQENWR	3	-3.0638	1
mdm04146 Peroxisome	0.0373635	19	1.5	TRINITY_DN29333_c0_g1_m.13928	158	K	Serine--glyoxylate aminotransferase OS=Arabidopsis thaliana OX=3702 GN=AGT1 PE=1 SV=2	AGT1	1	1.55487e-05	108.91	AICIVHNETATGVTNNLAK(1)VR	3	-1.6874	1
mdm04146 Peroxisome	0.0373635	19	1.5	TRINITY_DN29333_c0_g1_m.13928	139	K	Serine--glyoxylate aminotransferase OS=Arabidopsis thaliana OX=3702 GN=AGT1 PE=1 SV=2	AGT1	1	2.67955e-06	69.94	AHTIK(1)AICIVHNETATGVTNNLAK	3	1.5909	1
mdm04146 Peroxisome	0.0373635	19	1.5	TRINITY_DN29333_c0_g1_m.13928	45	K	Serine--glyoxylate aminotransferase OS=Arabidopsis thaliana OX=3702 GN=AGT1 PE=1 SV=2	AGT1	1	0.000453486	95.345	SPAIPAMTK(1)TLIEDVK	2	1.8688	3
mdm04146 Peroxisome	0.0373635	19	1.5	TRINITY_DN29333_c0_g1_m.13928	340	K	Serine--glyoxylate aminotransferase OS=Arabidopsis thaliana OX=3702 GN=AGT1 PE=1 SV=2	AGT1	1	3.39279e-05	208.63	YNMSLGLGLNK(1)IAGK	2	-1.2033	3
mdm04146 Peroxisome	0.0373635	19	1.5	TRINITY_DN29333_c0_g1_m.13928	223	K	Serine--glyoxylate aminotransferase OS=Arabidopsis thaliana OX=3702 GN=AGT1 PE=1 SV=2	AGT1	1	0.0255565	45.489	AMEASK(1)SSK	2	-4.1782	1
mdm04146 Peroxisome	0.0373635	19	1.5	TRINITY_DN27471_c0_g1_m.10537	119	K	Isocitrate dehydrogenase [NADP] OS=Nicotiana tabacum OX=4097 PE=2 SV=1		1	0.00065939	187.8	EFNLK(1)HMWR	2	-2.9999	2
mdm04146 Peroxisome	0.0373635	19	1.5	TRINITY_DN27471_c0_g1_m.10537	401	K	Isocitrate dehydrogenase [NADP] OS=Nicotiana tabacum OX=4097 PE=2 SV=1		1	0.000658545	88.42	LEAACIGTVESGK(1)MTK	2	3.7963	2
mdm04146 Peroxisome	0.0373635	19	1.5	TRINITY_DN27471_c0_g1_m.10537	414	K	Isocitrate dehydrogenase [NADP] OS=Nicotiana tabacum OX=4097 PE=2 SV=1		1	0.000409481	125.17	DLALIIHGSK(1)LSR	2	-1.9367	1
mdm04146 Peroxisome	0.0373635	19	1.5	TRINITY_DN27471_c0_g1_m.10537	268	K	Isocitrate dehydrogenase [NADP] OS=Nicotiana tabacum OX=4097 PE=2 SV=1		1	9.38054e-07	286.85	SK(1)FEAAGIWYEHR	2	2.7451	1
mdm04146 Peroxisome	0.0373635	19	1.5	TRINITY_DN27471_c0_g1_m.10537	404	K	Isocitrate dehydrogenase [NADP] OS=Nicotiana tabacum OX=4097 PE=2 SV=1		1	1.21464e-05	133.49	MTK(1)DLALIIHGSK	2	-1.4263	4
mdm04146 Peroxisome	0.0373635	19	1.5	TRINITY_DN31923_c1_g1_m.19398	74	K	Peroxisomal acyl-coenzyme A oxidase 1 OS=Arabidopsis thaliana OX=3702 GN=ACX1 PE=1 SV=1	ACX1	1	0.0159456	60.001	AAHAWK(1)R	2	-4.5066	1
mdm04146 Peroxisome	0.0373635	19	1.5	TRINITY_DN34519_c3_g1_m.26035	243	K	Catalase isozyme 1 OS=Gossypium hirsutum OX=3635 GN=CAT1 PE=2 SV=2	CAT1	1	0.000744362	95.138	HAEK(1)FPLPPAIINGR	2	-0.6441	2
mdm04146 Peroxisome	0.0373635	19	1.5	TRINITY_DN34519_c3_g1_m.26035	319	K	Catalase isozyme 1 OS=Gossypium hirsutum OX=3635 GN=CAT1 PE=2 SV=2	CAT1	1	0.02066	76.605	SLGQK(1)VASR	2	-5.359	1
mdm04146 Peroxisome	0.0373635	19	1.5	TRINITY_DN34519_c3_g1_m.26035	53	K	Catalase isozyme 1 OS=Gossypium hirsutum OX=3635 GN=CAT1 PE=2 SV=2	CAT1	1	4.61418e-12	236.75	HMEGSGVNTYTLINK(1)AGK	2	1.7779	1
mdm04146 Peroxisome	0.0373635	19	1.5	TRINITY_DN34519_c3_g1_m.26035	71	K	Catalase isozyme 1 OS=Gossypium hirsutum OX=3635 GN=CAT1 PE=2 SV=2	CAT1	1	6.20624e-09	150.93	FHWKPTCGVK(1)SLLEDEAIR	3	-2.8499	1
mdm04146 Peroxisome	0.0373635	19	1.5	TRINITY_DN34519_c3_g1_m.26035	61	K	Catalase isozyme 1 OS=Gossypium hirsutum OX=3635 GN=CAT1 PE=2 SV=2	CAT1	1	0.00055803	105.04	AHYVK(1)FHWK	2	-3.357	5
mdm04146 Peroxisome	0.0373635	19	1.5	TRINITY_DN34519_c3_g1_m.26035	65	K	Catalase isozyme 1 OS=Gossypium hirsutum OX=3635 GN=CAT1 PE=2 SV=2	CAT1	1	6.95609e-06	146.27	FHWK(1)PTCGVK	2	-3.4618	1
mdm04146 Peroxisome	0.0373635	19	1.5	TRINITY_DN34519_c3_g1_m.26035	262	K	Catalase isozyme 1 OS=Gossypium hirsutum OX=3635 GN=CAT1 PE=2 SV=2	CAT1	1	0.000482488	85.821	TIPK(1)EDNFTQAGIR	2	0.88692	1
mdm04146 Peroxisome	0.0373635	19	1.5	TRINITY_DN30911_c0_g1_m.17097	232	K	Peroxisomal membrane protein PEX14 OS=Arabidopsis thaliana OX=3702 GN=PEX14 PE=1 SV=2	PEX14	1	0.000409481	124.06	ASQEMLNSK(1)NEER	2	-1.7542	2
mdm04146 Peroxisome	0.0373635	19	1.5	TRINITY_DN33448_c0_g1_m.23106	80	K	Long chain acyl-CoA synthetase 1 OS=Arabidopsis thaliana OX=3702 GN=LACS1 PE=2 SV=1	LACS1	1	0.000892404	87.251	TYK(1)EVHEEVLHIGSALR	3	-2.5035	1
mdm04146 Peroxisome	0.0373635	19	1.5	TRINITY_DN31841_c0_g1_m.19210	54	K	"Long chain acyl-CoA synthetase 7, peroxisomal OS=Arabidopsis thaliana OX=3702 GN=LACS7 PE=1 SV=2"	LACS7	1	0.000728595	113.7	LQTGK(1)WNVYR	2	-5.6471	1
mdm04146 Peroxisome	0.0373635	19	1.5	TRINITY_DN32117_c0_g1_m.19819	308	K	"Isocitrate dehydrogenase [NADP], chloroplastic/mitochondrial OS=Arabidopsis thaliana OX=3702 GN=At5g14590 PE=1 SV=1"	At5g14590	1	0.000643651	92.445	QK(1)FEEHSIWYEHR	3	-3.3923	1
mdm04146 Peroxisome	0.0373635	19	1.5	TRINITY_DN32117_c0_g1_m.19819	441	K	"Isocitrate dehydrogenase [NADP], chloroplastic/mitochondrial OS=Arabidopsis thaliana OX=3702 GN=At5g14590 PE=1 SV=1"	At5g14590	1	3.96703e-05	110.58	LEASCIETVETGK(1)MTK	2	4.6243	1
mdm04146 Peroxisome	0.0373635	19	1.5	TRINITY_DN32117_c0_g1_m.19819	222	K	"Isocitrate dehydrogenase [NADP], chloroplastic/mitochondrial OS=Arabidopsis thaliana OX=3702 GN=At5g14590 PE=1 SV=1"	At5g14590	1	0.00225372	62.271	ATDTIIEGPGK(1)LK	2	-0.78644	1
mdm04146 Peroxisome	0.0373635	19	1.5	TRINITY_DN29032_c1_g3_m.13375	103	K	(S)-2-hydroxy-acid oxidase GLO1 OS=Arabidopsis thaliana OX=3702 GN=GLO1 PE=1 SV=1	GLO1	1	0.000835487	112.7	NFEGLDLGK(1)MDK	2	-2.7182	3
mdm04146 Peroxisome	0.0373635	19	1.5	TRINITY_DN29032_c1_g3_m.13375	106	K	(S)-2-hydroxy-acid oxidase GLO1 OS=Arabidopsis thaliana OX=3702 GN=GLO1 PE=1 SV=1	GLO1	1	2.56082e-19	295.93	MDK(1)ADDSGLGSYVAGQIDR	2	4.7054	3
mdm04146 Peroxisome	0.0373635	19	1.5	TRINITY_DN29032_c1_g3_m.13375	82	K	(S)-2-hydroxy-acid oxidase GLO1 OS=Arabidopsis thaliana OX=3702 GN=GLO1 PE=1 SV=1	GLO1	1	0.0157408	106.93	RESDIK(1)NR	2	-4.4913	1
mdm04146 Peroxisome	0.0373635	19	1.5	TRINITY_DN34490_c2_g2_m.25963	216	K	"Malonyl-CoA decarboxylase, mitochondrial OS=Mus musculus OX=10090 GN=Mlycd PE=1 SV=1"	Mlycd	1	0.0283543	46.033	ALDSHLK(1)EK	2	-1.9673	1
mdm04146 Peroxisome	0.0373635	19	1.5	TRINITY_DN31011_c0_g2_m.17342	340	K	"Acyl-coenzyme A oxidase 4, peroxisomal OS=Arabidopsis thaliana OX=3702 GN=ACX4 PE=1 SV=1"	ACX4	1	0.00327254	76.563	LYESGK(1)MTAGQASLGK	2	2.0259	1
mdm04146 Peroxisome	0.0373635	19	1.5	TRINITY_DN29177_c0_g1_m.13648	82	K	Protein Mpv17 OS=Danio rerio OX=7955 GN=mpv17 PE=2 SV=1	mpv17	1	1.8423e-05	76.494	FK(1)AAEQHSSLSDSHGASQDVTK	3	-0.30675	1
mdm04146 Peroxisome	0.0373635	19	1.5	TRINITY_DN29032_c1_g6_m.13379	106	K	(S)-2-hydroxy-acid oxidase GLO1 OS=Arabidopsis thaliana OX=3702 GN=GLO1 PE=1 SV=1	GLO1	1	1.68555e-12	173.19	MDK(1)ADDSGLASYVAGQVDR	2	5.1836	1
mdm04146 Peroxisome	0.0373635	19	1.5	TRINITY_DN28394_c0_g1_m.12193	189	K	Peroxisome biogenesis protein 19-1 OS=Arabidopsis thaliana OX=3702 GN=PEX19-1 PE=1 SV=1	PEX19-1	1	0.00411876	73.655	YPK(1)WLAEHEASLR	2	1.8224	1
mdm04146 Peroxisome	0.0373635	19	1.5	TRINITY_DN23762_c0_g1_m.5447	158	K	Superoxide dismutase [Cu-Zn] OS=Spinacia oleracea OX=3562 GN=SODCC PE=2 SV=1	SODCC	1	3.10041e-05	281.24	GGHELSK(1)TTGNAGGR	2	-1.4361	4
mdm04146 Peroxisome	0.0373635	19	1.5	TRINITY_DN30949_c4_g1_m.17184	69	K	"3-ketoacyl-CoA thiolase 2, peroxisomal OS=Arabidopsis thaliana OX=3702 GN=PED1 PE=1 SV=2"	PED1	1	1.9594e-05	117.03	GGFK(1)DTHADDLLAPVLK	2	1.8363	1
mdm04146 Peroxisome	0.0373635	19	1.5	TRINITY_DN30949_c4_g1_m.17184	457	K	"3-ketoacyl-CoA thiolase 2, peroxisomal OS=Arabidopsis thaliana OX=3702 GN=PED1 PE=1 SV=2"	PED1	1	0.00159904	96.946	VVGASGLLSK(1)DAR	2	-4.7785	1
mdm04146 Peroxisome	0.0373635	19	1.5	TRINITY_DN30949_c4_g1_m.17184	242	K	"3-ketoacyl-CoA thiolase 2, peroxisomal OS=Arabidopsis thaliana OX=3702 GN=PED1 PE=1 SV=2"	PED1	1	0.0110914	76.196	FKDEIIPVATK(1)IVDPK	2	1.3366	1
mdm04146 Peroxisome	0.0373635	19	1.5	TRINITY_DN25616_c0_g1_m.7639	78	K	Superoxide dismutase [Cu-Zn] 2 OS=Mesembryanthemum crystallinum OX=3544 GN=SODCC.2 PE=2 SV=1	SODCC.2	1	1.3823e-05	126.82	EHGAPTDK(1)ER	2	-3.2576	1
mdm00562 Inositol phosphate metabolism	0.590041	10	0.98	TRINITY_DN22616_c0_g1_m.4341	4	K	"Triosephosphate isomerase, cytosolic OS=Petunia hybrida OX=4102 GN=TPIP1 PE=2 SV=1"	TPIP1	1	0.000709313	134.85	K(1)FFVGGNWK	2	-4.7711	2
mdm00562 Inositol phosphate metabolism	0.590041	10	0.98	TRINITY_DN22616_c0_g1_m.4341	191	K	"Triosephosphate isomerase, cytosolic OS=Petunia hybrida OX=4102 GN=TPIP1 PE=2 SV=1"	TPIP1	1	0.00448237	47.57	K(1)WLHENVSPEVAATTR	3	-3.5999	1
mdm00562 Inositol phosphate metabolism	0.590041	10	0.98	TRINITY_DN22616_c0_g1_m.4341	70	K	"Triosephosphate isomerase, cytosolic OS=Petunia hybrida OX=4102 GN=TPIP1 PE=2 SV=1"	TPIP1	1	8.5856e-13	126.63	SILRPDFHVAAQNVWVK(1)K	3	-3.0842	1
mdm00562 Inositol phosphate metabolism	0.590041	10	0.98	TRINITY_DN22616_c0_g1_m.4341	12	K	"Triosephosphate isomerase, cytosolic OS=Petunia hybrida OX=4102 GN=TPIP1 PE=2 SV=1"	TPIP1	1	1.07998e-12	215.93	FFVGGNWK(1)CNGTTEEVK	2	6.4481	7
mdm00562 Inositol phosphate metabolism	0.590041	10	0.98	TRINITY_DN27933_c0_g1_m.11355	114	K	"Bifunctional phosphatase IMPL2, chloroplastic OS=Arabidopsis thaliana OX=3702 GN=HISN7 PE=1 SV=1"	HISN7	0.999959	0.000721233	56.943	SK(1)FEILDKEDFSPVTIADK	3	-3.8647	1
mdm00562 Inositol phosphate metabolism	0.590041	10	0.98	TRINITY_DN35494_c0_g1_m.28950	191	K	"Phosphatidylinositol 3,4,5-trisphosphate 3-phosphatase and protein-tyrosine-phosphatase PTEN2A OS=Arabidopsis thaliana OX=3702 GN=PTEN2A PE=1 SV=1"	PTEN2A	1	0.0285389	42.075	FFETHHK(1)DK	2	-0.35246	1
mdm00562 Inositol phosphate metabolism	0.590041	10	0.98	TRINITY_DN35494_c0_g1_m.28950	184	K	"Phosphatidylinositol 3,4,5-trisphosphate 3-phosphatase and protein-tyrosine-phosphatase PTEN2A OS=Arabidopsis thaliana OX=3702 GN=PTEN2A PE=1 SV=1"	PTEN2A	1	0.0233057	52.837	NHMEEVIK(1)FFETHHK	3	-2.463	1
mdm00562 Inositol phosphate metabolism	0.590041	10	0.98	TRINITY_DN35714_c3_g1_m.29664	38	K	Inositol monophosphatase 3 OS=Solanum lycopersicum OX=4081 GN=IMP3 PE=1 SV=1	IMP3	1	0.00211623	55.604	HVEHK(1)GQVDLVTETDK	3	-2.1333	1
mdm00562 Inositol phosphate metabolism	0.590041	10	0.98	TRINITY_DN35714_c3_g1_m.29664	33	K	Inositol monophosphatase 3 OS=Solanum lycopersicum OX=4081 GN=IMP3 PE=1 SV=1	IMP3	1	0.000953507	139.78	KGFYQTK(1)HVEHK	3	-4.194	1
mdm00562 Inositol phosphate metabolism	0.590041	10	0.98	TRINITY_DN35714_c3_g1_m.29664	186	K	Inositol monophosphatase 3 OS=Solanum lycopersicum OX=4081 GN=IMP3 PE=1 SV=1	IMP3	1	0.00159643	142.36	LNSLLFK(1)VR	2	-5.3825	1
mdm00562 Inositol phosphate metabolism	0.590041	10	0.98	TRINITY_DN35714_c3_g1_m.29664	242	K	Inositol monophosphatase 3 OS=Solanum lycopersicum OX=4081 GN=IMP3 PE=1 SV=1	IMP3	1	3.94754e-07	97.268	EAGGLVYDPSGK(1)DFDITSQR	2	1.4372	1
mdm00562 Inositol phosphate metabolism	0.590041	10	0.98	TRINITY_DN34515_c1_g1_m.26020	308	K	Inositol-3-phosphate synthase OS=Sesamum indicum OX=4182 PE=2 SV=1		1	6.7315e-08	200.82	NTTLIGGDDFK(1)SGQTK	2	1.3347	1
mdm00562 Inositol phosphate metabolism	0.590041	10	0.98	TRINITY_DN34515_c1_g1_m.26020	95	K	Inositol-3-phosphate synthase OS=Sesamum indicum OX=4182 PE=2 SV=1		1	1.12506e-12	149.14	DK(1)VQQANYFGSLTQASSIR	2	0.5621	1
mdm00562 Inositol phosphate metabolism	0.590041	10	0.98	TRINITY_DN34515_c1_g1_m.26020	446	K	Inositol-3-phosphate synthase OS=Sesamum indicum OX=4182 PE=2 SV=1		1	3.13205e-05	123.5	IQFK(1)AEGEGK	2	-3.4709	1
mdm00562 Inositol phosphate metabolism	0.590041	10	0.98	TRINITY_DN34515_c1_g1_m.26020	47	K	Inositol-3-phosphate synthase OS=Sesamum indicum OX=4182 PE=2 SV=1		0.987281	0.000736814	150.44	GTYQWIVK(0.013)PK(0.987)TVK	2	0.63841	1
mdm00562 Inositol phosphate metabolism	0.590041	10	0.98	TRINITY_DN34515_c1_g1_m.26020	211	K	Inositol-3-phosphate synthase OS=Sesamum indicum OX=4182 PE=2 SV=1		1	0.0116241	78.864	KEQVEQVIK(1)DIR	2	-1.8865	1
mdm00562 Inositol phosphate metabolism	0.590041	10	0.98	TRINITY_DN34515_c1_g1_m.26020	54	K	Inositol-3-phosphate synthase OS=Sesamum indicum OX=4182 PE=2 SV=1		1	0.000450624	115.41	YEFK(1)TDTHVPK	2	-0.3263	1
mdm00562 Inositol phosphate metabolism	0.590041	10	0.98	TRINITY_DN25412_c0_g1_m.7351	217	K	"Triosephosphate isomerase, chloroplastic OS=Fragaria ananassa OX=3747 GN=TPI PE=2 SV=1"	TPI	1	8.27449e-07	191.95	DIGAK(1)WVILGHSER	2	4.8274	3
mdm00562 Inositol phosphate metabolism	0.590041	10	0.98	TRINITY_DN25412_c0_g1_m.7351	379	K	"Triosephosphate isomerase, chloroplastic OS=Fragaria ananassa OX=3747 GN=TPI PE=2 SV=1"	TPI	1	0.0255652	51.569	GPEFATIVNSVTAK(1)K	2	-0.26506	1
mdm00562 Inositol phosphate metabolism	0.590041	10	0.98	TRINITY_DN25412_c0_g1_m.7351	321	K	"Triosephosphate isomerase, chloroplastic OS=Fragaria ananassa OX=3747 GN=TPI PE=2 SV=1"	TPI	1	4.51969e-05	117.21	DWLK(1)NNVSAEVASK	2	-1.2464	1
mdm00562 Inositol phosphate metabolism	0.590041	10	0.98	TRINITY_DN25412_c0_g1_m.7351	141	K	"Triosephosphate isomerase, chloroplastic OS=Fragaria ananassa OX=3747 GN=TPI PE=2 SV=1"	TPI	1	4.14189e-05	147.19	FFVGGNWK(1)CNGTK	2	36.709	3
mdm00562 Inositol phosphate metabolism	0.590041	10	0.98	TRINITY_DN25412_c0_g1_m.7351	239	K	"Triosephosphate isomerase, chloroplastic OS=Fragaria ananassa OX=3747 GN=TPI PE=2 SV=1"	TPI	1	2.19172e-05	180.81	RHVIGEDDQFIGK(1)K	2	-0.9943	4
mdm00562 Inositol phosphate metabolism	0.590041	10	0.98	TRINITY_DN25412_c0_g1_m.7351	331	K	"Triosephosphate isomerase, chloroplastic OS=Fragaria ananassa OX=3747 GN=TPI PE=2 SV=1"	TPI	1	0.00739035	110.88	NNVSAEVASK(1)TR	2	-3.0951	1
mdm00562 Inositol phosphate metabolism	0.590041	10	0.98	TRINITY_DN33651_c5_g1_m.23644	533	K	Phosphoinositide phospholipase C 2 OS=Arabidopsis thaliana OX=3702 GN=PLC2 PE=1 SV=1	PLC2	1	0.0223632	56.202	TGPHNEVFDPK(1)AK	2	-0.58781	1
mdm00562 Inositol phosphate metabolism	0.590041	10	0.98	TRINITY_DN33651_c5_g1_m.23644	449	K	Phosphoinositide phospholipase C 2 OS=Arabidopsis thaliana OX=3702 GN=PLC2 PE=1 SV=1	PLC2	1	0.00845486	59.645	AIETHGK(1)DIVR	2	-1.1071	1
mdm00562 Inositol phosphate metabolism	0.590041	10	0.98	TRINITY_DN30183_c0_g1_m.15616	348	K	Multiple inositol polyphosphate phosphatase 1 OS=Dictyostelium discoideum OX=44689 GN=mipp1 PE=1 SV=1	mipp1	1	0.0165564	48.157	HAPGSYEK(1)AR	2	-0.70461	1
mdm00562 Inositol phosphate metabolism	0.590041	10	0.98	TRINITY_DN34964_c6_g1_m.27354	457	K	Phosphoinositide phospholipase C 4 OS=Arabidopsis thaliana OX=3702 GN=PLC4 PE=2 SV=2	PLC4	1	0.000144495	76.009	KPEFLMHNQTLFDPK(1)VK	3	-0.66187	2
mdm00562 Inositol phosphate metabolism	0.590041	10	0.98	TRINITY_DN29273_c0_g2_m.13827	81	K	SAL1 phosphatase OS=Arabidopsis thaliana OX=3702 GN=SAL1 PE=1 SV=1	SAL1	1	0.000531663	125.17	VQK(1)TLLQSDVHSK	2	2.7393	1
mdm00562 Inositol phosphate metabolism	0.590041	10	0.98	TRINITY_DN29273_c0_g2_m.13827	91	K	SAL1 phosphatase OS=Arabidopsis thaliana OX=3702 GN=SAL1 PE=1 SV=1	SAL1	1	0.000180158	124.46	TLLQSDVHSK(1)SDK	2	-1.0968	1
mdm00562 Inositol phosphate metabolism	0.590041	10	0.98	TRINITY_DN29273_c0_g2_m.13827	176	K	SAL1 phosphatase OS=Arabidopsis thaliana OX=3702 GN=SAL1 PE=1 SV=1	SAL1	1	0.000238315	85.742	EDVLSAIDSGK(1)SEGGSSGR	2	-0.37603	1
mdm00780 Biotin metabolism	0.434993	3	1.26	TRINITY_DN27441_c0_g1_m.10482	243	K	"3-oxoacyl-[acyl-carrier-protein] reductase, chloroplastic OS=Cuphea lanceolata OX=3930 GN=CLKR27 PE=2 SV=1"	CLKR27	1	0.00608841	60.892	SVAK(1)EYSSR	2	-1.9429	1
mdm00780 Biotin metabolism	0.434993	3	1.26	TRINITY_DN31920_c0_g1_m.19385	16	K	"Bifunctional dethiobiotin synthetase/7,8-diamino-pelargonic acid aminotransferase, mitochondrial OS=Arabidopsis thaliana OX=3702 GN=BIO3-BIO1 PE=1 SV=1"	BIO3-BIO1	1	0.00558303	47.915	WYK(1)DPQTNLNIVSEGR	2	2.7747	1
mdm00780 Biotin metabolism	0.434993	3	1.26	TRINITY_DN26987_c0_g1_m.9716	282	K	"Enoyl-[acyl-carrier-protein] reductase [NADH], chloroplastic OS=Arabidopsis thaliana OX=3702 GN=MOD1 PE=1 SV=1"	MOD1	1	0.00320376	86.798	IIPGYGGGMSSAK(1)AALESDTR	2	-4.2349	1
mdm00780 Biotin metabolism	0.434993	3	1.26	TRINITY_DN26987_c0_g1_m.9716	143	K	"Enoyl-[acyl-carrier-protein] reductase [NADH], chloroplastic OS=Arabidopsis thaliana OX=3702 GN=MOD1 PE=1 SV=1"	MOD1	1	0.0149908	63.301	GK(1)FDESR	2	-6.3398	1
mdm00630 Glyoxylate and dicarboxylate metabolism	2.20372e-10	31	3.08	TRINITY_DN27224_c0_g1_m.10078	32	K	"Glycine cleavage system H protein 2, mitochondrial OS=Arabidopsis thaliana OX=3702 GN=GDH2 PE=2 SV=1"	GDH2	1	0.00215653	83.775	DLK(1)YADSHEWVK	2	2.6405	1
mdm00630 Glyoxylate and dicarboxylate metabolism	2.20372e-10	31	3.08	TRINITY_DN27224_c0_g1_m.10078	154	K	"Glycine cleavage system H protein 2, mitochondrial OS=Arabidopsis thaliana OX=3702 GN=GDH2 PE=2 SV=1"	GDH2	1	0.000780308	102.46	FCEEEDGK(1)H	2	-1.4878	1
mdm00630 Glyoxylate and dicarboxylate metabolism	2.20372e-10	31	3.08	TRINITY_DN34519_c3_g1_m.26036	163	K	Catalase isozyme 1 OS=Gossypium hirsutum OX=3635 GN=CAT1 PE=2 SV=2	CAT1	0.978452	0.00161408	56.943	FPDMVHSLK(0.022)PNPK(0.978)SHIQENWR	3	-3.0638	1
mdm00630 Glyoxylate and dicarboxylate metabolism	2.20372e-10	31	3.08	TRINITY_DN32842_c0_g1_m.21506	153	K	"Formyltetrahydrofolate deformylase 1, mitochondrial OS=Arabidopsis thaliana OX=3702 GN=PURU1 PE=1 SV=1"	PURU1	1	0.0360788	47.349	VPDHDPK(1)YR	2	-4.0664	1
mdm00630 Glyoxylate and dicarboxylate metabolism	2.20372e-10	31	3.08	TRINITY_DN29333_c0_g1_m.13928	158	K	Serine--glyoxylate aminotransferase OS=Arabidopsis thaliana OX=3702 GN=AGT1 PE=1 SV=2	AGT1	1	1.55487e-05	108.91	AICIVHNETATGVTNNLAK(1)VR	3	-1.6874	1
mdm00630 Glyoxylate and dicarboxylate metabolism	2.20372e-10	31	3.08	TRINITY_DN29333_c0_g1_m.13928	139	K	Serine--glyoxylate aminotransferase OS=Arabidopsis thaliana OX=3702 GN=AGT1 PE=1 SV=2	AGT1	1	2.67955e-06	69.94	AHTIK(1)AICIVHNETATGVTNNLAK	3	1.5909	1
mdm00630 Glyoxylate and dicarboxylate metabolism	2.20372e-10	31	3.08	TRINITY_DN29333_c0_g1_m.13928	45	K	Serine--glyoxylate aminotransferase OS=Arabidopsis thaliana OX=3702 GN=AGT1 PE=1 SV=2	AGT1	1	0.000453486	95.345	SPAIPAMTK(1)TLIEDVK	2	1.8688	3
mdm00630 Glyoxylate and dicarboxylate metabolism	2.20372e-10	31	3.08	TRINITY_DN29333_c0_g1_m.13928	340	K	Serine--glyoxylate aminotransferase OS=Arabidopsis thaliana OX=3702 GN=AGT1 PE=1 SV=2	AGT1	1	3.39279e-05	208.63	YNMSLGLGLNK(1)IAGK	2	-1.2033	3
mdm00630 Glyoxylate and dicarboxylate metabolism	2.20372e-10	31	3.08	TRINITY_DN29333_c0_g1_m.13928	223	K	Serine--glyoxylate aminotransferase OS=Arabidopsis thaliana OX=3702 GN=AGT1 PE=1 SV=2	AGT1	1	0.0255565	45.489	AMEASK(1)SSK	2	-4.1782	1
mdm00630 Glyoxylate and dicarboxylate metabolism	2.20372e-10	31	3.08	TRINITY_DN30922_c0_g1_m.17123	203	K	Serine hydroxymethyltransferase 4 OS=Arabidopsis thaliana OX=3702 GN=SHM4 PE=1 SV=1	SHM4	1	0.000925122	108.93	LEEK(1)ALDFRPK	2	-2.1834	2
mdm00630 Glyoxylate and dicarboxylate metabolism	2.20372e-10	31	3.08	TRINITY_DN30922_c0_g1_m.17123	462	K	Serine hydroxymethyltransferase 4 OS=Arabidopsis thaliana OX=3702 GN=SHM4 PE=1 SV=1	SHM4	1	0.000231843	114.64	DFNK(1)GLVNNK	2	-3.9835	1
mdm00630 Glyoxylate and dicarboxylate metabolism	2.20372e-10	31	3.08	TRINITY_DN30425_c0_g1_m.16091	78	K	Phosphoglycolate phosphatase 2 OS=Arabidopsis thaliana OX=3702 GN=PGLP2 PE=1 SV=1	PGLP2	1	0.00121518	69.276	DPSNK(1)IQPDFYTSK	2	-0.11554	1
mdm00630 Glyoxylate and dicarboxylate metabolism	2.20372e-10	31	3.08	TRINITY_DN32283_c1_g1_m.20203	281	K	Oxalate--CoA ligase OS=Arabidopsis thaliana OX=3702 GN=AAE3 PE=1 SV=1	AAE3	0.999999	0.0136119	61.48	HVSKPEAAYPK(1)LR	3	-2.6623	1
mdm00630 Glyoxylate and dicarboxylate metabolism	2.20372e-10	31	3.08	TRINITY_DN32283_c1_g1_m.20203	29	K	Oxalate--CoA ligase OS=Arabidopsis thaliana OX=3702 GN=AAE3 PE=1 SV=1	AAE3	1	8.14928e-05	124.46	ALSASGK(1)FDLTHAR	2	3.4476	1
mdm00630 Glyoxylate and dicarboxylate metabolism	2.20372e-10	31	3.08	TRINITY_DN34519_c3_g1_m.26035	243	K	Catalase isozyme 1 OS=Gossypium hirsutum OX=3635 GN=CAT1 PE=2 SV=2	CAT1	1	0.000744362	95.138	HAEK(1)FPLPPAIINGR	2	-0.6441	2
mdm00630 Glyoxylate and dicarboxylate metabolism	2.20372e-10	31	3.08	TRINITY_DN34519_c3_g1_m.26035	319	K	Catalase isozyme 1 OS=Gossypium hirsutum OX=3635 GN=CAT1 PE=2 SV=2	CAT1	1	0.02066	76.605	SLGQK(1)VASR	2	-5.359	1
mdm00630 Glyoxylate and dicarboxylate metabolism	2.20372e-10	31	3.08	TRINITY_DN34519_c3_g1_m.26035	53	K	Catalase isozyme 1 OS=Gossypium hirsutum OX=3635 GN=CAT1 PE=2 SV=2	CAT1	1	4.61418e-12	236.75	HMEGSGVNTYTLINK(1)AGK	2	1.7779	1
mdm00630 Glyoxylate and dicarboxylate metabolism	2.20372e-10	31	3.08	TRINITY_DN34519_c3_g1_m.26035	71	K	Catalase isozyme 1 OS=Gossypium hirsutum OX=3635 GN=CAT1 PE=2 SV=2	CAT1	1	6.20624e-09	150.93	FHWKPTCGVK(1)SLLEDEAIR	3	-2.8499	1
mdm00630 Glyoxylate and dicarboxylate metabolism	2.20372e-10	31	3.08	TRINITY_DN34519_c3_g1_m.26035	61	K	Catalase isozyme 1 OS=Gossypium hirsutum OX=3635 GN=CAT1 PE=2 SV=2	CAT1	1	0.00055803	105.04	AHYVK(1)FHWK	2	-3.357	5
mdm00630 Glyoxylate and dicarboxylate metabolism	2.20372e-10	31	3.08	TRINITY_DN34519_c3_g1_m.26035	65	K	Catalase isozyme 1 OS=Gossypium hirsutum OX=3635 GN=CAT1 PE=2 SV=2	CAT1	1	6.95609e-06	146.27	FHWK(1)PTCGVK	2	-3.4618	1
mdm00630 Glyoxylate and dicarboxylate metabolism	2.20372e-10	31	3.08	TRINITY_DN34519_c3_g1_m.26035	262	K	Catalase isozyme 1 OS=Gossypium hirsutum OX=3635 GN=CAT1 PE=2 SV=2	CAT1	1	0.000482488	85.821	TIPK(1)EDNFTQAGIR	2	0.88692	1
mdm00630 Glyoxylate and dicarboxylate metabolism	2.20372e-10	31	3.08	TRINITY_DN28231_c0_g1_m.11900	199	K	"Aconitate hydratase 3, mitochondrial OS=Arabidopsis thaliana OX=3702 GN=ACO3 PE=1 SV=2"	ACO3	1	0.0145081	68.49	DAMNK(1)LGSDSNK	2	-2.4179	2
mdm00630 Glyoxylate and dicarboxylate metabolism	2.20372e-10	31	3.08	TRINITY_DN27190_c0_g1_m.10008	212	K	"Formate dehydrogenase, mitochondrial OS=Solanum tuberosum OX=4113 GN=FDH1 PE=1 SV=2"	FDH1	1	5.8704e-08	213.77	AYDLEGK(1)TVGTVGAGR	2	-1.51	1
mdm00630 Glyoxylate and dicarboxylate metabolism	2.20372e-10	31	3.08	TRINITY_DN27190_c0_g1_m.10008	251	K	"Formate dehydrogenase, mitochondrial OS=Solanum tuberosum OX=4113 GN=FDH1 PE=1 SV=2"	FDH1	1	8.52195e-06	147.02	IDPELEK(1)ETGAK	2	-2.0522	2
mdm00630 Glyoxylate and dicarboxylate metabolism	2.20372e-10	31	3.08	TRINITY_DN27190_c0_g1_m.10008	58	K	"Formate dehydrogenase, mitochondrial OS=Solanum tuberosum OX=4113 GN=FDH1 PE=1 SV=2"	FDH1	1	0.000271643	130.79	IVGVFYK(1)ANEYAK	2	-0.98074	1
mdm00630 Glyoxylate and dicarboxylate metabolism	2.20372e-10	31	3.08	TRINITY_DN27190_c0_g1_m.10008	377	K	"Formate dehydrogenase, mitochondrial OS=Solanum tuberosum OX=4113 GN=FDH1 PE=1 SV=2"	FDH1	1	0.000128596	136.06	YFK(1)GQDFPAQNYIVK	2	2.2971	1
mdm00630 Glyoxylate and dicarboxylate metabolism	2.20372e-10	31	3.08	TRINITY_DN30072_c0_g1_m.15381	162	K	"Acetyl-coenzyme A synthetase, chloroplastic/glyoxysomal OS=Arabidopsis thaliana OX=3702 GN=ACS PE=1 SV=1"	ACS	1	0.00807455	54.056	YLEMYK(1)R	2	-2.7863	1
mdm00630 Glyoxylate and dicarboxylate metabolism	2.20372e-10	31	3.08	TRINITY_DN32980_c0_g1_m.21877	514	K	"Aconitate hydratase, cytoplasmic OS=Cucurbita maxima OX=3661 PE=2 SV=1"		1	0.0235825	75.006	YK(1)SAGHDTIVLAGAEYGSGSSR	3	0.071883	1
mdm00630 Glyoxylate and dicarboxylate metabolism	2.20372e-10	31	3.08	TRINITY_DN32980_c0_g1_m.21877	547	K	"Aconitate hydratase, cytoplasmic OS=Cucurbita maxima OX=3661 PE=2 SV=1"		1	0.019753	63.397	GPMLLGVK(1)AVIAK	2	-3.5184	1
mdm00630 Glyoxylate and dicarboxylate metabolism	2.20372e-10	31	3.08	TRINITY_DN32980_c0_g1_m.21877	139	K	"Aconitate hydratase, cytoplasmic OS=Cucurbita maxima OX=3661 PE=2 SV=1"		1	0.000241038	132.44	EMK(1)ADWHACLDNK	2	1.0087	1
mdm00630 Glyoxylate and dicarboxylate metabolism	2.20372e-10	31	3.08	TRINITY_DN32980_c0_g1_m.21877	167	K	"Aconitate hydratase, cytoplasmic OS=Cucurbita maxima OX=3661 PE=2 SV=1"		1	5.06559e-06	158.02	VAK(1)FSFHGQPAELK	2	2.7407	1
mdm00630 Glyoxylate and dicarboxylate metabolism	2.20372e-10	31	3.08	TRINITY_DN28415_c0_g1_m.12228	230	K	"Probable acetyl-CoA acetyltransferase, cytosolic 2 OS=Arabidopsis thaliana OX=3702 GN=At5g47720 PE=2 SV=1"	At5g47720	1	0.0100484	63.766	GNSSTIVDK(1)DESPEK	2	-2.2287	1
mdm00630 Glyoxylate and dicarboxylate metabolism	2.20372e-10	31	3.08	TRINITY_DN35238_c1_g1_m.28184	60	K	Aconitate hydratase 1 OS=Arabidopsis thaliana OX=3702 GN=ACO1 PE=1 SV=2	ACO1	1	1.53928e-05	181.87	NCDEFQVK(1)SNDVEK	2	-1.7146	2
mdm00630 Glyoxylate and dicarboxylate metabolism	2.20372e-10	31	3.08	TRINITY_DN35238_c1_g1_m.28184	754	K	Aconitate hydratase 1 OS=Arabidopsis thaliana OX=3702 GN=ACO1 PE=1 SV=2	ACO1	1	0.0159441	65.173	TIHIPTGEK(1)LSVFDTAMR	3	-3.9166	1
mdm00630 Glyoxylate and dicarboxylate metabolism	2.20372e-10	31	3.08	TRINITY_DN35238_c1_g1_m.28184	76	K	Aconitate hydratase 1 OS=Arabidopsis thaliana OX=3702 GN=ACO1 PE=1 SV=2	ACO1	0.999995	5.63998e-10	125.14	IIDWQNTSPK(1)QVEIPFKPAR	3	-2.6912	1
mdm00630 Glyoxylate and dicarboxylate metabolism	2.20372e-10	31	3.08	TRINITY_DN35238_c1_g1_m.28184	16	K	Aconitate hydratase 1 OS=Arabidopsis thaliana OX=3702 GN=ACO1 PE=1 SV=2	ACO1	1	0.0281979	40.386	TLEK(1)TDGGEFGK	2	0.29038	1
mdm00630 Glyoxylate and dicarboxylate metabolism	2.20372e-10	31	3.08	TRINITY_DN35238_c1_g1_m.28184	698	K	Aconitate hydratase 1 OS=Arabidopsis thaliana OX=3702 GN=ACO1 PE=1 SV=2	ACO1	1	2.55691e-07	115.79	DSPAAK(1)YLIEHGVDR	2	5.7469	1
mdm00630 Glyoxylate and dicarboxylate metabolism	2.20372e-10	31	3.08	TRINITY_DN30658_c1_g1_m.16572	354	K	"Glyoxylate/succinic semialdehyde reductase 2, chloroplastic OS=Arabidopsis thaliana OX=3702 GN=GLYR2 PE=1 SV=1"	GLYR2	1	0.00381824	105.04	HQQK(1)DLR	2	-3.0304	1
mdm00630 Glyoxylate and dicarboxylate metabolism	2.20372e-10	31	3.08	TRINITY_DN28590_c0_g1_m.12553	147	K	Leghemoglobin reductase OS=Vigna unguiculata OX=3917 GN=FLBR PE=1 SV=1	FLBR	1	0.0129717	56.014	VNYVK(1)GYGK	2	-4.5456	1
mdm00630 Glyoxylate and dicarboxylate metabolism	2.20372e-10	31	3.08	TRINITY_DN28590_c0_g1_m.12553	398	K	Leghemoglobin reductase OS=Vigna unguiculata OX=3917 GN=FLBR PE=1 SV=1	FLBR	1	2.7599e-15	157.7	VPGVVYTHPEVASVGK(1)TEEQVK	3	0.83389	1
mdm00630 Glyoxylate and dicarboxylate metabolism	2.20372e-10	31	3.08	TRINITY_DN28590_c0_g1_m.12553	272	K	Leghemoglobin reductase OS=Vigna unguiculata OX=3917 GN=FLBR PE=1 SV=1	FLBR	1	0.000184235	117.21	TK(1)VVGVDTSGSGVK	2	-0.9017	2
mdm00630 Glyoxylate and dicarboxylate metabolism	2.20372e-10	31	3.08	TRINITY_DN28590_c0_g1_m.12553	206	K	Leghemoglobin reductase OS=Vigna unguiculata OX=3917 GN=FLBR PE=1 SV=1	FLBR	1	0.00379051	66.619	IVSSTGALALK(1)EIPK	2	3.5636	1
mdm00630 Glyoxylate and dicarboxylate metabolism	2.20372e-10	31	3.08	TRINITY_DN28590_c0_g1_m.12553	142	K	Leghemoglobin reductase OS=Vigna unguiculata OX=3917 GN=FLBR PE=1 SV=1	FLBR	1	0.000996238	134.85	NK(1)VNYVK	2	-3.7913	2
mdm00630 Glyoxylate and dicarboxylate metabolism	2.20372e-10	31	3.08	TRINITY_DN28590_c0_g1_m.12553	489	K	Leghemoglobin reductase OS=Vigna unguiculata OX=3917 GN=FLBR PE=1 SV=1	FLBR	1	4.11148e-08	86.798	VCHAHPTMSEALK(1)EAAMATYDKPIHI	3	4.3942	3
mdm00630 Glyoxylate and dicarboxylate metabolism	2.20372e-10	31	3.08	TRINITY_DN28590_c0_g1_m.12553	327	K	Leghemoglobin reductase OS=Vigna unguiculata OX=3917 GN=FLBR PE=1 SV=1	FLBR	1	0.00333063	93.467	IGVETDK(1)VGR	2	-3.4824	1
mdm00630 Glyoxylate and dicarboxylate metabolism	2.20372e-10	31	3.08	TRINITY_DN28590_c0_g1_m.12553	439	K	Leghemoglobin reductase OS=Vigna unguiculata OX=3917 GN=FLBR PE=1 SV=1	FLBR	1	0.000235607	105.81	ILAEK(1)ETDK	2	-1.8503	1
mdm00630 Glyoxylate and dicarboxylate metabolism	2.20372e-10	31	3.08	TRINITY_DN28590_c0_g1_m.12553	99	K	Leghemoglobin reductase OS=Vigna unguiculata OX=3917 GN=FLBR PE=1 SV=1	FLBR	1	2.5425e-19	179.92	ALLHSSHMYHEAK(1)HSFASHGVK	4	-0.90736	4
mdm00630 Glyoxylate and dicarboxylate metabolism	2.20372e-10	31	3.08	TRINITY_DN28590_c0_g1_m.12553	382	K	Leghemoglobin reductase OS=Vigna unguiculata OX=3917 GN=FLBR PE=1 SV=1	FLBR	1	3.36329e-18	152.17	VGHVDYDK(1)VPGVVYTHPEVASVGK	3	4.669	1
mdm00630 Glyoxylate and dicarboxylate metabolism	2.20372e-10	31	3.08	TRINITY_DN28590_c0_g1_m.12553	86	K	Leghemoglobin reductase OS=Vigna unguiculata OX=3917 GN=FLBR PE=1 SV=1	FLBR	1	4.2049e-09	121.07	GALGGTCLNVGCIPSK(1)ALLHSSHMYHEAK	3	5.057	4
mdm00630 Glyoxylate and dicarboxylate metabolism	2.20372e-10	31	3.08	TRINITY_DN28590_c0_g1_m.12553	404	K	Leghemoglobin reductase OS=Vigna unguiculata OX=3917 GN=FLBR PE=1 SV=1	FLBR	1	0.000674165	78.864	TEEQVK(1)ALGVPYNVGK	2	2.1031	1
mdm00630 Glyoxylate and dicarboxylate metabolism	2.20372e-10	31	3.08	TRINITY_DN35667_c0_g1_m.29519	387	K	"Glycine dehydrogenase (decarboxylating), mitochondrial OS=Solanum tuberosum OX=4113 GN=GDCSP PE=2 SV=1"	GDCSP	1	1.03822e-05	89.923	FGVPMGYGGPHAAFLATSQEYK(1)R	3	-2.4965	1
mdm00630 Glyoxylate and dicarboxylate metabolism	2.20372e-10	31	3.08	TRINITY_DN35667_c0_g1_m.29519	920	K	"Glycine dehydrogenase (decarboxylating), mitochondrial OS=Solanum tuberosum OX=4113 GN=GDCSP PE=2 SV=1"	GDCSP	1	2.67781e-06	236.34	GFK(1)NTAGIEPEDVAK	2	2.3151	2
mdm00630 Glyoxylate and dicarboxylate metabolism	2.20372e-10	31	3.08	TRINITY_DN35667_c0_g1_m.29519	165	K	"Glycine dehydrogenase (decarboxylating), mitochondrial OS=Solanum tuberosum OX=4113 GN=GDCSP PE=2 SV=1"	GDCSP	1	3.19321e-14	201.65	FDAGLTESQMVDHMK(1)DLASK	3	-2.4099	3
mdm00630 Glyoxylate and dicarboxylate metabolism	2.20372e-10	31	3.08	TRINITY_DN35667_c0_g1_m.29519	469	K	"Glycine dehydrogenase (decarboxylating), mitochondrial OS=Solanum tuberosum OX=4113 GN=GDCSP PE=2 SV=1"	GDCSP	1	2.05466e-05	126.82	VHGLAGVFALGLK(1)K	2	-3.3953	1
mdm00630 Glyoxylate and dicarboxylate metabolism	2.20372e-10	31	3.08	TRINITY_DN35667_c0_g1_m.29519	586	K	"Glycine dehydrogenase (decarboxylating), mitochondrial OS=Solanum tuberosum OX=4113 GN=GDCSP PE=2 SV=1"	GDCSP	1	0.00343415	193.96	YIHK(1)LQSK	2	-3.7024	1
mdm00630 Glyoxylate and dicarboxylate metabolism	2.20372e-10	31	3.08	TRINITY_DN35667_c0_g1_m.29519	932	K	"Glycine dehydrogenase (decarboxylating), mitochondrial OS=Solanum tuberosum OX=4113 GN=GDCSP PE=2 SV=1"	GDCSP	1	0.00148534	199.59	NTAGIEPEDVAK(1)R	2	1.591	1
mdm00630 Glyoxylate and dicarboxylate metabolism	2.20372e-10	31	3.08	TRINITY_DN35667_c0_g1_m.29519	891	K	"Glycine dehydrogenase (decarboxylating), mitochondrial OS=Solanum tuberosum OX=4113 GN=GDCSP PE=2 SV=1"	GDCSP	1	4.248e-06	150.24	IAILNANYMAK(1)R	2	-3.8286	1
mdm00630 Glyoxylate and dicarboxylate metabolism	2.20372e-10	31	3.08	TRINITY_DN35667_c0_g1_m.29519	532	K	"Glycine dehydrogenase (decarboxylating), mitochondrial OS=Solanum tuberosum OX=4113 GN=GDCSP PE=2 SV=1"	GDCSP	1	0.0050415	56.378	LFK(1)VFASGK	2	-5.4274	1
mdm00630 Glyoxylate and dicarboxylate metabolism	2.20372e-10	31	3.08	TRINITY_DN35667_c0_g1_m.29519	880	K	"Glycine dehydrogenase (decarboxylating), mitochondrial OS=Solanum tuberosum OX=4113 GN=GDCSP PE=2 SV=1"	GDCSP	1	4.32814e-12	162.23	GLTDASK(1)IAILNANYMAK	2	2.4938	1
mdm00630 Glyoxylate and dicarboxylate metabolism	2.20372e-10	31	3.08	TRINITY_DN35667_c0_g1_m.29519	147	K	"Glycine dehydrogenase (decarboxylating), mitochondrial OS=Solanum tuberosum OX=4113 GN=GDCSP PE=2 SV=1"	GDCSP	1	0.0151323	84.368	LESMK(1)FSK	2	-3.0928	2
mdm00630 Glyoxylate and dicarboxylate metabolism	2.20372e-10	31	3.08	TRINITY_DN35667_c0_g1_m.29519	986	K	"Glycine dehydrogenase (decarboxylating), mitochondrial OS=Solanum tuberosum OX=4113 GN=GDCSP PE=2 SV=1"	GDCSP	1	5.22822e-41	346.61	EEIAQIENGK(1)ADIHNNVLK	2	0.2299	6
mdm00630 Glyoxylate and dicarboxylate metabolism	2.20372e-10	31	3.08	TRINITY_DN35667_c0_g1_m.29519	710	K	"Glycine dehydrogenase (decarboxylating), mitochondrial OS=Solanum tuberosum OX=4113 GN=GDCSP PE=2 SV=1"	GDCSP	1	2.98956e-42	150.98	NVCIIPVSAHGTNPASAAMCGMK(1)IVPVGTDAK	3	3.1376	3
mdm00630 Glyoxylate and dicarboxylate metabolism	2.20372e-10	31	3.08	TRINITY_DN35667_c0_g1_m.29519	590	K	"Glycine dehydrogenase (decarboxylating), mitochondrial OS=Solanum tuberosum OX=4113 GN=GDCSP PE=2 SV=1"	GDCSP	1	3.09813e-15	175.38	LQSK(1)DLSLCHSMIPLGSCTMK	3	-2.1463	4
mdm00630 Glyoxylate and dicarboxylate metabolism	2.20372e-10	31	3.08	TRINITY_DN35667_c0_g1_m.29519	501	K	"Glycine dehydrogenase (decarboxylating), mitochondrial OS=Solanum tuberosum OX=4113 GN=GDCSP PE=2 SV=1"	GDCSP	1	5.67869e-13	208.81	TADAHAIADAAYK(1)SGINLR	2	4.3374	3
mdm00630 Glyoxylate and dicarboxylate metabolism	2.20372e-10	31	3.08	TRINITY_DN35667_c0_g1_m.29519	296	K	"Glycine dehydrogenase (decarboxylating), mitochondrial OS=Solanum tuberosum OX=4113 GN=GDCSP PE=2 SV=1"	GDCSP	1	0.00019985	138.23	VVTADLK(1)DIDYK	2	-2.7846	1
mdm00630 Glyoxylate and dicarboxylate metabolism	2.20372e-10	31	3.08	TRINITY_DN35667_c0_g1_m.29519	175	K	"Glycine dehydrogenase (decarboxylating), mitochondrial OS=Solanum tuberosum OX=4113 GN=GDCSP PE=2 SV=1"	GDCSP	1	0.000361306	70.552	VFK(1)SYIGMGYYNTHVPPVILR	3	-2.769	1
mdm00630 Glyoxylate and dicarboxylate metabolism	2.20372e-10	31	3.08	TRINITY_DN35667_c0_g1_m.29519	150	K	"Glycine dehydrogenase (decarboxylating), mitochondrial OS=Solanum tuberosum OX=4113 GN=GDCSP PE=2 SV=1"	GDCSP	1	1.65567e-12	204.33	FSK(1)FDAGLTESQMVDHMK	3	-2.7872	4
mdm00630 Glyoxylate and dicarboxylate metabolism	2.20372e-10	31	3.08	TRINITY_DN35667_c0_g1_m.29519	719	K	"Glycine dehydrogenase (decarboxylating), mitochondrial OS=Solanum tuberosum OX=4113 GN=GDCSP PE=2 SV=1"	GDCSP	1	2.42364e-11	220.06	IVPVGTDAK(1)GNINIAELR	2	6.0825	1
mdm00630 Glyoxylate and dicarboxylate metabolism	2.20372e-10	31	3.08	TRINITY_DN29032_c1_g3_m.13375	103	K	(S)-2-hydroxy-acid oxidase GLO1 OS=Arabidopsis thaliana OX=3702 GN=GLO1 PE=1 SV=1	GLO1	1	0.000835487	112.7	NFEGLDLGK(1)MDK	2	-2.7182	3
mdm00630 Glyoxylate and dicarboxylate metabolism	2.20372e-10	31	3.08	TRINITY_DN29032_c1_g3_m.13375	106	K	(S)-2-hydroxy-acid oxidase GLO1 OS=Arabidopsis thaliana OX=3702 GN=GLO1 PE=1 SV=1	GLO1	1	2.56082e-19	295.93	MDK(1)ADDSGLGSYVAGQIDR	2	4.7054	3
mdm00630 Glyoxylate and dicarboxylate metabolism	2.20372e-10	31	3.08	TRINITY_DN29032_c1_g3_m.13375	82	K	(S)-2-hydroxy-acid oxidase GLO1 OS=Arabidopsis thaliana OX=3702 GN=GLO1 PE=1 SV=1	GLO1	1	0.0157408	106.93	RESDIK(1)NR	2	-4.4913	1
mdm00630 Glyoxylate and dicarboxylate metabolism	2.20372e-10	31	3.08	TRINITY_DN24451_c0_g1_m.6150	112	K	Malate dehydrogenase OS=Nicotiana tabacum OX=4097 GN=MD1 PE=1 SV=1	MD1	1	2.46132e-07	169.57	NVSIYK(1)SQASALEK	2	2.0378	1
mdm00630 Glyoxylate and dicarboxylate metabolism	2.20372e-10	31	3.08	TRINITY_DN24451_c0_g1_m.6150	209	K	Malate dehydrogenase OS=Nicotiana tabacum OX=4097 GN=MD1 PE=1 SV=1	MD1	1	2.91211e-05	199.8	TPAGEK(1)PVR	2	-5.1929	1
mdm00630 Glyoxylate and dicarboxylate metabolism	2.20372e-10	31	3.08	TRINITY_DN24451_c0_g1_m.6150	120	K	Malate dehydrogenase OS=Nicotiana tabacum OX=4097 GN=MD1 PE=1 SV=1	MD1	1	1.70966e-05	269.15	SQASALEK(1)HAAANAK	2	-0.0041179	4
mdm00630 Glyoxylate and dicarboxylate metabolism	2.20372e-10	31	3.08	TRINITY_DN24451_c0_g1_m.6150	106	K	Malate dehydrogenase OS=Nicotiana tabacum OX=4097 GN=MD1 PE=1 SV=1	MD1	1	0.000959196	152.23	KDVMSK(1)NVSIYK	2	-1.349	2
mdm00630 Glyoxylate and dicarboxylate metabolism	2.20372e-10	31	3.08	TRINITY_DN33066_c0_g1_m.22079	356	K	"Glutamine synthetase leaf isozyme, chloroplastic OS=Phaseolus vulgaris OX=3885 PE=2 SV=1"		1	1.24316e-10	132.63	RLTGK(1)HETASIDSFSWGVANR	3	-0.42098	4
mdm00630 Glyoxylate and dicarboxylate metabolism	2.20372e-10	31	3.08	TRINITY_DN33066_c0_g1_m.22079	103	K	"Glutamine synthetase leaf isozyme, chloroplastic OS=Phaseolus vulgaris OX=3885 PE=2 SV=1"		1	0.00298799	72.846	TISK(1)PVEHPSELPK	2	0.59218	2
mdm00630 Glyoxylate and dicarboxylate metabolism	2.20372e-10	31	3.08	TRINITY_DN33066_c0_g1_m.22079	99	K	"Glutamine synthetase leaf isozyme, chloroplastic OS=Phaseolus vulgaris OX=3885 PE=2 SV=1"		0.999969	0.00151067	80.379	SK(1)TISKPVEHPSELPK	3	-0.42113	2
mdm00630 Glyoxylate and dicarboxylate metabolism	2.20372e-10	31	3.08	TRINITY_DN33066_c0_g1_m.22079	387	K	"Glutamine synthetase leaf isozyme, chloroplastic OS=Phaseolus vulgaris OX=3885 PE=2 SV=1"		1	0.000692261	204.34	ETEQQGK(1)GYLEDR	2	1.3065	4
mdm00630 Glyoxylate and dicarboxylate metabolism	2.20372e-10	31	3.08	TRINITY_DN33066_c0_g1_m.22079	339	K	"Glutamine synthetase leaf isozyme, chloroplastic OS=Phaseolus vulgaris OX=3885 PE=2 SV=1"		1	7.86019e-08	318.31	HK(1)EHISAYGEGNER	3	6.187	6
mdm00630 Glyoxylate and dicarboxylate metabolism	2.20372e-10	31	3.08	TRINITY_DN33066_c0_g1_m.22079	328	K	"Glutamine synthetase leaf isozyme, chloroplastic OS=Phaseolus vulgaris OX=3885 PE=2 SV=1"		1	2.77138e-05	125.98	EEGGYEAIK(1)K	2	-3.062	1
mdm00630 Glyoxylate and dicarboxylate metabolism	2.20372e-10	31	3.08	TRINITY_DN33066_c0_g1_m.22079	178	K	"Glutamine synthetase leaf isozyme, chloroplastic OS=Phaseolus vulgaris OX=3885 PE=2 SV=1"		1	0.00149247	77.072	AAEIFSNK(1)K	2	-2.0688	1
mdm00630 Glyoxylate and dicarboxylate metabolism	2.20372e-10	31	3.08	TRINITY_DN33066_c0_g1_m.22079	316	K	"Glutamine synthetase leaf isozyme, chloroplastic OS=Phaseolus vulgaris OX=3885 PE=2 SV=1"		1	2.72906e-19	292.81	PIEGDWNGAGCHTNFSTK(1)TMR	3	-2.2573	4
mdm00630 Glyoxylate and dicarboxylate metabolism	2.20372e-10	31	3.08	TRINITY_DN23269_c0_g1_m.4925	151	K	"Ribulose bisphosphate carboxylase small chain, chloroplastic OS=Pyrus pyrifolia OX=3767 GN=RBCS PE=2 SV=1"	RBCS	1	0.000432534	133.68	K(1)AYPDSHIR	2	-2.2238	1
mdm00630 Glyoxylate and dicarboxylate metabolism	2.20372e-10	31	3.08	TRINITY_DN23269_c0_g1_m.4925	178	K	"Ribulose bisphosphate carboxylase small chain, chloroplastic OS=Pyrus pyrifolia OX=3767 GN=RBCS PE=2 SV=1"	RBCS	1	0.000763328	124.06	QVQCISFIAYK(1)PPAK	2	2.5225	1
mdm00630 Glyoxylate and dicarboxylate metabolism	2.20372e-10	31	3.08	TRINITY_DN34654_c0_g1_m.26457	306	K	"Phosphoglycolate phosphatase 1B, chloroplastic OS=Arabidopsis thaliana OX=3702 GN=PGLP1B PE=1 SV=1"	PGLP1B	1	0.015013	62.454	PSTFMMDYLSNK(1)FGIQK	2	3.703	1
mdm00630 Glyoxylate and dicarboxylate metabolism	2.20372e-10	31	3.08	TRINITY_DN34654_c0_g1_m.26457	136	K	"Phosphoglycolate phosphatase 1B, chloroplastic OS=Arabidopsis thaliana OX=3702 GN=PGLP1B PE=1 SV=1"	PGLP1B	1	0.000747076	191.25	LVFVTNNSTK(1)SR	2	-1.22	1
mdm00630 Glyoxylate and dicarboxylate metabolism	2.20372e-10	31	3.08	TRINITY_DN33715_c0_g1_m.23831	449	K	"Malate dehydrogenase, chloroplastic OS=Arabidopsis thaliana OX=3702 GN=At3g47520 PE=1 SV=1"	At3g47520	0.999334	0.00288945	83.214	ALEALK(0.001)PELK(0.999)ASIEK	2	4.3657	1
mdm00630 Glyoxylate and dicarboxylate metabolism	2.20372e-10	31	3.08	TRINITY_DN26955_c0_g2_m.9661	190	K	Ribulose bisphosphate carboxylase large chain OS=Morus indica OX=248361 GN=rbcL PE=3 SV=1	rbcL	1	2.39645e-10	137.88	PK(1)LGLSAK(1)NYGR	2	-3.3858	13
mdm00630 Glyoxylate and dicarboxylate metabolism	2.20372e-10	31	3.08	TRINITY_DN26955_c0_g2_m.9661	182	K	Ribulose bisphosphate carboxylase large chain OS=Morus indica OX=248361 GN=rbcL PE=3 SV=1	rbcL	1	1.18119e-07	158.59	PLLGCTIK(1)PK	2	-3.1908	2
mdm00630 Glyoxylate and dicarboxylate metabolism	2.20372e-10	31	3.08	TRINITY_DN26955_c0_g2_m.9661	28	K	Ribulose bisphosphate carboxylase large chain OS=Morus indica OX=248361 GN=rbcL PE=3 SV=1	rbcL	1	2.98423e-07	159.44	DYK(1)LTYYTPEYEVK	2	5.1831	4
mdm00630 Glyoxylate and dicarboxylate metabolism	2.20372e-10	31	3.08	TRINITY_DN26955_c0_g2_m.9661	436	K	Ribulose bisphosphate carboxylase large chain OS=Morus indica OX=248361 GN=rbcL PE=3 SV=1	rbcL	1	0.000165076	94.806	VALEACVK(1)AR	2	-3.3525	1
mdm00630 Glyoxylate and dicarboxylate metabolism	2.20372e-10	31	3.08	TRINITY_DN26955_c0_g2_m.9661	259	K	Ribulose bisphosphate carboxylase large chain OS=Morus indica OX=248361 GN=rbcL PE=3 SV=1	rbcL	1	5.43555e-11	297.54	GHYLNATAGTCEEMMK(1)R	2	0.62326	26
mdm00630 Glyoxylate and dicarboxylate metabolism	2.20372e-10	31	3.08	TRINITY_DN26955_c0_g2_m.9661	208	K	Ribulose bisphosphate carboxylase large chain OS=Morus indica OX=248361 GN=rbcL PE=3 SV=1	rbcL	1	2.43924e-25	318.04	GGLDFTK(1)DDENVNSQPFMR	2	5.182	6
mdm00630 Glyoxylate and dicarboxylate metabolism	2.20372e-10	31	3.08	TRINITY_DN26955_c0_g2_m.9661	323	K	Ribulose bisphosphate carboxylase large chain OS=Morus indica OX=248361 GN=rbcL PE=3 SV=1	rbcL	1	0.00424855	133.95	VLAK(1)ALR	1	1.4669	2
mdm00630 Glyoxylate and dicarboxylate metabolism	2.20372e-10	31	3.08	TRINITY_DN26955_c0_g2_m.9661	168	K	Ribulose bisphosphate carboxylase large chain OS=Morus indica OX=248361 GN=rbcL PE=3 SV=1	rbcL	1	0.000891771	130	DK(1)LNKYGR	2	-3.1135	2
mdm00630 Glyoxylate and dicarboxylate metabolism	2.20372e-10	31	3.08	TRINITY_DN26955_c0_g2_m.9661	341	K	Ribulose bisphosphate carboxylase large chain OS=Morus indica OX=248361 GN=rbcL PE=3 SV=1	rbcL	1	1.15114e-25	308.08	MSGGDHIHSGTVVGK(1)LEGER	2	5.3266	18
mdm00630 Glyoxylate and dicarboxylate metabolism	2.20372e-10	31	3.08	TRINITY_DN26955_c0_g2_m.9661	184	K	Ribulose bisphosphate carboxylase large chain OS=Morus indica OX=248361 GN=rbcL PE=3 SV=1	rbcL	1	1.68968e-12	197.79	PK(1)LGLSAK(1)NYGR	2	-3.3858	13
mdm00630 Glyoxylate and dicarboxylate metabolism	2.20372e-10	31	3.08	TRINITY_DN26955_c0_g2_m.9661	153	K	Ribulose bisphosphate carboxylase large chain OS=Morus indica OX=248361 GN=rbcL PE=3 SV=1	rbcL	1	9.41945e-14	207	IPTAYTK(1)TFQGPPHGIQVER	3	-2.4448	4
mdm00630 Glyoxylate and dicarboxylate metabolism	2.20372e-10	31	3.08	TRINITY_DN26955_c0_g2_m.9661	243	K	Ribulose bisphosphate carboxylase large chain OS=Morus indica OX=248361 GN=rbcL PE=3 SV=1	rbcL	1	1.21255e-27	305.44	AQAETGEIK(1)GHYLNATAGTCEEMMK(1)R	3	1.1657	16
mdm00630 Glyoxylate and dicarboxylate metabolism	2.20372e-10	31	3.08	TRINITY_DN26955_c0_g2_m.9661	363	K	Ribulose bisphosphate carboxylase large chain OS=Morus indica OX=248361 GN=rbcL PE=3 SV=1	rbcL	1	0.000904284	106.93	DDFIEK(1)DR	1	0.85731	4
mdm00630 Glyoxylate and dicarboxylate metabolism	2.20372e-10	31	3.08	TRINITY_DN26955_c0_g2_m.9661	312	K	Ribulose bisphosphate carboxylase large chain OS=Morus indica OX=248361 GN=rbcL PE=3 SV=1	rbcL	1	0.000224915	130	QK(1)NHGIHFR	2	-0.14576	4
mdm00630 Glyoxylate and dicarboxylate metabolism	2.20372e-10	31	3.08	TRINITY_DN26955_c0_g2_m.9661	171	K	Ribulose bisphosphate carboxylase large chain OS=Morus indica OX=248361 GN=rbcL PE=3 SV=1	rbcL	1	4.46098e-09	144.72	DKLNK(1)YGR	2	-2.0532	5
mdm00630 Glyoxylate and dicarboxylate metabolism	2.20372e-10	31	3.08	TRINITY_DN29032_c1_g6_m.13379	106	K	(S)-2-hydroxy-acid oxidase GLO1 OS=Arabidopsis thaliana OX=3702 GN=GLO1 PE=1 SV=1	GLO1	1	1.68555e-12	173.19	MDK(1)ADDSGLASYVAGQVDR	2	5.1836	1
mdm00630 Glyoxylate and dicarboxylate metabolism	2.20372e-10	31	3.08	TRINITY_DN27228_c1_g1_m.10087	90	K	"Malate dehydrogenase 1, mitochondrial OS=Arabidopsis thaliana OX=3702 GN=At1g53240 PE=1 SV=1"	At1g53240	1	0.000859939	232.17	SEVK(1)GYVGEENLR	2	0.67479	1
mdm00630 Glyoxylate and dicarboxylate metabolism	2.20372e-10	31	3.08	TRINITY_DN27228_c1_g1_m.10087	253	K	"Malate dehydrogenase 1, mitochondrial OS=Arabidopsis thaliana OX=3702 GN=At1g53240 PE=1 SV=1"	At1g53240	1	0.0156532	78.864	TQDGGTEVVEAK(1)AGK	2	-2.3095	1
mdm00630 Glyoxylate and dicarboxylate metabolism	2.20372e-10	31	3.08	TRINITY_DN27228_c1_g1_m.10087	176	K	"Malate dehydrogenase 1, mitochondrial OS=Arabidopsis thaliana OX=3702 GN=At1g53240 PE=1 SV=1"	At1g53240	1	0.00207894	114.64	AGTYDEK(1)R	2	-3.4881	2
mdm00630 Glyoxylate and dicarboxylate metabolism	2.20372e-10	31	3.08	TRINITY_DN30536_c0_g1_m.16319	252	K	"Aminomethyltransferase, mitochondrial OS=Flaveria pringlei OX=4226 GN=GDCST PE=2 SV=1"	GDCST	1	0.0160809	58.426	AILEK(1)SEGK	2	-7.3727	1
mdm00630 Glyoxylate and dicarboxylate metabolism	2.20372e-10	31	3.08	TRINITY_DN30536_c0_g1_m.16319	370	K	"Aminomethyltransferase, mitochondrial OS=Flaveria pringlei OX=4226 GN=GDCST PE=2 SV=1"	GDCST	1	0.00916671	87.942	NIAMGYVK(1)SGSHK	2	-1.7402	1
mdm00630 Glyoxylate and dicarboxylate metabolism	2.20372e-10	31	3.08	TRINITY_DN30536_c0_g1_m.16319	168	K	"Aminomethyltransferase, mitochondrial OS=Flaveria pringlei OX=4226 GN=GDCST PE=2 SV=1"	GDCST	1	1.31317e-05	171.2	AK(1)GGDVSWHIHDER	2	0.45881	2
mdm00630 Glyoxylate and dicarboxylate metabolism	2.20372e-10	31	3.08	TRINITY_DN30536_c0_g1_m.16319	361	K	"Aminomethyltransferase, mitochondrial OS=Flaveria pringlei OX=4226 GN=GDCST PE=2 SV=1"	GDCST	1	8.18091e-11	275.23	GQNLGEITSGGFSPCLK(1)K	2	3.9795	1
mdm00630 Glyoxylate and dicarboxylate metabolism	2.20372e-10	31	3.08	TRINITY_DN30536_c0_g1_m.16319	153	K	"Aminomethyltransferase, mitochondrial OS=Flaveria pringlei OX=4226 GN=GDCST PE=2 SV=1"	GDCST	1	0.000417971	193.94	DK(1)DLAHIEEHMK	2	-0.74088	4
mdm00630 Glyoxylate and dicarboxylate metabolism	2.20372e-10	31	3.08	TRINITY_DN30536_c0_g1_m.16319	163	K	"Aminomethyltransferase, mitochondrial OS=Flaveria pringlei OX=4226 GN=GDCST PE=2 SV=1"	GDCST	1	3.24968e-07	221.63	DLAHIEEHMK(1)AFK	2	1.1679	10
mdm00630 Glyoxylate and dicarboxylate metabolism	2.20372e-10	31	3.08	TRINITY_DN30536_c0_g1_m.16319	395	K	"Aminomethyltransferase, mitochondrial OS=Flaveria pringlei OX=4226 GN=GDCST PE=2 SV=1"	GDCST	1	2.29551e-06	144.51	AYDGVVTK(1)MPFVPTK	2	-0.42344	1
mdm00630 Glyoxylate and dicarboxylate metabolism	2.20372e-10	31	3.08	TRINITY_DN30536_c0_g1_m.16319	136	K	"Aminomethyltransferase, mitochondrial OS=Flaveria pringlei OX=4226 GN=GDCST PE=2 SV=1"	GDCST	1	0.0147216	53.028	GGAIDDSVITK(1)VK	2	-1.5877	1
mdm00630 Glyoxylate and dicarboxylate metabolism	2.20372e-10	31	3.08	TRINITY_DN30536_c0_g1_m.16319	344	K	"Aminomethyltransferase, mitochondrial OS=Flaveria pringlei OX=4226 GN=GDCST PE=2 SV=1"	GDCST	1	9.32057e-28	237.83	SHSEIQDEK(1)GQNLGEITSGGFSPCLK	3	-1.3859	1
mdm00630 Glyoxylate and dicarboxylate metabolism	2.20372e-10	31	3.08	TRINITY_DN30536_c0_g1_m.16319	256	K	"Aminomethyltransferase, mitochondrial OS=Flaveria pringlei OX=4226 GN=GDCST PE=2 SV=1"	GDCST	1	1.36726e-05	146.27	AILEKSEGK(1)VR	2	-2.0601	1
mdm00630 Glyoxylate and dicarboxylate metabolism	2.20372e-10	31	3.08	TRINITY_DN27268_c1_g2_m.10149	278	K	Glutamine synthetase nodule isozyme OS=Vigna aconitifolia OX=3918 PE=2 SV=1		1	6.37881e-06	168.43	HK(1)DHIAAYGEGNER	2	-1.549	2
mdm00630 Glyoxylate and dicarboxylate metabolism	2.20372e-10	31	3.08	TRINITY_DN33564_c0_g2_m.23406	391	K	"D-glycerate 3-kinase, chloroplastic OS=Arabidopsis thaliana OX=3702 GN=GLYK PE=1 SV=2"	GLYK	1	0.0214374	47.361	EAGK(1)PGMSDEEVK	2	-0.47112	1
mdm00630 Glyoxylate and dicarboxylate metabolism	2.20372e-10	31	3.08	TRINITY_DN33564_c0_g2_m.23406	294	K	"D-glycerate 3-kinase, chloroplastic OS=Arabidopsis thaliana OX=3702 GN=GLYK PE=1 SV=2"	GLYK	1	0.014243	65.156	YDK(1)SAYNGK	2	-1.7952	1
mdm00630 Glyoxylate and dicarboxylate metabolism	2.20372e-10	31	3.08	TRINITY_DN33564_c0_g2_m.23406	370	K	"D-glycerate 3-kinase, chloroplastic OS=Arabidopsis thaliana OX=3702 GN=GLYK PE=1 SV=2"	GLYK	1	0.0255756	50.297	IK(1)DPTCVYQWR	2	-1.204	1
mdm00630 Glyoxylate and dicarboxylate metabolism	2.20372e-10	31	3.08	TRINITY_DN33564_c0_g2_m.23406	400	K	"D-glycerate 3-kinase, chloroplastic OS=Arabidopsis thaliana OX=3702 GN=GLYK PE=1 SV=2"	GLYK	1	4.46584e-06	146.34	PGMSDEEVK(1)DFVSR	2	-0.81989	4
mdm00630 Glyoxylate and dicarboxylate metabolism	2.20372e-10	31	3.08	TRINITY_DN32775_c4_g1_m.21337	174	K	"Glycine cleavage system H protein, mitochondrial OS=Flaveria anomala OX=35877 GN=GDCSH PE=2 SV=1"	GDCSH	1	2.35801e-11	184.37	PSNPSELESLLGPK(1)EYTK	2	2.3482	2
mdm00630 Glyoxylate and dicarboxylate metabolism	2.20372e-10	31	3.08	TRINITY_DN32775_c4_g1_m.21337	178	K	"Glycine cleavage system H protein, mitochondrial OS=Flaveria anomala OX=35877 GN=GDCSH PE=2 SV=1"	GDCSH	1	0.00068783	195.4	EYTK(1)FCEEEDAAH	2	4.368	3
mdm00630 Glyoxylate and dicarboxylate metabolism	2.20372e-10	31	3.08	TRINITY_DN29663_c0_g1_m.14555	4	K	Glutamate--glyoxylate aminotransferase 2 OS=Arabidopsis thaliana OX=3702 GN=GGAT2 PE=1 SV=1	GGAT2	1	1.73631e-05	250.16	PLK(1)ALDYDSINENVK	2	2.6018	1
mdm00630 Glyoxylate and dicarboxylate metabolism	2.20372e-10	31	3.08	TRINITY_DN29663_c0_g1_m.14555	90	K	Glutamate--glyoxylate aminotransferase 2 OS=Arabidopsis thaliana OX=3702 GN=GGAT2 PE=1 SV=1	GGAT2	1	7.9077e-06	93.777	AK(1)HYLSLTSGGLGAYSDSR	2	1.7459	2
mdm00630 Glyoxylate and dicarboxylate metabolism	2.20372e-10	31	3.08	TRINITY_DN29663_c0_g1_m.14555	437	K	Glutamate--glyoxylate aminotransferase 2 OS=Arabidopsis thaliana OX=3702 GN=GGAT2 PE=1 SV=1	GGAT2	1	0.00112833	70.831	LLEATGISTVPGSGFGQK(1)EGVFHLR	3	-1.5345	2
mdm00630 Glyoxylate and dicarboxylate metabolism	2.20372e-10	31	3.08	TRINITY_DN29663_c0_g1_m.14555	463	K	Glutamate--glyoxylate aminotransferase 2 OS=Arabidopsis thaliana OX=3702 GN=GGAT2 PE=1 SV=1	GGAT2	1	7.16114e-07	208.63	K(1)FNDEFMEQYEDHR	2	2.336	4
mdm00630 Glyoxylate and dicarboxylate metabolism	2.20372e-10	31	3.08	TRINITY_DN29663_c0_g1_m.14555	462	K	Glutamate--glyoxylate aminotransferase 2 OS=Arabidopsis thaliana OX=3702 GN=GGAT2 PE=1 SV=1	GGAT2	1	1.09844e-12	180.49	TTILPAEEDMPEIMESFK(1)K	2	1.4267	2
mdm00630 Glyoxylate and dicarboxylate metabolism	2.20372e-10	31	3.08	TRINITY_DN29663_c0_g1_m.14555	16	K	Glutamate--glyoxylate aminotransferase 2 OS=Arabidopsis thaliana OX=3702 GN=GGAT2 PE=1 SV=1	GGAT2	1	1.56427e-05	156.57	ALDYDSINENVK(1)K	2	-0.53312	1
mdm00630 Glyoxylate and dicarboxylate metabolism	2.20372e-10	31	3.08	TRINITY_DN29663_c0_g1_m.14555	268	K	Glutamate--glyoxylate aminotransferase 2 OS=Arabidopsis thaliana OX=3702 GN=GGAT2 PE=1 SV=1	GGAT2	1	0.03263	40.533	K(1)VLLDMGPPISR	2	-4.9872	1
mdm00630 Glyoxylate and dicarboxylate metabolism	2.20372e-10	31	3.08	TRINITY_DN29663_c0_g1_m.14555	410	K	Glutamate--glyoxylate aminotransferase 2 OS=Arabidopsis thaliana OX=3702 GN=GGAT2 PE=1 SV=1	GGAT2	1	0.012662	79.311	SAGK(1)VPDVFYCLK	2	-1.6137	1
mdm04136 Autophagy - other	0.979055	2	0.38	TRINITY_DN22793_c0_g1_m.4498	7	K	Autophagy-related protein 8f OS=Arabidopsis thaliana OX=3702 GN=ATG8F PE=1 SV=1	ATG8F	1	0.00157024	110.58	TNSIFK(1)QEHDFEK	2	-0.083831	1
mdm04136 Autophagy - other	0.979055	2	0.38	TRINITY_DN24798_c0_g1_m.6550	69	K	Autophagy-related protein 8f OS=Arabidopsis thaliana OX=3702 GN=ATG8F PE=1 SV=1	ATG8F	1	0.026435	55.235	IPVIVEK(1)AER	2	-4.3721	1
mdm04136 Autophagy - other	0.979055	2	0.38	TRINITY_DN24798_c0_g1_m.6550	40	K	Autophagy-related protein 8f OS=Arabidopsis thaliana OX=3702 GN=ATG8F PE=1 SV=1	ATG8F	1	0.000550933	124.46	SYFK(1)QEHDLEK	2	1.0891	1
mdm00670 One carbon pool by folate	0.1436	6	1.64	TRINITY_DN32842_c0_g1_m.21506	153	K	"Formyltetrahydrofolate deformylase 1, mitochondrial OS=Arabidopsis thaliana OX=3702 GN=PURU1 PE=1 SV=1"	PURU1	1	0.0360788	47.349	VPDHDPK(1)YR	2	-4.0664	1
mdm00670 One carbon pool by folate	0.1436	6	1.64	TRINITY_DN30536_c0_g1_m.16319	252	K	"Aminomethyltransferase, mitochondrial OS=Flaveria pringlei OX=4226 GN=GDCST PE=2 SV=1"	GDCST	1	0.0160809	58.426	AILEK(1)SEGK	2	-7.3727	1
mdm00670 One carbon pool by folate	0.1436	6	1.64	TRINITY_DN30536_c0_g1_m.16319	370	K	"Aminomethyltransferase, mitochondrial OS=Flaveria pringlei OX=4226 GN=GDCST PE=2 SV=1"	GDCST	1	0.00916671	87.942	NIAMGYVK(1)SGSHK	2	-1.7402	1
mdm00670 One carbon pool by folate	0.1436	6	1.64	TRINITY_DN30536_c0_g1_m.16319	168	K	"Aminomethyltransferase, mitochondrial OS=Flaveria pringlei OX=4226 GN=GDCST PE=2 SV=1"	GDCST	1	1.31317e-05	171.2	AK(1)GGDVSWHIHDER	2	0.45881	2
mdm00670 One carbon pool by folate	0.1436	6	1.64	TRINITY_DN30536_c0_g1_m.16319	361	K	"Aminomethyltransferase, mitochondrial OS=Flaveria pringlei OX=4226 GN=GDCST PE=2 SV=1"	GDCST	1	8.18091e-11	275.23	GQNLGEITSGGFSPCLK(1)K	2	3.9795	1
mdm00670 One carbon pool by folate	0.1436	6	1.64	TRINITY_DN30536_c0_g1_m.16319	153	K	"Aminomethyltransferase, mitochondrial OS=Flaveria pringlei OX=4226 GN=GDCST PE=2 SV=1"	GDCST	1	0.000417971	193.94	DK(1)DLAHIEEHMK	2	-0.74088	4
mdm00670 One carbon pool by folate	0.1436	6	1.64	TRINITY_DN30536_c0_g1_m.16319	163	K	"Aminomethyltransferase, mitochondrial OS=Flaveria pringlei OX=4226 GN=GDCST PE=2 SV=1"	GDCST	1	3.24968e-07	221.63	DLAHIEEHMK(1)AFK	2	1.1679	10
mdm00670 One carbon pool by folate	0.1436	6	1.64	TRINITY_DN30536_c0_g1_m.16319	395	K	"Aminomethyltransferase, mitochondrial OS=Flaveria pringlei OX=4226 GN=GDCST PE=2 SV=1"	GDCST	1	2.29551e-06	144.51	AYDGVVTK(1)MPFVPTK	2	-0.42344	1
mdm00670 One carbon pool by folate	0.1436	6	1.64	TRINITY_DN30536_c0_g1_m.16319	136	K	"Aminomethyltransferase, mitochondrial OS=Flaveria pringlei OX=4226 GN=GDCST PE=2 SV=1"	GDCST	1	0.0147216	53.028	GGAIDDSVITK(1)VK	2	-1.5877	1
mdm00670 One carbon pool by folate	0.1436	6	1.64	TRINITY_DN30536_c0_g1_m.16319	344	K	"Aminomethyltransferase, mitochondrial OS=Flaveria pringlei OX=4226 GN=GDCST PE=2 SV=1"	GDCST	1	9.32057e-28	237.83	SHSEIQDEK(1)GQNLGEITSGGFSPCLK	3	-1.3859	1
mdm00670 One carbon pool by folate	0.1436	6	1.64	TRINITY_DN30536_c0_g1_m.16319	256	K	"Aminomethyltransferase, mitochondrial OS=Flaveria pringlei OX=4226 GN=GDCST PE=2 SV=1"	GDCST	1	1.36726e-05	146.27	AILEKSEGK(1)VR	2	-2.0601	1
mdm00670 One carbon pool by folate	0.1436	6	1.64	TRINITY_DN30922_c0_g1_m.17123	203	K	Serine hydroxymethyltransferase 4 OS=Arabidopsis thaliana OX=3702 GN=SHM4 PE=1 SV=1	SHM4	1	0.000925122	108.93	LEEK(1)ALDFRPK	2	-2.1834	2
mdm00670 One carbon pool by folate	0.1436	6	1.64	TRINITY_DN30922_c0_g1_m.17123	462	K	Serine hydroxymethyltransferase 4 OS=Arabidopsis thaliana OX=3702 GN=SHM4 PE=1 SV=1	SHM4	1	0.000231843	114.64	DFNK(1)GLVNNK	2	-3.9835	1
mdm00670 One carbon pool by folate	0.1436	6	1.64	TRINITY_DN27562_c0_g1_m.10696	236	K	"5-formyltetrahydrofolate cyclo-ligase, mitochondrial OS=Arabidopsis thaliana OX=3702 GN=5FCL PE=1 SV=1"	5FCL	1	0.0139735	62.88	NYQELAK(1)AR	2	0.13952	1
mdm00670 One carbon pool by folate	0.1436	6	1.64	TRINITY_DN32857_c0_g1_m.21556	254	K	Formate--tetrahydrofolate ligase OS=Spinacia oleracea OX=3562 PE=1 SV=3		1	1.89082e-06	163.59	ISIGQGPEEK(1)GMVR	2	-0.49953	2
mdm00670 One carbon pool by folate	0.1436	6	1.64	TRINITY_DN32857_c0_g1_m.21556	406	K	Formate--tetrahydrofolate ligase OS=Spinacia oleracea OX=3562 PE=1 SV=3		0.999999	0.0246876	59.997	ALK(1)MHGGGPEVVAGKPLDR	3	-1.682	1
mdm00670 One carbon pool by folate	0.1436	6	1.64	TRINITY_DN31449_c0_g2_m.18291	289	K	Methionyl-tRNA formyltransferase OS=Staphylococcus carnosus (strain TM300) OX=396513 GN=fmt PE=3 SV=1	fmt	1	0.00327689	90.142	GDGSHK(1)VLDLR	2	-2.6001	1
mdm00670 One carbon pool by folate	0.1436	6	1.64	TRINITY_DN31449_c0_g2_m.18291	283	K	Methionyl-tRNA formyltransferase OS=Staphylococcus carnosus (strain TM300) OX=396513 GN=fmt PE=3 SV=1	fmt	1	0.0133047	57.032	VVVVEK(1)GDGSHK	2	-0.022594	1
mdm00670 One carbon pool by folate	0.1436	6	1.64	TRINITY_DN31449_c0_g2_m.18291	264	K	Methionyl-tRNA formyltransferase OS=Staphylococcus carnosus (strain TM300) OX=396513 GN=fmt PE=3 SV=1	fmt	1	0.0186525	49.406	VLHNK(1)VR	2	-4.3509	1
mdm00130 Ubiquinone and other terpenoid-quinone biosynthesis	0.925995	5	0.62	TRINITY_DN30840_c0_g1_m.16968	475	K	4-hydroxyphenylpyruvate dioxygenase OS=Arabidopsis thaliana OX=3702 GN=HPD PE=1 SV=2	HPD	1	0.0114595	61.577	SIEEYEK(1)TLEAK	2	1.8871	1
mdm00130 Ubiquinone and other terpenoid-quinone biosynthesis	0.925995	5	0.62	TRINITY_DN31184_c0_g1_m.17734	128	K	"Ubiquinone biosynthesis monooxygenase COQ6, mitochondrial OS=Danio rerio OX=7955 GN=coq6 PE=2 SV=1"	coq6	1	0.004014	81.335	DIGAWK(1)YVEEHR	2	-0.3268	1
mdm00130 Ubiquinone and other terpenoid-quinone biosynthesis	0.925995	5	0.62	TRINITY_DN30534_c0_g1_m.16315	163	K	"2-methyl-6-phytyl-1,4-hydroquinone methyltransferase, chloroplastic OS=Spinacia oleracea OX=3562 PE=1 SV=1"		1	0.0214231	53.679	ESLK(1)ECR	2	-4.2298	1
mdm00130 Ubiquinone and other terpenoid-quinone biosynthesis	0.925995	5	0.62	TRINITY_DN30534_c0_g1_m.16315	155	K	"2-methyl-6-phytyl-1,4-hydroquinone methyltransferase, chloroplastic OS=Spinacia oleracea OX=3562 PE=1 SV=1"		1	4.31882e-08	193.34	NVTILDQSPHQLAK(1)AK	2	-0.29259	1
mdm00130 Ubiquinone and other terpenoid-quinone biosynthesis	0.925995	5	0.62	TRINITY_DN30534_c0_g1_m.16315	77	K	"2-methyl-6-phytyl-1,4-hydroquinone methyltransferase, chloroplastic OS=Spinacia oleracea OX=3562 PE=1 SV=1"		1	0.0018795	108.92	K(1)EAFWFYR	2	-3.5526	1
mdm00130 Ubiquinone and other terpenoid-quinone biosynthesis	0.925995	5	0.62	TRINITY_DN30534_c0_g1_m.16315	296	K	"2-methyl-6-phytyl-1,4-hydroquinone methyltransferase, chloroplastic OS=Spinacia oleracea OX=3562 PE=1 SV=1"		1	0.028159	65.212	PFSGDSPLQLGPK(1)VEDVK	2	1.7548	1
mdm00130 Ubiquinone and other terpenoid-quinone biosynthesis	0.925995	5	0.62	TRINITY_DN30534_c0_g1_m.16315	141	K	"2-methyl-6-phytyl-1,4-hydroquinone methyltransferase, chloroplastic OS=Spinacia oleracea OX=3562 PE=1 SV=1"		1	7.11772e-13	274.44	HVDAK(1)NVTILDQSPHQLAK	3	0.1991	2
mdm00130 Ubiquinone and other terpenoid-quinone biosynthesis	0.925995	5	0.62	TRINITY_DN29602_c0_g2_m.14442	86	K	"1,4-dihydroxy-2-naphthoyl-CoA thioesterase 1 OS=Arabidopsis thaliana OX=3702 GN=DHNAT1 PE=1 SV=1"	DHNAT1	1	0.000774019	126.63	INPSNSDEK(1)SLVSSSR	2	0.68363	1
mdm00130 Ubiquinone and other terpenoid-quinone biosynthesis	0.925995	5	0.62	TRINITY_DN30275_c0_g1_m.15797	161	K	"Probable tocopherol O-methyltransferase, chloroplastic OS=Oryza sativa subsp. japonica OX=39947 GN=VTE4 PE=2 SV=1"	VTE4	1	3.03477e-06	106.97	YGAK(1)CQGITLSPIQAQR	2	0.55327	1
mdm00130 Ubiquinone and other terpenoid-quinone biosynthesis	0.925995	5	0.62	TRINITY_DN30275_c0_g1_m.15797	68	K	"Probable tocopherol O-methyltransferase, chloroplastic OS=Oryza sativa subsp. japonica OX=39947 GN=VTE4 PE=2 SV=1"	VTE4	1	7.98509e-05	188.6	ESATELDDDK(1)ENTR	2	-0.26169	1
mdm00290 Valine, leucine and isoleucine biosynthesis	0.553497	4	1.04	TRINITY_DN30177_c0_g1_m.15601	81	K	"Ketol-acid reductoisomerase, chloroplastic OS=Arabidopsis thaliana OX=3702 GN=At3g58610 PE=1 SV=2"	At3g58610	0.955878	0.0168993	62.454	K(0.956)EK(0.044)INLAGHEEYIVK	3	-4.0043	1
mdm00290 Valine, leucine and isoleucine biosynthesis	0.553497	4	1.04	TRINITY_DN30177_c0_g1_m.15601	238	K	"Ketol-acid reductoisomerase, chloroplastic OS=Arabidopsis thaliana OX=3702 GN=At3g58610 PE=1 SV=2"	At3g58610	1	0.00161887	81.908	NISVIAVCPK(1)GMGPSVR	2	3.2588	1
mdm00290 Valine, leucine and isoleucine biosynthesis	0.553497	4	1.04	TRINITY_DN30177_c0_g1_m.15601	83	K	"Ketol-acid reductoisomerase, chloroplastic OS=Arabidopsis thaliana OX=3702 GN=At3g58610 PE=1 SV=2"	At3g58610	1	7.59658e-05	193.34	EK(1)INLAGHEEYIVK	2	3.0172	1
mdm00290 Valine, leucine and isoleucine biosynthesis	0.553497	4	1.04	TRINITY_DN30177_c0_g1_m.15601	95	K	"Ketol-acid reductoisomerase, chloroplastic OS=Arabidopsis thaliana OX=3702 GN=At3g58610 PE=1 SV=2"	At3g58610	1	5.2721e-05	88.42	INLAGHEEYIVK(1)GGR	2	-0.11437	2
mdm00290 Valine, leucine and isoleucine biosynthesis	0.553497	4	1.04	TRINITY_DN30177_c0_g1_m.15601	411	K	"Ketol-acid reductoisomerase, chloroplastic OS=Arabidopsis thaliana OX=3702 GN=At3g58610 PE=1 SV=2"	At3g58610	1	0.0185257	54.261	FYEK(1)EGLPAFPMGNIDQTR	2	1.5088	1
mdm00290 Valine, leucine and isoleucine biosynthesis	0.553497	4	1.04	TRINITY_DN30177_c0_g1_m.15601	429	K	"Ketol-acid reductoisomerase, chloroplastic OS=Arabidopsis thaliana OX=3702 GN=At3g58610 PE=1 SV=2"	At3g58610	1	0.0058905	69.093	MWK(1)VGER	2	-5.9147	2
mdm00290 Valine, leucine and isoleucine biosynthesis	0.553497	4	1.04	TRINITY_DN30516_c0_g1_m.16281	400	K	"Acetolactate synthase small subunit 2, chloroplastic OS=Arabidopsis thaliana OX=3702 GN=At2g31810 PE=1 SV=1"	At2g31810	1	0.00103804	110.44	LVQQLYK(1)LVDVHEVR	3	-3.5525	1
mdm00290 Valine, leucine and isoleucine biosynthesis	0.553497	4	1.04	TRINITY_DN30516_c0_g1_m.16281	171	K	"Acetolactate synthase small subunit 2, chloroplastic OS=Arabidopsis thaliana OX=3702 GN=At2g31810 PE=1 SV=1"	At2g31810	1	0.0363168	42.941	LVNVLK(1)VDDISNEPQVER	2	-6.4854	1
mdm00290 Valine, leucine and isoleucine biosynthesis	0.553497	4	1.04	TRINITY_DN31073_c1_g1_m.17488	314	K	"Branched-chain amino acid aminotransferase 2, chloroplastic OS=Humulus lupulus OX=3486 GN=BCAT2 PE=1 SV=1"	BCAT2	1	0.000139848	171.34	GYSDVLYLDCVHK(1)R	2	2.1152	1
mdm00290 Valine, leucine and isoleucine biosynthesis	0.553497	4	1.04	TRINITY_DN31073_c1_g1_m.17488	361	K	"Branched-chain amino acid aminotransferase 2, chloroplastic OS=Humulus lupulus OX=3486 GN=BCAT2 PE=1 SV=1"	BCAT2	1	0.000323698	185.47	SEGYK(1)VEER	2	-1.2621	1
mdm00290 Valine, leucine and isoleucine biosynthesis	0.553497	4	1.04	TRINITY_DN25948_c0_g1_m.8100	354	K	"Branched-chain-amino-acid aminotransferase 2, chloroplastic OS=Arabidopsis thaliana OX=3702 GN=BCAT2 PE=1 SV=1"	BCAT2	1	0.00025668	131.22	DHGYQVK(1)ER	2	-2.7	1
mdm00941 Flavonoid biosynthesis	0.996459	2	0.28	TRINITY_DN32685_c0_g1_m.21114	170	K	Probable chalcone--flavonone isomerase 3 OS=Arabidopsis thaliana OX=3702 GN=CHI3 PE=1 SV=1	CHI3	1	0.0266495	76.563	HK(1)VENANVVETIQK	2	-2.8363	1
mdm00941 Flavonoid biosynthesis	0.996459	2	0.28	TRINITY_DN32685_c0_g1_m.21114	61	K	Probable chalcone--flavonone isomerase 3 OS=Arabidopsis thaliana OX=3702 GN=CHI3 PE=1 SV=1	CHI3	1	0.00100481	137.88	HLEQWK(1)GK	2	-3.3141	1
mdm00941 Flavonoid biosynthesis	0.996459	2	0.28	TRINITY_DN32685_c0_g1_m.21114	117	K	Probable chalcone--flavonone isomerase 3 OS=Arabidopsis thaliana OX=3702 GN=CHI3 PE=1 SV=1	CHI3	1	9.04403e-09	197.17	LAADDK(1)YEEEEEEALEK	2	1.6378	1
mdm00941 Flavonoid biosynthesis	0.996459	2	0.28	TRINITY_DN33212_c2_g1_m.22466	155	K	Chalcone--flavonone isomerase OS=Pyrus communis OX=23211 GN=CHI PE=2 SV=1	CHI	1	0.015261	62.88	FK(1)EIYGDR	2	-3.2999	1
mdm00400 Phenylalanine, tyrosine and tryptophan biosynthesis	0.783551	7	0.81	TRINITY_DN31542_c0_g1_m.18515	439	K	"Aspartate aminotransferase, chloroplastic OS=Arabidopsis thaliana OX=3702 GN=ASP5 PE=1 SV=2"	ASP5	1	0.000231843	139.02	WHVYMTK(1)DGR	2	-0.77911	2
mdm00400 Phenylalanine, tyrosine and tryptophan biosynthesis	0.783551	7	0.81	TRINITY_DN31542_c0_g1_m.18515	432	K	"Aspartate aminotransferase, chloroplastic OS=Arabidopsis thaliana OX=3702 GN=ASP5 PE=1 SV=2"	ASP5	1	9.86744e-09	151.08	AQSENMTNK(1)WHVYMTK	2	4.7122	1
mdm00400 Phenylalanine, tyrosine and tryptophan biosynthesis	0.783551	7	0.81	TRINITY_DN31542_c0_g1_m.18515	399	K	"Aspartate aminotransferase, chloroplastic OS=Arabidopsis thaliana OX=3702 GN=ASP5 PE=1 SV=2"	ASP5	1	0.0150669	63.397	LYDSLLAK(1)DK	2	-2.9877	1
mdm00400 Phenylalanine, tyrosine and tryptophan biosynthesis	0.783551	7	0.81	TRINITY_DN28598_c0_g1_m.12569	147	K	"Tryptophan synthase beta chain 2, chloroplastic OS=Camptotheca acuminata OX=16922 GN=TSB PE=2 SV=1"	TSB	1	0.0180914	50.834	LTEHYK(1)RPDGK	3	-4.8836	1
mdm00400 Phenylalanine, tyrosine and tryptophan biosynthesis	0.783551	7	0.81	TRINITY_DN28598_c0_g1_m.12569	420	K	"Tryptophan synthase beta chain 2, chloroplastic OS=Camptotheca acuminata OX=16922 GN=TSB PE=2 SV=1"	TSB	1	0.00288298	53.051	AEYHSVTDGEALEAFK(1)R	2	4.3971	1
mdm00400 Phenylalanine, tyrosine and tryptophan biosynthesis	0.783551	7	0.81	TRINITY_DN32231_c0_g1_m.20063	235	K	Tryptophan synthase beta chain 2 OS=Aquifex aeolicus (strain VF5) OX=224324 GN=trpB2 PE=3 SV=1	trpB2	1	0.00402891	77.072	ASYDQK(1)PYR	2	-2.2372	1
mdm00400 Phenylalanine, tyrosine and tryptophan biosynthesis	0.783551	7	0.81	TRINITY_DN29791_c1_g1_m.14789	133	K	"Probable inactive shikimate kinase like 1, chloroplastic OS=Arabidopsis thaliana OX=3702 GN=SKL1 PE=2 SV=1"	SKL1	1	4.98989e-05	148.9	SFK(1)ETDEQGFR	2	-0.55803	1
mdm00400 Phenylalanine, tyrosine and tryptophan biosynthesis	0.783551	7	0.81	TRINITY_DN31261_c0_g1_m.17902	387	K	"Anthranilate synthase alpha subunit 2, chloroplastic OS=Arabidopsis thaliana OX=3702 GN=ASA2 PE=2 SV=1"	ASA2	1	0.00512871	50.297	TPK(1)EDLMLEK	2	-2.0829	1
mdm00400 Phenylalanine, tyrosine and tryptophan biosynthesis	0.783551	7	0.81	TRINITY_DN31261_c0_g1_m.17902	419	K	"Anthranilate synthase alpha subunit 2, chloroplastic OS=Arabidopsis thaliana OX=3702 GN=ASA2 PE=2 SV=1"	ASA2	0.999994	0.000827988	119.43	NDVGK(1)VSKPGSVK	2	-1.2683	1
mdm00400 Phenylalanine, tyrosine and tryptophan biosynthesis	0.783551	7	0.81	TRINITY_DN31261_c0_g1_m.17902	530	K	"Anthranilate synthase alpha subunit 2, chloroplastic OS=Arabidopsis thaliana OX=3702 GN=ASA2 PE=2 SV=1"	ASA2	1	0.0221516	66.664	YDTMFSYK(1)DVNK	2	-0.49315	1
mdm00400 Phenylalanine, tyrosine and tryptophan biosynthesis	0.783551	7	0.81	TRINITY_DN31261_c0_g1_m.17902	297	K	"Anthranilate synthase alpha subunit 2, chloroplastic OS=Arabidopsis thaliana OX=3702 GN=ASA2 PE=2 SV=1"	ASA2	1	0.000158426	76.196	LENSSMTSAEYK(1)EAVLQAK	2	0.61263	1
mdm00400 Phenylalanine, tyrosine and tryptophan biosynthesis	0.783551	7	0.81	TRINITY_DN32566_c2_g2_m.20845	219	K	"N-(5'-phosphoribosyl)anthranilate isomerase 2, chloroplastic OS=Arabidopsis thaliana OX=3702 GN=PAI2 PE=2 SV=1"	PAI2	1	0.00110209	75.012	SK(1)HGWILAGGMKPENVR	3	-0.92092	1
mdm00400 Phenylalanine, tyrosine and tryptophan biosynthesis	0.783551	7	0.81	TRINITY_DN34620_c2_g1_m.26355	209	K	"Chorismate synthase, chloroplastic OS=Arabidopsis thaliana OX=3702 GN=EMB1144 PE=2 SV=2"	EMB1144	1	0.00857832	82.437	PSHADATYDMK(1)YGIR	2	-1.3399	2
mdm00904 Diterpenoid biosynthesis	0.973985	1	0.3	TRINITY_DN33737_c0_g2_m.23887	401	K	"Ent-kaur-16-ene synthase, chloroplastic OS=Cucurbita maxima OX=3661 PE=1 SV=1"		1	0.0123371	78.932	ISTK(1)ADHELNK	2	-3.4169	1
mdm00790 Folate biosynthesis	0.98962	2	0.33	TRINITY_DN26228_c0_g1_m.8533	137	K	NADP-dependent D-sorbitol-6-phosphate dehydrogenase OS=Malus domestica OX=3750 GN=S6PDH PE=2 SV=1	S6PDH	1	0.00310693	73.345	LWNSDHGHVLEACK(1)DSLK	3	-2.8102	1
mdm00790 Folate biosynthesis	0.98962	2	0.33	TRINITY_DN24139_c0_g1_m.5805	76	K	Dihydroneopterin aldolase 2 OS=Arabidopsis thaliana OX=3702 GN=FOLB2 PE=1 SV=1	FOLB2	1	0.00258821	68.548	GLLFHGFHGVK(1)SEER	2	4.3474	2
mdm03440 Homologous recombination	0.984512	5	0.49	TRINITY_DN15935_c0_g1_m.1296	40	K	Replication protein A 14 kDa subunit B OS=Arabidopsis thaliana OX=3702 GN=RPA3B PE=1 SV=1	RPA3B	1	0.00011753	93.649	SEGGSVIGK(1)STDDNQIIVK	2	0.77183	1
mdm03440 Homologous recombination	0.984512	5	0.49	TRINITY_DN29599_c0_g1_m.14432	5	K	Serine/threonine-protein kinase ATM OS=Arabidopsis thaliana OX=3702 GN=ATM PE=1 SV=1	ATM	1	0.00173501	65.408	MENPK(1)TPETLEAQNPDEK	2	2.3193	1
mdm03440 Homologous recombination	0.984512	5	0.49	TRINITY_DN22190_c0_g1_m.4019	27	K	DNA-binding family protein [Populus trichocarpa]		0.979937	0.0102291	42.072	K(0.016)PVFIK(0.98)VDQLK(0.004)PGTTGHTLIAK	4	-2.66	1
mdm03440 Homologous recombination	0.984512	5	0.49	TRINITY_DN26251_c0_g1_m.8567	95	K	DNA-binding family protein [Populus trichocarpa]		1	0.0101534	56.378	IDMFK(1)GSMR	2	-4.149	1
mdm03440 Homologous recombination	0.984512	5	0.49	TRINITY_DN26251_c0_g1_m.8567	15	K	DNA-binding family protein [Populus trichocarpa]		1	4.77425e-06	110.88	KPVFTK(1)VDQLR	2	-5.0177	3
mdm03440 Homologous recombination	0.984512	5	0.49	TRINITY_DN35395_c0_g1_m.28653	253	K	DNA repair protein RAD50 OS=Arabidopsis thaliana OX=3702 GN=RAD50 PE=1 SV=2	RAD50	1	0.0368541	54.056	DAAFK(1)LR	2	-6.819	1
mdm00511 Other glycan degradation	0.634737	5	0.94	TRINITY_DN31010_c0_g1_m.17339	111	K	Alpha-L-fucosidase 1 OS=Arabidopsis thaliana OX=3702 GN=FUC1 PE=1 SV=2	FUC1	1	0.00327073	62.88	VAK(1)DSGFSR	2	-4.1135	1
mdm00511 Other glycan degradation	0.634737	5	0.94	TRINITY_DN36139_c0_g1_m.31086	436	K	Alpha-mannosidase At3g26720 OS=Arabidopsis thaliana OX=3702 GN=At3g26720 PE=1 SV=1	At3g26720	1	0.0142143	55.235	VSIGYK(1)EAEK	2	-2.8795	1
mdm00511 Other glycan degradation	0.634737	5	0.94	TRINITY_DN36139_c0_g1_m.31086	947	K	Alpha-mannosidase At3g26720 OS=Arabidopsis thaliana OX=3702 GN=At3g26720 PE=1 SV=1	At3g26720	1	5.21534e-05	237.27	INK(1)VTEMSLSANQER	2	0.18045	2
mdm00511 Other glycan degradation	0.634737	5	0.94	TRINITY_DN36139_c0_g1_m.31086	853	K	Alpha-mannosidase At3g26720 OS=Arabidopsis thaliana OX=3702 GN=At3g26720 PE=1 SV=1	At3g26720	1	0.0043985	49.16	IDPLGEGAK(1)WR	2	-5.7614	1
mdm00511 Other glycan degradation	0.634737	5	0.94	TRINITY_DN35519_c0_g2_m.29007	84	K	Cytosolic endo-beta-N-acetylglucosaminidase 2 OS=Arabidopsis thaliana OX=3702 GN=ENGASE2 PE=1 SV=1	ENGASE2	1	0.00794405	69.641	ITWNLK(1)DGDNSAFQK	2	-1.7539	1
mdm00511 Other glycan degradation	0.634737	5	0.94	TRINITY_DN28778_c1_g1_m.12907	319	K	Alpha-mannosidase OS=Canavalia ensiformis OX=3823 PE=1 SV=1		1	0.000238401	102.55	LIHYVNK(1)DGR	2	-2.1907	1
mdm00511 Other glycan degradation	0.634737	5	0.94	TRINITY_DN28778_c1_g1_m.12907	738	K	Alpha-mannosidase OS=Canavalia ensiformis OX=3823 PE=1 SV=1		1	0.00606623	52.149	LTANMATDK(1)VFYTDSNGR	2	-0.30036	1
mdm00511 Other glycan degradation	0.634737	5	0.94	TRINITY_DN28778_c1_g1_m.12907	432	K	Alpha-mannosidase OS=Canavalia ensiformis OX=3823 PE=1 SV=1		1	0.00150898	112.8	QHTTNDYAK(1)R	2	-2.3251	1
mdm00511 Other glycan degradation	0.634737	5	0.94	TRINITY_DN35119_c0_g1_m.27826	398	K	Beta-galactosidase OS=Vibrio cholerae serotype O1 (strain ATCC 39541 / Classical Ogawa 395 / O395) OX=345073 GN=lacZ PE=3 SV=2	lacZ	1	0.00285781	81.335	APK(1)QLLVNGHPIIIR	3	-4.7897	2
mdm00592 alpha-Linolenic acid metabolism	0.0996319	11	1.5	TRINITY_DN34055_c1_g1_m.24751	218	K	Glyoxysomal fatty acid beta-oxidation multifunctional protein MFP-a OS=Cucumis sativus OX=3659 PE=1 SV=1		1	0.000383018	128.97	RRPWVSSLHK(1)TDK	4	-6.1632	2
mdm00592 alpha-Linolenic acid metabolism	0.0996319	11	1.5	TRINITY_DN27596_c0_g1_m.10744	71	K	"Linoleate 13S-lipoxygenase 2-1, chloroplastic OS=Solanum tuberosum OX=4113 GN=LOX2.1 PE=1 SV=1"	LOX2.1	0.970007	2.52176e-08	78.888	TVGHADK(0.97)K(0.03)DEPWWPVLK	3	-4.1985	1
mdm00592 alpha-Linolenic acid metabolism	0.0996319	11	1.5	TRINITY_DN31923_c1_g1_m.19398	74	K	Peroxisomal acyl-coenzyme A oxidase 1 OS=Arabidopsis thaliana OX=3702 GN=ACX1 PE=1 SV=1	ACX1	1	0.0159456	60.001	AAHAWK(1)R	2	-4.5066	1
mdm00592 alpha-Linolenic acid metabolism	0.0996319	11	1.5	TRINITY_DN31011_c0_g2_m.17342	340	K	"Acyl-coenzyme A oxidase 4, peroxisomal OS=Arabidopsis thaliana OX=3702 GN=ACX4 PE=1 SV=1"	ACX4	1	0.00327254	76.563	LYESGK(1)MTAGQASLGK	2	2.0259	1
mdm00592 alpha-Linolenic acid metabolism	0.0996319	11	1.5	TRINITY_DN29341_c1_g10_m.13947	214	K	"Allene oxide cyclase, chloroplastic OS=Oryza sativa subsp. japonica OX=39947 GN=AOC PE=1 SV=1"	AOC	0.999657	0.00062236	41.584	GIK(1)DLPQELLVKPVEPSPSVEPTPSAK	3	-1.5117	1
mdm00592 alpha-Linolenic acid metabolism	0.0996319	11	1.5	TRINITY_DN31043_c5_g2_m.17421	171	K	12-oxophytodienoate reductase 3 OS=Solanum lycopersicum OX=4081 GN=OPR3 PE=1 SV=1	OPR3	1	0.00125495	79.809	FK(1)LNAPLNK	2	-5.1558	1
mdm00592 alpha-Linolenic acid metabolism	0.0996319	11	1.5	TRINITY_DN31711_c0_g1_m.18901	349	K	Alcohol dehydrogenase 1 OS=Trifolium repens OX=3899 GN=ADH1 PE=2 SV=1	ADH1	1	0.000481402	101.82	YMNK(1)ELELEK	2	-1.3079	2
mdm00592 alpha-Linolenic acid metabolism	0.0996319	11	1.5	TRINITY_DN31711_c0_g1_m.18901	326	K	Alcohol dehydrogenase 1 OS=Trifolium repens OX=3899 GN=ADH1 PE=2 SV=1	ADH1	1	0.00048102	147.78	TLK(1)GTFYGNYKPR	2	2.7567	1
mdm00592 alpha-Linolenic acid metabolism	0.0996319	11	1.5	TRINITY_DN34168_c4_g3_m.25049	90	K	Putative 12-oxophytodienoate reductase 11 OS=Oryza sativa subsp. japonica OX=39947 GN=OPR11 PE=2 SV=1	OPR11	1	0.0110795	47.915	EQVEAWK(1)PIVDAVHAK	2	1.7428	1
mdm00592 alpha-Linolenic acid metabolism	0.0996319	11	1.5	TRINITY_DN34168_c4_g3_m.25049	20	K	Putative 12-oxophytodienoate reductase 11 OS=Oryza sativa subsp. japonica OX=39947 GN=OPR11 PE=2 SV=1	OPR11	1	0.014243	74.486	MGK(1)FDLSHR	2	-3.9434	1
mdm00592 alpha-Linolenic acid metabolism	0.0996319	11	1.5	TRINITY_DN31914_c1_g1_m.19369	158	K	"Fatty acid hydroperoxide lyase, chloroplastic OS=Solanum lycopersicum OX=4081 GN=HPL PE=1 SV=1"	HPL	1	0.00277535	87.251	SFAMDLLK(1)R	2	-6.3866	1
mdm00592 alpha-Linolenic acid metabolism	0.0996319	11	1.5	TRINITY_DN31914_c1_g1_m.19369	74	K	"Fatty acid hydroperoxide lyase, chloroplastic OS=Solanum lycopersicum OX=4081 GN=HPL PE=1 SV=1"	HPL	1	0.00728259	69.093	YK(1)STVFR	2	-5.3133	1
mdm00592 alpha-Linolenic acid metabolism	0.0996319	11	1.5	TRINITY_DN31914_c1_g1_m.19369	201	K	"Fatty acid hydroperoxide lyase, chloroplastic OS=Solanum lycopersicum OX=4081 GN=HPL PE=1 SV=1"	HPL	1	0.0116876	77.072	SMFK(1)FLTK	2	-5.9582	1
mdm00592 alpha-Linolenic acid metabolism	0.0996319	11	1.5	TRINITY_DN31914_c1_g1_m.19369	145	K	"Fatty acid hydroperoxide lyase, chloroplastic OS=Solanum lycopersicum OX=4081 GN=HPL PE=1 SV=1"	HPL	1	0.00010351	81.799	VGAYLDTSEPK(1)HSK	2	0.76335	1
mdm00592 alpha-Linolenic acid metabolism	0.0996319	11	1.5	TRINITY_DN31914_c1_g1_m.19369	394	K	"Fatty acid hydroperoxide lyase, chloroplastic OS=Solanum lycopersicum OX=4081 GN=HPL PE=1 SV=1"	HPL	1	0.00302703	172.1	LSSHDSAFEVK(1)K	2	0.20613	1
mdm00592 alpha-Linolenic acid metabolism	0.0996319	11	1.5	TRINITY_DN31914_c1_g1_m.19369	277	K	"Fatty acid hydroperoxide lyase, chloroplastic OS=Solanum lycopersicum OX=4081 GN=HPL PE=1 SV=1"	HPL	1	0.00135519	59.77	LYQFVLDNGK(1)EVLER	2	2.6426	1
mdm00592 alpha-Linolenic acid metabolism	0.0996319	11	1.5	TRINITY_DN30949_c4_g1_m.17184	69	K	"3-ketoacyl-CoA thiolase 2, peroxisomal OS=Arabidopsis thaliana OX=3702 GN=PED1 PE=1 SV=2"	PED1	1	1.9594e-05	117.03	GGFK(1)DTHADDLLAPVLK	2	1.8363	1
mdm00592 alpha-Linolenic acid metabolism	0.0996319	11	1.5	TRINITY_DN30949_c4_g1_m.17184	457	K	"3-ketoacyl-CoA thiolase 2, peroxisomal OS=Arabidopsis thaliana OX=3702 GN=PED1 PE=1 SV=2"	PED1	1	0.00159904	96.946	VVGASGLLSK(1)DAR	2	-4.7785	1
mdm00592 alpha-Linolenic acid metabolism	0.0996319	11	1.5	TRINITY_DN30949_c4_g1_m.17184	242	K	"3-ketoacyl-CoA thiolase 2, peroxisomal OS=Arabidopsis thaliana OX=3702 GN=PED1 PE=1 SV=2"	PED1	1	0.0110914	76.196	FKDEIIPVATK(1)IVDPK	2	1.3366	1
mdm00592 alpha-Linolenic acid metabolism	0.0996319	11	1.5	TRINITY_DN27596_c0_g1_m.10743	205	K	"Linoleate 13S-lipoxygenase 2-1, chloroplastic OS=Solanum tuberosum OX=4113 GN=LOX2.1 PE=1 SV=1"	LOX2.1	1	0.000223031	102.57	VFFANK(1)SYLPSETPSGLK	2	2.6228	1
mdm00592 alpha-Linolenic acid metabolism	0.0996319	11	1.5	TRINITY_DN27596_c0_g1_m.10743	630	K	"Linoleate 13S-lipoxygenase 2-1, chloroplastic OS=Solanum tuberosum OX=4113 GN=LOX2.1 PE=1 SV=1"	LOX2.1	1	0.00349489	61.194	YSMELCSDAYDK(1)LWR	2	3.6607	1
mdm00592 alpha-Linolenic acid metabolism	0.0996319	11	1.5	TRINITY_DN27596_c0_g1_m.10743	267	K	"Linoleate 13S-lipoxygenase 2-1, chloroplastic OS=Solanum tuberosum OX=4113 GN=LOX2.1 PE=1 SV=1"	LOX2.1	1	0.000142313	162.49	RPVLGGK(1)QHPYPR	3	-2.6834	2
mdm00061 Fatty acid biosynthesis	0.212198	7	1.42	TRINITY_DN27441_c0_g1_m.10482	243	K	"3-oxoacyl-[acyl-carrier-protein] reductase, chloroplastic OS=Cuphea lanceolata OX=3930 GN=CLKR27 PE=2 SV=1"	CLKR27	1	0.00608841	60.892	SVAK(1)EYSSR	2	-1.9429	1
mdm00061 Fatty acid biosynthesis	0.212198	7	1.42	TRINITY_DN31841_c0_g1_m.19210	54	K	"Long chain acyl-CoA synthetase 7, peroxisomal OS=Arabidopsis thaliana OX=3702 GN=LACS7 PE=1 SV=2"	LACS7	1	0.000728595	113.7	LQTGK(1)WNVYR	2	-5.6471	1
mdm00061 Fatty acid biosynthesis	0.212198	7	1.42	TRINITY_DN26987_c0_g1_m.9716	282	K	"Enoyl-[acyl-carrier-protein] reductase [NADH], chloroplastic OS=Arabidopsis thaliana OX=3702 GN=MOD1 PE=1 SV=1"	MOD1	1	0.00320376	86.798	IIPGYGGGMSSAK(1)AALESDTR	2	-4.2349	1
mdm00061 Fatty acid biosynthesis	0.212198	7	1.42	TRINITY_DN26987_c0_g1_m.9716	143	K	"Enoyl-[acyl-carrier-protein] reductase [NADH], chloroplastic OS=Arabidopsis thaliana OX=3702 GN=MOD1 PE=1 SV=1"	MOD1	1	0.0149908	63.301	GK(1)FDESR	2	-6.3398	1
mdm00061 Fatty acid biosynthesis	0.212198	7	1.42	TRINITY_DN35362_c0_g1_m.28556	430	K	"Acetyl-coenzyme A carboxylase carboxyl transferase subunit alpha, chloroplastic OS=Arabidopsis thaliana OX=3702 GN=CAC3 PE=1 SV=1"	CAC3	1	0.00689361	57.003	SIGGFQEGVPVEPK(1)R	2	-1.7168	1
mdm00061 Fatty acid biosynthesis	0.212198	7	1.42	TRINITY_DN34419_c0_g1_m.25753	718	K	"Acetyl-coenzyme A carboxylase carboxyl transferase subunit alpha, chloroplastic OS=Arabidopsis thaliana OX=3702 GN=CAC3 PE=1 SV=1"	CAC3	1	0.000389072	85.813	QSLVAVLDSSNLK(1)EK	2	0.79395	1
mdm00061 Fatty acid biosynthesis	0.212198	7	1.42	TRINITY_DN34419_c0_g1_m.25753	510	K	"Acetyl-coenzyme A carboxylase carboxyl transferase subunit alpha, chloroplastic OS=Arabidopsis thaliana OX=3702 GN=CAC3 PE=1 SV=1"	CAC3	1	0.0337783	53.051	VNSQEQLVDPAFK(1)SK	2	0.41258	1
mdm00061 Fatty acid biosynthesis	0.212198	7	1.42	TRINITY_DN27700_c0_g1_m.10934	291	K	"Stearoyl-[acyl-carrier-protein] 9-desaturase, chloroplastic OS=Ricinus communis OX=3988 PE=1 SV=1"		1	0.000399318	96.946	HETAYTK(1)IVEK	2	-2.141	1
mdm00061 Fatty acid biosynthesis	0.212198	7	1.42	TRINITY_DN33448_c0_g1_m.23106	80	K	Long chain acyl-CoA synthetase 1 OS=Arabidopsis thaliana OX=3702 GN=LACS1 PE=2 SV=1	LACS1	1	0.000892404	87.251	TYK(1)EVHEEVLHIGSALR	3	-2.5035	1
mdm03430 Mismatch repair	0.979832	3	0.43	TRINITY_DN15935_c0_g1_m.1296	40	K	Replication protein A 14 kDa subunit B OS=Arabidopsis thaliana OX=3702 GN=RPA3B PE=1 SV=1	RPA3B	1	0.00011753	93.649	SEGGSVIGK(1)STDDNQIIVK	2	0.77183	1
mdm03430 Mismatch repair	0.979832	3	0.43	TRINITY_DN22190_c0_g1_m.4019	27	K	DNA-binding family protein [Populus trichocarpa]		0.979937	0.0102291	42.072	K(0.016)PVFIK(0.98)VDQLK(0.004)PGTTGHTLIAK	4	-2.66	1
mdm03430 Mismatch repair	0.979832	3	0.43	TRINITY_DN26251_c0_g1_m.8567	95	K	DNA-binding family protein [Populus trichocarpa]		1	0.0101534	56.378	IDMFK(1)GSMR	2	-4.149	1
mdm03430 Mismatch repair	0.979832	3	0.43	TRINITY_DN26251_c0_g1_m.8567	15	K	DNA-binding family protein [Populus trichocarpa]		1	4.77425e-06	110.88	KPVFTK(1)VDQLR	2	-5.0177	3
mdm03450 Non-homologous end-joining	0.83832	1	0.61	TRINITY_DN35395_c0_g1_m.28653	253	K	DNA repair protein RAD50 OS=Arabidopsis thaliana OX=3702 GN=RAD50 PE=1 SV=2	RAD50	1	0.0368541	54.056	DAAFK(1)LR	2	-6.819	1
mdm03015 mRNA surveillance pathway	0.840355	16	0.82	TRINITY_DN21496_c0_g1_m.3542	46	K	Protein mago nashi homolog 2 OS=Oryza sativa subsp. japonica OX=39947 GN=MAGO2 PE=1 SV=2	MAGO2	1	8.0427e-05	205.09	YANNSNYK(1)NDTIIR	2	-0.30043	2
mdm03015 mRNA surveillance pathway	0.840355	16	0.82	TRINITY_DN32452_c0_g1_m.20580	582	K	"RNA-binding motif protein, X chromosome OS=Xenopus laevis OX=8355 GN=rbmx PE=2 SV=1"	rbmx	1	0.000305437	138	EK(1)DTGHDDWSER	2	-2.2447	2
mdm03015 mRNA surveillance pathway	0.840355	16	0.82	TRINITY_DN35215_c0_g1_m.28111	349	K	Regulator of nonsense transcripts UPF2 OS=Arabidopsis thaliana OX=3702 GN=UPF2 PE=2 SV=1	UPF2	1	3.21478e-05	193.34	GELSDENATSYEK(1)LR	2	0.041534	1
mdm03015 mRNA surveillance pathway	0.840355	16	0.82	TRINITY_DN35215_c0_g1_m.28111	198	K	Regulator of nonsense transcripts UPF2 OS=Arabidopsis thaliana OX=3702 GN=UPF2 PE=2 SV=1	UPF2	1	0.0130787	52.863	VFFPGK(1)SGDDSDTDR	2	-0.63761	1
mdm03015 mRNA surveillance pathway	0.840355	16	0.82	TRINITY_DN22423_c0_g1_m.4173	40	K	Histone deacetylase complex subunit SAP18 OS=Arabidopsis thaliana OX=3702 GN=At2g45640 PE=1 SV=1	At2g45640	1	0.00321426	47.915	VFTK(1)IGGHHANEDFAVR	3	-2.5332	1
mdm03015 mRNA surveillance pathway	0.840355	16	0.82	TRINITY_DN31462_c0_g1_m.18319	217	K	Serine/threonine protein phosphatase 2A 57 kDa regulatory subunit B' theta isoform OS=Arabidopsis thaliana OX=3702 GN=B'THETA PE=1 SV=2	B'THETA	1	0.00278543	72.365	FVASPETDAK(1)LAK	2	0.097281	1
mdm03015 mRNA surveillance pathway	0.840355	16	0.82	TRINITY_DN31462_c0_g1_m.18319	484	K	Serine/threonine protein phosphatase 2A 57 kDa regulatory subunit B' theta isoform OS=Arabidopsis thaliana OX=3702 GN=B'THETA PE=1 SV=2	B'THETA	1	1.53765e-05	112.95	FQENEAQEK(1)EINMK	2	0.62195	1
mdm03015 mRNA surveillance pathway	0.840355	16	0.82	TRINITY_DN33944_c0_g1_m.24428	60	K	Apoptotic chromatin condensation inducer in the nucleus OS=Homo sapiens OX=9606 GN=ACIN1 PE=1 SV=2	ACIN1	1	0.00184208	93.162	ENAQNNADK(1)VVSK	2	-2.1959	1
mdm03015 mRNA surveillance pathway	0.840355	16	0.82	TRINITY_DN33944_c0_g1_m.24428	489	K	Apoptotic chromatin condensation inducer in the nucleus OS=Homo sapiens OX=9606 GN=ACIN1 PE=1 SV=2	ACIN1	1	0.00362468	85.821	VDSTTSEEAPK(1)ER	2	-2.2791	1
mdm03015 mRNA surveillance pathway	0.840355	16	0.82	TRINITY_DN23077_c0_g1_m.4753	65	K	Polyadenylate-binding protein 3 OS=Arabidopsis thaliana OX=3702 GN=PABN3 PE=1 SV=1	PABN3	0.999938	1.42358e-05	48.801	VEK(1)EMGAVQDSSSTSATQAEKEEVDSR	3	0.48093	1
mdm03015 mRNA surveillance pathway	0.840355	16	0.82	TRINITY_DN34294_c1_g1_m.25401	123	K	Heterogeneous nuclear ribonucleoprotein 1 OS=Arabidopsis thaliana OX=3702 GN=RNP1 PE=1 SV=1	RNP1	1	1.60904e-05	98.167	IFVGGLASTVTESDFK(1)K	2	4.3147	1
mdm03015 mRNA surveillance pathway	0.840355	16	0.82	TRINITY_DN28510_c0_g1_m.12412	170	K	Heterogeneous nuclear ribonucleoprotein 1 OS=Arabidopsis thaliana OX=3702 GN=RNP1 PE=1 SV=1	RNP1	1	0.000973746	191.24	VLYK(1)NFHELNGK	2	1.4524	3
mdm03015 mRNA surveillance pathway	0.840355	16	0.82	TRINITY_DN28510_c0_g1_m.12412	178	K	Heterogeneous nuclear ribonucleoprotein 1 OS=Arabidopsis thaliana OX=3702 GN=RNP1 PE=1 SV=1	RNP1	1	0.000503417	171.2	NFHELNGK(1)AVEVK	2	0.50436	2
mdm03015 mRNA surveillance pathway	0.840355	16	0.82	TRINITY_DN28510_c0_g1_m.12412	188	K	Heterogeneous nuclear ribonucleoprotein 1 OS=Arabidopsis thaliana OX=3702 GN=RNP1 PE=1 SV=1	RNP1	1	0.00759851	68.49	ALPK(1)DSNPGGGGR	2	-2.8997	1
mdm03015 mRNA surveillance pathway	0.840355	16	0.82	TRINITY_DN28510_c0_g1_m.12412	91	K	Heterogeneous nuclear ribonucleoprotein 1 OS=Arabidopsis thaliana OX=3702 GN=RNP1 PE=1 SV=1	RNP1	1	2.47115e-08	254.47	DEQQTSSK(1)TGNLSSSR	2	0.90719	1
mdm03015 mRNA surveillance pathway	0.840355	16	0.82	TRINITY_DN28510_c0_g1_m.12412	108	K	Heterogeneous nuclear ribonucleoprotein 1 OS=Arabidopsis thaliana OX=3702 GN=RNP1 PE=1 SV=1	RNP1	1	0.000509337	115.86	GSGGGGNFK(1)TK	2	-2.7441	1
mdm03015 mRNA surveillance pathway	0.840355	16	0.82	TRINITY_DN28510_c0_g1_m.12412	41	K	Heterogeneous nuclear ribonucleoprotein 1 OS=Arabidopsis thaliana OX=3702 GN=RNP1 PE=1 SV=1	RNP1	1	0.0335278	49.96	DK(1)TTGRPR	2	-4.621	1
mdm03015 mRNA surveillance pathway	0.840355	16	0.82	TRINITY_DN34368_c0_g1_m.25597	220	K	Regulator of nonsense transcripts UPF3 OS=Arabidopsis thaliana OX=3702 GN=UPF3 PE=1 SV=1	UPF3	0.998298	0.0391934	57.888	EKVK(0.002)NTNRK(0.998)EK	2	-27.326	1
mdm03015 mRNA surveillance pathway	0.840355	16	0.82	TRINITY_DN31420_c0_g1_m.18229	160	K	DEAD-box ATP-dependent RNA helicase 56 OS=Arabidopsis thaliana OX=3702 GN=RH56 PE=1 SV=2	RH56	1	0.027619	58.286	LHK(1)DLLK	2	-4.896	1
mdm03015 mRNA surveillance pathway	0.840355	16	0.82	TRINITY_DN31420_c0_g1_m.18229	218	K	DEAD-box ATP-dependent RNA helicase 56 OS=Arabidopsis thaliana OX=3702 GN=RH56 PE=1 SV=2	RH56	1	0.000432352	177.47	RDVQEIFK(1)MTPHDK	3	-4.1848	4
mdm03015 mRNA surveillance pathway	0.840355	16	0.82	TRINITY_DN35694_c0_g1_m.29601	339	K	Eukaryotic peptide chain release factor GTP-binding subunit ERF3A OS=Homo sapiens OX=9606 GN=GSPT1 PE=1 SV=1	GSPT1	1	0.0215659	57.293	FK(1)DMGTVVMGK	2	-3.5716	1
mdm03015 mRNA surveillance pathway	0.840355	16	0.82	TRINITY_DN35694_c0_g1_m.29601	257	K	Eukaryotic peptide chain release factor GTP-binding subunit ERF3A OS=Homo sapiens OX=9606 GN=GSPT1 PE=1 SV=1	GSPT1	1	7.12103e-05	110.88	MDDPTVNWSK(1)ER	2	-0.93191	1
mdm03015 mRNA surveillance pathway	0.840355	16	0.82	TRINITY_DN35694_c0_g1_m.29601	380	K	Eukaryotic peptide chain release factor GTP-binding subunit ERF3A OS=Homo sapiens OX=9606 GN=GSPT1 PE=1 SV=1	GSPT1	1	0.000239404	109.88	VVAVYCDDNK(1)VR	2	-0.025395	1
mdm03015 mRNA surveillance pathway	0.840355	16	0.82	TRINITY_DN30968_c0_g1_m.17231	67	K	Histone deacetylase complex subunit SAP18 OS=Arabidopsis thaliana OX=3702 GN=At2g45640 PE=1 SV=1	At2g45640	1	1.96459e-05	90.156	VFTK(1)IGGHHNEEDFAVR	3	-3.7814	1
mdm03015 mRNA surveillance pathway	0.840355	16	0.82	TRINITY_DN31420_c0_g1_m.18230	88	K	DEAD-box ATP-dependent RNA helicase 56 OS=Arabidopsis thaliana OX=3702 GN=RH56 PE=1 SV=2	RH56	1	0.00336559	79.809	GFK(1)EGQNR	2	-3.4748	1
mdm03015 mRNA surveillance pathway	0.840355	16	0.82	TRINITY_DN28616_c1_g1_m.12605	119	K	"30S ribosomal protein 2, chloroplastic OS=Arabidopsis thaliana OX=3702 GN=PSRP2 PE=2 SV=1"	PSRP2	1	2.32361e-09	104.15	IFEEHGAVEK(1)AEVMYDK	2	2.6862	1
mdm03015 mRNA surveillance pathway	0.840355	16	0.82	TRINITY_DN28616_c1_g1_m.12605	109	K	"30S ribosomal protein 2, chloroplastic OS=Arabidopsis thaliana OX=3702 GN=PSRP2 PE=2 SV=1"	PSRP2	1	0.00101599	122.66	TVTNEELNK(1)IFEEHGAVEK	3	-3.3852	1
mdm03015 mRNA surveillance pathway	0.840355	16	0.82	TRINITY_DN28616_c1_g1_m.12605	214	K	"30S ribosomal protein 2, chloroplastic OS=Arabidopsis thaliana OX=3702 GN=PSRP2 PE=2 SV=1"	PSRP2	1	0.00297502	86.838	NFFSEK(1)GNVLSAK	2	0.83604	1
mdm03015 mRNA surveillance pathway	0.840355	16	0.82	TRINITY_DN28616_c1_g1_m.12605	126	K	"30S ribosomal protein 2, chloroplastic OS=Arabidopsis thaliana OX=3702 GN=PSRP2 PE=2 SV=1"	PSRP2	1	0.00253426	104.39	AEVMYDK(1)YSGR	2	-0.78831	2
mdm03015 mRNA surveillance pathway	0.840355	16	0.82	TRINITY_DN31063_c0_g1_m.17466	613	K	Cleavage and polyadenylation specificity factor subunit 3-I OS=Arabidopsis thaliana OX=3702 GN=CPSF73-I PE=1 SV=1	CPSF73-I	1	0.00461768	65.173	VVVESEDMK(1)TEEDNEK	2	0.0053284	1
mdm00561 Glycerolipid metabolism	0.318651	13	1.16	TRINITY_DN26228_c0_g1_m.8533	137	K	NADP-dependent D-sorbitol-6-phosphate dehydrogenase OS=Malus domestica OX=3750 GN=S6PDH PE=2 SV=1	S6PDH	1	0.00310693	73.345	LWNSDHGHVLEACK(1)DSLK	3	-2.8102	1
mdm00561 Glycerolipid metabolism	0.318651	13	1.16	TRINITY_DN31715_c0_g1_m.18909	271	K	Aldehyde dehydrogenase family 3 member F1 OS=Arabidopsis thaliana OX=3702 GN=ALDH3F1 PE=2 SV=2	ALDH3F1	1	0.00634503	72.846	YHGK(1)FSFDAFSHEK	3	-2.4636	1
mdm00561 Glycerolipid metabolism	0.318651	13	1.16	TRINITY_DN30796_c0_g2_m.16869	229	K	Alpha-galactosidase 3 OS=Arabidopsis thaliana OX=3702 GN=AGAL3 PE=1 SV=1	AGAL3	1	0.0297808	48.822	YDNCFNLGIEPK(1)K	2	2.9496	1
mdm00561 Glycerolipid metabolism	0.318651	13	1.16	TRINITY_DN30796_c0_g2_m.16869	176	K	Alpha-galactosidase 3 OS=Arabidopsis thaliana OX=3702 GN=AGAL3 PE=1 SV=1	AGAL3	1	0.00574434	72.922	ALADYVHAK(1)GLK	2	-1.5317	1
mdm00561 Glycerolipid metabolism	0.318651	13	1.16	TRINITY_DN32453_c0_g2_m.20584	64	K	"Glycerol-3-phosphate acyltransferase, chloroplastic OS=Cucumis sativus OX=3659 PE=2 SV=1"		1	0.00023754	108.34	DK(1)EATAASSAVAESGGER	2	-1.7346	1
mdm00561 Glycerolipid metabolism	0.318651	13	1.16	TRINITY_DN28649_c0_g1_m.12670	200	K	Lysophospholipid acyltransferase 1 OS=Arabidopsis thaliana OX=3702 GN=LPLAT1 PE=1 SV=1	LPLAT1	1	0.0126711	69.716	SEK(1)GLSPSR	2	-3.6802	1
mdm00561 Glycerolipid metabolism	0.318651	13	1.16	TRINITY_DN34086_c0_g1_m.24848	90	K	"UDP-sulfoquinovose synthase, chloroplastic OS=Spinacia oleracea OX=3562 GN=SQD1 PE=1 SV=1"	SQD1	1	1.46068e-05	83.061	SPSSGFDQSSTEPSK(1)SQR	2	-0.39792	1
mdm00561 Glycerolipid metabolism	0.318651	13	1.16	TRINITY_DN34086_c0_g1_m.24848	276	K	"UDP-sulfoquinovose synthase, chloroplastic OS=Spinacia oleracea OX=3562 GN=SQD1 PE=1 SV=1"	SQD1	1	0.000105983	66.913	QASSFYHLSK(1)VHDSNNIAFTCK	3	-0.52022	1
mdm00561 Glycerolipid metabolism	0.318651	13	1.16	TRINITY_DN34086_c0_g1_m.24848	75	K	"UDP-sulfoquinovose synthase, chloroplastic OS=Spinacia oleracea OX=3562 GN=SQD1 PE=1 SV=1"	SQD1	1	6.21749e-09	117.03	EASK(1)SPSSGFDQSSTEPSK	2	5.8694	1
mdm00561 Glycerolipid metabolism	0.318651	13	1.16	TRINITY_DN34086_c0_g1_m.24848	428	K	"UDP-sulfoquinovose synthase, chloroplastic OS=Spinacia oleracea OX=3562 GN=SQD1 PE=1 SV=1"	SQD1	1	6.1946e-05	214.78	VEAEEHYYNAK(1)HTK	2	-0.046278	2
mdm00561 Glycerolipid metabolism	0.318651	13	1.16	TRINITY_DN31765_c0_g1_m.19023	136	K	Alpha-galactosidase 1 OS=Arabidopsis thaliana OX=3702 GN=AGAL1 PE=2 SV=1	AGAL1	1	0.00268835	79.889	ALADYVHSK(1)GLK	2	-1.8776	1
mdm00561 Glycerolipid metabolism	0.318651	13	1.16	TRINITY_DN31765_c0_g1_m.19023	387	K	Alpha-galactosidase 1 OS=Arabidopsis thaliana OX=3702 GN=AGAL1 PE=2 SV=1	AGAL1	1	0.00212405	78.816	DLWEHK(1)TLK	2	-4.7953	1
mdm00561 Glycerolipid metabolism	0.318651	13	1.16	TRINITY_DN27455_c0_g1_m.10507	83	K	Diacylglycerol kinase 7 OS=Arabidopsis thaliana OX=3702 GN=DGK7 PE=1 SV=1	DGK7	1	6.87063e-06	158.57	FK(1)DPSAGESR	2	0.61085	1
mdm00561 Glycerolipid metabolism	0.318651	13	1.16	TRINITY_DN27249_c0_g2_m.10122	23	K	"Beta-glucosidase-like SFR2, chloroplastic OS=Oryza sativa subsp. japonica OX=39947 GN=SFR2 PE=2 SV=1"	SFR2	1	0.000295072	121.52	AHAWNK(1)LHR	2	-3.6379	1
mdm00561 Glycerolipid metabolism	0.318651	13	1.16	TRINITY_DN29236_c0_g1_m.13752	204	K	1-acyl-sn-glycerol-3-phosphate acyltransferase 2 OS=Brassica napus OX=3708 GN=LPAT2 PE=2 SV=1	LPAT2	1	0.000276809	81.335	TK(1)GFVSAVSHMR	2	-2.2072	1
mdm00561 Glycerolipid metabolism	0.318651	13	1.16	TRINITY_DN33392_c1_g6_m.22969	101	K	Diacylglycerol kinase 5 OS=Arabidopsis thaliana OX=3702 GN=DGK5 PE=2 SV=1	DGK5	1	0.0048734	80.294	HIEK(1)NLR	2	-6.1061	1
mdm00561 Glycerolipid metabolism	0.318651	13	1.16	TRINITY_DN33392_c1_g6_m.22969	97	K	Diacylglycerol kinase 5 OS=Arabidopsis thaliana OX=3702 GN=DGK5 PE=2 SV=1	DGK5	1	0.0249143	54.584	SEGDELAK(1)HIEK	2	-0.85662	1
mdm00561 Glycerolipid metabolism	0.318651	13	1.16	TRINITY_DN33564_c0_g2_m.23406	391	K	"D-glycerate 3-kinase, chloroplastic OS=Arabidopsis thaliana OX=3702 GN=GLYK PE=1 SV=2"	GLYK	1	0.0214374	47.361	EAGK(1)PGMSDEEVK	2	-0.47112	1
mdm00561 Glycerolipid metabolism	0.318651	13	1.16	TRINITY_DN33564_c0_g2_m.23406	294	K	"D-glycerate 3-kinase, chloroplastic OS=Arabidopsis thaliana OX=3702 GN=GLYK PE=1 SV=2"	GLYK	1	0.014243	65.156	YDK(1)SAYNGK	2	-1.7952	1
mdm00561 Glycerolipid metabolism	0.318651	13	1.16	TRINITY_DN33564_c0_g2_m.23406	370	K	"D-glycerate 3-kinase, chloroplastic OS=Arabidopsis thaliana OX=3702 GN=GLYK PE=1 SV=2"	GLYK	1	0.0255756	50.297	IK(1)DPTCVYQWR	2	-1.204	1
mdm00561 Glycerolipid metabolism	0.318651	13	1.16	TRINITY_DN33564_c0_g2_m.23406	400	K	"D-glycerate 3-kinase, chloroplastic OS=Arabidopsis thaliana OX=3702 GN=GLYK PE=1 SV=2"	GLYK	1	4.46584e-06	146.34	PGMSDEEVK(1)DFVSR	2	-0.81989	4
mdm00561 Glycerolipid metabolism	0.318651	13	1.16	TRINITY_DN34488_c0_g1_m.25954	350	K	"Aldehyde dehydrogenase family 3 member I1, chloroplastic OS=Arabidopsis thaliana OX=3702 GN=ALDH3I1 PE=1 SV=2"	ALDH3I1	1	1.45199e-11	157.54	ELEQTFGQNPIETK(1)DVSR	2	3.0063	1
mdm00561 Glycerolipid metabolism	0.318651	13	1.16	TRINITY_DN34488_c0_g1_m.25954	104	K	"Aldehyde dehydrogenase family 3 member I1, chloroplastic OS=Arabidopsis thaliana OX=3702 GN=ALDH3I1 PE=1 SV=2"	ALDH3I1	1	0.000103955	110.44	VSQLNSIAK(1)MLQEK	2	-6.8601	2
mdm00561 Glycerolipid metabolism	0.318651	13	1.16	TRINITY_DN34488_c0_g1_m.25954	252	K	"Aldehyde dehydrogenase family 3 member I1, chloroplastic OS=Arabidopsis thaliana OX=3702 GN=ALDH3I1 PE=1 SV=2"	ALDH3I1	1	0.00124539	94.804	WDK(1)ILYTGSAR	2	-6.2714	1
mdm00561 Glycerolipid metabolism	0.318651	13	1.16	TRINITY_DN34488_c0_g1_m.25954	225	K	"Aldehyde dehydrogenase family 3 member I1, chloroplastic OS=Arabidopsis thaliana OX=3702 GN=ALDH3I1 PE=1 SV=2"	ALDH3I1	1	7.20082e-06	163.43	LFEK(1)YLDNSAIR	2	-1.4927	1
mdm00561 Glycerolipid metabolism	0.318651	13	1.16	TRINITY_DN34488_c0_g1_m.25954	502	K	"Aldehyde dehydrogenase family 3 member I1, chloroplastic OS=Arabidopsis thaliana OX=3702 GN=ALDH3I1 PE=1 SV=2"	ALDH3I1	1	0.00163396	103.8	FSFDGFSHK(1)K	2	-3.3455	1
mdm00561 Glycerolipid metabolism	0.318651	13	1.16	TRINITY_DN34488_c0_g1_m.25954	451	K	"Aldehyde dehydrogenase family 3 member I1, chloroplastic OS=Arabidopsis thaliana OX=3702 GN=ALDH3I1 PE=1 SV=2"	ALDH3I1	1	0.00576626	71.219	AKPLAAYLFTDNDQLK(1)K	3	-4.0467	1
mdm00561 Glycerolipid metabolism	0.318651	13	1.16	TRINITY_DN34488_c0_g1_m.25954	358	K	"Aldehyde dehydrogenase family 3 member I1, chloroplastic OS=Arabidopsis thaliana OX=3702 GN=ALDH3I1 PE=1 SV=2"	ALDH3I1	1	0.00060169	117.39	IVSK(1)YHFSR	2	-1.106	1
mdm00561 Glycerolipid metabolism	0.318651	13	1.16	TRINITY_DN34488_c0_g1_m.25954	109	K	"Aldehyde dehydrogenase family 3 member I1, chloroplastic OS=Arabidopsis thaliana OX=3702 GN=ALDH3I1 PE=1 SV=2"	ALDH3I1	1	0.0158777	69.093	MLQEK(1)EK	2	-3.4189	2
mdm00561 Glycerolipid metabolism	0.318651	13	1.16	TRINITY_DN34488_c0_g1_m.25954	376	K	"Aldehyde dehydrogenase family 3 member I1, chloroplastic OS=Arabidopsis thaliana OX=3702 GN=ALDH3I1 PE=1 SV=2"	ALDH3I1	1	0.000884026	203.8	DK(1)IVVGGQSDEDRLR	2	0.48537	2
mdm00561 Glycerolipid metabolism	0.318651	13	1.16	TRINITY_DN34488_c0_g1_m.25954	372	K	"Aldehyde dehydrogenase family 3 member I1, chloroplastic OS=Arabidopsis thaliana OX=3702 GN=ALDH3I1 PE=1 SV=2"	ALDH3I1	1	0.0159316	73.637	LLDQDK(1)VR	2	-4.2578	1
mdm00310 Lysine degradation	0.863478	4	0.68	TRINITY_DN28415_c0_g1_m.12228	230	K	"Probable acetyl-CoA acetyltransferase, cytosolic 2 OS=Arabidopsis thaliana OX=3702 GN=At5g47720 PE=2 SV=1"	At5g47720	1	0.0100484	63.766	GNSSTIVDK(1)DESPEK	2	-2.2287	1
mdm00310 Lysine degradation	0.863478	4	0.68	TRINITY_DN31715_c0_g1_m.18909	271	K	Aldehyde dehydrogenase family 3 member F1 OS=Arabidopsis thaliana OX=3702 GN=ALDH3F1 PE=2 SV=2	ALDH3F1	1	0.00634503	72.846	YHGK(1)FSFDAFSHEK	3	-2.4636	1
mdm00310 Lysine degradation	0.863478	4	0.68	TRINITY_DN28590_c0_g1_m.12553	147	K	Leghemoglobin reductase OS=Vigna unguiculata OX=3917 GN=FLBR PE=1 SV=1	FLBR	1	0.0129717	56.014	VNYVK(1)GYGK	2	-4.5456	1
mdm00310 Lysine degradation	0.863478	4	0.68	TRINITY_DN28590_c0_g1_m.12553	398	K	Leghemoglobin reductase OS=Vigna unguiculata OX=3917 GN=FLBR PE=1 SV=1	FLBR	1	2.7599e-15	157.7	VPGVVYTHPEVASVGK(1)TEEQVK	3	0.83389	1
mdm00310 Lysine degradation	0.863478	4	0.68	TRINITY_DN28590_c0_g1_m.12553	272	K	Leghemoglobin reductase OS=Vigna unguiculata OX=3917 GN=FLBR PE=1 SV=1	FLBR	1	0.000184235	117.21	TK(1)VVGVDTSGSGVK	2	-0.9017	2
mdm00310 Lysine degradation	0.863478	4	0.68	TRINITY_DN28590_c0_g1_m.12553	206	K	Leghemoglobin reductase OS=Vigna unguiculata OX=3917 GN=FLBR PE=1 SV=1	FLBR	1	0.00379051	66.619	IVSSTGALALK(1)EIPK	2	3.5636	1
mdm00310 Lysine degradation	0.863478	4	0.68	TRINITY_DN28590_c0_g1_m.12553	142	K	Leghemoglobin reductase OS=Vigna unguiculata OX=3917 GN=FLBR PE=1 SV=1	FLBR	1	0.000996238	134.85	NK(1)VNYVK	2	-3.7913	2
mdm00310 Lysine degradation	0.863478	4	0.68	TRINITY_DN28590_c0_g1_m.12553	489	K	Leghemoglobin reductase OS=Vigna unguiculata OX=3917 GN=FLBR PE=1 SV=1	FLBR	1	4.11148e-08	86.798	VCHAHPTMSEALK(1)EAAMATYDKPIHI	3	4.3942	3
mdm00310 Lysine degradation	0.863478	4	0.68	TRINITY_DN28590_c0_g1_m.12553	327	K	Leghemoglobin reductase OS=Vigna unguiculata OX=3917 GN=FLBR PE=1 SV=1	FLBR	1	0.00333063	93.467	IGVETDK(1)VGR	2	-3.4824	1
mdm00310 Lysine degradation	0.863478	4	0.68	TRINITY_DN28590_c0_g1_m.12553	439	K	Leghemoglobin reductase OS=Vigna unguiculata OX=3917 GN=FLBR PE=1 SV=1	FLBR	1	0.000235607	105.81	ILAEK(1)ETDK	2	-1.8503	1
mdm00310 Lysine degradation	0.863478	4	0.68	TRINITY_DN28590_c0_g1_m.12553	99	K	Leghemoglobin reductase OS=Vigna unguiculata OX=3917 GN=FLBR PE=1 SV=1	FLBR	1	2.5425e-19	179.92	ALLHSSHMYHEAK(1)HSFASHGVK	4	-0.90736	4
mdm00310 Lysine degradation	0.863478	4	0.68	TRINITY_DN28590_c0_g1_m.12553	382	K	Leghemoglobin reductase OS=Vigna unguiculata OX=3917 GN=FLBR PE=1 SV=1	FLBR	1	3.36329e-18	152.17	VGHVDYDK(1)VPGVVYTHPEVASVGK	3	4.669	1
mdm00310 Lysine degradation	0.863478	4	0.68	TRINITY_DN28590_c0_g1_m.12553	86	K	Leghemoglobin reductase OS=Vigna unguiculata OX=3917 GN=FLBR PE=1 SV=1	FLBR	1	4.2049e-09	121.07	GALGGTCLNVGCIPSK(1)ALLHSSHMYHEAK	3	5.057	4
mdm00310 Lysine degradation	0.863478	4	0.68	TRINITY_DN28590_c0_g1_m.12553	404	K	Leghemoglobin reductase OS=Vigna unguiculata OX=3917 GN=FLBR PE=1 SV=1	FLBR	1	0.000674165	78.864	TEEQVK(1)ALGVPYNVGK	2	2.1031	1
mdm00310 Lysine degradation	0.863478	4	0.68	TRINITY_DN34488_c0_g1_m.25954	350	K	"Aldehyde dehydrogenase family 3 member I1, chloroplastic OS=Arabidopsis thaliana OX=3702 GN=ALDH3I1 PE=1 SV=2"	ALDH3I1	1	1.45199e-11	157.54	ELEQTFGQNPIETK(1)DVSR	2	3.0063	1
mdm00310 Lysine degradation	0.863478	4	0.68	TRINITY_DN34488_c0_g1_m.25954	104	K	"Aldehyde dehydrogenase family 3 member I1, chloroplastic OS=Arabidopsis thaliana OX=3702 GN=ALDH3I1 PE=1 SV=2"	ALDH3I1	1	0.000103955	110.44	VSQLNSIAK(1)MLQEK	2	-6.8601	2
mdm00310 Lysine degradation	0.863478	4	0.68	TRINITY_DN34488_c0_g1_m.25954	252	K	"Aldehyde dehydrogenase family 3 member I1, chloroplastic OS=Arabidopsis thaliana OX=3702 GN=ALDH3I1 PE=1 SV=2"	ALDH3I1	1	0.00124539	94.804	WDK(1)ILYTGSAR	2	-6.2714	1
mdm00310 Lysine degradation	0.863478	4	0.68	TRINITY_DN34488_c0_g1_m.25954	225	K	"Aldehyde dehydrogenase family 3 member I1, chloroplastic OS=Arabidopsis thaliana OX=3702 GN=ALDH3I1 PE=1 SV=2"	ALDH3I1	1	7.20082e-06	163.43	LFEK(1)YLDNSAIR	2	-1.4927	1
mdm00310 Lysine degradation	0.863478	4	0.68	TRINITY_DN34488_c0_g1_m.25954	502	K	"Aldehyde dehydrogenase family 3 member I1, chloroplastic OS=Arabidopsis thaliana OX=3702 GN=ALDH3I1 PE=1 SV=2"	ALDH3I1	1	0.00163396	103.8	FSFDGFSHK(1)K	2	-3.3455	1
mdm00310 Lysine degradation	0.863478	4	0.68	TRINITY_DN34488_c0_g1_m.25954	451	K	"Aldehyde dehydrogenase family 3 member I1, chloroplastic OS=Arabidopsis thaliana OX=3702 GN=ALDH3I1 PE=1 SV=2"	ALDH3I1	1	0.00576626	71.219	AKPLAAYLFTDNDQLK(1)K	3	-4.0467	1
mdm00310 Lysine degradation	0.863478	4	0.68	TRINITY_DN34488_c0_g1_m.25954	358	K	"Aldehyde dehydrogenase family 3 member I1, chloroplastic OS=Arabidopsis thaliana OX=3702 GN=ALDH3I1 PE=1 SV=2"	ALDH3I1	1	0.00060169	117.39	IVSK(1)YHFSR	2	-1.106	1
mdm00310 Lysine degradation	0.863478	4	0.68	TRINITY_DN34488_c0_g1_m.25954	109	K	"Aldehyde dehydrogenase family 3 member I1, chloroplastic OS=Arabidopsis thaliana OX=3702 GN=ALDH3I1 PE=1 SV=2"	ALDH3I1	1	0.0158777	69.093	MLQEK(1)EK	2	-3.4189	2
mdm00310 Lysine degradation	0.863478	4	0.68	TRINITY_DN34488_c0_g1_m.25954	376	K	"Aldehyde dehydrogenase family 3 member I1, chloroplastic OS=Arabidopsis thaliana OX=3702 GN=ALDH3I1 PE=1 SV=2"	ALDH3I1	1	0.000884026	203.8	DK(1)IVVGGQSDEDRLR	2	0.48537	2
mdm00310 Lysine degradation	0.863478	4	0.68	TRINITY_DN34488_c0_g1_m.25954	372	K	"Aldehyde dehydrogenase family 3 member I1, chloroplastic OS=Arabidopsis thaliana OX=3702 GN=ALDH3I1 PE=1 SV=2"	ALDH3I1	1	0.0159316	73.637	LLDQDK(1)VR	2	-4.2578	1
mdm00240 Pyrimidine metabolism	0.44389	9	1.09	TRINITY_DN35257_c0_g1_m.28250	501	K	"Carbamoyl-phosphate synthase large chain, chloroplastic OS=Arabidopsis thaliana OX=3702 GN=CARB PE=1 SV=1"	CARB	1	0.00961553	58.313	SLECGYSGWGCAK(1)VK	2	2.264	1
mdm00240 Pyrimidine metabolism	0.44389	9	1.09	TRINITY_DN35257_c0_g1_m.28250	536	K	"Carbamoyl-phosphate synthase large chain, chloroplastic OS=Arabidopsis thaliana OX=3702 GN=CARB PE=1 SV=1"	CARB	1	0.0178371	67.887	GMK(1)VDDIHQLSYIDK	2	3.7675	2
mdm00240 Pyrimidine metabolism	0.44389	9	1.09	TRINITY_DN35257_c0_g1_m.28250	957	K	"Carbamoyl-phosphate synthase large chain, chloroplastic OS=Arabidopsis thaliana OX=3702 GN=CARB PE=1 SV=1"	CARB	1	0.00755288	48.701	TVPFVSK(1)AIGHPLAK	2	5.0203	1
mdm00240 Pyrimidine metabolism	0.44389	9	1.09	TRINITY_DN26305_c0_g1_m.8646	137	K	"Nucleoside diphosphate kinase 2, chloroplastic OS=Nicotiana tabacum OX=4097 GN=NDPK2 PE=1 SV=1"	NDPK2	1	0.000234851	167.76	DLAEEHYK(1)DLK	2	1.6641	1
mdm00240 Pyrimidine metabolism	0.44389	9	1.09	TRINITY_DN26305_c0_g1_m.8646	123	K	"Nucleoside diphosphate kinase 2, chloroplastic OS=Nicotiana tabacum OX=4097 GN=NDPK2 PE=1 SV=1"	NDPK2	1	0.000914537	183	LTGLK(1)LFQCPR	2	-2.6335	1
mdm00240 Pyrimidine metabolism	0.44389	9	1.09	TRINITY_DN26305_c0_g1_m.8646	211	K	"Nucleoside diphosphate kinase 2, chloroplastic OS=Nicotiana tabacum OX=4097 GN=NDPK2 PE=1 SV=1"	NDPK2	1	0.000294723	190.68	NVVHGSDSPENGK(1)R	2	-1.0114	4
mdm00240 Pyrimidine metabolism	0.44389	9	1.09	TRINITY_DN35640_c0_g1_m.29415	376	K	Ribonucleoside-diphosphate reductase large subunit OS=Arabidopsis thaliana OX=3702 GN=RNR1 PE=1 SV=1	RNR1	1	0.0357461	46.447	LYTEYEK(1)EGK	2	-1.0479	1
mdm00240 Pyrimidine metabolism	0.44389	9	1.09	TRINITY_DN31436_c0_g5_m.18263	147	K	5'-nucleotidase SurE OS=Carboxydothermus hydrogenoformans (strain ATCC BAA-161 / DSM 6008 / Z-2901) OX=246194 GN=surE PE=3 SV=1	surE	1	0.000157377	63.947	EVK(1)GAETDHDDGTDHHSLR	3	-1.062	1
mdm00240 Pyrimidine metabolism	0.44389	9	1.09	TRINITY_DN33290_c0_g6_m.22681	104	K	Uracil phosphoribosyltransferase OS=Nicotiana tabacum OX=4097 GN=UPP PE=2 SV=1	UPP	1	0.0284358	61.48	LPDK(1)FPEGSR	2	-2.9481	1
mdm00240 Pyrimidine metabolism	0.44389	9	1.09	TRINITY_DN29509_c0_g1_m.14249	145	K	"Dihydropyrimidine dehydrogenase (NADP(+)), chloroplastic OS=Arabidopsis thaliana OX=3702 GN=PYD1 PE=1 SV=1"	PYD1	1	0.000360215	91.783	QLK(1)EEYPDR	2	-1.8749	1
mdm00240 Pyrimidine metabolism	0.44389	9	1.09	TRINITY_DN29509_c0_g1_m.14249	292	K	"Dihydropyrimidine dehydrogenase (NADP(+)), chloroplastic OS=Arabidopsis thaliana OX=3702 GN=PYD1 PE=1 SV=1"	PYD1	1	0.000279391	83.438	AVHPIALAK(1)VMNIAK	2	3.1836	1
mdm00240 Pyrimidine metabolism	0.44389	9	1.09	TRINITY_DN30651_c0_g1_m.16554	285	K	"Dihydroorotase, mitochondrial OS=Arabidopsis thaliana OX=3702 GN=PYR4 PE=1 SV=1"	PYR4	1	0.0325783	48.701	FFLGTDSAPHEK(1)R	2	1.0662	1
mdm00240 Pyrimidine metabolism	0.44389	9	1.09	TRINITY_DN32792_c1_g1_m.21377	128	K	"Nucleoside diphosphate kinase IV, chloroplastic/mitochondrial OS=Arabidopsis thaliana OX=3702 GN=NDK4 PE=1 SV=2"	NDK4	1	0.0326513	46.447	VVIPSK(1)EFAQK	2	-4.136	1
mdm00240 Pyrimidine metabolism	0.44389	9	1.09	TRINITY_DN32792_c1_g1_m.21377	181	K	"Nucleoside diphosphate kinase IV, chloroplastic/mitochondrial OS=Arabidopsis thaliana OX=3702 GN=NDK4 PE=1 SV=2"	NDK4	1	0.0290966	68.108	LIGATDPQK(1)SEPGTIR	2	0.37415	1
mdm00240 Pyrimidine metabolism	0.44389	9	1.09	TRINITY_DN32792_c1_g1_m.21377	139	K	"Nucleoside diphosphate kinase IV, chloroplastic/mitochondrial OS=Arabidopsis thaliana OX=3702 GN=NDK4 PE=1 SV=2"	NDK4	1	0.0013176	79.809	HYHDLK(1)ER	2	-2.7392	1
mdm00240 Pyrimidine metabolism	0.44389	9	1.09	TRINITY_DN32792_c1_g1_m.21377	117	K	"Nucleoside diphosphate kinase IV, chloroplastic/mitochondrial OS=Arabidopsis thaliana OX=3702 GN=NDK4 PE=1 SV=2"	NDK4	0.848217	0.0220942	82.716	K(0.152)GFK(0.848)LVAIK	2	-4.4295	1
mdm00240 Pyrimidine metabolism	0.44389	9	1.09	TRINITY_DN32792_c1_g1_m.21377	133	K	"Nucleoside diphosphate kinase IV, chloroplastic/mitochondrial OS=Arabidopsis thaliana OX=3702 GN=NDK4 PE=1 SV=2"	NDK4	1	0.000918571	211.68	EFAQK(1)HYHDLK	2	-0.29819	2
mdm00240 Pyrimidine metabolism	0.44389	9	1.09	TRINITY_DN25379_c0_g1_m.7308	29	K	Nucleoside diphosphate kinase 1 OS=Pisum sativum OX=3888 GN=NDPK1 PE=2 SV=1	NDPK1	1	0.00330385	93.467	FEQK(1)GFFLK	2	-3.7351	1
mdm00240 Pyrimidine metabolism	0.44389	9	1.09	TRINITY_DN25379_c0_g1_m.7308	48	K	Nucleoside diphosphate kinase 1 OS=Pisum sativum OX=3888 GN=NDPK1 PE=2 SV=1	NDPK1	1	0.000970782	224.09	AFAEK(1)HYADLSAK	2	2.5756	1
mdm00261 Monobactam biosynthesis	0.70306	1	0.91	TRINITY_DN35522_c0_g1_m.29014	908	K	"Bifunctional aspartokinase/homoserine dehydrogenase 1, chloroplastic OS=Arabidopsis thaliana OX=3702 GN=AKHSDH1 PE=1 SV=1"	AKHSDH1	1	0.00499785	56.014	YK(1)EQPLIVR	2	-4.6857	1
mdm00220 Arginine biosynthesis	0.00744177	11	2.15	TRINITY_DN30056_c0_g1_m.15351	246	K	"Acetylornithine aminotransferase, mitochondrial OS=Alnus glutinosa OX=3517 GN=AG118 PE=2 SV=1"	AG118	1	9.03359e-07	112.7	TMGALALTSK(1)EHYR	2	6.637	2
mdm00220 Arginine biosynthesis	0.00744177	11	2.15	TRINITY_DN31542_c0_g1_m.18515	439	K	"Aspartate aminotransferase, chloroplastic OS=Arabidopsis thaliana OX=3702 GN=ASP5 PE=1 SV=2"	ASP5	1	0.000231843	139.02	WHVYMTK(1)DGR	2	-0.77911	2
mdm00220 Arginine biosynthesis	0.00744177	11	2.15	TRINITY_DN31542_c0_g1_m.18515	432	K	"Aspartate aminotransferase, chloroplastic OS=Arabidopsis thaliana OX=3702 GN=ASP5 PE=1 SV=2"	ASP5	1	9.86744e-09	151.08	AQSENMTNK(1)WHVYMTK	2	4.7122	1
mdm00220 Arginine biosynthesis	0.00744177	11	2.15	TRINITY_DN31542_c0_g1_m.18515	399	K	"Aspartate aminotransferase, chloroplastic OS=Arabidopsis thaliana OX=3702 GN=ASP5 PE=1 SV=2"	ASP5	1	0.0150669	63.397	LYDSLLAK(1)DK	2	-2.9877	1
mdm00220 Arginine biosynthesis	0.00744177	11	2.15	TRINITY_DN33066_c0_g1_m.22079	356	K	"Glutamine synthetase leaf isozyme, chloroplastic OS=Phaseolus vulgaris OX=3885 PE=2 SV=1"		1	1.24316e-10	132.63	RLTGK(1)HETASIDSFSWGVANR	3	-0.42098	4
mdm00220 Arginine biosynthesis	0.00744177	11	2.15	TRINITY_DN33066_c0_g1_m.22079	103	K	"Glutamine synthetase leaf isozyme, chloroplastic OS=Phaseolus vulgaris OX=3885 PE=2 SV=1"		1	0.00298799	72.846	TISK(1)PVEHPSELPK	2	0.59218	2
mdm00220 Arginine biosynthesis	0.00744177	11	2.15	TRINITY_DN33066_c0_g1_m.22079	99	K	"Glutamine synthetase leaf isozyme, chloroplastic OS=Phaseolus vulgaris OX=3885 PE=2 SV=1"		0.999969	0.00151067	80.379	SK(1)TISKPVEHPSELPK	3	-0.42113	2
mdm00220 Arginine biosynthesis	0.00744177	11	2.15	TRINITY_DN33066_c0_g1_m.22079	387	K	"Glutamine synthetase leaf isozyme, chloroplastic OS=Phaseolus vulgaris OX=3885 PE=2 SV=1"		1	0.000692261	204.34	ETEQQGK(1)GYLEDR	2	1.3065	4
mdm00220 Arginine biosynthesis	0.00744177	11	2.15	TRINITY_DN33066_c0_g1_m.22079	339	K	"Glutamine synthetase leaf isozyme, chloroplastic OS=Phaseolus vulgaris OX=3885 PE=2 SV=1"		1	7.86019e-08	318.31	HK(1)EHISAYGEGNER	3	6.187	6
mdm00220 Arginine biosynthesis	0.00744177	11	2.15	TRINITY_DN33066_c0_g1_m.22079	328	K	"Glutamine synthetase leaf isozyme, chloroplastic OS=Phaseolus vulgaris OX=3885 PE=2 SV=1"		1	2.77138e-05	125.98	EEGGYEAIK(1)K	2	-3.062	1
mdm00220 Arginine biosynthesis	0.00744177	11	2.15	TRINITY_DN33066_c0_g1_m.22079	178	K	"Glutamine synthetase leaf isozyme, chloroplastic OS=Phaseolus vulgaris OX=3885 PE=2 SV=1"		1	0.00149247	77.072	AAEIFSNK(1)K	2	-2.0688	1
mdm00220 Arginine biosynthesis	0.00744177	11	2.15	TRINITY_DN33066_c0_g1_m.22079	316	K	"Glutamine synthetase leaf isozyme, chloroplastic OS=Phaseolus vulgaris OX=3885 PE=2 SV=1"		1	2.72906e-19	292.81	PIEGDWNGAGCHTNFSTK(1)TMR	3	-2.2573	4
mdm00220 Arginine biosynthesis	0.00744177	11	2.15	TRINITY_DN30964_c0_g3_m.17219	221	K	"Probable N-acetyl-gamma-glutamyl-phosphate reductase, chloroplastic OS=Arabidopsis thaliana OX=3702 GN=At2g19940 PE=1 SV=2"	At2g19940	1	7.76953e-05	119.55	NIIIDSK(1)SGVSGAGR	2	-0.15626	1
mdm00220 Arginine biosynthesis	0.00744177	11	2.15	TRINITY_DN30964_c0_g3_m.17219	162	K	"Probable N-acetyl-gamma-glutamyl-phosphate reductase, chloroplastic OS=Arabidopsis thaliana OX=3702 GN=At2g19940 PE=1 SV=2"	At2g19940	1	0.00249943	48.892	DTSEYQEWYGQEHK(1)APDLQK	3	-1.1561	1
mdm00220 Arginine biosynthesis	0.00744177	11	2.15	TRINITY_DN30964_c0_g3_m.17219	267	K	"Probable N-acetyl-gamma-glutamyl-phosphate reductase, chloroplastic OS=Arabidopsis thaliana OX=3702 GN=At2g19940 PE=1 SV=2"	At2g19940	1	0.0022409	97.949	HVPEIEQGLSDAAK(1)SK	2	1.2372	1
mdm00220 Arginine biosynthesis	0.00744177	11	2.15	TRINITY_DN32703_c0_g2_m.21161	102	K	"Argininosuccinate lyase, chloroplastic OS=Arabidopsis thaliana OX=3702 GN=At5g10920 PE=2 SV=1"	At5g10920	1	0.00775339	85.821	ALYK(1)HDIMGSR	2	-1.6823	1
mdm00220 Arginine biosynthesis	0.00744177	11	2.15	TRINITY_DN32448_c0_g2_m.20573	439	K	"Argininosuccinate synthase, chloroplastic OS=Arabidopsis thaliana OX=3702 GN=At4g24830 PE=1 SV=3"	At4g24830	1	0.0101367	64.064	LYK(1)GSITVTSR	2	-6.2061	1
mdm00220 Arginine biosynthesis	0.00744177	11	2.15	TRINITY_DN32369_c0_g1_m.20401	122	K	Aminoacylase-1 OS=Mus musculus OX=10090 GN=Acy1 PE=1 SV=1	Acy1	1	0.0163642	46.068	VPPNADPK(1)SLEK	2	-3.6571	1
mdm00220 Arginine biosynthesis	0.00744177	11	2.15	TRINITY_DN31834_c0_g1_m.19191	291	K	"Ornithine carbamoyltransferase, chloroplastic OS=Pisum sativum OX=3888 GN=ARGF PE=2 SV=1"	ARGF	1	5.42147e-05	88.42	AQQAGVGK(1)IEITNDPK	2	1.6953	1
mdm00220 Arginine biosynthesis	0.00744177	11	2.15	TRINITY_DN31834_c0_g1_m.19191	106	K	"Ornithine carbamoyltransferase, chloroplastic OS=Pisum sativum OX=3888 GN=ARGF PE=2 SV=1"	ARGF	1	0.0275807	60.589	ATILK(1)MLDR	2	-7.0892	1
mdm00220 Arginine biosynthesis	0.00744177	11	2.15	TRINITY_DN27268_c1_g2_m.10149	278	K	Glutamine synthetase nodule isozyme OS=Vigna aconitifolia OX=3918 PE=2 SV=1		1	6.37881e-06	168.43	HK(1)DHIAAYGEGNER	2	-1.549	2
mdm00220 Arginine biosynthesis	0.00744177	11	2.15	TRINITY_DN28979_c0_g4_m.13280	296	K	"Arginase 1, mitochondrial OS=Oryza sativa subsp. japonica OX=39947 GN=ARG1 PE=2 SV=1"	ARG1	1	0.00333215	72.846	HTLENLK(1)LGEGVK	2	-0.94302	1
mdm00220 Arginine biosynthesis	0.00744177	11	2.15	TRINITY_DN29663_c0_g1_m.14555	4	K	Glutamate--glyoxylate aminotransferase 2 OS=Arabidopsis thaliana OX=3702 GN=GGAT2 PE=1 SV=1	GGAT2	1	1.73631e-05	250.16	PLK(1)ALDYDSINENVK	2	2.6018	1
mdm00220 Arginine biosynthesis	0.00744177	11	2.15	TRINITY_DN29663_c0_g1_m.14555	90	K	Glutamate--glyoxylate aminotransferase 2 OS=Arabidopsis thaliana OX=3702 GN=GGAT2 PE=1 SV=1	GGAT2	1	7.9077e-06	93.777	AK(1)HYLSLTSGGLGAYSDSR	2	1.7459	2
mdm00220 Arginine biosynthesis	0.00744177	11	2.15	TRINITY_DN29663_c0_g1_m.14555	437	K	Glutamate--glyoxylate aminotransferase 2 OS=Arabidopsis thaliana OX=3702 GN=GGAT2 PE=1 SV=1	GGAT2	1	0.00112833	70.831	LLEATGISTVPGSGFGQK(1)EGVFHLR	3	-1.5345	2
mdm00220 Arginine biosynthesis	0.00744177	11	2.15	TRINITY_DN29663_c0_g1_m.14555	463	K	Glutamate--glyoxylate aminotransferase 2 OS=Arabidopsis thaliana OX=3702 GN=GGAT2 PE=1 SV=1	GGAT2	1	7.16114e-07	208.63	K(1)FNDEFMEQYEDHR	2	2.336	4
mdm00220 Arginine biosynthesis	0.00744177	11	2.15	TRINITY_DN29663_c0_g1_m.14555	462	K	Glutamate--glyoxylate aminotransferase 2 OS=Arabidopsis thaliana OX=3702 GN=GGAT2 PE=1 SV=1	GGAT2	1	1.09844e-12	180.49	TTILPAEEDMPEIMESFK(1)K	2	1.4267	2
mdm00220 Arginine biosynthesis	0.00744177	11	2.15	TRINITY_DN29663_c0_g1_m.14555	16	K	Glutamate--glyoxylate aminotransferase 2 OS=Arabidopsis thaliana OX=3702 GN=GGAT2 PE=1 SV=1	GGAT2	1	1.56427e-05	156.57	ALDYDSINENVK(1)K	2	-0.53312	1
mdm00220 Arginine biosynthesis	0.00744177	11	2.15	TRINITY_DN29663_c0_g1_m.14555	268	K	Glutamate--glyoxylate aminotransferase 2 OS=Arabidopsis thaliana OX=3702 GN=GGAT2 PE=1 SV=1	GGAT2	1	0.03263	40.533	K(1)VLLDMGPPISR	2	-4.9872	1
mdm00220 Arginine biosynthesis	0.00744177	11	2.15	TRINITY_DN29663_c0_g1_m.14555	410	K	Glutamate--glyoxylate aminotransferase 2 OS=Arabidopsis thaliana OX=3702 GN=GGAT2 PE=1 SV=1	GGAT2	1	0.012662	79.311	SAGK(1)VPDVFYCLK	2	-1.6137	1
mdm04144 Endocytosis	0.949639	18	0.73	TRINITY_DN23068_c0_g1_m.4747	116	K	Heat shock cognate 70 kDa protein 2 OS=Solanum lycopersicum OX=4081 GN=HSC-2 PE=2 SV=1	HSC-2	0.999819	0.00338731	45.826	VIAGPGDKPMIVVNYK(1)GEEK	3	-2.7492	1
mdm04144 Endocytosis	0.949639	18	0.73	TRINITY_DN23068_c0_g1_m.4747	78	K	Heat shock cognate 70 kDa protein 2 OS=Solanum lycopersicum OX=4081 GN=HSC-2 PE=2 SV=1	HSC-2	1	4.86436e-21	281.19	NQVAMNPTNTVFDAK(1)R	2	3.1865	4
mdm04144 Endocytosis	0.949639	18	0.73	TRINITY_DN33742_c0_g1_m.23899	204	K	Ras-related protein Rab11D OS=Lotus japonicus OX=34305 GN=RAB11D PE=2 SV=1	RAB11D	1	0.000562652	91.245	GETINVK(1)DDSSVLK	2	-2.459	1
mdm04144 Endocytosis	0.949639	18	0.73	TRINITY_DN23202_c0_g1_m.4857	108	K	Vacuolar protein sorting-associated protein 24 homolog 1 OS=Arabidopsis thaliana OX=3702 GN=VPS24-1 PE=1 SV=1	VPS24-1	1	0.00055871	119.43	TVGHLSK(1)SSEVMK	2	-1.8672	2
mdm04144 Endocytosis	0.949639	18	0.73	TRINITY_DN35099_c2_g1_m.27759	147	K	Heat shock cognate 70 kDa protein 2 OS=Solanum lycopersicum OX=4081 GN=HSC-2 PE=2 SV=1	HSC-2	1	2.73028e-08	113.48	MDK(1)STIHDVVLVGGSTR	2	2.234	2
mdm04144 Endocytosis	0.949639	18	0.73	TRINITY_DN28292_c0_g2_m.12011	67	K	ADP-ribosylation factor GTPase-activating protein AGD5 OS=Arabidopsis thaliana OX=3702 GN=AGD5 PE=1 SV=1	AGD5	1	0.0337732	46.447	SLGVHISK(1)VR	2	-4.8883	1
mdm04144 Endocytosis	0.949639	18	0.73	TRINITY_DN27667_c0_g1_m.10866	123	K	Ras-related protein RABE1a OS=Arabidopsis thaliana OX=3702 GN=RABE1A PE=1 SV=1	RABE1A	1	8.5884e-12	142.32	NIEQHASDNVNK(1)ILVGNK	2	1.0264	1
mdm04144 Endocytosis	0.949639	18	0.73	TRINITY_DN27667_c0_g1_m.10866	129	K	Ras-related protein RABE1a OS=Arabidopsis thaliana OX=3702 GN=RABE1A PE=1 SV=1	RABE1A	1	0.0216259	72.846	ILVGNK(1)ADMDESK	2	-2.8947	2
mdm04144 Endocytosis	0.949639	18	0.73	TRINITY_DN27667_c0_g1_m.10866	187	K	Ras-related protein RABE1a OS=Arabidopsis thaliana OX=3702 GN=RABE1A PE=1 SV=1	RABE1A	1	4.28563e-05	135.5	LADTDSK(1)AEPTTIK	2	-0.48391	1
mdm04144 Endocytosis	0.949639	18	0.73	TRINITY_DN27667_c0_g1_m.10866	143	K	Ras-related protein RABE1a OS=Arabidopsis thaliana OX=3702 GN=RABE1A PE=1 SV=1	RABE1A	1	0.00161887	67.838	AVPTSK(1)GQALADEYGIK	2	2.6445	1
mdm04144 Endocytosis	0.949639	18	0.73	TRINITY_DN31166_c0_g2_m.17688	621	K	"Stromal 70 kDa heat shock-related protein, chloroplastic OS=Pisum sativum OX=3888 GN=HSP70 PE=2 SV=1"	HSP70	1	0.00624672	114.93	VPGAVK(1)EK	2	-5.0459	2
mdm04144 Endocytosis	0.949639	18	0.73	TRINITY_DN31166_c0_g2_m.17688	198	K	"Stromal 70 kDa heat shock-related protein, chloroplastic OS=Pisum sativum OX=3888 GN=HSP70 PE=2 SV=1"	HSP70	1	0.005405	101.41	FLNDK(1)VTK	2	-4.3452	1
mdm04144 Endocytosis	0.949639	18	0.73	TRINITY_DN31166_c0_g2_m.17688	607	K	"Stromal 70 kDa heat shock-related protein, chloroplastic OS=Pisum sativum OX=3888 GN=HSP70 PE=2 SV=1"	HSP70	1	0.0346256	71.896	NQADSVVYQTEK(1)QLK	2	2.4884	1
mdm04144 Endocytosis	0.949639	18	0.73	TRINITY_DN31166_c0_g2_m.17688	632	K	"Stromal 70 kDa heat shock-related protein, chloroplastic OS=Pisum sativum OX=3888 GN=HSP70 PE=2 SV=1"	HSP70	1	2.80433e-09	174.02	LGELK(1)EAISGGSTQAIK	2	1.2753	1
mdm04144 Endocytosis	0.949639	18	0.73	TRINITY_DN31166_c0_g2_m.17688	511	K	"Stromal 70 kDa heat shock-related protein, chloroplastic OS=Pisum sativum OX=3888 GN=HSP70 PE=2 SV=1"	HSP70	1	0.0106048	72.038	DNK(1)SLGSFR	2	-3.9735	1
mdm04144 Endocytosis	0.949639	18	0.73	TRINITY_DN31166_c0_g2_m.17688	193	K	"Stromal 70 kDa heat shock-related protein, chloroplastic OS=Pisum sativum OX=3888 GN=HSP70 PE=2 SV=1"	HSP70	1	0.000686581	260.76	LVDDASK(1)FLNDK	2	-4.0348	2
mdm04144 Endocytosis	0.949639	18	0.73	TRINITY_DN31166_c0_g2_m.17688	315	K	"Stromal 70 kDa heat shock-related protein, chloroplastic OS=Pisum sativum OX=3888 GN=HSP70 PE=2 SV=1"	HSP70	1	0.00494527	92.677	DK(1)QALQR	2	-4.3979	1
mdm04144 Endocytosis	0.949639	18	0.73	TRINITY_DN31166_c0_g2_m.17688	119	K	"Stromal 70 kDa heat shock-related protein, chloroplastic OS=Pisum sativum OX=3888 GN=HSP70 PE=2 SV=1"	HSP70	1	0.0015949	113.85	LVGQIAK(1)R	2	-6.8179	1
mdm04144 Endocytosis	0.949639	18	0.73	TRINITY_DN31166_c0_g2_m.17688	327	K	"Stromal 70 kDa heat shock-related protein, chloroplastic OS=Pisum sativum OX=3888 GN=HSP70 PE=2 SV=1"	HSP70	1	0.0155605	58.426	LTETAEK(1)AK	2	-3.584	1
mdm04144 Endocytosis	0.949639	18	0.73	TRINITY_DN31166_c0_g2_m.17688	363	K	"Stromal 70 kDa heat shock-related protein, chloroplastic OS=Pisum sativum OX=3888 GN=HSP70 PE=2 SV=1"	HSP70	1	0.00104595	175.54	AK(1)FEELCSDLLDR	2	2.1215	1
mdm04144 Endocytosis	0.949639	18	0.73	TRINITY_DN31166_c0_g2_m.17688	586	K	"Stromal 70 kDa heat shock-related protein, chloroplastic OS=Pisum sativum OX=3888 GN=HSP70 PE=2 SV=1"	HSP70	0.999951	0.00117835	103.8	FSKEDK(1)EK	2	-3.3516	1
mdm04144 Endocytosis	0.949639	18	0.73	TRINITY_DN31166_c0_g2_m.17688	413	K	"Stromal 70 kDa heat shock-related protein, chloroplastic OS=Pisum sativum OX=3888 GN=HSP70 PE=2 SV=1"	HSP70	1	0.0072149	93.467	IPAVQELVK(1)K	2	-3.7935	1
mdm04144 Endocytosis	0.949639	18	0.73	TRINITY_DN31166_c0_g2_m.17688	154	K	"Stromal 70 kDa heat shock-related protein, chloroplastic OS=Pisum sativum OX=3888 GN=HSP70 PE=2 SV=1"	HSP70	1	0.019484	70.67	QVSYK(1)VVRDENGNVK	2	-0.13322	2
mdm04144 Endocytosis	0.949639	18	0.73	TRINITY_DN31166_c0_g2_m.17688	610	K	"Stromal 70 kDa heat shock-related protein, chloroplastic OS=Pisum sativum OX=3888 GN=HSP70 PE=2 SV=1"	HSP70	1	0.000293188	212.27	QLK(1)ELGDK	2	-6.5333	2
mdm04144 Endocytosis	0.949639	18	0.73	TRINITY_DN31166_c0_g2_m.17688	219	K	"Stromal 70 kDa heat shock-related protein, chloroplastic OS=Pisum sativum OX=3888 GN=HSP70 PE=2 SV=1"	HSP70	1	0.0106232	60.709	TATK(1)DAGR	2	-2.7986	1
mdm04144 Endocytosis	0.949639	18	0.73	TRINITY_DN31166_c0_g2_m.17688	583	K	"Stromal 70 kDa heat shock-related protein, chloroplastic OS=Pisum sativum OX=3888 GN=HSP70 PE=2 SV=1"	HSP70	0.99999	0.00186029	118.06	FSK(1)EDKEK	2	-2.3857	1
mdm04144 Endocytosis	0.949639	18	0.73	TRINITY_DN31166_c0_g2_m.17688	576	K	"Stromal 70 kDa heat shock-related protein, chloroplastic OS=Pisum sativum OX=3888 GN=HSP70 PE=2 SV=1"	HSP70	1	0.0149908	63.301	MVK(1)EAEK	2	-4.385	2
mdm04144 Endocytosis	0.949639	18	0.73	TRINITY_DN31166_c0_g2_m.17688	615	K	"Stromal 70 kDa heat shock-related protein, chloroplastic OS=Pisum sativum OX=3888 GN=HSP70 PE=2 SV=1"	HSP70	1	0.00841711	72.042	ELGDK(1)VPGAVK	2	-2.5133	1
mdm04144 Endocytosis	0.949639	18	0.73	TRINITY_DN31166_c0_g2_m.17688	149	K	"Stromal 70 kDa heat shock-related protein, chloroplastic OS=Pisum sativum OX=3888 GN=HSP70 PE=2 SV=1"	HSP70	1	4.6301e-18	269.28	MSEVDEESK(1)QVSYK	2	0.33888	7
mdm04144 Endocytosis	0.949639	18	0.73	TRINITY_DN31166_c0_g2_m.17688	595	K	"Stromal 70 kDa heat shock-related protein, chloroplastic OS=Pisum sativum OX=3888 GN=HSP70 PE=2 SV=1"	HSP70	1	1.16026e-14	268.44	RDAIDTK(1)NQADSVVYQTEK	3	-1.3747	5
mdm04144 Endocytosis	0.949639	18	0.73	TRINITY_DN31166_c0_g2_m.17688	134	K	"Stromal 70 kDa heat shock-related protein, chloroplastic OS=Pisum sativum OX=3888 GN=HSP70 PE=2 SV=1"	HSP70	1	2.96358e-05	217.24	QAVVNPENTFFSVK(1)R	2	2.4839	1
mdm04144 Endocytosis	0.949639	18	0.73	TRINITY_DN31166_c0_g2_m.17688	108	K	"Stromal 70 kDa heat shock-related protein, chloroplastic OS=Pisum sativum OX=3888 GN=HSP70 PE=2 SV=1"	HSP70	1	8.61889e-06	211.84	TTPSVVAYTK(1)NGDR	2	-0.47246	2
mdm04144 Endocytosis	0.949639	18	0.73	TRINITY_DN31166_c0_g2_m.17688	313	K	"Stromal 70 kDa heat shock-related protein, chloroplastic OS=Pisum sativum OX=3888 GN=HSP70 PE=2 SV=1"	HSP70	1	0.00140504	109.88	DEGIDLLK(1)DK	2	-5.117	1
mdm04144 Endocytosis	0.949639	18	0.73	TRINITY_DN31166_c0_g2_m.17688	201	K	"Stromal 70 kDa heat shock-related protein, chloroplastic OS=Pisum sativum OX=3888 GN=HSP70 PE=2 SV=1"	HSP70	1	0.000429274	76.196	VTK(1)AVVTVPAYFNDSQR	2	3.4335	1
mdm04144 Endocytosis	0.949639	18	0.73	TRINITY_DN31166_c0_g2_m.17688	164	K	"Stromal 70 kDa heat shock-related protein, chloroplastic OS=Pisum sativum OX=3888 GN=HSP70 PE=2 SV=1"	HSP70	1	0.000323653	229.4	DENGNVK(1)LDCPAIGK	2	0.57458	2
mdm04144 Endocytosis	0.949639	18	0.73	TRINITY_DN31166_c0_g2_m.17688	140	K	"Stromal 70 kDa heat shock-related protein, chloroplastic OS=Pisum sativum OX=3888 GN=HSP70 PE=2 SV=1"	HSP70	1	0.0269016	46.033	K(1)MSEVDEESK	2	-1.4873	2
mdm04144 Endocytosis	0.949639	18	0.73	TRINITY_DN31166_c0_g2_m.17688	247	K	"Stromal 70 kDa heat shock-related protein, chloroplastic OS=Pisum sativum OX=3888 GN=HSP70 PE=2 SV=1"	HSP70	1	7.59122e-08	214.14	IINEPTAASLAYGFEK(1)K	2	5.4578	1
mdm04144 Endocytosis	0.949639	18	0.73	TRINITY_DN33551_c0_g1_m.23383	191	K	Dynamin-2A OS=Arabidopsis thaliana OX=3702 GN=DRP2A PE=1 SV=2	DRP2A	1	0.00633778	48.785	VAK(1)EFDADGTR	2	-3.6131	1
mdm04144 Endocytosis	0.949639	18	0.73	TRINITY_DN32529_c0_g1_m.20754	555	K	Phospholipase D alpha 1 OS=Ricinus communis OX=3988 GN=PLD1 PE=1 SV=1	PLD1	1	0.0133887	74.269	IVSK(1)IEAGER	2	-3.7084	1
mdm04144 Endocytosis	0.949639	18	0.73	TRINITY_DN32529_c0_g1_m.20754	491	K	Phospholipase D alpha 1 OS=Ricinus communis OX=3988 GN=PLD1 PE=1 SV=1	PLD1	1	0.00411436	47.361	AGLVSGK(1)DNIIDR	2	-2.5083	1
mdm04144 Endocytosis	0.949639	18	0.73	TRINITY_DN32529_c0_g1_m.20754	143	K	Phospholipase D alpha 1 OS=Ricinus communis OX=3988 GN=PLD1 PE=1 SV=1	PLD1	1	0.000197	103.69	IHVK(1)LQYFDVAK	2	-1.8112	1
mdm04144 Endocytosis	0.949639	18	0.73	TRINITY_DN34741_c2_g4_m.26704	31	K	Ras-related protein Rab7 OS=Gossypium hirsutum OX=3635 GN=RAB7 PE=2 SV=1	RAB7	1	0.000234919	130.31	TSLMNQYVHK(1)R	2	-3.1417	1
mdm04144 Endocytosis	0.949639	18	0.73	TRINITY_DN25023_c0_g1_m.6857	187	K	Ras-related protein RABE1a OS=Arabidopsis thaliana OX=3702 GN=RABE1A PE=1 SV=1	RABE1A	1	2.74067e-05	121.86	LAESDSK(1)GAEPQTIR	2	-1.1463	1
mdm04144 Endocytosis	0.949639	18	0.73	TRINITY_DN26821_c0_g1_m.9432	190	K	Sorting nexin 1 OS=Arabidopsis thaliana OX=3702 GN=SNX1 PE=1 SV=1	SNX1	1	0.00346769	96.27	EKPVEESNAEYEK(1)LK	2	0.34009	1
mdm04144 Endocytosis	0.949639	18	0.73	TRINITY_DN35918_c0_g1_m.30313	1182	K	Clathrin heavy chain 1 OS=Arabidopsis thaliana OX=3702 GN=CHC1 PE=1 SV=1	CHC1	1	0.000137432	78.864	EPK(1)VDSELIYAYAK	2	2.222	2
mdm04144 Endocytosis	0.949639	18	0.73	TRINITY_DN35918_c0_g1_m.30313	1351	K	Clathrin heavy chain 1 OS=Arabidopsis thaliana OX=3702 GN=CHC1 PE=1 SV=1	CHC1	1	0.00962201	79.311	LMEHIK(1)LFSTR	2	-1.9228	1
mdm04144 Endocytosis	0.949639	18	0.73	TRINITY_DN35918_c0_g1_m.30313	439	K	Clathrin heavy chain 1 OS=Arabidopsis thaliana OX=3702 GN=CHC1 PE=1 SV=1	CHC1	1	0.00755339	69.276	GK(1)LNAFESLELSR	2	-3.6795	1
mdm04144 Endocytosis	0.949639	18	0.73	TRINITY_DN35918_c0_g1_m.30313	457	K	Clathrin heavy chain 1 OS=Arabidopsis thaliana OX=3702 GN=CHC1 PE=1 SV=1	CHC1	1	0.00687694	84.064	LVVNQNK(1)K	2	-3.5106	1
mdm04144 Endocytosis	0.949639	18	0.73	TRINITY_DN35918_c0_g1_m.30313	1345	K	Clathrin heavy chain 1 OS=Arabidopsis thaliana OX=3702 GN=CHC1 PE=1 SV=1	CHC1	1	0.0341227	41.824	YRPEK(1)LMEHIK	3	-4.7949	1
mdm04144 Endocytosis	0.949639	18	0.73	TRINITY_DN35918_c0_g1_m.30313	865	K	Clathrin heavy chain 1 OS=Arabidopsis thaliana OX=3702 GN=CHC1 PE=1 SV=1	CHC1	1	0.0176249	61.042	SLLPVEPLVEECEK(1)R	2	2.4198	1
mdm04144 Endocytosis	0.949639	18	0.73	TRINITY_DN35918_c0_g1_m.30313	1549	K	Clathrin heavy chain 1 OS=Arabidopsis thaliana OX=3702 GN=CHC1 PE=1 SV=1	CHC1	1	0.00198181	65.12	DNLYK(1)DAMETASQSGDR	2	2.8622	3
mdm04144 Endocytosis	0.949639	18	0.73	TRINITY_DN35918_c0_g1_m.30313	781	K	Clathrin heavy chain 1 OS=Arabidopsis thaliana OX=3702 GN=CHC1 PE=1 SV=1	CHC1	1	0.00415747	57.888	NFLMEAK(1)LPDAR	2	-3.6624	1
mdm04144 Endocytosis	0.949639	18	0.73	TRINITY_DN35918_c0_g1_m.30313	1536	K	Clathrin heavy chain 1 OS=Arabidopsis thaliana OX=3702 GN=CHC1 PE=1 SV=1	CHC1	1	0.0147005	65.404	WK(1)QSIALSK	2	-7.3266	1
mdm04144 Endocytosis	0.949639	18	0.73	TRINITY_DN23564_c0_g1_m.5239	149	K	Ras-related protein Rab7 OS=Pisum sativum OX=3888 PE=2 SV=1		1	2.68945e-08	155.57	AWCASK(1)GNIPYFETSAK	2	4.1579	1
mdm04144 Endocytosis	0.949639	18	0.73	TRINITY_DN23564_c0_g1_m.5239	32	K	Ras-related protein Rab7 OS=Pisum sativum OX=3888 PE=2 SV=1		1	0.0274954	51.43	K(1)FSNQYK	2	-4.4684	1
mdm04144 Endocytosis	0.949639	18	0.73	TRINITY_DN23564_c0_g1_m.5239	31	K	Ras-related protein Rab7 OS=Pisum sativum OX=3888 PE=2 SV=1		1	2.11785e-06	142.04	TSLMNQYVNK(1)K	2	0.97536	3
mdm04144 Endocytosis	0.949639	18	0.73	TRINITY_DN22587_c0_g1_m.4319	45	K	ESCRT-related protein CHMP1B OS=Arabidopsis thaliana OX=3702 GN=CHMP1B PE=1 SV=1	CHMP1B	1	0.00467977	77.358	AMEK(1)GNIDGAR	2	-1.4773	2
mdm04144 Endocytosis	0.949639	18	0.73	TRINITY_DN22587_c0_g1_m.4319	186	K	ESCRT-related protein CHMP1B OS=Arabidopsis thaliana OX=3702 GN=CHMP1B PE=1 SV=1	CHMP1B	1	0.00126758	71.066	ETEK(1)VDEDDLSR	2	0.59433	1
mdm04144 Endocytosis	0.949639	18	0.73	TRINITY_DN23326_c0_g1_m.5000	25	K	Ras-related protein RABA2a OS=Arabidopsis thaliana OX=3702 GN=RABA2A PE=2 SV=1	RABA2A	1	3.43456e-08	175.68	VVLIGDSGVGK(1)SNLLSR	2	3.0904	1
mdm04144 Endocytosis	0.949639	18	0.73	TRINITY_DN35217_c1_g2_m.28120	174	K	Vacuolar protein sorting-associated protein 28 homolog 2 OS=Arabidopsis thaliana OX=3702 GN=VPS28-2 PE=1 SV=2	VPS28-2	1	0.000556157	91.993	MSK(1)MGAADELTDQQAR	2	3.2929	1
mdm04144 Endocytosis	0.949639	18	0.73	TRINITY_DN34677_c0_g1_m.26522	826	K	Phospholipase D delta OS=Arabidopsis thaliana OX=3702 GN=PLDDELTA PE=1 SV=2	PLDDELTA	1	7.00509e-06	175.64	VNEIAEHNWK(1)R	2	1.4725	2
mdm04144 Endocytosis	0.949639	18	0.73	TRINITY_DN34677_c0_g1_m.26522	296	K	Phospholipase D delta OS=Arabidopsis thaliana OX=3702 GN=PLDDELTA PE=1 SV=2	PLDDELTA	1	0.00332217	93.561	YK(1)SQEGVR	2	-2.9008	1
mdm00903 Limonene and pinene degradation	0.228426	2	2.18	TRINITY_DN31715_c0_g1_m.18909	271	K	Aldehyde dehydrogenase family 3 member F1 OS=Arabidopsis thaliana OX=3702 GN=ALDH3F1 PE=2 SV=2	ALDH3F1	1	0.00634503	72.846	YHGK(1)FSFDAFSHEK	3	-2.4636	1
mdm00903 Limonene and pinene degradation	0.228426	2	2.18	TRINITY_DN34488_c0_g1_m.25954	350	K	"Aldehyde dehydrogenase family 3 member I1, chloroplastic OS=Arabidopsis thaliana OX=3702 GN=ALDH3I1 PE=1 SV=2"	ALDH3I1	1	1.45199e-11	157.54	ELEQTFGQNPIETK(1)DVSR	2	3.0063	1
mdm00903 Limonene and pinene degradation	0.228426	2	2.18	TRINITY_DN34488_c0_g1_m.25954	104	K	"Aldehyde dehydrogenase family 3 member I1, chloroplastic OS=Arabidopsis thaliana OX=3702 GN=ALDH3I1 PE=1 SV=2"	ALDH3I1	1	0.000103955	110.44	VSQLNSIAK(1)MLQEK	2	-6.8601	2
mdm00903 Limonene and pinene degradation	0.228426	2	2.18	TRINITY_DN34488_c0_g1_m.25954	252	K	"Aldehyde dehydrogenase family 3 member I1, chloroplastic OS=Arabidopsis thaliana OX=3702 GN=ALDH3I1 PE=1 SV=2"	ALDH3I1	1	0.00124539	94.804	WDK(1)ILYTGSAR	2	-6.2714	1
mdm00903 Limonene and pinene degradation	0.228426	2	2.18	TRINITY_DN34488_c0_g1_m.25954	225	K	"Aldehyde dehydrogenase family 3 member I1, chloroplastic OS=Arabidopsis thaliana OX=3702 GN=ALDH3I1 PE=1 SV=2"	ALDH3I1	1	7.20082e-06	163.43	LFEK(1)YLDNSAIR	2	-1.4927	1
mdm00903 Limonene and pinene degradation	0.228426	2	2.18	TRINITY_DN34488_c0_g1_m.25954	502	K	"Aldehyde dehydrogenase family 3 member I1, chloroplastic OS=Arabidopsis thaliana OX=3702 GN=ALDH3I1 PE=1 SV=2"	ALDH3I1	1	0.00163396	103.8	FSFDGFSHK(1)K	2	-3.3455	1
mdm00903 Limonene and pinene degradation	0.228426	2	2.18	TRINITY_DN34488_c0_g1_m.25954	451	K	"Aldehyde dehydrogenase family 3 member I1, chloroplastic OS=Arabidopsis thaliana OX=3702 GN=ALDH3I1 PE=1 SV=2"	ALDH3I1	1	0.00576626	71.219	AKPLAAYLFTDNDQLK(1)K	3	-4.0467	1
mdm00903 Limonene and pinene degradation	0.228426	2	2.18	TRINITY_DN34488_c0_g1_m.25954	358	K	"Aldehyde dehydrogenase family 3 member I1, chloroplastic OS=Arabidopsis thaliana OX=3702 GN=ALDH3I1 PE=1 SV=2"	ALDH3I1	1	0.00060169	117.39	IVSK(1)YHFSR	2	-1.106	1
mdm00903 Limonene and pinene degradation	0.228426	2	2.18	TRINITY_DN34488_c0_g1_m.25954	109	K	"Aldehyde dehydrogenase family 3 member I1, chloroplastic OS=Arabidopsis thaliana OX=3702 GN=ALDH3I1 PE=1 SV=2"	ALDH3I1	1	0.0158777	69.093	MLQEK(1)EK	2	-3.4189	2
mdm00903 Limonene and pinene degradation	0.228426	2	2.18	TRINITY_DN34488_c0_g1_m.25954	376	K	"Aldehyde dehydrogenase family 3 member I1, chloroplastic OS=Arabidopsis thaliana OX=3702 GN=ALDH3I1 PE=1 SV=2"	ALDH3I1	1	0.000884026	203.8	DK(1)IVVGGQSDEDRLR	2	0.48537	2
mdm00903 Limonene and pinene degradation	0.228426	2	2.18	TRINITY_DN34488_c0_g1_m.25954	372	K	"Aldehyde dehydrogenase family 3 member I1, chloroplastic OS=Arabidopsis thaliana OX=3702 GN=ALDH3I1 PE=1 SV=2"	ALDH3I1	1	0.0159316	73.637	LLDQDK(1)VR	2	-4.2578	1
mdm01040 Biosynthesis of unsaturated fatty acids	0.469266	4	1.15	TRINITY_DN31923_c1_g1_m.19398	74	K	Peroxisomal acyl-coenzyme A oxidase 1 OS=Arabidopsis thaliana OX=3702 GN=ACX1 PE=1 SV=1	ACX1	1	0.0159456	60.001	AAHAWK(1)R	2	-4.5066	1
mdm01040 Biosynthesis of unsaturated fatty acids	0.469266	4	1.15	TRINITY_DN30949_c4_g1_m.17184	69	K	"3-ketoacyl-CoA thiolase 2, peroxisomal OS=Arabidopsis thaliana OX=3702 GN=PED1 PE=1 SV=2"	PED1	1	1.9594e-05	117.03	GGFK(1)DTHADDLLAPVLK	2	1.8363	1
mdm01040 Biosynthesis of unsaturated fatty acids	0.469266	4	1.15	TRINITY_DN30949_c4_g1_m.17184	457	K	"3-ketoacyl-CoA thiolase 2, peroxisomal OS=Arabidopsis thaliana OX=3702 GN=PED1 PE=1 SV=2"	PED1	1	0.00159904	96.946	VVGASGLLSK(1)DAR	2	-4.7785	1
mdm01040 Biosynthesis of unsaturated fatty acids	0.469266	4	1.15	TRINITY_DN30949_c4_g1_m.17184	242	K	"3-ketoacyl-CoA thiolase 2, peroxisomal OS=Arabidopsis thaliana OX=3702 GN=PED1 PE=1 SV=2"	PED1	1	0.0110914	76.196	FKDEIIPVATK(1)IVDPK	2	1.3366	1
mdm01040 Biosynthesis of unsaturated fatty acids	0.469266	4	1.15	TRINITY_DN27700_c0_g1_m.10934	291	K	"Stearoyl-[acyl-carrier-protein] 9-desaturase, chloroplastic OS=Ricinus communis OX=3988 PE=1 SV=1"		1	0.000399318	96.946	HETAYTK(1)IVEK	2	-2.141	1
mdm01040 Biosynthesis of unsaturated fatty acids	0.469266	4	1.15	TRINITY_DN31011_c0_g2_m.17342	340	K	"Acyl-coenzyme A oxidase 4, peroxisomal OS=Arabidopsis thaliana OX=3702 GN=ACX4 PE=1 SV=1"	ACX4	1	0.00327254	76.563	LYESGK(1)MTAGQASLGK	2	2.0259	1
mdm03010 Ribosome	1.97176e-12	84	2.38	TRINITY_DN25156_c0_g1_m.7019	59	K	40S ribosomal protein S17-4 OS=Arabidopsis thaliana OX=3702 GN=RPS17D PE=2 SV=3	RPS17D	1	1.0049e-05	142.04	IAGFSTHLMK(1)R	2	-0.94514	1
mdm03010 Ribosome	1.97176e-12	84	2.38	TRINITY_DN25156_c0_g1_m.7019	32	K	40S ribosomal protein S17-4 OS=Arabidopsis thaliana OX=3702 GN=RPS17D PE=2 SV=3	RPS17D	1	0.000365686	138.26	MTLDFHTNK(1)K	2	5.0119	2
mdm03010 Ribosome	1.97176e-12	84	2.38	TRINITY_DN25156_c0_g1_m.7019	72	K	40S ribosomal protein S17-4 OS=Arabidopsis thaliana OX=3702 GN=RPS17D PE=2 SV=3	RPS17D	1	0.000800332	105.94	GISLK(1)LQEEERER	2	2.2231	1
mdm03010 Ribosome	1.97176e-12	84	2.38	TRINITY_DN25156_c0_g1_m.7019	49	K	40S ribosomal protein S17-4 OS=Arabidopsis thaliana OX=3702 GN=RPS17D PE=2 SV=3	RPS17D	1	0.0045619	92.428	NK(1)IAGFSTHLMK	2	0.11226	2
mdm03010 Ribosome	1.97176e-12	84	2.38	TRINITY_DN24024_c0_g1_m.5690	47	K	60S ribosomal protein L37-3 OS=Arabidopsis thaliana OX=3702 GN=RPL37C PE=3 SV=1	RPL37C	1	0.00631713	69.905	NK(1)THTLCVR	2	-2.347	1
mdm03010 Ribosome	1.97176e-12	84	2.38	TRINITY_DN25198_c0_g1_m.7081	95	K	40S ribosomal protein S19-3 OS=Arabidopsis thaliana OX=3702 GN=RPS19C PE=2 SV=1	RPS19C	1	0.0144369	49.487	NGSRPPHFCK(1)SSGAIAR	3	-3.912	1
mdm03010 Ribosome	1.97176e-12	84	2.38	TRINITY_DN25198_c0_g1_m.7081	24	K	40S ribosomal protein S19-3 OS=Arabidopsis thaliana OX=3702 GN=RPS19C PE=2 SV=1	RPS19C	1	0.000610322	96.666	AYAAHLK(1)R	2	-2.9661	1
mdm03010 Ribosome	1.97176e-12	84	2.38	TRINITY_DN25198_c0_g1_m.7081	17	K	40S ribosomal protein S19-3 OS=Arabidopsis thaliana OX=3702 GN=RPS19C PE=2 SV=1	RPS19C	1	2.73572e-08	83.474	DVSPHEFVK(1)AYAAHLK	2	0.70158	2
mdm03010 Ribosome	1.97176e-12	84	2.38	TRINITY_DN16663_c0_g1_m.1454	46	K	Photosystem I P700 chlorophyll a apoprotein A2 OS=Morus indica OX=248361 GN=psaB PE=3 SV=1	psaB	1	9.45929e-05	154.35	IHGK(1)LQSLPR	2	-3.1662	1
mdm03010 Ribosome	1.97176e-12	84	2.38	TRINITY_DN16663_c0_g1_m.1454	40	K	Photosystem I P700 chlorophyll a apoprotein A2 OS=Morus indica OX=248361 GN=psaB PE=3 SV=1	psaB	1	0.00629784	83.623	VPSLSEK(1)WK	2	-5.2191	1
mdm03010 Ribosome	1.97176e-12	84	2.38	TRINITY_DN16663_c0_g1_m.1454	19	K	Photosystem I P700 chlorophyll a apoprotein A2 OS=Morus indica OX=248361 GN=psaB PE=3 SV=1	psaB	1	0.000501665	110.22	LEQK(1)YHLIR	2	-4.8411	1
mdm03010 Ribosome	1.97176e-12	84	2.38	TRINITY_DN21699_c0_g1_m.3673	22	K	60S ribosomal protein L35 OS=Euphorbia esula OX=3993 GN=RPL35 PE=2 SV=1	RPL35	1	0.00163815	94.791	PELLNQLK(1)DLK	2	-4.6506	1
mdm03010 Ribosome	1.97176e-12	84	2.38	TRINITY_DN26513_c0_g1_m.8947	109	K	60S acidic ribosomal protein P0-2 OS=Arabidopsis thaliana OX=3702 GN=RPP0B PE=1 SV=2	RPP0B	1	0.00139166	100.67	YK(1)VGAPAR	2	-4.0604	1
mdm03010 Ribosome	1.97176e-12	84	2.38	TRINITY_DN26773_c0_g1_m.9357	252	K	40S ribosomal protein S3a OS=Cicer arietinum OX=3827 PE=2 SV=1		1	0.0256871	74.486	APK(1)FDLGK	2	-3.9076	1
mdm03010 Ribosome	1.97176e-12	84	2.38	TRINITY_DN26773_c0_g1_m.9357	212	K	40S ribosomal protein S3a OS=Cicer arietinum OX=3827 PE=2 SV=1		1	1.99763e-11	179.21	EIMVNQAASCDLK(1)DLVNK	2	1.2727	1
mdm03010 Ribosome	1.97176e-12	84	2.38	TRINITY_DN26773_c0_g1_m.9357	63	K	40S ribosomal protein S3a OS=Cicer arietinum OX=3827 PE=2 SV=1		0.999899	0.0128336	54.309	KDWYDIK(1)APSLFNQR	2	5.2458	2
mdm03010 Ribosome	1.97176e-12	84	2.38	TRINITY_DN26773_c0_g1_m.9357	85	K	40S ribosomal protein S3a OS=Cicer arietinum OX=3827 PE=2 SV=1		1	0.0145081	53.028	TQGTK(1)IASEGLK	2	-2.3569	1
mdm03010 Ribosome	1.97176e-12	84	2.38	TRINITY_DN26773_c0_g1_m.9357	75	K	40S ribosomal protein S3a OS=Cicer arietinum OX=3827 PE=2 SV=1		1	0.0242868	47.349	QVGK(1)TLVTR	2	-6.6296	1
mdm03010 Ribosome	1.97176e-12	84	2.38	TRINITY_DN32673_c0_g1_m.21089	18	K	60S acidic ribosomal protein P3-2 OS=Arabidopsis thaliana OX=3702 GN=RPP3B PE=2 SV=1	RPP3B	1	1.6395e-29	134.31	NSGGEWTAK(1)QHEGDLEASAASTYDLQR	3	-0.0040833	1
mdm03010 Ribosome	1.97176e-12	84	2.38	TRINITY_DN24988_c0_g1_m.6819	209	K	"50S ribosomal protein L12, chloroplastic OS=Spinacia oleracea OX=3562 GN=RPL12 PE=1 SV=2"	RPL12	1	5.28162e-08	266.6	FK(1)EGVSKDEAEDAK	2	1.102	10
mdm03010 Ribosome	1.97176e-12	84	2.38	TRINITY_DN24988_c0_g1_m.6819	207	K	"50S ribosomal protein L12, chloroplastic OS=Spinacia oleracea OX=3562 GN=RPL12 PE=1 SV=2"	RPL12	0.999961	0.000995814	100.69	K(1)FK(0.998)EGVSK(0.002)DEAEDAKK	3	0.85166	3
mdm03010 Ribosome	1.97176e-12	84	2.38	TRINITY_DN24988_c0_g1_m.6819	214	K	"50S ribosomal protein L12, chloroplastic OS=Spinacia oleracea OX=3562 GN=RPL12 PE=1 SV=2"	RPL12	1	0.000177045	148.76	EGVSK(1)DEAEDAK	2	-1.335	4
mdm03010 Ribosome	1.97176e-12	84	2.38	TRINITY_DN24694_c0_g1_m.6424	90	K	60S ribosomal protein L23a OS=Nicotiana tabacum OX=4097 GN=RPL23A PE=2 SV=1	RPL23A	1	0.000111107	129.28	NK(1)LDHYQILK	2	-1.5054	1
mdm03010 Ribosome	1.97176e-12	84	2.38	TRINITY_DN24694_c0_g1_m.6424	142	K	60S ribosomal protein L23a OS=Nicotiana tabacum OX=4097 GN=RPL23A PE=2 SV=1	RPL23A	1	0.0103293	60.589	MYDIQTK(1)K	2	-3.9467	1
mdm03010 Ribosome	1.97176e-12	84	2.38	TRINITY_DN24694_c0_g1_m.6424	37	K	60S ribosomal protein L23a OS=Nicotiana tabacum OX=4097 GN=RPL23A PE=2 SV=1	RPL23A	0.99906	0.00905912	81.099	K(0.001)SDPK(0.999)AQALK	2	-2.1202	1
mdm03010 Ribosome	1.97176e-12	84	2.38	TRINITY_DN24694_c0_g1_m.6424	108	K	60S ribosomal protein L23a OS=Nicotiana tabacum OX=4097 GN=RPL23A PE=2 SV=1	RPL23A	1	0.0013409	107.08	YPLTTESAMK(1)K	2	-1.5271	2
mdm03010 Ribosome	1.97176e-12	84	2.38	TRINITY_DN24694_c0_g1_m.6424	79	K	60S ribosomal protein L23a OS=Nicotiana tabacum OX=4097 GN=RPL23A PE=2 SV=1	RPL23A	1	0.0054077	105.81	DRNPK(1)YPR	2	-4.6652	1
mdm03010 Ribosome	1.97176e-12	84	2.38	TRINITY_DN27405_c1_g1_m.10423	158	K	"30S ribosomal protein S17, chloroplastic OS=Arabidopsis thaliana OX=3702 GN=RPS17 PE=1 SV=1"	RPS17	1	1.5859e-05	75.969	YQAHDPDNQFK(1)VGDFVQLEK	3	-2.2467	2
mdm03010 Ribosome	1.97176e-12	84	2.38	TRINITY_DN27405_c1_g1_m.10423	173	K	"30S ribosomal protein S17, chloroplastic OS=Arabidopsis thaliana OX=3702 GN=RPS17 PE=1 SV=1"	RPS17	1	0.00164206	108.3	SRPISK(1)TK	2	-2.7426	1
mdm03010 Ribosome	1.97176e-12	84	2.38	TRINITY_DN28808_c2_g1_m.12968	35	K	60S ribosomal protein L7-4 OS=Arabidopsis thaliana OX=3702 GN=RPL7D PE=2 SV=1	RPL7D	1	0.00255437	93.467	KQEALALK(1)K	2	-3.4976	1
mdm03010 Ribosome	1.97176e-12	84	2.38	TRINITY_DN28808_c2_g1_m.12968	99	K	60S ribosomal protein L7-4 OS=Arabidopsis thaliana OX=3702 GN=RPL7D PE=2 SV=1	RPL7D	1	0.00101392	98.009	GINAMHPK(1)TR	2	-3.2011	2
mdm03010 Ribosome	1.97176e-12	84	2.38	TRINITY_DN28808_c2_g1_m.12968	73	K	60S ribosomal protein L7-4 OS=Arabidopsis thaliana OX=3702 GN=RPL7D PE=2 SV=1	RPL7D	1	0.00110059	101.48	LK(1)GGFYVEPEAK	2	-2.5581	1
mdm03010 Ribosome	1.97176e-12	84	2.38	TRINITY_DN28808_c2_g1_m.12968	122	K	60S ribosomal protein L7-4 OS=Arabidopsis thaliana OX=3702 GN=RPL7D PE=2 SV=1	RPL7D	1	0.0304477	43.272	VNK(1)ATVNMLHR	2	0.10432	1
mdm03010 Ribosome	1.97176e-12	84	2.38	TRINITY_DN28808_c2_g1_m.12968	54	K	60S ribosomal protein L7-4 OS=Arabidopsis thaliana OX=3702 GN=RPL7D PE=2 SV=1	RPL7D	1	0.0057127	93.467	QYSK(1)EYAEK	2	-2.0852	1
mdm03010 Ribosome	1.97176e-12	84	2.38	TRINITY_DN24632_c0_g1_m.6362	144	K	60S ribosomal protein L19-3 OS=Arabidopsis thaliana OX=3702 GN=RPL19C PE=2 SV=3	RPL19C	1	0.0116389	44.82	VLMESIHK(1)SK	2	-1.73	2
mdm03010 Ribosome	1.97176e-12	84	2.38	TRINITY_DN25927_c0_g1_m.8070	215	K	60S ribosomal protein L13a-4 OS=Arabidopsis thaliana OX=3702 GN=RPL13AD PE=2 SV=1	RPL13AD	1	0.00956855	65.156	AEK(1)AAEEK	2	-3.5882	1
mdm03010 Ribosome	1.97176e-12	84	2.38	TRINITY_DN25927_c0_g1_m.8070	166	K	60S ribosomal protein L13a-4 OS=Arabidopsis thaliana OX=3702 GN=RPL13AD PE=2 SV=1	RPL13AD	1	0.00355522	61.48	LQAGHK(1)YCLLGR	2	-0.085568	2
mdm03010 Ribosome	1.97176e-12	84	2.38	TRINITY_DN25927_c0_g1_m.8070	57	K	60S ribosomal protein L13a-4 OS=Arabidopsis thaliana OX=3702 GN=RPL13AD PE=2 SV=1	RPL13AD	1	1.21699e-05	130.79	LASIVAK(1)ELLNGQK	2	0.92046	1
mdm03010 Ribosome	1.97176e-12	84	2.38	TRINITY_DN25927_c0_g1_m.8070	186	K	60S ribosomal protein L13a-4 OS=Arabidopsis thaliana OX=3702 GN=RPL13AD PE=2 SV=1	RPL13AD	1	0.000959227	70.552	LSSEVGWNHYDTIK(1)ELESK	3	-3.8303	1
mdm03010 Ribosome	1.97176e-12	84	2.38	TRINITY_DN25927_c0_g1_m.8070	110	K	60S ribosomal protein L13a-4 OS=Arabidopsis thaliana OX=3702 GN=RPL13AD PE=2 SV=1	RPL13AD	1	0.00403046	80.294	APAK(1)ILWR	2	-6.0768	1
mdm03010 Ribosome	1.97176e-12	84	2.38	TRINITY_DN26034_c0_g1_m.8236	165	K	"50S ribosomal protein L29, chloroplastic OS=Arabidopsis thaliana OX=3702 GN=RPL29 PE=1 SV=1"	RPL29	1	9.45709e-05	147.78	FK(1)EEAEAERNAEQSA	2	0.41442	3
mdm03010 Ribosome	1.97176e-12	84	2.38	TRINITY_DN27893_c0_g1_m.11288	215	K	40S ribosomal protein S6 OS=Asparagus officinalis OX=4686 GN=rps6 PE=2 SV=1	rps6	1	0.000200933	99.276	AEAAEYQK(1)LLATR	2	-1.527	1
mdm03010 Ribosome	1.97176e-12	84	2.38	TRINITY_DN27893_c0_g1_m.11288	207	K	40S ribosomal protein S6 OS=Asparagus officinalis OX=4686 GN=rps6 PE=2 SV=1	rps6	1	0.000311791	139.02	AK(1)AEAAEYQK	2	-1.5664	1
mdm03010 Ribosome	1.97176e-12	84	2.38	TRINITY_DN27893_c0_g1_m.11288	151	K	40S ribosomal protein S6 OS=Asparagus officinalis OX=4686 GN=rps6 PE=2 SV=1	rps6	1	0.00021297	178.95	LFNLSK(1)EDDVRK	2	-1.8913	3
mdm03010 Ribosome	1.97176e-12	84	2.38	TRINITY_DN27893_c0_g1_m.11288	51	K	40S ribosomal protein S6 OS=Asparagus officinalis OX=4686 GN=rps6 PE=2 SV=1	rps6	1	0.00498705	60.547	GYVFK(1)IMGGCDK	2	-2.0541	1
mdm03010 Ribosome	1.97176e-12	84	2.38	TRINITY_DN27893_c0_g1_m.11288	2	K	40S ribosomal protein S6 OS=Asparagus officinalis OX=4686 GN=rps6 PE=2 SV=1	rps6	1	0.0157682	69.276	MK(1)FNIANPTTGCQK	2	-3.2068	1
mdm03010 Ribosome	1.97176e-12	84	2.38	TRINITY_DN21105_c1_g1_m.3267	104	K	60S ribosomal protein L14-2 OS=Arabidopsis thaliana OX=3702 GN=RPL14B PE=1 SV=1	RPL14B	0.996863	0.0010599	120.33	K(0.003)K(0.997)WENSSWGR	2	-1.4668	1
mdm03010 Ribosome	1.97176e-12	84	2.38	TRINITY_DN21105_c1_g1_m.3267	130	K	60S ribosomal protein L14-2 OS=Arabidopsis thaliana OX=3702 GN=RPL14B PE=1 SV=1	RPL14B	1	0.0370315	42.229	FK(1)LMLAK	2	-6.8219	1
mdm03010 Ribosome	1.97176e-12	84	2.38	TRINITY_DN21105_c1_g1_m.3267	118	K	60S ribosomal protein L14-2 OS=Arabidopsis thaliana OX=3702 GN=RPL14B PE=1 SV=1	RPL14B	1	0.0164066	79.833	KLIVQK(1)R	2	-4.9002	1
mdm03010 Ribosome	1.97176e-12	84	2.38	TRINITY_DN21105_c1_g1_m.3267	72	K	60S ribosomal protein L14-2 OS=Arabidopsis thaliana OX=3702 GN=RPL14B PE=1 SV=1	RPL14B	1	0.00903317	80.294	SQMNFK(1)R	2	-3.5091	1
mdm03010 Ribosome	1.97176e-12	84	2.38	TRINITY_DN21105_c1_g1_m.3267	40	K	60S ribosomal protein L14-2 OS=Arabidopsis thaliana OX=3702 GN=RPL14B PE=1 SV=1	RPL14B	1	0.00537298	81.099	VALVNYGK(1)DYGK	2	10.868	1
mdm03010 Ribosome	1.97176e-12	84	2.38	TRINITY_DN25028_c0_g1_m.6863	51	K	60S ribosomal protein L44 OS=Gossypium hirsutum OX=3635 GN=RPL44 PE=3 SV=3	RPL44	1	6.97145e-06	144.47	HTLHK(1)VTQYK	2	-2.5077	4
mdm03010 Ribosome	1.97176e-12	84	2.38	TRINITY_DN23365_c0_g1_m.5029	60	K	"50S ribosomal protein L5, chloroplastic OS=Arabidopsis thaliana OX=3702 GN=RPL5 PE=2 SV=1"	RPL5	1	0.00160362	109.36	TESEK(1)VNR	2	-2.5331	1
mdm03010 Ribosome	1.97176e-12	84	2.38	TRINITY_DN15020_c0_g1_m.1036	22	K	40S ribosomal protein S20-2 OS=Arabidopsis thaliana OX=3702 GN=RPS20B PE=2 SV=1	RPS20B	1	3.44169e-16	178.51	AYAAMKPTKPGLEEPQEQIHK(1)IR	4	-2.6478	5
mdm03010 Ribosome	1.97176e-12	84	2.38	TRINITY_DN15020_c0_g1_m.1036	7	K	40S ribosomal protein S20-2 OS=Arabidopsis thaliana OX=3702 GN=RPS20B PE=2 SV=1	RPS20B	0.989425	0.000197902	71.912	AYAAMK(0.989)PTK(0.011)PGLEEPQEQIHK	3	-1.6896	1
mdm03010 Ribosome	1.97176e-12	84	2.38	TRINITY_DN24895_c0_g1_m.6680	166	K	40S ribosomal protein S7 OS=Avicennia marina OX=82927 GN=RPS7 PE=2 SV=1	RPS7	1	4.73266e-06	151.52	NNTEYK(1)LESFAAVYR	2	2.1372	1
mdm03010 Ribosome	1.97176e-12	84	2.38	TRINITY_DN25973_c0_g2_m.8137	269	K	"50S ribosomal protein L15, chloroplastic OS=Arabidopsis thaliana OX=3702 GN=RPL15 PE=1 SV=2"	RPL15	1	0.0356717	58.426	PSVAK(1)NLAR	2	-5.8169	1
mdm03010 Ribosome	1.97176e-12	84	2.38	TRINITY_DN25802_c0_g1_m.7887	87	K	60S ribosomal protein L12 OS=Prunus armeniaca OX=36596 GN=RPL12 PE=2 SV=1	RPL12	1	0.00119316	123.5	ALK(1)EPERDR	2	-0.75005	2
mdm03010 Ribosome	1.97176e-12	84	2.38	TRINITY_DN25802_c0_g1_m.7887	71	K	60S ribosomal protein L12 OS=Prunus armeniaca OX=36596 GN=RPL12 PE=2 SV=1	RPL12	1	0.00272775	108.24	QAK(1)VAVVPSAAALVIK	2	-0.60997	1
mdm03010 Ribosome	1.97176e-12	84	2.38	TRINITY_DN29068_c0_g1_m.13453	76	K	40S ribosomal protein S4 OS=Solanum tuberosum OX=4113 GN=RPS4 PE=2 SV=1	RPS4	1	1.90434e-12	135.89	SVQFGQK(1)GIPYLNTYDGR	2	2.2955	1
mdm03010 Ribosome	1.97176e-12	84	2.38	TRINITY_DN29068_c0_g1_m.13453	17	K	40S ribosomal protein S4 OS=Solanum tuberosum OX=4113 GN=RPS4 PE=2 SV=1	RPS4	1	0.0141438	72.492	HVLVDNK(1)VR	2	-2.1186	1
mdm03010 Ribosome	1.97176e-12	84	2.38	TRINITY_DN23675_c0_g1_m.5359	100	K	40S ribosomal protein S15a-1 OS=Arabidopsis thaliana OX=3702 GN=RPS15AA PE=2 SV=2	RPS15AA	1	0.00264102	95.311	LNK(1)CGVISPR	2	-5.8996	1
mdm03010 Ribosome	1.97176e-12	84	2.38	TRINITY_DN23675_c0_g1_m.5359	48	K	40S ribosomal protein S15a-1 OS=Arabidopsis thaliana OX=3702 GN=RPS15AA PE=2 SV=2	RPS15AA	1	0.0280041	42.835	SMYNAEK(1)R	2	2.1748	1
mdm03010 Ribosome	1.97176e-12	84	2.38	TRINITY_DN27133_c0_g1_m.9934	159	K	"50S ribosomal protein L17, chloroplastic OS=Arabidopsis thaliana OX=3702 GN=RPL17 PE=2 SV=1"	RPL17	1	0.0318577	53.517	MITLAK(1)DGTLHK	2	-1.6002	1
mdm03010 Ribosome	1.97176e-12	84	2.38	TRINITY_DN27133_c0_g1_m.9934	153	K	"50S ribosomal protein L17, chloroplastic OS=Arabidopsis thaliana OX=3702 GN=RPL17 PE=2 SV=1"	RPL17	0.999879	0.0124631	90.689	KYVDK(1)MITLAK	2	-1.971	2
mdm03010 Ribosome	1.97176e-12	84	2.38	TRINITY_DN30443_c0_g1_m.16130	34	K	"30S ribosomal protein S3, chloroplastic OS=Morus indica OX=248361 GN=rps3 PE=3 SV=1"	rps3	1	0.000855576	253.88	NYSEDLQEDQK(1)IR	2	-0.31618	1
mdm03010 Ribosome	1.97176e-12	84	2.38	TRINITY_DN30443_c0_g1_m.16130	45	K	"30S ribosomal protein S3, chloroplastic OS=Morus indica OX=248361 GN=rps3 PE=3 SV=1"	rps3	1	0.0216923	56.014	NYVQK(1)DIK	2	-2.4156	1
mdm03010 Ribosome	1.97176e-12	84	2.38	TRINITY_DN23082_c0_g1_m.4759	180	K	"30S ribosomal protein S9, chloroplastic OS=Spinacia oleracea OX=3562 GN=PRPS9 PE=1 SV=2"	PRPS9	1	0.000874711	98.009	ALLK(1)VSEDHR	2	-0.71754	1
mdm03010 Ribosome	1.97176e-12	84	2.38	TRINITY_DN14691_c0_g1_m.984	65	K	60S ribosomal protein L22-2 OS=Arabidopsis thaliana OX=3702 GN=RPL22B PE=2 SV=1	RPL22B	1	2.81197e-06	138.71	NK(1)ITVTSDSTFSK	2	-1.9234	1
mdm03010 Ribosome	1.97176e-12	84	2.38	TRINITY_DN14691_c0_g1_m.984	29	K	60S ribosomal protein L22-2 OS=Arabidopsis thaliana OX=3702 GN=RPL22B PE=2 SV=1	RPL22B	1	0.00579389	61.067	PVEDK(1)IMDIASLEK	2	1.6837	1
mdm03010 Ribosome	1.97176e-12	84	2.38	TRINITY_DN33590_c2_g1_m.23474	70	K	"50S ribosomal protein L9, chloroplastic OS=Arabidopsis thaliana OX=3702 GN=RPL9 PE=2 SV=1"	RPL9	1	0.00100254	88.181	GQLLNVK(1)AGYFR	2	-9.9204	1
mdm03010 Ribosome	1.97176e-12	84	2.38	TRINITY_DN33590_c2_g1_m.23474	96	K	"50S ribosomal protein L9, chloroplastic OS=Arabidopsis thaliana OX=3702 GN=RPL9 PE=2 SV=1"	RPL9	1	0.000709436	113.7	EMK(1)IEEER	2	-2.9128	2
mdm03010 Ribosome	1.97176e-12	84	2.38	TRINITY_DN26588_c0_g1_m.9050	147	K	40S ribosomal protein S12 OS=Hordeum vulgare OX=4513 GN=RPS12 PE=2 SV=1	RPS12	1	0.00332217	82.716	IDSEGK(1)AR	2	-4.5762	1
mdm03010 Ribosome	1.97176e-12	84	2.38	TRINITY_DN26588_c0_g1_m.9050	123	K	40S ribosomal protein S12 OS=Hordeum vulgare OX=4513 GN=RPS12 PE=2 SV=1	RPS12	1	1.71371e-08	112.68	ALCADHNVK(1)LITIPAAK	2	1.3586	1
mdm03010 Ribosome	1.97176e-12	84	2.38	TRINITY_DN26588_c0_g1_m.9050	88	K	40S ribosomal protein S12 OS=Hordeum vulgare OX=4513 GN=RPS12 PE=2 SV=1	RPS12	1	0.0018291	79.311	GLHEAAK(1)AIEK	2	-2.9512	1
mdm03010 Ribosome	1.97176e-12	84	2.38	TRINITY_DN26588_c0_g1_m.9050	141	K	40S ribosomal protein S12 OS=Hordeum vulgare OX=4513 GN=RPS12 PE=2 SV=1	RPS12	1	8.91415e-11	273.07	TLGEWAGLCK(1)IDSEGK	2	0.49817	1
mdm03010 Ribosome	1.97176e-12	84	2.38	TRINITY_DN26588_c0_g1_m.9050	114	K	40S ribosomal protein S12 OS=Hordeum vulgare OX=4513 GN=RPS12 PE=2 SV=1	RPS12	1	0.00111704	96.957	LIK(1)ALCADHNVK	2	0.048098	1
mdm03010 Ribosome	1.97176e-12	84	2.38	TRINITY_DN30824_c1_g1_m.16940	85	K	40S ribosomal protein S2-4 OS=Arabidopsis thaliana OX=3702 GN=RPS2D PE=2 SV=1	RPS2D	1	0.0028159	62.494	EHQIVDTLVGPSLK(1)DEVMK	3	-3.6981	1
mdm03010 Ribosome	1.97176e-12	84	2.38	TRINITY_DN30824_c1_g1_m.16940	261	K	40S ribosomal protein S2-4 OS=Arabidopsis thaliana OX=3702 GN=RPS2D PE=2 SV=1	RPS2D	1	0.0102082	63.908	PTGK(1)LHLEAPPER	3	-4.9213	1
mdm03010 Ribosome	1.97176e-12	84	2.38	TRINITY_DN30824_c1_g1_m.16940	245	K	40S ribosomal protein S2-4 OS=Arabidopsis thaliana OX=3702 GN=RPS2D PE=2 SV=1	RPS2D	1	0.00219302	66.509	FTK(1)SPFQEHTDLLAK	2	5.1985	2
mdm03010 Ribosome	1.97176e-12	84	2.38	TRINITY_DN30824_c1_g1_m.16940	169	K	40S ribosomal protein S2-4 OS=Arabidopsis thaliana OX=3702 GN=RPS2D PE=2 SV=1	RPS2D	1	0.00506456	70.389	VTGK(1)CGSVTVR	2	-2.7186	1
mdm03010 Ribosome	1.97176e-12	84	2.38	TRINITY_DN30824_c1_g1_m.16940	96	K	40S ribosomal protein S2-4 OS=Arabidopsis thaliana OX=3702 GN=RPS2D PE=2 SV=1	RPS2D	1	0.0391376	43.734	IMPVQK(1)QTR	2	-3.7223	1
mdm03010 Ribosome	1.97176e-12	84	2.38	TRINITY_DN18798_c0_g1_m.2244	23	K	60S ribosomal protein L31 OS=Panax ginseng OX=4054 GN=RPL31 PE=2 SV=1	RPL31	1	0.00274351	117.18	EYTINLHK(1)R	2	-4.4798	1
mdm03010 Ribosome	1.97176e-12	84	2.38	TRINITY_DN18798_c0_g1_m.2244	47	K	60S ribosomal protein L31 OS=Panax ginseng OX=4054 GN=RPL31 PE=2 SV=1	RPL31	1	0.0178608	64.064	FAQK(1)AMGTNDVR	2	-1.8279	2
mdm03010 Ribosome	1.97176e-12	84	2.38	TRINITY_DN24758_c0_g1_m.6509	243	K	"50S ribosomal protein L10, chloroplastic OS=Nicotiana tabacum OX=4097 GN=RPL10 PE=2 SV=1"	RPL10	1	8.99392e-06	143.39	AYVNK(1)LEQEGGK	2	-1.1455	1
mdm03010 Ribosome	1.97176e-12	84	2.38	TRINITY_DN24758_c0_g1_m.6509	106	K	"50S ribosomal protein L10, chloroplastic OS=Nicotiana tabacum OX=4097 GN=RPL10 PE=2 SV=1"	RPL10	1	0.000987496	74.424	GFTVK(1)QFQDLR	2	-1.5049	1
mdm03010 Ribosome	1.97176e-12	84	2.38	TRINITY_DN21064_c0_g1_m.3242	101	K	Ubiquitin-60S ribosomal protein L40 OS=Nicotiana sylvestris OX=4096 GN=UBICEP52-7 PE=2 SV=2	UBICEP52-7	1	0.000472428	143.39	CGHSNQLRPK(1)K	2	-4.1919	1
mdm03010 Ribosome	1.97176e-12	84	2.38	TRINITY_DN22937_c0_g1_m.4634	50	K	60S ribosomal protein L21-2 OS=Arabidopsis thaliana OX=3702 GN=RPL21E PE=2 SV=1	RPL21E	1	0.0185499	85.716	VNGAVHK(1)GMPHK	2	-2.2233	2
mdm03010 Ribosome	1.97176e-12	84	2.38	TRINITY_DN27313_c1_g2_m.10260	92	K	Ubiquitin-40S ribosomal protein S27a OS=Solanum tuberosum OX=4113 GN=UBI3 PE=2 SV=2	UBI3	1	0.0355572	56.014	VDDSGK(1)VQR	2	-2.9893	1
mdm03010 Ribosome	1.97176e-12	84	2.38	TRINITY_DN27313_c1_g2_m.10260	122	K	Ubiquitin-40S ribosomal protein S27a OS=Solanum tuberosum OX=4113 GN=UBI3 PE=2 SV=2	UBI3	1	4.9437e-05	88.24	HYCGK(1)CGLTYVYQK	2	3.6461	1
mdm03010 Ribosome	1.97176e-12	84	2.38	TRINITY_DN25528_c0_g1_m.7511	59	K	40S ribosomal protein S25 OS=Solanum lycopersicum OX=4081 GN=RPS25 PE=3 SV=1	RPS25	1	1.23732e-05	123.42	YK(1)LITPSILSDR	2	0.48461	1
mdm03010 Ribosome	1.97176e-12	84	2.38	TRINITY_DN25528_c0_g1_m.7511	36	K	40S ribosomal protein S25 OS=Solanum lycopersicum OX=4081 GN=RPS25 PE=3 SV=1	RPS25	1	3.22468e-05	96.27	EK(1)VNNMVLFDQATYDK	2	4.0909	1
mdm03010 Ribosome	1.97176e-12	84	2.38	TRINITY_DN26357_c0_g1_m.8721	15	K	40S ribosomal protein S15 OS=Oryza sativa subsp. japonica OX=39947 GN=RPS15 PE=2 SV=2	RPS15	1	0.000136391	92.707	ADVETDVAAAGVPK(1)K	2	2.6567	1
mdm03010 Ribosome	1.97176e-12	84	2.38	TRINITY_DN26357_c0_g1_m.8721	79	K	40S ribosomal protein S15 OS=Oryza sativa subsp. japonica OX=39947 GN=RPS15 PE=2 SV=2	RPS15	1	0.00126758	87.942	EAPPGEK(1)PEPVR	2	-0.578	1
mdm03010 Ribosome	1.97176e-12	84	2.38	TRINITY_DN27646_c0_g1_m.10834	169	K	"30S ribosomal protein S20, chloroplastic OS=Spinacia oleracea OX=3562 GN=RPS20 PE=1 SV=2"	RPS20	1	0.00261578	65.313	AVK(1)VGTLHR	2	-3.5404	1
mdm03010 Ribosome	1.97176e-12	84	2.38	TRINITY_DN27646_c0_g1_m.10834	126	K	"30S ribosomal protein S20, chloroplastic OS=Spinacia oleracea OX=3562 GN=RPS20 PE=1 SV=2"	RPS20	0.999975	0.0302719	56.091	KSEVK(1)TR	2	-4.5379	1
mdm03010 Ribosome	1.97176e-12	84	2.38	TRINITY_DN28401_c0_g1_m.12204	133	K	"50S ribosomal protein L19-1, chloroplastic OS=Arabidopsis thaliana OX=3702 GN=At4g17560 PE=2 SV=1"	At4g17560	1	0.00145967	99.589	AVEASEK(1)ERPVPDIR	2	0.74635	1
mdm03010 Ribosome	1.97176e-12	84	2.38	TRINITY_DN32252_c1_g1_m.20119	174	K	"30S ribosomal protein S10, chloroplastic OS=Mesembryanthemum crystallinum OX=3544 GN=RPS10 PE=2 SV=1"	RPS10	1	6.68111e-05	268.95	NTNAK(1)TMGPVPLPTK	2	0.42898	2
mdm03010 Ribosome	1.97176e-12	84	2.38	TRINITY_DN32252_c1_g1_m.20119	192	K	"30S ribosomal protein S10, chloroplastic OS=Mesembryanthemum crystallinum OX=3544 GN=RPS10 PE=2 SV=1"	RPS10	1	0.00114132	94.804	RIYCVLK(1)SPHVHK	3	-5.1079	2
mdm03010 Ribosome	1.97176e-12	84	2.38	TRINITY_DN32252_c1_g1_m.20119	198	K	"30S ribosomal protein S10, chloroplastic OS=Mesembryanthemum crystallinum OX=3544 GN=RPS10 PE=2 SV=1"	RPS10	1	0.0012519	106.93	SPHVHK(1)DAR	2	-3.2397	2
mdm03010 Ribosome	1.97176e-12	84	2.38	TRINITY_DN30588_c0_g7_m.16419	25	K	40S ribosomal protein S9-2 OS=Arabidopsis thaliana OX=3702 GN=RPS9C PE=1 SV=1	RPS9C	1	0.00815329	81.163	SGMAK(1)SIHHAR	2	-2.3924	1
mdm03010 Ribosome	1.97176e-12	84	2.38	TRINITY_DN30588_c0_g7_m.16419	20	K	40S ribosomal protein S9-2 OS=Arabidopsis thaliana OX=3702 GN=RPS9C PE=1 SV=1	RPS9C	1	0.0377264	65.879	RLQTLVFK(1)SGMAK	2	0.43211	1
mdm03010 Ribosome	1.97176e-12	84	2.38	TRINITY_DN19128_c0_g1_m.2345	6	K	60S ribosomal protein L34 OS=Pisum sativum OX=3888 GN=RPL34 PE=2 SV=1	RPL34	1	0.000140299	274.5	HSYATK(1)SNQHR	2	-1.8433	2
mdm03010 Ribosome	1.97176e-12	84	2.38	TRINITY_DN19128_c0_g1_m.2345	53	K	60S ribosomal protein L34 OS=Pisum sativum OX=3888 GN=RPL34 PE=2 SV=1	RPL34	1	0.000933815	90.306	IQGIPHLRPAEYK(1)R	2	1.6521	2
mdm03010 Ribosome	1.97176e-12	84	2.38	TRINITY_DN19128_c0_g1_m.2345	19	K	60S ribosomal protein L34 OS=Pisum sativum OX=3888 GN=RPL34 PE=2 SV=1	RPL34	1	0.000264628	145.95	TPGGK(1)LVYQTTK	2	-2.9604	1
mdm03010 Ribosome	1.97176e-12	84	2.38	TRINITY_DN23794_c0_g2_m.5475	67	K	60S ribosomal protein L27a-3 OS=Arabidopsis thaliana OX=3702 GN=RPL27AC PE=2 SV=2	RPL27AC	1	0.0145081	76.85	NK(1)FYCPIVNIDK	2	-0.1854	1
mdm03010 Ribosome	1.97176e-12	84	2.38	TRINITY_DN23794_c0_g2_m.5475	111	K	60S ribosomal protein L27a-3 OS=Arabidopsis thaliana OX=3702 GN=RPL27AC PE=2 SV=2	RPL27AC	1	5.69891e-08	130.71	VLGK(1)GVLPENQPVVVK	2	-0.28444	1
mdm03010 Ribosome	1.97176e-12	84	2.38	TRINITY_DN23794_c0_g2_m.5475	47	K	60S ribosomal protein L27a-3 OS=Arabidopsis thaliana OX=3702 GN=RPL27AC PE=2 SV=2	RPL27AC	1	0.000131844	108.2	ILFDK(1)YHPGYFGK	2	1.6288	1
mdm03010 Ribosome	1.97176e-12	84	2.38	TRINITY_DN21727_c0_g2_m.3696	49	K	40S ribosomal protein S12 OS=Hordeum vulgare OX=4513 GN=RPS12 PE=2 SV=1	RPS12	1	0.0273086	48.785	GLHEAAK(1)VIEK	2	-0.19295	1
mdm03010 Ribosome	1.97176e-12	84	2.38	TRINITY_DN22641_c0_g1_m.4357	118	K	60S ribosomal protein L35 OS=Euphorbia esula OX=3993 GN=RPL35 PE=2 SV=1	RPL35	1	0.00396335	110.22	YLPLDLRPK(1)K	2	-3.5341	1
mdm03010 Ribosome	1.97176e-12	84	2.38	TRINITY_DN22641_c0_g1_m.4357	129	K	60S ribosomal protein L35 OS=Euphorbia esula OX=3993 GN=RPL35 PE=2 SV=1	RPL35	1	0.008055	65.404	LTK(1)HQESLK	2	-3.3691	1
mdm03010 Ribosome	1.97176e-12	84	2.38	TRINITY_DN22641_c0_g1_m.4357	135	K	60S ribosomal protein L35 OS=Euphorbia esula OX=3993 GN=RPL35 PE=2 SV=1	RPL35	1	0.00105712	94.804	HQESLK(1)TER	2	0.39226	1
mdm03010 Ribosome	1.97176e-12	84	2.38	TRINITY_DN22641_c0_g1_m.4357	54	K	60S ribosomal protein L35 OS=Euphorbia esula OX=3993 GN=RPL35 PE=2 SV=1	RPL35	1	0.00126219	108.93	IELQNQLK(1)DLK	2	-6.4524	1
mdm03010 Ribosome	1.97176e-12	84	2.38	TRINITY_DN27181_c0_g1_m.10000	123	K	60S ribosomal protein L23 OS=Arabidopsis thaliana OX=3702 GN=RPL23A PE=2 SV=3	RPL23A	1	0.0386132	40.83	GSAITGPIGK(1)ECADLWPR	2	2.4597	1
mdm03010 Ribosome	1.97176e-12	84	2.38	TRINITY_DN27181_c0_g1_m.10000	113	K	60S ribosomal protein L23 OS=Arabidopsis thaliana OX=3702 GN=RPL23A PE=2 SV=3	RPL23A	1	0.0372122	54.199	GEMK(1)GSAITGPIGK	2	-2.8154	1
mdm03010 Ribosome	1.97176e-12	84	2.38	TRINITY_DN21667_c0_g1_m.3652	112	K	60S ribosomal protein L32-1 OS=Arabidopsis thaliana OX=3702 GN=RPL32A PE=2 SV=2	RPL32A	1	0.0387085	77.072	RK(1)EIVER	2	-3.0543	1
mdm03010 Ribosome	1.97176e-12	84	2.38	TRINITY_DN21667_c0_g1_m.3652	42	K	60S ribosomal protein L32-1 OS=Arabidopsis thaliana OX=3702 GN=RPL32A PE=2 SV=2	RPL32A	1	0.00418802	102.46	RPK(1)GIDSR	2	-2.1001	1
mdm03010 Ribosome	1.97176e-12	84	2.38	TRINITY_DN21667_c0_g1_m.3652	109	K	60S ribosomal protein L32-1 OS=Arabidopsis thaliana OX=3702 GN=RPL32A PE=2 SV=2	RPL32A	1	2.63052e-06	117.21	TYCAEIAHNVSTK(1)K	2	0.76227	1
mdm03010 Ribosome	1.97176e-12	84	2.38	TRINITY_DN21667_c0_g1_m.3652	53	K	60S ribosomal protein L32-1 OS=Arabidopsis thaliana OX=3702 GN=RPL32A PE=2 SV=2	RPL32A	1	0.00547297	65.12	FK(1)GCTLMPNIGYGTDK	2	4.4955	1
mdm03010 Ribosome	1.97176e-12	84	2.38	TRINITY_DN21667_c0_g1_m.3652	86	K	60S ribosomal protein L32-1 OS=Arabidopsis thaliana OX=3702 GN=RPL32A PE=2 SV=2	RPL32A	1	0.000161426	121.71	FVVHNVK(1)ELEVLMMHNR	3	-2.7574	4
mdm03010 Ribosome	1.97176e-12	84	2.38	TRINITY_DN21667_c0_g1_m.3652	78	K	60S ribosomal protein L32-1 OS=Arabidopsis thaliana OX=3702 GN=RPL32A PE=2 SV=2	RPL32A	1	0.0380461	75.243	HYLPNGFK(1)K	2	13.739	1
mdm03010 Ribosome	1.97176e-12	84	2.38	TRINITY_DN17225_c0_g1_m.1680	77	K	60S ribosomal protein L15 OS=Petunia hybrida OX=4102 GN=RPL15 PE=2 SV=1	RPL15	0.999299	0.00691162	72.042	K(0.001)RPVPK(0.999)GIVYGK	2	-0.96793	1
mdm03010 Ribosome	1.97176e-12	84	2.38	TRINITY_DN17225_c0_g1_m.1680	93	K	60S ribosomal protein L15 OS=Petunia hybrida OX=4102 GN=RPL15 PE=2 SV=1	RPL15	1	0.000202326	175.54	PTNQGVTQLK(1)FQR	2	-1.4442	1
mdm03010 Ribosome	1.97176e-12	84	2.38	TRINITY_DN34922_c0_g1_m.27202	4	K	60S ribosomal protein L24 OS=Prunus avium OX=42229 GN=RPL24 PE=2 SV=1	RPL24	1	0.00198475	78.178	VLK(1)TELCR	2	-4.9462	1
mdm03010 Ribosome	1.97176e-12	84	2.38	TRINITY_DN34922_c0_g1_m.27202	135	K	60S ribosomal protein L24 OS=Prunus avium OX=42229 GN=RPL24 PE=2 SV=1	RPL24	1	0.0188936	74.424	KAELSK(1)SQK	2	-1.5478	1
mdm03010 Ribosome	1.97176e-12	84	2.38	TRINITY_DN29209_c1_g1_m.13709	159	K	"50S ribosomal protein L27, chloroplastic OS=Arabidopsis thaliana OX=3702 GN=RPL27 PE=2 SV=1"	RPL27	1	0.00050493	109.36	FEK(1)FGPDR	2	-4.7812	1
mdm03010 Ribosome	1.97176e-12	84	2.38	TRINITY_DN29209_c1_g1_m.13709	137	K	"50S ribosomal protein L27, chloroplastic OS=Arabidopsis thaliana OX=3702 GN=RPL27 PE=2 SV=1"	RPL27	1	0.00111619	100.84	FHAGK(1)NVGLGK	2	-4.6902	1
mdm03010 Ribosome	1.97176e-12	84	2.38	TRINITY_DN29631_c0_g1_m.14507	219	K	60S ribosomal protein L8 OS=Solanum lycopersicum OX=4081 GN=RPL8 PE=2 SV=1	RPL8	1	0.00158334	89.123	AGNAYHK(1)FR	2	-2.4244	1
mdm03010 Ribosome	1.97176e-12	84	2.38	TRINITY_DN29631_c0_g1_m.14507	73	K	60S ribosomal protein L8 OS=Solanum lycopersicum OX=4081 GN=RPL8 PE=2 SV=1	RPL8	1	2.31017e-05	91.032	NGYLK(1)GVVTDVIHDPGR	2	2.7909	1
mdm03010 Ribosome	1.97176e-12	84	2.38	TRINITY_DN29631_c0_g1_m.14507	287	K	60S ribosomal protein L8 OS=Solanum lycopersicum OX=4081 GN=RPL8 PE=2 SV=1	RPL8	0.997914	0.00112664	115.04	GQAAATAAK(0.998)ADK(0.002)A	2	-0.98403	1
mdm03010 Ribosome	1.97176e-12	84	2.38	TRINITY_DN29631_c0_g1_m.14507	48	K	60S ribosomal protein L8 OS=Solanum lycopersicum OX=4081 GN=RPL8 PE=2 SV=1	RPL8	1	4.91897e-07	151.66	GAGSVFK(1)SHTHHR	2	-0.97018	3
mdm03010 Ribosome	1.97176e-12	84	2.38	TRINITY_DN24594_c0_g1_m.6317	90	K	40S ribosomal protein S24-2 OS=Arabidopsis thaliana OX=3702 GN=RPS24B PE=2 SV=2	RPS24B	1	0.0122763	104.76	KYEPK(1)YR	2	-0.91456	1
mdm03010 Ribosome	1.97176e-12	84	2.38	TRINITY_DN24594_c0_g1_m.6317	70	K	40S ribosomal protein S24-2 OS=Arabidopsis thaliana OX=3702 GN=RPS24B PE=2 SV=2	RPS24B	1	0.0094292	40.324	THFGGGK(1)STGFGLIYDTVENAK	3	-3.0456	1
mdm03010 Ribosome	1.97176e-12	84	2.38	TRINITY_DN22585_c0_g1_m.4317	98	K	60S ribosomal protein L11-2 OS=Arabidopsis thaliana OX=3702 GN=RPL11B PE=2 SV=2	RPL11B	1	0.0301782	49.325	VK(1)EYELLR	2	-4.1073	1
mdm03010 Ribosome	1.97176e-12	84	2.38	TRINITY_DN22585_c0_g1_m.4317	60	K	60S ribosomal protein L11-2 OS=Arabidopsis thaliana OX=3702 GN=RPL11B PE=2 SV=2	RPL11B	1	4.14867e-08	193.34	VLEQLSGQSPVFSK(1)AR	2	-0.54293	1
mdm03010 Ribosome	1.97176e-12	84	2.38	TRINITY_DN22585_c0_g1_m.4317	75	K	60S ribosomal protein L11-2 OS=Arabidopsis thaliana OX=3702 GN=RPL11B PE=2 SV=2	RPL11B	1	0.00778339	62.271	NEK(1)IACYVTVR	2	-3.3609	1
mdm03010 Ribosome	1.97176e-12	84	2.38	TRINITY_DN23023_c0_g2_m.4705	53	K	40S ribosomal protein S13 OS=Glycine max OX=3847 GN=RPS13 PE=2 SV=1	RPS13	1	6.35589e-05	111.38	DSHGIAQVK(1)SVTGSK	2	-3.9812	1
mdm03010 Ribosome	1.97176e-12	84	2.38	TRINITY_DN23023_c0_g2_m.4705	28	K	40S ribosomal protein S13 OS=Glycine max OX=3847 GN=RPS13 PE=2 SV=1	RPS13	1	4.75111e-05	128.57	ISSQDVDENICK(1)FAK	2	3.9066	1
mdm03010 Ribosome	1.97176e-12	84	2.38	TRINITY_DN23023_c0_g2_m.4705	101	K	40S ribosomal protein S13 OS=Glycine max OX=3847 GN=RPS13 PE=2 SV=1	RPS13	1	0.0051094	104.76	DKDSK(1)FR	2	-2.6803	1
mdm03010 Ribosome	1.97176e-12	84	2.38	TRINITY_DN23023_c0_g2_m.4705	16	K	40S ribosomal protein S13 OS=Glycine max OX=3847 GN=RPS13 PE=2 SV=1	RPS13	1	0.000277456	87.727	TPPSWLK(1)ISSQDVDENICK	2	0.74976	1
mdm03010 Ribosome	1.97176e-12	84	2.38	TRINITY_DN25812_c1_g1_m.7904	149	K	40S ribosomal protein S7 OS=Avicennia marina OX=82927 GN=RPS7 PE=2 SV=1	RPS7	1	0.0117091	69.716	YQLDGSK(1)IIK	2	-4.5924	1
mdm03010 Ribosome	1.97176e-12	84	2.38	TRINITY_DN25812_c1_g1_m.7904	166	K	40S ribosomal protein S7 OS=Avicennia marina OX=82927 GN=RPS7 PE=2 SV=1	RPS7	1	0.000594454	93.162	NNTEYK(1)LETLAGVYR	2	0.31429	1
mdm03010 Ribosome	1.97176e-12	84	2.38	TRINITY_DN25697_c0_g1_m.7756	120	K	"50S ribosomal protein L28, chloroplastic OS=Spinacia oleracea OX=3562 GN=RPL28 PE=1 SV=2"	RPL28	1	0.0428033	61.48	VSFSNHK(1)TK	2	-1.9012	1
mdm03010 Ribosome	1.97176e-12	84	2.38	TRINITY_DN25697_c0_g1_m.7756	132	K	"50S ribosomal protein L28, chloroplastic OS=Spinacia oleracea OX=3562 GN=RPL28 PE=1 SV=2"	RPL28	1	1.4793e-05	158.61	LQFVNLQYK(1)K	2	-5.6126	2
mdm03010 Ribosome	1.97176e-12	84	2.38	TRINITY_DN25697_c0_g1_m.7756	140	K	"50S ribosomal protein L28, chloroplastic OS=Spinacia oleracea OX=3562 GN=RPL28 PE=1 SV=2"	RPL28	1	0.0140527	69.905	KVWWEAGK(1)R	2	-3.1758	1
mdm03010 Ribosome	1.97176e-12	84	2.38	TRINITY_DN25697_c0_g1_m.7756	113	K	"50S ribosomal protein L28, chloroplastic OS=Spinacia oleracea OX=3562 GN=RPL28 PE=1 SV=2"	RPL28	1	0.00242147	81.642	ANK(1)VSFSNHK	2	-2.2872	1
mdm03010 Ribosome	1.97176e-12	84	2.38	TRINITY_DN23361_c0_g2_m.5023	53	K	60S ribosomal protein L10a OS=Oryza sativa subsp. japonica OX=39947 GN=RPL10A PE=1 SV=1	RPL10A	1	0.000852922	116.13	FSGSVK(1)LPHIPRPK	3	-5.7638	2
mdm03010 Ribosome	1.97176e-12	84	2.38	TRINITY_DN23361_c0_g2_m.5023	63	K	60S ribosomal protein L10a OS=Oryza sativa subsp. japonica OX=39947 GN=RPL10A PE=1 SV=1	RPL10A	1	0.00336512	94.507	MK(1)VCMLGDAQHVEEAEK	3	-1.1942	3
mdm03010 Ribosome	1.97176e-12	84	2.38	TRINITY_DN23361_c0_g2_m.5023	132	K	60S ribosomal protein L10a OS=Oryza sativa subsp. japonica OX=39947 GN=RPL10A PE=1 SV=1	RPL10A	1	0.000491278	70.598	AGK(1)FPTLVTHQESLESK	2	-0.15494	2
mdm03010 Ribosome	1.97176e-12	84	2.38	TRINITY_DN23361_c0_g2_m.5023	146	K	60S ribosomal protein L10a OS=Oryza sativa subsp. japonica OX=39947 GN=RPL10A PE=1 SV=1	RPL10A	1	5.16206e-09	115.24	FPTLVTHQESLESK(1)VNETK	3	-2.1876	1
mdm03010 Ribosome	1.97176e-12	84	2.38	TRINITY_DN27742_c0_g1_m.10999	131	K	60S ribosomal protein L7a-2 OS=Oryza sativa subsp. japonica OX=39947 GN=RPL7A-2 PE=2 SV=1	RPL7A-2	1	0.000250916	197.3	AQAEAEGK(1)TAEAK	2	-0.47078	1
mdm03010 Ribosome	1.97176e-12	84	2.38	TRINITY_DN27742_c0_g1_m.10999	217	K	60S ribosomal protein L7a-2 OS=Oryza sativa subsp. japonica OX=39947 GN=RPL7A-2 PE=2 SV=1	RPL7A-2	1	0.0191111	74.424	NEDK(1)LEFSK	2	-2.5912	1
mdm03010 Ribosome	1.97176e-12	84	2.38	TRINITY_DN27742_c0_g1_m.10999	234	K	60S ribosomal protein L7a-2 OS=Oryza sativa subsp. japonica OX=39947 GN=RPL7A-2 PE=2 SV=1	RPL7A-2	1	0.000128117	110.88	ANFNDK(1)YDEYRK	2	0.37487	2
mdm03010 Ribosome	1.97176e-12	84	2.38	TRINITY_DN27742_c0_g1_m.10999	91	K	60S ribosomal protein L7a-2 OS=Oryza sativa subsp. japonica OX=39947 GN=RPL7A-2 PE=2 SV=1	RPL7A-2	0.999968	0.00567713	46.358	LKVPPALNQFTK(1)TLDK	3	-5.282	1
mdm03010 Ribosome	1.97176e-12	84	2.38	TRINITY_DN27742_c0_g1_m.10999	264	K	60S ribosomal protein L7a-2 OS=Oryza sativa subsp. japonica OX=39947 GN=RPL7A-2 PE=2 SV=1	RPL7A-2	1	0.0035497	69.905	LLAK(1)EAAQR	2	-4.6586	1
mdm03010 Ribosome	1.97176e-12	84	2.38	TRINITY_DN23350_c0_g1_m.5017	108	K	"50S ribosomal protein L24, chloroplastic OS=Arabidopsis thaliana OX=3702 GN=RPL24 PE=2 SV=2"	RPL24	1	5.89686e-05	122.2	HNSTVIVSEINLK(1)TK	2	1.7546	1
mdm03010 Ribosome	1.97176e-12	84	2.38	TRINITY_DN23350_c0_g1_m.5017	140	K	"50S ribosomal protein L24, chloroplastic OS=Arabidopsis thaliana OX=3702 GN=RPL24 PE=2 SV=2"	RPL24	1	9.79782e-10	113.86	IEAPIHSSNVMLYSK(1)EK	2	-1.0856	2
mdm03010 Ribosome	1.97176e-12	84	2.38	TRINITY_DN28932_c0_g1_m.13200	368	K	60S ribosomal protein L3 OS=Oryza sativa subsp. japonica OX=39947 GN=RPL3 PE=2 SV=2	RPL3	1	0.00111918	162.49	FIDSSSK(1)FGHGR	2	-1.323	1
mdm03010 Ribosome	1.97176e-12	84	2.38	TRINITY_DN28932_c0_g1_m.13200	380	K	60S ribosomal protein L3 OS=Oryza sativa subsp. japonica OX=39947 GN=RPL3 PE=2 SV=2	RPL3	1	0.0143841	77.072	FQTTQEK(1)QR	2	-8.0221	1
mdm03010 Ribosome	1.97176e-12	84	2.38	TRINITY_DN27261_c0_g3_m.10142	88	K	60S ribosomal protein L26-1 OS=Arabidopsis thaliana OX=3702 GN=RPL26A PE=2 SV=2	RPL26A	1	0.00300139	72.031	EK(1)VNGSTVNVGINPSK	2	0.19454	1
mdm03010 Ribosome	1.97176e-12	84	2.38	TRINITY_DN27261_c0_g3_m.10142	76	K	60S ribosomal protein L26-1 OS=Arabidopsis thaliana OX=3702 GN=RPL26A PE=2 SV=2	RPL26A	1	0.000642573	109.36	K(1)WVIHIER	2	-2.7534	1
mdm03010 Ribosome	1.97176e-12	84	2.38	TRINITY_DN25159_c0_g1_m.7023	108	K	40S ribosomal protein S3-3 OS=Arabidopsis thaliana OX=3702 GN=RPS3C PE=1 SV=1	RPS3C	1	0.0008089	129.56	YK(1)LLGGLAVR	2	-5.2148	1
mdm03010 Ribosome	1.97176e-12	84	2.38	TRINITY_DN25159_c0_g1_m.7023	78	K	40S ribosomal protein S3-3 OS=Arabidopsis thaliana OX=3702 GN=RPS3C PE=1 SV=1	RPS3C	1	0.0107272	57.003	FK(1)FPENSVELYAEK	2	2.3497	1
mdm03010 Ribosome	1.97176e-12	84	2.38	TRINITY_DN25159_c0_g1_m.7023	62	K	40S ribosomal protein S3-3 OS=Arabidopsis thaliana OX=3702 GN=RPS3C PE=1 SV=1	RPS3C	1	7.30694e-05	170.95	TQNVLGEK(1)GR	2	-3.1365	1
mdm03010 Ribosome	1.97176e-12	84	2.38	TRINITY_DN25471_c0_g1_m.7434	221	K	"50S ribosomal protein L13, chloroplastic OS=Arabidopsis thaliana OX=3702 GN=RPL13 PE=2 SV=1"	RPL13	1	0.000235525	125.5	ALFNHLK(1)VYK	2	-3.0059	1
mdm03010 Ribosome	1.97176e-12	84	2.38	TRINITY_DN25471_c0_g1_m.7434	102	K	"50S ribosomal protein L13, chloroplastic OS=Arabidopsis thaliana OX=3702 GN=RPL13 PE=2 SV=1"	RPL13	0.940677	2.33232e-05	48.945	TWYPK(0.941)AADHIQTQK(0.059)PWYIVDATDK	3	-0.014929	1
mdm03010 Ribosome	1.97176e-12	84	2.38	TRINITY_DN25471_c0_g1_m.7434	224	K	"50S ribosomal protein L13, chloroplastic OS=Arabidopsis thaliana OX=3702 GN=RPL13 PE=2 SV=1"	RPL13	0.999989	0.000348352	76.196	VYK(1)GPDHPHEAQKPIELPIR	4	-1.0805	2
mdm03010 Ribosome	1.97176e-12	84	2.38	TRINITY_DN27729_c0_g1_m.10980	204	K	"50S ribosomal protein L4, chloroplastic OS=Nicotiana tabacum OX=4097 GN=RPL4 PE=2 SV=1"	RPL4	1	0.0417345	56.202	RWGIDPK(1)EK	2	-3.3498	1
mdm03010 Ribosome	1.97176e-12	84	2.38	TRINITY_DN27075_c2_g1_m.9849	224	K	40S ribosomal protein S5 (Fragment) OS=Cicer arietinum OX=3827 GN=RPS5 PE=2 SV=1	RPS5	1	0.0319083	51.864	GSSNSYAIK(1)K	2	-4.1408	1
mdm03010 Ribosome	1.97176e-12	84	2.38	TRINITY_DN29506_c0_g1_m.14242	138	K	40S ribosomal protein S8 OS=Oryza sativa subsp. japonica OX=39947 GN=RPS8 PE=2 SV=2	RPS8	1	1.28134e-14	180.81	TAAAAAAAQEK(1)EGDAAAAAGTEEAK	3	1.5948	3
mdm03010 Ribosome	1.97176e-12	84	2.38	TRINITY_DN29506_c0_g1_m.14242	37	K	40S ribosomal protein S8 OS=Oryza sativa subsp. japonica OX=39947 GN=RPS8 PE=2 SV=2	RPS8	1	0.00121939	97.277	QSANTK(1)LSSDK	2	-2.4046	1
mdm03010 Ribosome	1.97176e-12	84	2.38	TRINITY_DN27019_c0_g1_m.9763	197	K	"30S ribosomal protein S5, chloroplastic OS=Arabidopsis thaliana OX=3702 GN=rps5 PE=2 SV=1"	rps5	1	0.00431898	92.677	GGK(1)QLHFR	2	-4.7881	1
mdm03010 Ribosome	1.97176e-12	84	2.38	TRINITY_DN27019_c0_g1_m.9763	220	K	"30S ribosomal protein S5, chloroplastic OS=Arabidopsis thaliana OX=3702 GN=rps5 PE=2 SV=1"	rps5	1	0.00115856	112.8	KGQVGVGVGK(1)AK	2	-0.28162	1
mdm03010 Ribosome	1.97176e-12	84	2.38	TRINITY_DN25606_c0_g1_m.7626	35	K	60S ribosomal protein L9 OS=Pisum sativum OX=3888 GN=RPL9 PE=2 SV=1	RPL9	1	0.0072331	69.201	MK(1)TILSSETMDIPEGVK	2	2.2579	1
mdm03010 Ribosome	1.97176e-12	84	2.38	TRINITY_DN25606_c0_g1_m.7626	200	K	60S ribosomal protein L9 OS=Pisum sativum OX=3888 GN=RPL9 PE=2 SV=1	RPL9	1	0.00227494	81.099	SAALINQK(1)CHVK	2	-1.041	1
mdm03010 Ribosome	1.97176e-12	84	2.38	TRINITY_DN23660_c0_g1_m.5344	55	K	60S ribosomal protein L17 OS=Zea mays OX=4577 GN=RPL17 PE=2 SV=1	RPL17	1	2.51962e-05	136.06	YLEDVLAHK(1)QAIPFR	2	0.89211	2
mdm03010 Ribosome	1.97176e-12	84	2.38	TRINITY_DN23030_c0_g1_m.4711	28	K	40S ribosomal protein S26-3 OS=Arabidopsis thaliana OX=3702 GN=RPS26C PE=2 SV=1	RPS26C	1	0.00842896	74.269	CSNCGK(1)CCPK	2	-0.46998	1
mdm03010 Ribosome	1.97176e-12	84	2.38	TRINITY_DN26043_c0_g1_m.8256	96	K	40S ribosomal protein S14 OS=Zea mays OX=4577 PE=3 SV=1		1	0.00131315	191.67	ELGITALHIK(1)LR	2	-1.7223	1
mdm03010 Ribosome	1.97176e-12	84	2.38	TRINITY_DN28141_c1_g11_m.11728	192	K	"50S ribosomal protein L1, chloroplastic OS=Arabidopsis thaliana OX=3702 GN=RPL1 PE=1 SV=1"	RPL1	1	0.000586952	115.04	QMASTK(1)FVETVEAHFR	3	-3.9367	2
mdm03010 Ribosome	1.97176e-12	84	2.38	TRINITY_DN28141_c1_g11_m.11728	208	K	"50S ribosomal protein L1, chloroplastic OS=Arabidopsis thaliana OX=3702 GN=RPL1 PE=1 SV=1"	RPL1	1	0.000759487	211.84	LNIDPK(1)YNDQQLR	2	1.1736	1
mdm03010 Ribosome	1.97176e-12	84	2.38	TRINITY_DN28141_c1_g11_m.11728	168	K	"50S ribosomal protein L1, chloroplastic OS=Arabidopsis thaliana OX=3702 GN=RPL1 PE=1 SV=1"	RPL1	1	0.000326517	88.35	FLEIQK(1)LR	2	-5.3183	1
mdm03010 Ribosome	1.97176e-12	84	2.38	TRINITY_DN28141_c1_g11_m.11728	315	K	"50S ribosomal protein L1, chloroplastic OS=Arabidopsis thaliana OX=3702 GN=RPL1 PE=1 SV=1"	RPL1	1	0.0288233	58.687	QGK(1)VEYR	2	-5.1583	1
mdm03010 Ribosome	1.97176e-12	84	2.38	TRINITY_DN28141_c1_g11_m.11728	360	K	"50S ribosomal protein L1, chloroplastic OS=Arabidopsis thaliana OX=3702 GN=RPL1 PE=1 SV=1"	RPL1	1	4.99957e-08	199.3	SIEANKPSGAK(1)GVYWK	2	5.7501	1
mdm03010 Ribosome	1.97176e-12	84	2.38	TRINITY_DN28141_c1_g11_m.11728	173	K	"50S ribosomal protein L1, chloroplastic OS=Arabidopsis thaliana OX=3702 GN=RPL1 PE=1 SV=1"	RPL1	1	0.0303975	40.502	EIK(1)QEYDVK	2	-2.7389	1
mdm03010 Ribosome	1.97176e-12	84	2.38	TRINITY_DN28141_c1_g11_m.11728	278	K	"50S ribosomal protein L1, chloroplastic OS=Arabidopsis thaliana OX=3702 GN=RPL1 PE=1 SV=1"	RPL1	1	6.9741e-08	147.72	LIASPDMMPK(1)VASLGK	2	-0.96187	4
mdm03010 Ribosome	1.97176e-12	84	2.38	TRINITY_DN28141_c1_g11_m.11728	229	K	"50S ribosomal protein L1, chloroplastic OS=Arabidopsis thaliana OX=3702 GN=RPL1 PE=1 SV=1"	RPL1	1	0.0118817	57.042	GTGQTVK(1)VAVLTQGER	2	-2.9091	1
mdm03010 Ribosome	1.97176e-12	84	2.38	TRINITY_DN28141_c1_g11_m.11728	186	K	"50S ribosomal protein L1, chloroplastic OS=Arabidopsis thaliana OX=3702 GN=RPL1 PE=1 SV=1"	RPL1	1	0.0178948	61.577	TAVSLMK(1)QMASTK	2	-5.7363	1
mdm03010 Ribosome	1.97176e-12	84	2.38	TRINITY_DN28141_c1_g11_m.11728	284	K	"50S ribosomal protein L1, chloroplastic OS=Arabidopsis thaliana OX=3702 GN=RPL1 PE=1 SV=1"	RPL1	1	5.46045e-05	96.311	VASLGK(1)ILGPR	2	-5.4456	1
mdm03010 Ribosome	1.97176e-12	84	2.38	TRINITY_DN28141_c1_g11_m.11728	222	K	"50S ribosomal protein L1, chloroplastic OS=Arabidopsis thaliana OX=3702 GN=RPL1 PE=1 SV=1"	RPL1	1	0.00260417	106.11	ATVNLPK(1)GTGQTVK	2	0.1409	1
mdm03010 Ribosome	1.97176e-12	84	2.38	TRINITY_DN22926_c0_g1_m.4623	164	K	60S ribosomal protein L24 OS=Prunus avium OX=42229 GN=RPL24 PE=2 SV=1	RPL24	1	0.000340806	141.29	KAEVTSK(1)SQK	2	-3.0134	1
mdm03010 Ribosome	1.97176e-12	84	2.38	TRINITY_DN30129_c0_g1_m.15503	52	K	60S ribosomal protein L4 OS=Prunus armeniaca OX=36596 GN=RPL4 PE=2 SV=1	RPL4	1	0.0085436	40.372	ASIRPDIVNFVHSNISK(1)NSR	3	-2.587	1
mdm03010 Ribosome	1.97176e-12	84	2.38	TRINITY_DN30129_c0_g1_m.15503	112	K	60S ribosomal protein L4 OS=Prunus armeniaca OX=36596 GN=RPL4 PE=2 SV=1	RPL4	1	0.000997952	93.561	MFAPTK(1)IWR	2	-5.4135	1
mdm03010 Ribosome	1.97176e-12	84	2.38	TRINITY_DN30129_c0_g1_m.15503	370	K	60S ribosomal protein L4 OS=Prunus armeniaca OX=36596 GN=RPL4 PE=2 SV=1	RPL4	1	0.00431746	103.69	KPISK(1)EEAAAIR	2	-0.98055	2
mdm03010 Ribosome	1.97176e-12	84	2.38	TRINITY_DN30129_c0_g1_m.15503	290	K	60S ribosomal protein L4 OS=Prunus armeniaca OX=36596 GN=RPL4 PE=2 SV=1	RPL4	1	0.0128777	58.916	PK(1)MLNADLAR	2	-3.6837	1
mdm03010 Ribosome	1.97176e-12	84	2.38	TRINITY_DN27740_c0_g1_m.10997	74	K	60S ribosomal protein L10 OS=Vitis riparia OX=96939 GN=RPL10 PE=2 SV=1	RPL10	1	0.0216468	46.835	IACNK(1)YMAK	2	-2.9699	1
mdm03010 Ribosome	1.97176e-12	84	2.38	TRINITY_DN27740_c0_g1_m.10997	82	K	60S ribosomal protein L10 OS=Vitis riparia OX=96939 GN=RPL10 PE=2 SV=1	RPL10	1	6.89208e-06	158.61	FAGK(1)DAFHLR	2	-3.7077	1
mdm03010 Ribosome	1.97176e-12	84	2.38	TRINITY_DN26664_c0_g1_m.9184	240	K	40S ribosomal protein S4 OS=Solanum tuberosum OX=4113 GN=RPS4 PE=2 SV=1	RPS4	1	0.00443049	122.51	GTKPWISLPK(1)GK	2	-2.6607	1
mdm03010 Ribosome	1.97176e-12	84	2.38	TRINITY_DN26664_c0_g1_m.9184	120	K	40S ribosomal protein S4 OS=Solanum tuberosum OX=4113 GN=RPS4 PE=2 SV=1	RPS4	1	0.0030204	106.35	LHSIRDDEAK(1)FK	2	-2.0578	2
mdm03010 Ribosome	1.97176e-12	84	2.38	TRINITY_DN26664_c0_g1_m.9184	75	K	40S ribosomal protein S4 OS=Solanum tuberosum OX=4113 GN=RPS4 PE=2 SV=1	RPS4	1	0.000847465	105.04	HILVDGK(1)VR	2	-2.5715	1
mdm03010 Ribosome	1.97176e-12	84	2.38	TRINITY_DN26664_c0_g1_m.9184	37	K	40S ribosomal protein S4 OS=Solanum tuberosum OX=4113 GN=RPS4 PE=2 SV=1	RPS4	1	0.00722329	67.507	PSSGPHK(1)SR	2	-3.3243	1
mdm03010 Ribosome	1.97176e-12	84	2.38	TRINITY_DN26664_c0_g1_m.9184	16	K	40S ribosomal protein S4 OS=Solanum tuberosum OX=4113 GN=RPS4 PE=2 SV=1	RPS4	1	6.22849e-05	163.43	RLNAPK(1)HWMLDK	3	-5.5023	2
mdm03010 Ribosome	1.97176e-12	84	2.38	TRINITY_DN21718_c0_g1_m.3686	209	K	60S ribosomal protein L5 OS=Cucumis sativus OX=3659 GN=RPL5 PE=2 SV=1	RPL5	1	3.10807e-05	135.5	GALDGGLDIPHSEK(1)R	2	2.645	1
mdm03010 Ribosome	1.97176e-12	84	2.38	TRINITY_DN21718_c0_g1_m.3686	219	K	60S ribosomal protein L5 OS=Cucumis sativus OX=3659 GN=RPL5 PE=2 SV=1	RPL5	1	0.00101135	224.13	DNK(1)QLDAEVHR	2	2.1952	1
mdm03010 Ribosome	1.97176e-12	84	2.38	TRINITY_DN21718_c0_g1_m.3686	259	K	60S ribosomal protein L5 OS=Cucumis sativus OX=3659 GN=RPL5 PE=2 SV=1	RPL5	1	7.76717e-06	75.969	YQSHFSEYIK(1)R	3	-5.6234	2
mdm03010 Ribosome	1.97176e-12	84	2.38	TRINITY_DN21718_c0_g1_m.3686	80	K	60S ribosomal protein L5 OS=Cucumis sativus OX=3659 GN=RPL5 PE=2 SV=1	RPL5	1	0.00160197	76.833	YNTPK(1)YR	2	-2.8094	1
mdm03010 Ribosome	1.97176e-12	84	2.38	TRINITY_DN21718_c0_g1_m.3686	249	K	60S ribosomal protein L5 OS=Cucumis sativus OX=3659 GN=RPL5 PE=2 SV=1	RPL5	1	0.000503683	62.711	TLQEDEPEK(1)YQSHFSEYIK	3	-2.145	1
mdm03010 Ribosome	1.97176e-12	84	2.38	TRINITY_DN21718_c0_g1_m.3686	195	K	60S ribosomal protein L5 OS=Cucumis sativus OX=3659 GN=RPL5 PE=2 SV=1	RPL5	1	0.00201542	62.494	VFGALK(1)GALDGGLDIPHSEK	3	-3.8393	2
mdm03010 Ribosome	1.97176e-12	84	2.38	TRINITY_DN22405_c0_g2_m.4170	150	K	40S ribosomal protein S6 OS=Asparagus officinalis OX=4686 GN=rps6 PE=2 SV=1	rps6	1	0.00426274	78.816	AK(1)ADAAEYQK	2	-2.4615	1
mdm03010 Ribosome	1.97176e-12	84	2.38	TRINITY_DN25191_c1_g1_m.7071	203	K	60S ribosomal protein L18-2 OS=Arabidopsis thaliana OX=3702 GN=RPL18B PE=1 SV=2	RPL18B	1	3.24746e-05	95.138	HFGPAPGVPHSHTK(1)PYVR	4	-0.83992	2
mdm03010 Ribosome	1.97176e-12	84	2.38	TRINITY_DN25191_c1_g1_m.7071	96	K	60S ribosomal protein L18-2 OS=Arabidopsis thaliana OX=3702 GN=RPL18B PE=1 SV=2	RPL18B	0.999917	0.000205855	102.03	LFMSK(1)VNKPPLSLSR	2	3.1089	1
mdm03010 Ribosome	1.97176e-12	84	2.38	TRINITY_DN36116_c0_g2_m.30997	120	K	60S ribosomal protein L3 OS=Oryza sativa subsp. japonica OX=39947 GN=RPL3 PE=2 SV=2	RPL3	1	0.0253694	46.802	FYK(1)NWAK	2	-3.5085	1
mdm03010 Ribosome	1.97176e-12	84	2.38	TRINITY_DN36116_c0_g2_m.30997	368	K	60S ribosomal protein L3 OS=Oryza sativa subsp. japonica OX=39947 GN=RPL3 PE=2 SV=2	RPL3	1	0.000552455	256.48	FIDTSSK(1)FGHGR	2	-2.0701	1
mdm03010 Ribosome	1.97176e-12	84	2.38	TRINITY_DN36116_c0_g2_m.30997	227	K	60S ribosomal protein L3 OS=Oryza sativa subsp. japonica OX=39947 GN=RPL3 PE=2 SV=2	RPL3	1	0.000754288	93.467	GK(1)GYEGVVTR	2	-2.9589	1
mdm03010 Ribosome	1.97176e-12	84	2.38	TRINITY_DN36116_c0_g2_m.30997	307	K	60S ribosomal protein L3 OS=Oryza sativa subsp. japonica OX=39947 GN=RPL3 PE=2 SV=2	RPL3	1	0.00368885	42.941	TEK(1)DITPIGGFPHYGVVK	3	-3.7306	1
mdm03010 Ribosome	1.97176e-12	84	2.38	TRINITY_DN36116_c0_g2_m.30997	361	K	60S ribosomal protein L3 OS=Oryza sativa subsp. japonica OX=39947 GN=RPL3 PE=2 SV=2	RPL3	1	0.00309255	79.059	LK(1)FIDTSSK	2	-5.7125	1
mdm03010 Ribosome	1.97176e-12	84	2.38	TRINITY_DN36116_c0_g2_m.30997	135	K	60S ribosomal protein L3 OS=Oryza sativa subsp. japonica OX=39947 GN=RPL3 PE=2 SV=2	RPL3	1	0.000768381	138.23	YSK(1)QYEIDEGKK	3	-4.317	1
mdm03010 Ribosome	1.97176e-12	84	2.38	TRINITY_DN26093_c0_g1_m.8330	10	K	60S ribosomal protein L13a-3 OS=Arabidopsis thaliana OX=3702 GN=RPL13AC PE=2 SV=1	RPL13AC	1	0.00295627	105.81	VSGSGICAK(1)R	2	-3.6021	1
mdm03010 Ribosome	1.97176e-12	84	2.38	TRINITY_DN22539_c0_g1_m.4274	123	K	40S ribosomal protein SA OS=Vitis vinifera OX=29760 GN=GSVIVT00034021001 PE=3 SV=1	GSVIVT00034021001	1	8.94478e-09	100.07	AVLK(1)FAQYTGAHAIAGR	2	1.8771	1
mdm04626 Plant-pathogen interaction	0.985155	21	0.68	TRINITY_DN26080_c1_g1_m.8313	98	K	Probable calcium-binding protein CML23 OS=Arabidopsis thaliana OX=3702 GN=CML23 PE=2 SV=1	CML23	1	0.0254575	42.218	RPADQSGTADSTTNSNK(1)ELR	3	1.0495	1
mdm04626 Plant-pathogen interaction	0.985155	21	0.68	TRINITY_DN26080_c1_g1_m.8313	57	K	Probable calcium-binding protein CML23 OS=Arabidopsis thaliana OX=3702 GN=CML23 PE=2 SV=1	CML23	1	0.0205227	57.293	ALGSDTSSDEVK(1)R	2	-0.37268	1
mdm04626 Plant-pathogen interaction	0.985155	21	0.68	TRINITY_DN27287_c0_g1_m.10181	149	K	Calcium-dependent protein kinase 7 OS=Arabidopsis thaliana OX=3702 GN=CPK7 PE=2 SV=1	CPK7	1	0.00669765	57.032	IVAK(1)GHYTER	2	-2.5844	1
mdm04626 Plant-pathogen interaction	0.985155	21	0.68	TRINITY_DN33613_c0_g1_m.23538	238	K	Endoplasmin homolog OS=Hordeum vulgare OX=4513 PE=2 SV=1		1	0.0375635	52.863	HNDDK(1)QYVWESK	2	-1.1774	1
mdm04626 Plant-pathogen interaction	0.985155	21	0.68	TRINITY_DN33613_c0_g1_m.23538	567	K	Endoplasmin homolog OS=Hordeum vulgare OX=4513 PE=2 SV=1		1	6.70136e-07	112.73	SDGK(1)LTSLDQYISR	2	0.30852	1
mdm04626 Plant-pathogen interaction	0.985155	21	0.68	TRINITY_DN33613_c0_g1_m.23538	743	K	Endoplasmin homolog OS=Hordeum vulgare OX=4513 PE=2 SV=1		1	0.0124615	74.849	VVK(1)DPEDESVK	2	-1.1327	1
mdm04626 Plant-pathogen interaction	0.985155	21	0.68	TRINITY_DN33613_c0_g1_m.23538	530	K	Endoplasmin homolog OS=Hordeum vulgare OX=4513 PE=2 SV=1		1	0.00187919	85.821	GQYTK(1)FWNEFGK	2	-2.8697	1
mdm04626 Plant-pathogen interaction	0.985155	21	0.68	TRINITY_DN33613_c0_g1_m.23538	517	K	Endoplasmin homolog OS=Hordeum vulgare OX=4513 PE=2 SV=1		1	0.00431999	184.27	DVEK(1)SSDDDEKR	2	-1.5029	1
mdm04626 Plant-pathogen interaction	0.985155	21	0.68	TRINITY_DN33613_c0_g1_m.23538	341	K	Endoplasmin homolog OS=Hordeum vulgare OX=4513 PE=2 SV=1		1	0.00329738	93.162	SSTEEEGEDEDAEK(1)K	2	-2.0276	1
mdm04626 Plant-pathogen interaction	0.985155	21	0.68	TRINITY_DN33613_c0_g1_m.23538	430	K	Endoplasmin homolog OS=Hordeum vulgare OX=4513 PE=2 SV=1		1	0.022687	46.358	APHDLYESYYNTNK(1)SNLK	3	-2.1413	1
mdm04626 Plant-pathogen interaction	0.985155	21	0.68	TRINITY_DN32067_c0_g8_m.19710	272	K	"Heat shock protein 90-5, chloroplastic OS=Arabidopsis thaliana OX=3702 GN=HSP90-5 PE=1 SV=1"	HSP90-5	1	5.76175e-06	163.59	DDDK(1)YEFSEPTK	2	-1.1378	1
mdm04626 Plant-pathogen interaction	0.985155	21	0.68	TRINITY_DN32067_c0_g8_m.19710	127	K	"Heat shock protein 90-5, chloroplastic OS=Arabidopsis thaliana OX=3702 GN=HSP90-5 PE=1 SV=1"	HSP90-5	1	0.0095938	75.474	ELVSNASDALDK(1)LR	2	-1.0666	1
mdm04626 Plant-pathogen interaction	0.985155	21	0.68	TRINITY_DN32067_c0_g8_m.19710	503	K	"Heat shock protein 90-5, chloroplastic OS=Arabidopsis thaliana OX=3702 GN=HSP90-5 PE=1 SV=1"	HSP90-5	1	1.04279e-06	179.95	FVK(1)LGCIEDTGNHK	2	2.4892	2
mdm04626 Plant-pathogen interaction	0.985155	21	0.68	TRINITY_DN32067_c0_g8_m.19710	488	K	"Heat shock protein 90-5, chloroplastic OS=Arabidopsis thaliana OX=3702 GN=HSP90-5 PE=1 SV=1"	HSP90-5	0.997875	0.00286421	97.268	KTFDMIQDISESENK(0.998)EDYK(0.002)K	3	-1.4988	2
mdm04626 Plant-pathogen interaction	0.985155	21	0.68	TRINITY_DN32067_c0_g8_m.19710	546	K	"Heat shock protein 90-5, chloroplastic OS=Arabidopsis thaliana OX=3702 GN=HSP90-5 PE=1 SV=1"	HSP90-5	1	0.0012204	99.174	QK(1)AIYYLATDSLK	2	-1.0331	1
mdm04626 Plant-pathogen interaction	0.985155	21	0.68	TRINITY_DN32067_c0_g8_m.19710	706	K	"Heat shock protein 90-5, chloroplastic OS=Arabidopsis thaliana OX=3702 GN=HSP90-5 PE=1 SV=1"	HSP90-5	1	1.4561e-05	111.38	DLNAACK(1)NAPDSSDAK	2	-0.36162	1
mdm04626 Plant-pathogen interaction	0.985155	21	0.68	TRINITY_DN32067_c0_g8_m.19710	315	K	"Heat shock protein 90-5, chloroplastic OS=Arabidopsis thaliana OX=3702 GN=HSP90-5 PE=1 SV=1"	HSP90-5	0.999923	3.20549e-19	209.93	TVEVEEEVEPK(1)EGEEAKPEGEK	3	-1.0403	2
mdm04626 Plant-pathogen interaction	0.985155	21	0.68	TRINITY_DN32067_c0_g8_m.19710	367	K	"Heat shock protein 90-5, chloroplastic OS=Arabidopsis thaliana OX=3702 GN=HSP90-5 PE=1 SV=1"	HSP90-5	1	0.00339874	220.81	EVQKEEYYEFYK(1)K	2	3.4842	1
mdm04626 Plant-pathogen interaction	0.985155	21	0.68	TRINITY_DN32067_c0_g8_m.19710	715	K	"Heat shock protein 90-5, chloroplastic OS=Arabidopsis thaliana OX=3702 GN=HSP90-5 PE=1 SV=1"	HSP90-5	1	0.00536303	62.969	NAPDSSDAK(1)R	2	-3.4798	1
mdm04626 Plant-pathogen interaction	0.985155	21	0.68	TRINITY_DN32067_c0_g8_m.19710	88	K	"Heat shock protein 90-5, chloroplastic OS=Arabidopsis thaliana OX=3702 GN=HSP90-5 PE=1 SV=1"	HSP90-5	1	4.37614e-06	99.668	EAADASGEK(1)FEYQAEVSR	2	2.5095	1
mdm04626 Plant-pathogen interaction	0.985155	21	0.68	TRINITY_DN32067_c0_g8_m.19710	514	K	"Heat shock protein 90-5, chloroplastic OS=Arabidopsis thaliana OX=3702 GN=HSP90-5 PE=1 SV=1"	HSP90-5	1	0.00900603	57.888	LGCIEDTGNHK(1)R	2	-0.84353	1
mdm04626 Plant-pathogen interaction	0.985155	21	0.68	TRINITY_DN32067_c0_g8_m.19710	493	K	"Heat shock protein 90-5, chloroplastic OS=Arabidopsis thaliana OX=3702 GN=HSP90-5 PE=1 SV=1"	HSP90-5	1	0.00737261	81.32	K(1)FWENFGR	2	-3.8978	1
mdm04626 Plant-pathogen interaction	0.985155	21	0.68	TRINITY_DN32067_c0_g8_m.19710	557	K	"Heat shock protein 90-5, chloroplastic OS=Arabidopsis thaliana OX=3702 GN=HSP90-5 PE=1 SV=1"	HSP90-5	1	6.54965e-05	113.46	AIYYLATDSLK(1)SAK	2	0.28525	1
mdm04626 Plant-pathogen interaction	0.985155	21	0.68	TRINITY_DN32067_c0_g8_m.19710	355	K	"Heat shock protein 90-5, chloroplastic OS=Arabidopsis thaliana OX=3702 GN=HSP90-5 PE=1 SV=1"	HSP90-5	1	2.62254e-06	193.34	SPK(1)EVQKEEYYEFYK	3	-2.0894	1
mdm04626 Plant-pathogen interaction	0.985155	21	0.68	TRINITY_DN24033_c0_g1_m.5700	45	K	Heat shock protein 83 OS=Ipomoea nil OX=35883 GN=HSP83A PE=2 SV=1	HSP83A	1	0.00243582	62.398	ANK(1)TLSIIDSGIGMTK	2	1.0304	1
mdm04626 Plant-pathogen interaction	0.985155	21	0.68	TRINITY_DN33141_c2_g1_m.22272	22	K	Calmodulin-related protein OS=Petunia hybrida OX=4102 GN=CAM53 PE=2 SV=2	CAM53	1	3.85226e-08	203.76	EAFSLFDK(1)DGDGCITTK	2	4.6916	1
mdm04626 Plant-pathogen interaction	0.985155	21	0.68	TRINITY_DN33141_c2_g1_m.22272	87	K	Calmodulin-related protein OS=Petunia hybrida OX=4102 GN=CAM53 PE=2 SV=2	CAM53	1	4.29356e-05	251.02	MKDTDSEEELK(1)EAFR	2	2.3589	4
mdm04626 Plant-pathogen interaction	0.985155	21	0.68	TRINITY_DN33141_c2_g1_m.22272	95	K	Calmodulin-related protein OS=Petunia hybrida OX=4102 GN=CAM53 PE=2 SV=2	CAM53	1	2.59886e-08	293.6	VFDK(1)DQNGFISAAELR	2	4.783	2
mdm04626 Plant-pathogen interaction	0.985155	21	0.68	TRINITY_DN33141_c2_g1_m.22272	31	K	Calmodulin-related protein OS=Petunia hybrida OX=4102 GN=CAM53 PE=2 SV=2	CAM53	1	2.28358e-05	119.52	DGDGCITTK(1)ELGTVMR	2	-2.7044	2
mdm04626 Plant-pathogen interaction	0.985155	21	0.68	TRINITY_DN33141_c2_g1_m.22272	78	K	Calmodulin-related protein OS=Petunia hybrida OX=4102 GN=CAM53 PE=2 SV=2	CAM53	1	3.61902e-06	244.71	MK(1)DTDSEEELKEAFR	2	2.0049	12
mdm04626 Plant-pathogen interaction	0.985155	21	0.68	TRINITY_DN28171_c0_g1_m.11780	195	K	PTI1-like tyrosine-protein kinase 3 OS=Arabidopsis thaliana OX=3702 GN=PTI13 PE=1 SV=1	PTI13	1	1.95351e-08	144.51	GLEYLHEK(1)VQPTIIHR	3	-3.1613	1
mdm04626 Plant-pathogen interaction	0.985155	21	0.68	TRINITY_DN34671_c0_g1_m.26508	713	K	"Heat shock protein 90-6, mitochondrial OS=Arabidopsis thaliana OX=3702 GN=HSP90-6 PE=1 SV=1"	HSP90-6	1	0.000410131	110.91	NLNAAFK(1)SSPDDEDALR	2	0.89904	1
mdm04626 Plant-pathogen interaction	0.985155	21	0.68	TRINITY_DN34671_c0_g1_m.26508	362	K	"Heat shock protein 90-6, mitochondrial OS=Arabidopsis thaliana OX=3702 GN=HSP90-6 PE=1 SV=1"	HSP90-6	1	0.014694	49.097	SPK(1)EVTTEEYNQFYR	2	2.1073	1
mdm04626 Plant-pathogen interaction	0.985155	21	0.68	TRINITY_DN34671_c0_g1_m.26508	278	K	"Heat shock protein 90-6, mitochondrial OS=Arabidopsis thaliana OX=3702 GN=HSP90-6 PE=1 SV=1"	HSP90-6	1	0.0124138	62.271	RDDK(1)GYAHPER	3	-3.2393	2
mdm04626 Plant-pathogen interaction	0.985155	21	0.68	TRINITY_DN34671_c0_g1_m.26508	330	K	"Heat shock protein 90-6, mitochondrial OS=Arabidopsis thaliana OX=3702 GN=HSP90-6 PE=1 SV=1"	HSP90-6	1	0.00111717	88.24	KDEQDEK(1)AEK	2	-2.2981	1
mdm04626 Plant-pathogen interaction	0.985155	21	0.68	TRINITY_DN30272_c0_g1_m.15790	215	K	Calcium-binding protein CBP OS=Oryza sativa subsp. japonica OX=39947 GN=CBP PE=2 SV=1	CBP	1	0.00376159	114.39	GIFEK(1)FDRDR	2	-3.3017	1
mdm04626 Plant-pathogen interaction	0.985155	21	0.68	TRINITY_DN35677_c0_g1_m.29553	131	K	Disease resistance protein RPM1 OS=Arabidopsis thaliana OX=3702 GN=RPM1 PE=1 SV=1	RPM1	1	0.0319031	49.96	DLARQIQK(1)MK(1)K	2	1.9247	1
mdm04626 Plant-pathogen interaction	0.985155	21	0.68	TRINITY_DN35677_c0_g1_m.29553	133	K	Disease resistance protein RPM1 OS=Arabidopsis thaliana OX=3702 GN=RPM1 PE=1 SV=1	RPM1	1	0.0319031	49.96	DLARQIQK(1)MK(1)K	2	1.9247	1
mdm04626 Plant-pathogen interaction	0.985155	21	0.68	TRINITY_DN31162_c0_g1_m.17676	110	K	Protein SGT1 homolog OS=Oryza sativa subsp. japonica OX=39947 GN=SGT1 PE=1 SV=1	SGT1	1	0.0035316	46.068	AIELDPSNSK(1)AYLR	2	-3.5287	1
[truncated: 1,551 more rows]

[truncated: 1 more sheets: ident]
