# Supplementary material for: Comprehensive Profiling of Paper Mulberry (Broussonetia papyrifera) Crotonylome Reveals the Significance of Lysine Crotonylation in Young Leaves
Source: Int J Mol Sci. 2022 Jan 21;23(3):1173. doi: 10.3390/ijms23031173 (PMC8834973; doi:10.3390/ijms23031173)
Supplement: Supplementary file 1 [file ijms-23-01173-s001.zip › Protein domain enrichment.xlsx]

## Sheet: ident Domain2Protein
Supplemental Table S5 Protein domain enrichment
Domain Description	Fisher's exact test p value	Protein accession	Position	Amino acid	Protein description	Gene name	Localization probability	PEP	Score	Modified sequence	Charge	Mass error [ppm]	MS/MS Count
Copper binding proteins, plastocyanin/azurin family	0.0218007	TRINITY_DN31904_c2_g1_m.19340	161	K	"Plastocyanin, chloroplastic OS=Solanum lycopersicum OX=4081 GN=PETE PE=2 SV=1"	PETE	1	2.66043e-19	222.86	GSYSFYCAPHQGAGMVGK(1)VTVN	2	2.5678	3
Copper binding proteins, plastocyanin/azurin family	0.0218007	TRINITY_DN31904_c2_g1_m.19340	96	K	"Plastocyanin, chloroplastic OS=Solanum lycopersicum OX=4081 GN=PETE PE=2 SV=1"	PETE	1	2.38984e-38	294.99	IVFK(1)NNAGFPHNVVFDEDEIPGGVDASK	3	-0.52651	2
Copper binding proteins, plastocyanin/azurin family	0.0218007	TRINITY_DN31904_c2_g1_m.19339	97	K	"Plastocyanin, chloroplastic OS=Solanum lycopersicum OX=4081 GN=PETE PE=2 SV=1"	PETE	1	2.25304e-36	253.53	IVFK(1)NNAGFPHNVVFDEDEIPAGVDASK	3	-0.54944	2
D-isomer specific 2-hydroxyacid dehydrogenase, catalytic domain	0.00522927	TRINITY_DN29595_c0_g1_m.14423	245	K	"D-3-phosphoglycerate dehydrogenase 2, chloroplastic OS=Arabidopsis thaliana OX=3702 GN=PGDH2 PE=1 SV=2"	PGDH2	1	0.00428559	98.167	TLAVMGFGK(1)VGSEVAR	2	1.4951	1
D-isomer specific 2-hydroxyacid dehydrogenase, catalytic domain	0.00522927	TRINITY_DN33362_c2_g1_m.22885	123	K	"D-3-phosphoglycerate dehydrogenase 1, chloroplastic OS=Arabidopsis thaliana OX=3702 GN=PGDH1 PE=1 SV=1"	PGDH1	1	0.000921926	75.969	AK(1)GLGMHVISHDPYAPSDR	3	-2.7429	1
D-isomer specific 2-hydroxyacid dehydrogenase, catalytic domain	0.00522927	TRINITY_DN33362_c2_g1_m.22885	87	K	"D-3-phosphoglycerate dehydrogenase 1, chloroplastic OS=Arabidopsis thaliana OX=3702 GN=PGDH1 PE=1 SV=1"	PGDH1	1	0.00544167	58.889	NVAQADASVK(1)AGK	2	-4.2684	1
D-isomer specific 2-hydroxyacid dehydrogenase, catalytic domain	0.00522927	TRINITY_DN33362_c2_g1_m.22885	182	K	"D-3-phosphoglycerate dehydrogenase 1, chloroplastic OS=Arabidopsis thaliana OX=3702 GN=PGDH1 PE=1 SV=1"	PGDH1	1	0.00242205	99.855	ILNDETFAK(1)MK	2	-2.3824	1
D-isomer specific 2-hydroxyacid dehydrogenase, catalytic domain	0.00522927	TRINITY_DN33362_c2_g1_m.22885	230	K	"D-3-phosphoglycerate dehydrogenase 1, chloroplastic OS=Arabidopsis thaliana OX=3702 GN=PGDH1 PE=1 SV=1"	PGDH1	1	0.0124301	87.895	DNK(1)LVLHEK	2	-7.3763	1
D-isomer specific 2-hydroxyacid dehydrogenase, catalytic domain	0.00522927	TRINITY_DN33362_c2_g1_m.22885	316	K	"D-3-phosphoglycerate dehydrogenase 1, chloroplastic OS=Arabidopsis thaliana OX=3702 GN=PGDH1 PE=1 SV=1"	PGDH1	1	0.0199662	44.82	SVK(1)VTYASAR	2	-3.8365	1
D-isomer specific 2-hydroxyacid dehydrogenase, catalytic domain	0.00522927	TRINITY_DN28116_c0_g1_m.11676	22	K	"Glycerate dehydrogenase HPR, peroxisomal OS=Arabidopsis thaliana OX=3702 GN=HPR PE=1 SV=1"	HPR	1	0.000987496	83.358	VISTK(1)PMPGTR	2	-3.5334	1
D-isomer specific 2-hydroxyacid dehydrogenase, catalytic domain	0.00522927	TRINITY_DN28116_c0_g1_m.11676	225	K	"Glycerate dehydrogenase HPR, peroxisomal OS=Arabidopsis thaliana OX=3702 GN=HPR PE=1 SV=1"	HPR	1	0.000172037	160.98	ANGEKPVTWK(1)R	2	-2.6959	2
D-isomer specific 2-hydroxyacid dehydrogenase, catalytic domain	0.00522927	TRINITY_DN28116_c0_g1_m.11676	326	K	"Glycerate dehydrogenase HPR, peroxisomal OS=Arabidopsis thaliana OX=3702 GN=HPR PE=1 SV=1"	HPR	1	0.000729092	61.042	NAVVVPHIASASK(1)WTR	2	5.1005	1
D-isomer specific 2-hydroxyacid dehydrogenase, catalytic domain	0.00522927	TRINITY_DN28116_c0_g1_m.11676	256	K	"Glycerate dehydrogenase HPR, peroxisomal OS=Arabidopsis thaliana OX=3702 GN=HPR PE=1 SV=1"	HPR	1	0.00079317	124.81	TTYHLVNK(1)ER	2	0.20537	1
D-isomer specific 2-hydroxyacid dehydrogenase, catalytic domain	0.00522927	TRINITY_DN27190_c0_g1_m.10008	212	K	"Formate dehydrogenase, mitochondrial OS=Solanum tuberosum OX=4113 GN=FDH1 PE=1 SV=2"	FDH1	1	5.8704e-08	213.77	AYDLEGK(1)TVGTVGAGR	2	-1.51	1
D-isomer specific 2-hydroxyacid dehydrogenase, catalytic domain	0.00522927	TRINITY_DN27190_c0_g1_m.10008	251	K	"Formate dehydrogenase, mitochondrial OS=Solanum tuberosum OX=4113 GN=FDH1 PE=1 SV=2"	FDH1	1	8.52195e-06	147.02	IDPELEK(1)ETGAK	2	-2.0522	2
D-isomer specific 2-hydroxyacid dehydrogenase, catalytic domain	0.00522927	TRINITY_DN27190_c0_g1_m.10008	58	K	"Formate dehydrogenase, mitochondrial OS=Solanum tuberosum OX=4113 GN=FDH1 PE=1 SV=2"	FDH1	1	0.000271643	130.79	IVGVFYK(1)ANEYAK	2	-0.98074	1
D-isomer specific 2-hydroxyacid dehydrogenase, catalytic domain	0.00522927	TRINITY_DN27190_c0_g1_m.10008	377	K	"Formate dehydrogenase, mitochondrial OS=Solanum tuberosum OX=4113 GN=FDH1 PE=1 SV=2"	FDH1	1	0.000128596	136.06	YFK(1)GQDFPAQNYIVK	2	2.2971	1
D-isomer specific 2-hydroxyacid dehydrogenase, catalytic domain	0.00522927	TRINITY_DN26255_c0_g1_m.8576	137	K	Hydroxyphenylpyruvate reductase OS=Plectranthus scutellarioides OX=4142 GN=HPPR PE=1 SV=2	HPPR	1	0.0224554	58.916	IGDYK(1)LTTK	2	-5.2041	1
D-isomer specific 2-hydroxyacid dehydrogenase, catalytic domain	0.00522927	TRINITY_DN26255_c0_g1_m.8576	35	K	Hydroxyphenylpyruvate reductase OS=Plectranthus scutellarioides OX=4142 GN=HPPR PE=1 SV=2	HPPR	1	0.000883539	108.93	LWTVPHK(1)AQFLK	2	-0.40546	1
D-isomer specific 2-hydroxyacid dehydrogenase, catalytic domain	0.00522927	TRINITY_DN26255_c0_g1_m.8576	40	K	Hydroxyphenylpyruvate reductase OS=Plectranthus scutellarioides OX=4142 GN=HPPR PE=1 SV=2	HPPR	1	0.00159258	155.57	AQFLK(1)DNANSVR	2	-1.3787	1
D-isomer specific 2-hydroxyacid dehydrogenase, catalytic domain	0.00522927	TRINITY_DN26255_c0_g1_m.8576	178	K	Hydroxyphenylpyruvate reductase OS=Plectranthus scutellarioides OX=4142 GN=HPPR PE=1 SV=2	HPPR	1	0.0160809	67.464	SEK(1)ANVGYK	2	-3.6288	1
D-isomer specific 2-hydroxyacid dehydrogenase, catalytic domain	0.00522927	TRINITY_DN26255_c0_g1_m.8576	132	K	Hydroxyphenylpyruvate reductase OS=Plectranthus scutellarioides OX=4142 GN=HPPR PE=1 SV=2	HPPR	1	0.0214231	53.679	WK(1)IGDYK	2	-6.0689	1
Peptidase M16 inactive domain	0.0024307	TRINITY_DN35400_c0_g1_m.28669	1006	K	"Insulin-degrading enzyme-like 1, peroxisomal OS=Arabidopsis thaliana OX=3702 GN=PXM16 PE=2 SV=1"	PXM16	1	0.0133519	58.338	SRPLYGSFK(1)GSFGHLK	3	-1.6773	1
Peptidase M16 inactive domain	0.0024307	TRINITY_DN29318_c0_g1_m.13903	143	K	Mitochondrial-processing peptidase subunit alpha OS=Solanum tuberosum OX=4113 GN=MPP PE=1 SV=1	MPP	1	4.51996e-08	139.7	AVDEVTVK(1)DIASTAEK	2	-0.10136	1
Peptidase M16 inactive domain	0.0024307	TRINITY_DN35750_c2_g1_m.29766	356	K	"Stromal processing peptidase, chloroplastic OS=Arabidopsis thaliana OX=3702 GN=SPP PE=2 SV=1"	SPP	1	0.00478382	83.061	VDCQLLQHLHSENK(1)LSK	3	-3.4823	1
Peptidase M16 inactive domain	0.0024307	TRINITY_DN35750_c2_g1_m.29766	1140	K	"Stromal processing peptidase, chloroplastic OS=Arabidopsis thaliana OX=3702 GN=SPP PE=2 SV=1"	SPP	1	0.0357484	58.916	VHK(1)AVDACK	2	-2.6191	1
Peptidase M16 inactive domain	0.0024307	TRINITY_DN35750_c2_g1_m.29766	770	K	"Stromal processing peptidase, chloroplastic OS=Arabidopsis thaliana OX=3702 GN=SPP PE=2 SV=1"	SPP	1	0.00134195	78.043	LHDK(1)ETGITQCR	2	-1.6043	1
Peptidase M16 inactive domain	0.0024307	TRINITY_DN35750_c2_g1_m.29766	543	K	"Stromal processing peptidase, chloroplastic OS=Arabidopsis thaliana OX=3702 GN=SPP PE=2 SV=1"	SPP	1	0.00114179	72.075	YK(1)SSNPPFTSIELDHSDSGR	3	-1.112	1
Peptidase M16 inactive domain	0.0024307	TRINITY_DN35750_c2_g1_m.29766	599	K	"Stromal processing peptidase, chloroplastic OS=Arabidopsis thaliana OX=3702 GN=SPP PE=2 SV=1"	SPP	1	0.0327782	44.57	EFGVTK(1)GELTR	2	-4.6817	1
Peptidase M16 inactive domain	0.0024307	TRINITY_DN34744_c0_g1_m.26713	360	K	"Probable mitochondrial-processing peptidase subunit beta, mitochondrial OS=Arabidopsis thaliana OX=3702 GN=At3g02090 PE=1 SV=2"	At3g02090	1	7.50287e-14	187.01	SSFTK(1)LSSDDPTTASQLVAK	2	1.7985	1
Peptidase M16 inactive domain	0.0024307	TRINITY_DN34744_c0_g1_m.26713	156	K	"Probable mitochondrial-processing peptidase subunit beta, mitochondrial OS=Arabidopsis thaliana OX=3702 GN=At3g02090 PE=1 SV=2"	At3g02090	1	4.82863e-07	117.41	ILSAPETK(1)VTTLPNGLR	2	3.8927	1
Peptidase M16 inactive domain	0.0024307	TRINITY_DN34744_c0_g1_m.26713	432	K	"Probable mitochondrial-processing peptidase subunit beta, mitochondrial OS=Arabidopsis thaliana OX=3702 GN=At3g02090 PE=1 SV=2"	At3g02090	1	0.000487521	130.71	NAGGGK(1)HMGSELAQR	2	-0.89725	3
Peptidase M16 inactive domain	0.0024307	TRINITY_DN34744_c0_g1_m.26713	122	K	"Probable mitochondrial-processing peptidase subunit beta, mitochondrial OS=Arabidopsis thaliana OX=3702 GN=At3g02090 PE=1 SV=2"	At3g02090	1	0.000180499	153.33	SK(1)LQQLENPDPR	2	-3.3534	1
Peptidase M16 inactive domain	0.0024307	TRINITY_DN34744_c0_g1_m.26713	242	K	"Probable mitochondrial-processing peptidase subunit beta, mitochondrial OS=Arabidopsis thaliana OX=3702 GN=At3g02090 PE=1 SV=2"	At3g02090	0.998562	0.011227	86.729	EQTTYYAK(0.999)VLDK(0.001)DVPK	2	-0.52916	1
Peptidase M16 inactive domain	0.0024307	TRINITY_DN34744_c0_g1_m.26713	135	K	"Probable mitochondrial-processing peptidase subunit beta, mitochondrial OS=Arabidopsis thaliana OX=3702 GN=At3g02090 PE=1 SV=2"	At3g02090	1	3.69723e-08	159.44	FLK(1)YGSPHPTVTDHTR	2	-0.30174	3
Peptidase M16 inactive domain	0.0024307	TRINITY_DN27607_c0_g1_m.10759	289	K	Mitochondrial-processing peptidase subunit alpha OS=Solanum tuberosum OX=4113 GN=MPP PE=1 SV=1	MPP	1	0.0201165	63.908	YAEEPK(1)SMYVGGDYR	2	3.2984	1
Peptidase M16 inactive domain	0.0024307	TRINITY_DN34471_c0_g1_m.25905	128	K	"Presequence protease 1, chloroplastic/mitochondrial OS=Arabidopsis thaliana OX=3702 GN=PREP1 PE=1 SV=2"	PREP1	1	0.000444739	118.91	VSEEFIGECK(1)SK	2	-1.6278	1
Peptidase M16 inactive domain	0.0024307	TRINITY_DN34471_c0_g1_m.25905	130	K	"Presequence protease 1, chloroplastic/mitochondrial OS=Arabidopsis thaliana OX=3702 GN=PREP1 PE=1 SV=2"	PREP1	1	0.0137361	58.687	SK(1)AVLFR	2	-7.27	1
Peptidase M16 inactive domain	0.0024307	TRINITY_DN34471_c0_g1_m.25905	1060	K	"Presequence protease 1, chloroplastic/mitochondrial OS=Arabidopsis thaliana OX=3702 GN=PREP1 PE=1 SV=2"	PREP1	1	2.64899e-05	111.75	DK(1)GVVVAVASPDDVDAANK	2	1.4608	1
Peptidase M16 inactive domain	0.0024307	TRINITY_DN34471_c0_g1_m.25905	389	K	"Presequence protease 1, chloroplastic/mitochondrial OS=Arabidopsis thaliana OX=3702 GN=PREP1 PE=1 SV=2"	PREP1	1	0.00635025	94.804	YPAGEGGDLK(1)K	2	-1.2273	1
Peptidase M16 inactive domain	0.0024307	TRINITY_DN34471_c0_g1_m.25905	731	K	"Presequence protease 1, chloroplastic/mitochondrial OS=Arabidopsis thaliana OX=3702 GN=PREP1 PE=1 SV=2"	PREP1	1	0.004014	57.293	GK(1)EDPCSHIIVR	2	-0.114	1
Peptidase M16 inactive domain	0.0024307	TRINITY_DN34471_c0_g1_m.25905	1086	K	"Presequence protease 1, chloroplastic/mitochondrial OS=Arabidopsis thaliana OX=3702 GN=PREP1 PE=1 SV=2"	PREP1	1	0.0078435	76.605	ENNNFFQVK(1)K	2	-3.2097	1
Peptidase M16 inactive domain	0.0024307	TRINITY_DN34471_c0_g1_m.25905	779	K	"Presequence protease 1, chloroplastic/mitochondrial OS=Arabidopsis thaliana OX=3702 GN=PREP1 PE=1 SV=2"	PREP1	1	0.000782986	155.82	QFVSQSK(1)AR	2	-2.0509	1
Peptidase M16 inactive domain	0.0024307	TRINITY_DN34471_c0_g1_m.25905	657	K	"Presequence protease 1, chloroplastic/mitochondrial OS=Arabidopsis thaliana OX=3702 GN=PREP1 PE=1 SV=2"	PREP1	1	0.00132993	71.219	VPTELGDINGVK(1)VLK	2	1.1166	1
Peptidase M16 inactive domain	0.0024307	TRINITY_DN34471_c0_g1_m.25905	317	K	"Presequence protease 1, chloroplastic/mitochondrial OS=Arabidopsis thaliana OX=3702 GN=PREP1 PE=1 SV=2"	PREP1	1	0.00110367	179.36	LTFEEFK(1)EFHR	2	-0.17946	1
Peptidase M16 inactive domain	0.0024307	TRINITY_DN34471_c0_g1_m.25905	641	K	"Presequence protease 1, chloroplastic/mitochondrial OS=Arabidopsis thaliana OX=3702 GN=PREP1 PE=1 SV=2"	PREP1	1	8.68934e-09	149.02	TVPSLSLQDIPK(1)EPTR	2	3.6333	1
Peptidase M16 inactive domain	0.0024307	TRINITY_DN34471_c0_g1_m.25905	1045	K	"Presequence protease 1, chloroplastic/mitochondrial OS=Arabidopsis thaliana OX=3702 GN=PREP1 PE=1 SV=2"	PREP1	1	0.0274621	57.888	EEILSTSLK(1)DFK	2	-0.61855	1
Polyphenol oxidase middle domain	0.0589709	TRINITY_DN32999_c0_g1_m.21920	302	K	"Polyphenol oxidase, chloroplastic OS=Malus domestica OX=3750 PE=2 SV=1"		1	1.23281e-05	91.457	QMVSGAK(1)TQSLFFGGDYR	2	7.2426	1
Polyphenol oxidase middle domain	0.0589709	TRINITY_DN32999_c0_g1_m.21920	148	K	"Polyphenol oxidase, chloroplastic OS=Malus domestica OX=3750 PE=2 SV=1"		1	0.000134005	159.11	VDKDYIAK(1)YNK	2	-1.7511	1
Polyphenol oxidase middle domain	0.0589709	TRINITY_DN32999_c0_g1_m.21920	140	K	"Polyphenol oxidase, chloroplastic OS=Malus domestica OX=3750 PE=2 SV=1"		0.999982	0.00133946	114.93	VRPAAHK(1)VDKDYIAK	3	-0.61841	4
Polyphenol oxidase middle domain	0.0589709	TRINITY_DN32999_c0_g1_m.21920	143	K	"Polyphenol oxidase, chloroplastic OS=Malus domestica OX=3750 PE=2 SV=1"		1	0.0179735	42.075	VDK(1)DYIAK	2	-4.4531	1
Polyphenol oxidase middle domain	0.0589709	TRINITY_DN23701_c0_g1_m.5379	147	K	"Polyphenol oxidase, chloroplastic OS=Malus domestica OX=3750 PE=2 SV=1"		1	0.0108462	75.915	AYIAK(1)YNR	2	-4.1331	1
Polyphenol oxidase middle domain	0.0589709	TRINITY_DN23701_c0_g1_m.5379	512	K	"Polyphenol oxidase, chloroplastic OS=Malus domestica OX=3750 PE=2 SV=1"		1	0.000633944	53.782	NNPVK(1)FDVYVNDEDEEAPSRPDK	3	-1.6812	1
Polyphenol oxidase middle domain	0.0589709	TRINITY_DN23701_c0_g1_m.5379	374	K	"Polyphenol oxidase, chloroplastic OS=Malus domestica OX=3750 PE=2 SV=1"		1	0.0043335	76.572	MWSVWK(1)TLGGK	2	-8.1039	1
Polyphenol oxidase middle domain	0.0589709	TRINITY_DN23701_c0_g1_m.5379	543	K	"Polyphenol oxidase, chloroplastic OS=Malus domestica OX=3750 PE=2 SV=1"		1	0.000175095	168.69	SEFAGSFVNVPHK(1)R	2	2.8543	1
Flavodoxin	0.106501	TRINITY_DN32795_c0_g1_m.21386	427	K	NADPH--cytochrome P450 reductase OS=Vigna radiata var. radiata OX=3916 PE=1 SV=1		1	0.0175673	50.09	FLSSPQGK(1)DEYSK	2	-0.55644	1
Flavodoxin	0.106501	TRINITY_DN32795_c0_g1_m.21386	192	K	NADPH--cytochrome P450 reductase OS=Vigna radiata var. radiata OX=3916 PE=1 SV=1		1	0.000333106	138.26	QYEHFNK(1)IGK	2	-1.0305	1
Flavodoxin	0.106501	TRINITY_DN34083_c2_g1_m.24840	264	K	NADPH--cytochrome P450 reductase OS=Catharanthus roseus OX=4058 GN=CPR PE=2 SV=1	CPR	1	0.000106629	131.22	QYEHFNK(1)VAK	2	-0.90389	1
tRNA synthetases class I (E and Q), catalytic domain	0.00321562	TRINITY_DN34358_c0_g1_m.25569	566	K	"Glutamate--tRNA ligase, cytoplasmic OS=Arabidopsis thaliana OX=3702 GN=At5g26710 PE=1 SV=1"	At5g26710	1	0.00120111	95.138	YEGAGEK(1)ATTYTK	2	-0.79373	1
tRNA synthetases class I (E and Q), catalytic domain	0.00321562	TRINITY_DN34358_c0_g1_m.25569	332	K	"Glutamate--tRNA ligase, cytoplasmic OS=Arabidopsis thaliana OX=3702 GN=At5g26710 PE=1 SV=1"	At5g26710	1	0.0233248	48.157	MDGIESK(1)CR	2	-3.2744	1
tRNA synthetases class I (E and Q), catalytic domain	0.00321562	TRINITY_DN34358_c0_g1_m.25569	346	K	"Glutamate--tRNA ligase, cytoplasmic OS=Arabidopsis thaliana OX=3702 GN=At5g26710 PE=1 SV=1"	At5g26710	1	0.0110095	55.235	LWK(1)EMIAGSER	2	-5.1501	1
tRNA synthetases class I (E and Q), catalytic domain	0.00321562	TRINITY_DN34358_c0_g1_m.25569	193	K	"Glutamate--tRNA ligase, cytoplasmic OS=Arabidopsis thaliana OX=3702 GN=At5g26710 PE=1 SV=1"	At5g26710	1	1.71334e-10	180.49	DLQSANQSTK(1)SVNGDVSK	2	-1.5304	1
tRNA synthetases class I (E and Q), catalytic domain	0.00321562	TRINITY_DN32299_c0_g1_m.20228	173	K	"Glutamate--tRNA ligase, chloroplastic/mitochondrial OS=Arabidopsis thaliana OX=3702 GN=OVA3 PE=1 SV=1"	OVA3	1	0.00485011	101.82	NSMYK(1)QYSEK	2	0.030197	2
tRNA synthetases class I (E and Q), catalytic domain	0.00321562	TRINITY_DN32299_c0_g1_m.20228	178	K	"Glutamate--tRNA ligase, chloroplastic/mitochondrial OS=Arabidopsis thaliana OX=3702 GN=OVA3 PE=1 SV=1"	OVA3	1	0.0132299	65.879	QYSEK(1)LLESGHVYR	2	2.4563	1
tRNA synthetases class I (E and Q), catalytic domain	0.00321562	TRINITY_DN32299_c0_g1_m.20228	389	K	"Glutamate--tRNA ligase, chloroplastic/mitochondrial OS=Arabidopsis thaliana OX=3702 GN=OVA3 PE=1 SV=1"	OVA3	1	0.004014	72.922	VNK(1)SGAIFDSTK	2	-1.5972	1
tRNA synthetases class I (E and Q), catalytic domain	0.00321562	TRINITY_DN34656_c0_g1_m.26463	4	K	Glutamine--tRNA ligase OS=Lupinus luteus OX=3873 PE=2 SV=2		1	0.00705015	86.243	PAK(1)DSSFDEEK	2	1.157	1
tRNA synthetases class I (E and Q), catalytic domain	0.00321562	TRINITY_DN34656_c0_g1_m.26463	194	K	Glutamine--tRNA ligase OS=Lupinus luteus OX=3873 PE=2 SV=2		1	0.0142143	55.235	TAADNEK(1)VPK	2	-2.7728	1
Fructose-1-6-bisphosphatase	0.218091	TRINITY_DN30412_c0_g1_m.16062	282	K	"Sedoheptulose-1,7-bisphosphatase, chloroplastic OS=Arabidopsis thaliana OX=3702 GN=At3g55800 PE=2 SV=1"	At3g55800	1	0.00448047	77.072	LIDYYVK(1)EK	2	-2.2619	1
Fructose-1-6-bisphosphatase	0.218091	TRINITY_DN30412_c0_g1_m.16062	248	K	"Sedoheptulose-1,7-bisphosphatase, chloroplastic OS=Arabidopsis thaliana OX=3702 GN=At3g55800 PE=2 SV=1"	At3g55800	1	2.12065e-12	298.26	WQHVK(1)DTTEIGEGK	2	2.8435	2
Fructose-1-6-bisphosphatase	0.218091	TRINITY_DN30412_c0_g1_m.16062	303	K	"Sedoheptulose-1,7-bisphosphatase, chloroplastic OS=Arabidopsis thaliana OX=3702 GN=At3g55800 PE=2 SV=1"	At3g55800	1	1.6105e-08	186.39	YTGGMVPDVNQIIVK(1)EK	2	4.1886	1
Fructose-1-6-bisphosphatase	0.218091	TRINITY_DN30412_c0_g1_m.16062	305	K	"Sedoheptulose-1,7-bisphosphatase, chloroplastic OS=Arabidopsis thaliana OX=3702 GN=At3g55800 PE=2 SV=1"	At3g55800	1	6.78582e-05	217.24	EK(1)GIFTNVISPSAK	2	-0.92387	1
Fructose-1-6-bisphosphatase	0.218091	TRINITY_DN30412_c0_g1_m.16062	108	K	"Sedoheptulose-1,7-bisphosphatase, chloroplastic OS=Arabidopsis thaliana OX=3702 GN=At3g55800 PE=2 SV=1"	At3g55800	1	0.00157143	121.52	TISFK(1)VR	1	-0.083797	2
Fructose-1-6-bisphosphatase	0.218091	TRINITY_DN30412_c0_g1_m.16062	243	K	"Sedoheptulose-1,7-bisphosphatase, chloroplastic OS=Arabidopsis thaliana OX=3702 GN=At3g55800 PE=2 SV=1"	At3g55800	1	3.8443e-05	139.7	GIPGTHEFLLLDEGK(1)WQHVK	3	1.1929	2
Fructose-1-6-bisphosphatase	0.218091	TRINITY_DN30412_c0_g1_m.16062	366	K	"Sedoheptulose-1,7-bisphosphatase, chloroplastic OS=Arabidopsis thaliana OX=3702 GN=At3g55800 PE=2 SV=1"	At3g55800	1	7.99752e-05	265.36	TQVAYGSK(1)NEIIR	2	-0.33438	2
Fructose-1-6-bisphosphatase	0.218091	TRINITY_DN30412_c0_g1_m.16062	275	K	"Sedoheptulose-1,7-bisphosphatase, chloroplastic OS=Arabidopsis thaliana OX=3702 GN=At3g55800 PE=2 SV=1"	At3g55800	1	0.0411323	51.569	ATFDNPEYNK(1)LIDYYVK	2	3.3943	1
Fructose-1-6-bisphosphatase	0.218091	TRINITY_DN30412_c0_g1_m.16062	257	K	"Sedoheptulose-1,7-bisphosphatase, chloroplastic OS=Arabidopsis thaliana OX=3702 GN=At3g55800 PE=2 SV=1"	At3g55800	1	1.11202e-08	211.52	DTTEIGEGK(1)LFSPGNLR	2	3.4221	1
Fructose-1-6-bisphosphatase	0.218091	TRINITY_DN27478_c0_g1_m.10544	310	K	"Fructose-1,6-bisphosphatase, chloroplastic OS=Pisum sativum OX=3888 GN=FBP PE=1 SV=2"	FBP	1	3.78442e-12	185.18	YIDDLK(1)DPGPSGK	2	0.61794	5
Fructose-1-6-bisphosphatase	0.218091	TRINITY_DN27478_c0_g1_m.10544	405	K	"Fructose-1,6-bisphosphatase, chloroplastic OS=Pisum sativum OX=3888 GN=FBP PE=1 SV=2"	FBP	1	4.78075e-08	172.92	VPLYIGSQEEVEK(1)LEK	2	4.1946	1
Translationally controlled tumour protein	0.0218007	TRINITY_DN26977_c1_g3_m.9697	155	K	Translationally-controlled tumor protein homolog OS=Oryza sativa subsp. japonica OX=39947 GN=TCTP PE=1 SV=1	TCTP	1	0.000932761	85.716	LEGDK(1)QEDFK	2	0.41401	2
Translationally controlled tumour protein	0.0218007	TRINITY_DN26977_c1_g3_m.9697	141	K	Translationally-controlled tumor protein homolog OS=Oryza sativa subsp. japonica OX=39947 GN=TCTP PE=1 SV=1	TCTP	1	0.0137387	109.36	KQFVAWAK(1)K	2	-26.527	1
Translationally controlled tumour protein	0.0218007	TRINITY_DN26977_c1_g3_m.9697	160	K	Translationally-controlled tumor protein homolog OS=Oryza sativa subsp. japonica OX=39947 GN=TCTP PE=1 SV=1	TCTP	1	0.00274223	195.4	LEGDKQEDFK(1)K	2	1.1618	2
Translationally controlled tumour protein	0.0218007	TRINITY_DN26977_c1_g3_m.9697	133	K	Translationally-controlled tumor protein homolog OS=Oryza sativa subsp. japonica OX=39947 GN=TCTP PE=1 SV=1	TCTP	1	0.000327455	139.02	LQEQPSFDK(1)K	2	1.1669	2
Translationally controlled tumour protein	0.0218007	TRINITY_DN26977_c1_g3_m.9697	150	K	Translationally-controlled tumor protein homolog OS=Oryza sativa subsp. japonica OX=39947 GN=TCTP PE=1 SV=1	TCTP	1	2.65744e-07	167.01	TLSGK(1)LEGDKQEDFK	2	2.6847	3
Translationally controlled tumour protein	0.0218007	TRINITY_DN27001_c0_g1_m.9734	111	K	Translationally-controlled tumor protein homolog OS=Elaeis guineensis var. tenera OX=51953 GN=TCTP PE=2 SV=1	TCTP	0.996007	0.0039673	63.79	LEPEK(0.004)QELFK(0.996)THIEGATK	3	-0.97927	1
TFIIS helical bundle-like domain	0.276976	TRINITY_DN36242_c0_g1_m.31473	8	K	dentin sialophosphoprotein [Morus notabilis]		1	0.025782	49.325	HGSGGEK(1)WK	2	-23.065	1
TFIIS helical bundle-like domain	0.276976	TRINITY_DN28488_c0_g1_m.12370	321	K	Transcription elongation factor TFIIS OS=Arabidopsis thaliana OX=3702 GN=TFIIS PE=1 SV=1	TFIIS	1	0.00569734	57.032	QATTDQFK(1)CGR	2	-0.2384	1
Malic enzyme, N-terminal domain	0.160525	TRINITY_DN33941_c0_g1_m.24424	92	K	NADP-dependent malic enzyme OS=Vitis vinifera OX=29760 PE=2 SV=1		1	1.73631e-05	250.16	DPQYNK(1)GLAFTPQER	2	1.6426	1
Malic enzyme, N-terminal domain	0.160525	TRINITY_DN33941_c0_g1_m.24424	196	K	NADP-dependent malic enzyme OS=Vitis vinifera OX=29760 PE=2 SV=1		1	0.00304481	76.255	RPQGLYISLNEK(1)GK	2	1.2257	1
Malic enzyme, N-terminal domain	0.160525	TRINITY_DN33941_c0_g1_m.24424	420	K	NADP-dependent malic enzyme OS=Vitis vinifera OX=29760 PE=2 SV=1		1	0.00513186	115.41	K(1)PWAHEHEPVK	2	-1.8266	1
Malic enzyme, N-terminal domain	0.160525	TRINITY_DN33337_c0_g2_m.22811	358	K	"NAD-dependent malic enzyme 2, mitochondrial OS=Arabidopsis thaliana OX=3702 GN=NAD-ME2 PE=1 SV=1"	NAD-ME2	1	0.00746707	92.732	ITGNDETAAK(1)K	2	-2.8493	1
Elongation factor G C-terminus	0.173767	TRINITY_DN35743_c1_g1_m.29751	306	K	Elongation factor 2 OS=Arabidopsis thaliana OX=3702 GN=LOS1 PE=1 SV=1	LOS1	1	0.0126173	83.358	LNVTMK(1)SEEK	2	-2.3229	1
Elongation factor G C-terminus	0.173767	TRINITY_DN35743_c1_g1_m.29751	239	K	Elongation factor 2 OS=Arabidopsis thaliana OX=3702 GN=LOS1 PE=1 SV=1	LOS1	1	0.0169766	87.942	FGVDESK(1)MMER	2	1.5766	2
Elongation factor G C-terminus	0.173767	TRINITY_DN35743_c1_g1_m.29751	315	K	Elongation factor 2 OS=Arabidopsis thaliana OX=3702 GN=LOS1 PE=1 SV=1	LOS1	0.999999	0.00883192	88.24	SEEKDLMGK(1)ALMK	2	-1.2367	1
Elongation factor G C-terminus	0.173767	TRINITY_DN35743_c1_g1_m.29751	628	K	Elongation factor 2 OS=Arabidopsis thaliana OX=3702 GN=LOS1 PE=1 SV=1	LOS1	1	0.0381518	40.861	ILSEEFGWDK(1)DLAK	2	1.4098	1
Elongation factor G C-terminus	0.173767	TRINITY_DN35743_c1_g1_m.29751	583	K	Elongation factor 2 OS=Arabidopsis thaliana OX=3702 GN=LOS1 PE=1 SV=1	LOS1	1	0.00665847	69.093	SPNK(1)HNR	2	-3.6894	1
Elongation factor G C-terminus	0.173767	TRINITY_DN35743_c1_g1_m.29751	16	K	Elongation factor 2 OS=Arabidopsis thaliana OX=3702 GN=LOS1 PE=1 SV=1	LOS1	1	0.00149356	137.88	IMDFK(1)HNIR	2	-1.3737	3
Elongation factor G C-terminus	0.173767	TRINITY_DN35743_c1_g1_m.29751	159	K	Elongation factor 2 OS=Arabidopsis thaliana OX=3702 GN=LOS1 PE=1 SV=1	LOS1	1	0.00342965	65.408	IRPVLTVNK(1)MDR	2	-3.1832	1
Elongation factor G C-terminus	0.173767	TRINITY_DN35743_c1_g1_m.29751	310	K	Elongation factor 2 OS=Arabidopsis thaliana OX=3702 GN=LOS1 PE=1 SV=1	LOS1	1	0.0106333	81.642	SEEK(1)DLMGK	2	-2.5979	1
Elongation factor G C-terminus	0.173767	TRINITY_DN35743_c1_g1_m.29751	291	K	Elongation factor 2 OS=Arabidopsis thaliana OX=3702 GN=LOS1 PE=1 SV=1	LOS1	1	0.00143121	85.821	QIINTCMNDQK(1)DK	2	-1.4307	2
Elongation factor G C-terminus	0.173767	TRINITY_DN35743_c1_g1_m.29751	3	K	Elongation factor 2 OS=Arabidopsis thaliana OX=3702 GN=LOS1 PE=1 SV=1	LOS1	1	0.00071553	190.93	VK(1)FTAEELRK	2	-1.7634	2
Elongation factor G C-terminus	0.173767	TRINITY_DN35743_c1_g1_m.29751	618	K	Elongation factor 2 OS=Arabidopsis thaliana OX=3702 GN=LOS1 PE=1 SV=1	LOS1	1	0.00105693	83.775	SK(1)ILSEEFGWDK	2	-4.8123	1
Elongation factor G C-terminus	0.173767	TRINITY_DN35743_c1_g1_m.29751	471	K	Elongation factor 2 OS=Arabidopsis thaliana OX=3702 GN=LOS1 PE=1 SV=1	LOS1	1	1.74198e-08	262.3	NATLTNEK(1)EVDAHPIR	2	1.5252	2
Elongation factor G C-terminus	0.173767	TRINITY_DN35743_c1_g1_m.29751	421	K	Elongation factor 2 OS=Arabidopsis thaliana OX=3702 GN=LOS1 PE=1 SV=1	LOS1	1	0.00372811	90.142	IMGPNYVPGEK(1)K	2	-0.87232	1
Elongation factor G C-terminus	0.173767	TRINITY_DN35743_c1_g1_m.29751	232	K	Elongation factor 2 OS=Arabidopsis thaliana OX=3702 GN=LOS1 PE=1 SV=1	LOS1	1	0.000579334	125.17	MYASK(1)FGVDESK	2	-0.63343	2
Elongation factor G C-terminus	0.173767	TRINITY_DN35743_c1_g1_m.29751	496	K	Elongation factor 2 OS=Arabidopsis thaliana OX=3702 GN=LOS1 PE=1 SV=1	LOS1	1	0.0268438	51.454	VAVQCK(1)VASDLPK	2	-3.2649	1
Elongation factor G C-terminus	0.173767	TRINITY_DN35743_c1_g1_m.29751	260	K	Elongation factor 2 OS=Arabidopsis thaliana OX=3702 GN=LOS1 PE=1 SV=1	LOS1	1	0.000378167	83.775	WTTK(1)NTGSPSCK	2	-2.1981	1
Elongation factor G C-terminus	0.173767	TRINITY_DN33850_c0_g1_m.24187	479	K	"Elongation factor G-1, chloroplastic OS=Glycine max OX=3847 GN=fusA1 PE=3 SV=2"	fusA1	1	0.000825194	60.547	LAAGSYVLNANK(1)GK	2	-1.1343	1
Elongation factor G C-terminus	0.173767	TRINITY_DN33850_c0_g1_m.24187	621	K	"Elongation factor G-1, chloroplastic OS=Glycine max OX=3847 GN=fusA1 PE=3 SV=2"	fusA1	1	2.15714e-05	154.81	ESISK(1)VSEVK	2	-2.8859	1
Elongation factor G C-terminus	0.173767	TRINITY_DN33850_c0_g1_m.24187	562	K	"Elongation factor G-1, chloroplastic OS=Glycine max OX=3847 GN=fusA1 PE=3 SV=2"	fusA1	1	0.0217652	62.454	MATGLIK(1)LAQEDPSFHFSR	3	-1.1398	3
Elongation factor G C-terminus	0.173767	TRINITY_DN33850_c0_g1_m.24187	626	K	"Elongation factor G-1, chloroplastic OS=Glycine max OX=3847 GN=fusA1 PE=3 SV=2"	fusA1	1	0.00187771	74.486	VSEVK(1)YVHK	2	-3.0494	1
Elongation factor G C-terminus	0.173767	TRINITY_DN33850_c0_g1_m.24187	314	K	"Elongation factor G-1, chloroplastic OS=Glycine max OX=3847 GN=fusA1 PE=3 SV=2"	fusA1	1	0.00245187	103.69	MK(1)AIIWSGEELGAK	2	2.0435	1
Elongation factor G C-terminus	0.173767	TRINITY_DN33850_c0_g1_m.24187	268	K	"Elongation factor G-1, chloroplastic OS=Glycine max OX=3847 GN=fusA1 PE=3 SV=2"	fusA1	1	0.0050415	65.156	ICFVNK(1)MDR	2	-2.3802	1
Elongation factor G C-terminus	0.173767	TRINITY_DN33850_c0_g1_m.24187	808	K	"Elongation factor G-1, chloroplastic OS=Glycine max OX=3847 GN=fusA1 PE=3 SV=2"	fusA1	1	0.000593789	40.324	ASYTMQLAK(1)FEVVPQHIQNQLSSK	3	-1.4556	1
Elongation factor G C-terminus	0.173767	TRINITY_DN33850_c0_g1_m.24187	548	K	"Elongation factor G-1, chloroplastic OS=Glycine max OX=3847 GN=fusA1 PE=3 SV=2"	fusA1	1	0.00619421	72.492	VAIEPK(1)TK	2	-5.6618	1
Elongation factor G C-terminus	0.173767	TRINITY_DN33850_c0_g1_m.24187	467	K	"Elongation factor G-1, chloroplastic OS=Glycine max OX=3847 GN=fusA1 PE=3 SV=2"	fusA1	1	1.09629e-08	255.37	VYSGK(1)LAAGSYVLNANK	2	3.8261	1
Elongation factor G C-terminus	0.173767	TRINITY_DN33850_c0_g1_m.24187	171	K	"Elongation factor G-1, chloroplastic OS=Glycine max OX=3847 GN=fusA1 PE=3 SV=2"	fusA1	1	0.00301948	51.785	NYK(1)IGEVHEGTATMDWMEQEQER	3	-0.39176	1
Elongation factor G C-terminus	0.173767	TRINITY_DN33850_c0_g1_m.24187	658	K	"Elongation factor G-1, chloroplastic OS=Glycine max OX=3847 GN=fusA1 PE=3 SV=2"	fusA1	1	2.39082e-05	100.69	FEPMEPGSGYEFK(1)SEIK	2	4.397	1
Elongation factor G C-terminus	0.173767	TRINITY_DN32582_c0_g3_m.20876	144	K	"Putative elongation factor TypA-like SVR3, chloroplastic OS=Arabidopsis thaliana OX=3702 GN=SVR3 PE=1 SV=1"	SVR3	1	0.000818823	112.8	NTSITYK(1)DTK	2	-1.4651	1
Glycosyl hydrolases family 38 N-terminal domain	0.0708786	TRINITY_DN36139_c0_g1_m.31086	436	K	Alpha-mannosidase At3g26720 OS=Arabidopsis thaliana OX=3702 GN=At3g26720 PE=1 SV=1	At3g26720	1	0.0142143	55.235	VSIGYK(1)EAEK	2	-2.8795	1
Glycosyl hydrolases family 38 N-terminal domain	0.0708786	TRINITY_DN36139_c0_g1_m.31086	947	K	Alpha-mannosidase At3g26720 OS=Arabidopsis thaliana OX=3702 GN=At3g26720 PE=1 SV=1	At3g26720	1	5.21534e-05	237.27	INK(1)VTEMSLSANQER	2	0.18045	2
Glycosyl hydrolases family 38 N-terminal domain	0.0708786	TRINITY_DN36139_c0_g1_m.31086	853	K	Alpha-mannosidase At3g26720 OS=Arabidopsis thaliana OX=3702 GN=At3g26720 PE=1 SV=1	At3g26720	1	0.0043985	49.16	IDPLGEGAK(1)WR	2	-5.7614	1
Glycosyl hydrolases family 38 N-terminal domain	0.0708786	TRINITY_DN34965_c0_g1_m.27356	158	K	Probable alpha-mannosidase At5g13980 OS=Arabidopsis thaliana OX=3702 GN=At5g13980 PE=2 SV=1	At5g13980	1	0.00637884	96.311	QHVANDYAK(1)R	2	-1.7848	1
Glycosyl hydrolases family 38 N-terminal domain	0.0708786	TRINITY_DN34965_c0_g1_m.27356	678	K	Probable alpha-mannosidase At5g13980 OS=Arabidopsis thaliana OX=3702 GN=At5g13980 PE=2 SV=1	At5g13980	1	6.07303e-07	137.58	ISK(1)VTETSLSANQER	2	0.29942	1
Glycosyl hydrolases family 38 N-terminal domain	0.0708786	TRINITY_DN28778_c1_g1_m.12907	319	K	Alpha-mannosidase OS=Canavalia ensiformis OX=3823 PE=1 SV=1		1	0.000238401	102.55	LIHYVNK(1)DGR	2	-2.1907	1
Glycosyl hydrolases family 38 N-terminal domain	0.0708786	TRINITY_DN28778_c1_g1_m.12907	738	K	Alpha-mannosidase OS=Canavalia ensiformis OX=3823 PE=1 SV=1		1	0.00606623	52.149	LTANMATDK(1)VFYTDSNGR	2	-0.30036	1
Glycosyl hydrolases family 38 N-terminal domain	0.0708786	TRINITY_DN28778_c1_g1_m.12907	432	K	Alpha-mannosidase OS=Canavalia ensiformis OX=3823 PE=1 SV=1		1	0.00150898	112.8	QHTTNDYAK(1)R	2	-2.3251	1
Core histone H2A/H2B/H3/H4	0.0934531	TRINITY_DN30093_c0_g5_m.15425	74	K	Histone H2B.3 (Fragment) OS=Solanum lycopersicum OX=4081 GN=H2B-3 PE=2 SV=1	H2B-3	1	0.000726939	103.8	LAQEASK(1)LAR	2	-3.8794	1
Core histone H2A/H2B/H3/H4	0.0934531	TRINITY_DN30093_c0_g5_m.15425	13	K	Histone H2B.3 (Fragment) OS=Solanum lycopersicum OX=4081 GN=H2B-3 PE=2 SV=1	H2B-3	1	0.00171595	109.88	LPK(1)DASASEK	2	-2.2032	1
Core histone H2A/H2B/H3/H4	0.0934531	TRINITY_DN45361_c0_g1_m.33440	29	K	Histone H2B.4 OS=Arabidopsis thaliana OX=3702 GN=At2g37470 PE=1 SV=3	At2g37470	0.999987	3.91151e-07	133.47	KPAEK(1)APAAAAAAEK	2	-1.2684	1
Core histone H2A/H2B/H3/H4	0.0934531	TRINITY_DN32263_c3_g1_m.20150	61	K	Probable histone H2A.1 OS=Arabidopsis thaliana OX=3702 GN=At1g51060 PE=1 SV=1	At1g51060	1	0.0139682	81.32	AGK(1)YAER	2	-6.1729	1
Core histone H2A/H2B/H3/H4	0.0934531	TRINITY_DN32263_c3_g1_m.20150	148	K	Probable histone H2A.1 OS=Arabidopsis thaliana OX=3702 GN=At1g51060 PE=1 SV=1	At1g51060	0.995404	1.49915e-06	136.06	K(0.005)TGTSSK(0.995)ASGADEDS	2	-0.94374	1
Core histone H2A/H2B/H3/H4	0.0934531	TRINITY_DN30093_c0_g1_m.15424	25	K	Histone H2B.3 OS=Arabidopsis thaliana OX=3702 GN=At2g28720 PE=1 SV=3	At2g28720	1	4.90868e-06	198.33	SVVAEK(1)APAEK	2	-1.5247	2
Core histone H2A/H2B/H3/H4	0.0934531	TRINITY_DN30093_c0_g1_m.15424	40	K	Histone H2B.3 OS=Arabidopsis thaliana OX=3702 GN=At2g28720 PE=1 SV=3	At2g28720	1	0.00386828	86.838	LPK(1)EGGAAAGEK	2	-3.776	1
Core histone H2A/H2B/H3/H4	0.0934531	TRINITY_DN30093_c0_g1_m.15424	70	K	Histone H2B.3 OS=Arabidopsis thaliana OX=3702 GN=At2g28720 PE=1 SV=3	At2g28720	1	2.24423e-05	165.72	VLK(1)QVHPDIGISSK	2	0.38748	2
Core histone H2A/H2B/H3/H4	0.0934531	TRINITY_DN30093_c0_g1_m.15424	12	K	Histone H2B.3 OS=Arabidopsis thaliana OX=3702 GN=At2g28720 PE=1 SV=3	At2g28720	0.889239	0.00386144	106	KPAEK(0.889)K(0.111)PAEEK	2	-3.0056	1
Core histone H2A/H2B/H3/H4	0.0934531	TRINITY_DN30093_c0_g1_m.15424	49	K	Histone H2B.3 OS=Arabidopsis thaliana OX=3702 GN=At2g28720 PE=1 SV=3	At2g28720	1	2.79609e-05	138.26	EGGAAAGEK(1)K	2	-2.804	1
Core histone H2A/H2B/H3/H4	0.0934531	TRINITY_DN30093_c0_g1_m.15424	132	K	Histone H2B.3 OS=Arabidopsis thaliana OX=3702 GN=At2g28720 PE=1 SV=3	At2g28720	1	1.09722e-08	135.5	LVLPGELAK(1)HAVSEGTK	2	1.1185	1
Core histone H2A/H2B/H3/H4	0.0934531	TRINITY_DN30093_c0_g1_m.15424	140	K	Histone H2B.3 OS=Arabidopsis thaliana OX=3702 GN=At2g28720 PE=1 SV=3	At2g28720	1	0.000709084	129.69	HAVSEGTK(1)AVTK	2	-2.5741	1
Core histone H2A/H2B/H3/H4	0.0934531	TRINITY_DN30093_c0_g1_m.15424	62	K	Histone H2B.3 OS=Arabidopsis thaliana OX=3702 GN=At2g28720 PE=1 SV=3	At2g28720	1	0.00389438	117.45	STETYK(1)IYIFK	2	-4.7633	2
Core histone H2A/H2B/H3/H4	0.0934531	TRINITY_DN27726_c1_g1_m.10975	77	K	Histone H3.3 OS=Vitis vinifera OX=29760 PE=2 SV=3		1	4.2316e-06	143.39	EIAQDFK(1)TDLR	2	-1.4372	1
Core histone H2A/H2B/H3/H4	0.0934531	TRINITY_DN27726_c1_g1_m.10975	21	K	Histone H3.3 OS=Vitis vinifera OX=29760 PE=2 SV=3		1	0.0327109	67.464	KQLATK(1)AAR	2	-2.543	1
Core histone H2A/H2B/H3/H4	0.0934531	TRINITY_DN27726_c1_g1_m.10975	120	K	Histone H3.3 OS=Vitis vinifera OX=29760 PE=2 SV=3		1	0.00293273	206.03	VTIMPK(1)DIQLAR	2	-4.5113	2
Core histone H2A/H2B/H3/H4	0.0934531	TRINITY_DN27726_c1_g1_m.10975	54	K	Histone H3.3 OS=Vitis vinifera OX=29760 PE=2 SV=3		0.999779	1.82481e-05	108.93	KYQK(1)STELLIR	2	-1.2192	1
Cation transporter/ATPase, N-terminus	0.0155409	TRINITY_DN36406_c1_g1_m.32150	64	K	"Putative calcium-transporting ATPase 11, plasma membrane-type OS=Arabidopsis thaliana OX=3702 GN=ACA11 PE=1 SV=1"	ACA11	1	0.00621173	113.1	FVADHAK(1)R	2	-2.964	1
Cation transporter/ATPase, N-terminus	0.0155409	TRINITY_DN36406_c1_g1_m.32150	497	K	"Putative calcium-transporting ATPase 11, plasma membrane-type OS=Arabidopsis thaliana OX=3702 GN=ACA11 PE=1 SV=1"	ACA11	1	0.00977912	60	ALEVNGK(1)ESGDTIK	2	-1.0756	1
Cation transporter/ATPase, N-terminus	0.0155409	TRINITY_DN36406_c1_g1_m.32150	31	K	"Putative calcium-transporting ATPase 11, plasma membrane-type OS=Arabidopsis thaliana OX=3702 GN=ACA11 PE=1 SV=1"	ACA11	1	0.000468343	62.711	LWNLEAFDVDHK(1)HPSPEAQR	3	-2.9681	1
Cation transporter/ATPase, N-terminus	0.0155409	TRINITY_DN33624_c0_g1_m.23565	873	K	Plasma membrane ATPase 4 OS=Nicotiana plumbaginifolia OX=4092 GN=PMA4 PE=2 SV=1	PMA4	1	0.00123486	108.3	KDYGK(1)EER	2	-2.7681	1
Cation transporter/ATPase, N-terminus	0.0155409	TRINITY_DN33624_c0_g1_m.23565	524	K	Plasma membrane ATPase 4 OS=Nicotiana plumbaginifolia OX=4092 GN=PMA4 PE=2 SV=1	PMA4	1	3.92094e-06	187.51	MITGDQLAIGK(1)ETGR	2	-3.0201	2
Cation transporter/ATPase, N-terminus	0.0155409	TRINITY_DN33624_c0_g1_m.23565	428	K	Plasma membrane ATPase 4 OS=Nicotiana plumbaginifolia OX=4092 GN=PMA4 PE=2 SV=1	PMA4	1	0.00726268	68.108	ASK(1)GAPEQIIALCNCR	2	6.6656	1
Cation transporter/ATPase, N-terminus	0.0155409	TRINITY_DN33624_c0_g1_m.23565	710	K	Plasma membrane ATPase 4 OS=Nicotiana plumbaginifolia OX=4092 GN=PMA4 PE=2 SV=1	PMA4	1	0.0315863	74.849	VKPSPQPDSWK(1)LR	2	-3.6604	1
Cation transporter/ATPase, N-terminus	0.0155409	TRINITY_DN33624_c0_g1_m.23565	931	K	Plasma membrane ATPase 4 OS=Nicotiana plumbaginifolia OX=4092 GN=PMA4 PE=2 SV=1	PMA4	1	5.48239e-05	97.594	ELHTLK(1)GHVESVVK	2	1.4066	2
Cation transporter/ATPase, N-terminus	0.0155409	TRINITY_DN33624_c0_g1_m.23565	454	K	Plasma membrane ATPase 4 OS=Nicotiana plumbaginifolia OX=4092 GN=PMA4 PE=2 SV=1	PMA4	1	0.000166269	98.009	VHAVIDK(1)FAER	2	-3.2795	1
Cation transporter/ATPase, N-terminus	0.0155409	TRINITY_DN31928_c1_g2_m.19406	61	K	Calcium-transporting ATPase 1 OS=Arabidopsis thaliana OX=3702 GN=ACA1 PE=1 SV=3	ACA1	1	0.0164525	61.494	SNQEK(1)FR	2	-1.2958	1
Cation transporter/ATPase, N-terminus	0.0155409	TRINITY_DN36076_c3_g1_m.30855	26	K	"Calcium-transporting ATPase, endoplasmic reticulum-type OS=Solanum lycopersicum OX=4081 GN=LCA1 PE=2 SV=1"	LCA1	1	0.016073	50.314	LDK(1)GLSTYEVEK	2	-5.179	1
Cation transporter/ATPase, N-terminus	0.0155409	TRINITY_DN34413_c0_g1_m.25734	427	K	"ATPase 11, plasma membrane-type OS=Arabidopsis thaliana OX=3702 GN=AHA11 PE=1 SV=1"	AHA11	1	0.000165762	97.594	VSK(1)GAPEQILNLAHNK	2	1.2702	1
Cation transporter/ATPase, N-terminus	0.0155409	TRINITY_DN34413_c0_g1_m.25734	453	K	"ATPase 11, plasma membrane-type OS=Arabidopsis thaliana OX=3702 GN=AHA11 PE=1 SV=1"	AHA11	1	0.000166269	98.009	VHAVIDK(1)FAER	2	-3.2795	2
Cation transporter/ATPase, N-terminus	0.0155409	TRINITY_DN34413_c0_g1_m.25734	53	K	"ATPase 11, plasma membrane-type OS=Arabidopsis thaliana OX=3702 GN=AHA11 PE=1 SV=1"	AHA11	1	9.77716e-05	108.4	LTIFGYNK(1)LEEK	2	-2.5138	1
Cation transporter/ATPase, N-terminus	0.0155409	TRINITY_DN34413_c0_g1_m.25734	933	K	"ATPase 11, plasma membrane-type OS=Arabidopsis thaliana OX=3702 GN=AHA11 PE=1 SV=1"	AHA11	1	1.08895e-06	91.939	ELHTLK(1)GHVESVVR	2	1.4259	2
Cation transporter/ATPase, N-terminus	0.0155409	TRINITY_DN34413_c0_g1_m.25734	752	K	"ATPase 11, plasma membrane-type OS=Arabidopsis thaliana OX=3702 GN=AHA11 PE=1 SV=1"	AHA11	1	7.83801e-07	76.563	TFGVSTLEK(1)EAHDDFRK	3	-3.6224	1
Cation transporter/ATPase, N-terminus	0.0155409	TRINITY_DN26714_c0_g1_m.9260	428	K	Plasma membrane ATPase 1 OS=Nicotiana plumbaginifolia OX=4092 GN=PMA1 PE=2 SV=1	PMA1	1	0.000609489	119.55	VSK(1)GAPEQILNLAHNR	3	-3.5903	1
Cation transporter/ATPase, N-terminus	0.0155409	TRINITY_DN26714_c0_g1_m.9260	422	K	Plasma membrane ATPase 1 OS=Nicotiana plumbaginifolia OX=4092 GN=PMA1 PE=2 SV=1	PMA1	1	7.68941e-05	106.35	TALTYIDSEGK(1)MHR	2	1.7478	2
Cobalamin-independent synthase, Catalytic domain	0.0218007	TRINITY_DN33464_c0_g1_m.23149	796	K	5-methyltetrahydropteroyltriglutamate--homocysteine methyltransferase OS=Mesembryanthemum crystallinum OX=3544 GN=METE PE=2 SV=1	METE	0.999986	0.0119449	49.097	YSEVKPALNNMVAAAK(1)LLR	3	-3.4862	1
Cobalamin-independent synthase, Catalytic domain	0.0218007	TRINITY_DN33464_c0_g1_m.23149	514	K	5-methyltetrahydropteroyltriglutamate--homocysteine methyltransferase OS=Mesembryanthemum crystallinum OX=3544 GN=METE PE=2 SV=1	METE	1	0.0114304	111.61	AIKEEINK(1)VVK	2	-2.7319	1
Cobalamin-independent synthase, Catalytic domain	0.0218007	TRINITY_DN33464_c0_g1_m.23149	88	K	5-methyltetrahydropteroyltriglutamate--homocysteine methyltransferase OS=Mesembryanthemum crystallinum OX=3544 GN=METE PE=2 SV=1	METE	1	0.00210811	69.276	ASIWK(1)QMAEAGIK	2	-1.9367	1
Cobalamin-independent synthase, Catalytic domain	0.0218007	TRINITY_DN33464_c0_g1_m.23149	177	K	5-methyltetrahydropteroyltriglutamate--homocysteine methyltransferase OS=Mesembryanthemum crystallinum OX=3544 GN=METE PE=2 SV=1	METE	1	0.00599861	66.953	FTYASHK(1)AVEEFK	2	0.51521	1
Cobalamin-independent synthase, Catalytic domain	0.0218007	TRINITY_DN33812_c0_g1_m.24083	28	K	5-methyltetrahydropteroyltriglutamate--homocysteine methyltransferase OS=Catharanthus roseus OX=4058 GN=METE PE=2 SV=1	METE	0.998662	0.00151573	70.598	FALESFWDGK(0.999)SSAEDLK(0.001)K	3	-3.8366	1
Cobalamin-independent synthase, Catalytic domain	0.0218007	TRINITY_DN33812_c0_g1_m.24083	136	K	5-methyltetrahydropteroyltriglutamate--homocysteine methyltransferase OS=Catharanthus roseus OX=4058 GN=METE PE=2 SV=1	METE	1	0.000778516	100.07	FSYASHK(1)AVEEYK	2	-0.152	1
Cobalamin-independent synthase, Catalytic domain	0.0218007	TRINITY_DN33812_c0_g1_m.24083	142	K	5-methyltetrahydropteroyltriglutamate--homocysteine methyltransferase OS=Catharanthus roseus OX=4058 GN=METE PE=2 SV=1	METE	1	0.0305862	49.96	AVEEYK(1)EAK	2	-3.8822	1
CG-1 domain	0.160525	TRINITY_DN35059_c0_g1_m.27626	98	K	Calmodulin-binding transcription activator 5 OS=Arabidopsis thaliana OX=3702 GN=CAMTA5 PE=2 SV=2	CAMTA5	1	0.0272326	40.533	EAHEHLK(1)VGNEER	3	-2.2659	1
CG-1 domain	0.160525	TRINITY_DN35838_c0_g1_m.30070	701	K	Calmodulin-binding transcription activator 2 OS=Arabidopsis thaliana OX=3702 GN=CAMTA2 PE=1 SV=1	CAMTA2	1	0.00302661	48.822	VDHGHEQDLSQYK(1)VK	3	-2.0267	1
CG-1 domain	0.160525	TRINITY_DN35838_c0_g1_m.30070	680	K	Calmodulin-binding transcription activator 2 OS=Arabidopsis thaliana OX=3702 GN=CAMTA2 PE=1 SV=1	CAMTA2	1	0.00010018	125.17	IISLK(1)EEEESHQK	2	0.19366	2
AIR synthase related protein, C-terminal domain	0.0589709	TRINITY_DN35950_c0_g1_m.30426	1136	K	"Probable phosphoribosylformylglycinamidine synthase, chloroplastic/mitochondrial OS=Arabidopsis thaliana OX=3702 GN=At1g74260 PE=2 SV=3"	At1g74260	0.940169	0.0248777	55.235	ATVK(0.06)PK(0.94)VAVIR	2	-2.5593	1
AIR synthase related protein, C-terminal domain	0.0589709	TRINITY_DN35950_c0_g1_m.30426	351	K	"Probable phosphoribosylformylglycinamidine synthase, chloroplastic/mitochondrial OS=Arabidopsis thaliana OX=3702 GN=At1g74260 PE=2 SV=3"	At1g74260	1	1.73784e-07	117.33	STLQANPNNSVIGFK(1)DNSSAIK	2	-0.63346	1
AIR synthase related protein, C-terminal domain	0.0589709	TRINITY_DN32356_c0_g1_m.20372	368	K	"Phosphoribosylformylglycinamidine cyclo-ligase, chloroplastic/mitochondrial OS=Vigna unguiculata OX=3917 GN=PUR5 PE=2 SV=1"	PUR5	1	0.0147088	87.942	ILEDTNGVYK(1)VYR	2	-3.0558	1
Triosephosphate isomerase	0.0589709	TRINITY_DN22616_c0_g1_m.4341	4	K	"Triosephosphate isomerase, cytosolic OS=Petunia hybrida OX=4102 GN=TPIP1 PE=2 SV=1"	TPIP1	1	0.000709313	134.85	K(1)FFVGGNWK	2	-4.7711	2
Triosephosphate isomerase	0.0589709	TRINITY_DN22616_c0_g1_m.4341	191	K	"Triosephosphate isomerase, cytosolic OS=Petunia hybrida OX=4102 GN=TPIP1 PE=2 SV=1"	TPIP1	1	0.00448237	47.57	K(1)WLHENVSPEVAATTR	3	-3.5999	1
Triosephosphate isomerase	0.0589709	TRINITY_DN22616_c0_g1_m.4341	70	K	"Triosephosphate isomerase, cytosolic OS=Petunia hybrida OX=4102 GN=TPIP1 PE=2 SV=1"	TPIP1	1	8.5856e-13	126.63	SILRPDFHVAAQNVWVK(1)K	3	-3.0842	1
Triosephosphate isomerase	0.0589709	TRINITY_DN22616_c0_g1_m.4341	12	K	"Triosephosphate isomerase, cytosolic OS=Petunia hybrida OX=4102 GN=TPIP1 PE=2 SV=1"	TPIP1	1	1.07998e-12	215.93	FFVGGNWK(1)CNGTTEEVK	2	6.4481	7
Triosephosphate isomerase	0.0589709	TRINITY_DN25412_c0_g1_m.7351	217	K	"Triosephosphate isomerase, chloroplastic OS=Fragaria ananassa OX=3747 GN=TPI PE=2 SV=1"	TPI	1	8.27449e-07	191.95	DIGAK(1)WVILGHSER	2	4.8274	3
Triosephosphate isomerase	0.0589709	TRINITY_DN25412_c0_g1_m.7351	379	K	"Triosephosphate isomerase, chloroplastic OS=Fragaria ananassa OX=3747 GN=TPI PE=2 SV=1"	TPI	1	0.0255652	51.569	GPEFATIVNSVTAK(1)K	2	-0.26506	1
Triosephosphate isomerase	0.0589709	TRINITY_DN25412_c0_g1_m.7351	321	K	"Triosephosphate isomerase, chloroplastic OS=Fragaria ananassa OX=3747 GN=TPI PE=2 SV=1"	TPI	1	4.51969e-05	117.21	DWLK(1)NNVSAEVASK	2	-1.2464	1
Triosephosphate isomerase	0.0589709	TRINITY_DN25412_c0_g1_m.7351	141	K	"Triosephosphate isomerase, chloroplastic OS=Fragaria ananassa OX=3747 GN=TPI PE=2 SV=1"	TPI	1	4.14189e-05	147.19	FFVGGNWK(1)CNGTK	2	36.709	3
Triosephosphate isomerase	0.0589709	TRINITY_DN25412_c0_g1_m.7351	239	K	"Triosephosphate isomerase, chloroplastic OS=Fragaria ananassa OX=3747 GN=TPI PE=2 SV=1"	TPI	1	2.19172e-05	180.81	RHVIGEDDQFIGK(1)K	2	-0.9943	4
Triosephosphate isomerase	0.0589709	TRINITY_DN25412_c0_g1_m.7351	331	K	"Triosephosphate isomerase, chloroplastic OS=Fragaria ananassa OX=3747 GN=TPI PE=2 SV=1"	TPI	1	0.00739035	110.88	NNVSAEVASK(1)TR	2	-3.0951	1
Glutathione S-transferase, C-terminal domain	4.02815e-06	TRINITY_DN34358_c0_g1_m.25569	566	K	"Glutamate--tRNA ligase, cytoplasmic OS=Arabidopsis thaliana OX=3702 GN=At5g26710 PE=1 SV=1"	At5g26710	1	0.00120111	95.138	YEGAGEK(1)ATTYTK	2	-0.79373	1
Glutathione S-transferase, C-terminal domain	4.02815e-06	TRINITY_DN34358_c0_g1_m.25569	332	K	"Glutamate--tRNA ligase, cytoplasmic OS=Arabidopsis thaliana OX=3702 GN=At5g26710 PE=1 SV=1"	At5g26710	1	0.0233248	48.157	MDGIESK(1)CR	2	-3.2744	1
Glutathione S-transferase, C-terminal domain	4.02815e-06	TRINITY_DN34358_c0_g1_m.25569	346	K	"Glutamate--tRNA ligase, cytoplasmic OS=Arabidopsis thaliana OX=3702 GN=At5g26710 PE=1 SV=1"	At5g26710	1	0.0110095	55.235	LWK(1)EMIAGSER	2	-5.1501	1
Glutathione S-transferase, C-terminal domain	4.02815e-06	TRINITY_DN34358_c0_g1_m.25569	193	K	"Glutamate--tRNA ligase, cytoplasmic OS=Arabidopsis thaliana OX=3702 GN=At5g26710 PE=1 SV=1"	At5g26710	1	1.71334e-10	180.49	DLQSANQSTK(1)SVNGDVSK	2	-1.5304	1
Glutathione S-transferase, C-terminal domain	4.02815e-06	TRINITY_DN26487_c1_g1_m.8909	42	K	Glutathione S-transferase OS=Hyoscyamus muticus OX=35626 PE=1 SV=1		1	4.81167e-06	122.2	NLDYELLHVDMISGEHK(1)K	3	-4.2456	1
Glutathione S-transferase, C-terminal domain	4.02815e-06	TRINITY_DN26487_c1_g1_m.8909	25	K	Glutathione S-transferase OS=Hyoscyamus muticus OX=35626 PE=1 SV=1		1	2.93546e-09	110.48	VLATLHEK(1)NLDYELLHVDMISGEHK	4	-2.8993	2
Glutathione S-transferase, C-terminal domain	4.02815e-06	TRINITY_DN26487_c1_g1_m.8909	208	K	Glutathione S-transferase OS=Hyoscyamus muticus OX=35626 PE=1 SV=1		1	0.0316421	51.872	PSWTK(1)VVELR	2	1.3518	1
Glutathione S-transferase, C-terminal domain	4.02815e-06	TRINITY_DN26487_c1_g1_m.8909	218	K	Glutathione S-transferase OS=Hyoscyamus muticus OX=35626 PE=1 SV=1		1	0.00639539	98.009	NQAFK(1)SSK	2	-2.8921	1
Glutathione S-transferase, C-terminal domain	4.02815e-06	TRINITY_DN26487_c1_g1_m.8909	82	K	Glutathione S-transferase OS=Hyoscyamus muticus OX=35626 PE=1 SV=1		1	3.89038e-13	187.01	YISQQYADK(1)GTALEFSDPK	2	2.793	2
Glutathione S-transferase, C-terminal domain	4.02815e-06	TRINITY_DN24847_c0_g1_m.6613	53	K	Probable glutathione S-transferase OS=Nicotiana tabacum OX=4097 PE=2 SV=1		1	0.00045995	94.806	LLLQYNPVYK(1)K	2	-3.4611	1
Glutathione S-transferase, C-terminal domain	4.02815e-06	TRINITY_DN26078_c0_g1_m.8310	52	K	Probable glutathione S-transferase OS=Glycine max OX=3847 GN=HSP26-A PE=2 SV=1	HSP26-A	1	0.0296493	50.297	STALLEYNPIHK(1)K	2	0.0053294	1
Glutathione S-transferase, C-terminal domain	4.02815e-06	TRINITY_DN26078_c0_g1_m.8310	132	K	Probable glutathione S-transferase OS=Glycine max OX=3847 GN=HSP26-A PE=2 SV=1	HSP26-A	1	0.000768822	115.04	AVENLK(1)FLEHELK	2	3.1728	1
Glutathione S-transferase, C-terminal domain	4.02815e-06	TRINITY_DN26078_c0_g1_m.8310	139	K	Probable glutathione S-transferase OS=Glycine max OX=3847 GN=HSP26-A PE=2 SV=1	HSP26-A	1	0.00128119	98.009	FLEHELK(1)GR	2	-2.2501	1
Glutathione S-transferase, C-terminal domain	4.02815e-06	TRINITY_DN26078_c0_g1_m.8310	220	K	Probable glutathione S-transferase OS=Glycine max OX=3847 GN=HSP26-A PE=2 SV=1	HSP26-A	1	6.89346e-05	129.28	EVHLSK(1)EAPK	2	-0.022499	1
Glutathione S-transferase, C-terminal domain	4.02815e-06	TRINITY_DN30902_c0_g1_m.17078	291	K	Glutathionyl-hydroquinone reductase YqjG OS=Escherichia coli (strain K12) OX=83333 GN=yqjG PE=1 SV=1	yqjG	1	0.000494609	101.82	FDEVYAVHFK(1)CNK	2	0.13186	1
Glutathione S-transferase, C-terminal domain	4.02815e-06	TRINITY_DN34032_c5_g1_m.24686	281	K	Elongation factor 1-gamma OS=Prunus avium OX=42229 PE=2 SV=1		1	0.0243105	70.67	MILDEWK(1)R	2	-5.6597	1
Glutathione S-transferase, C-terminal domain	4.02815e-06	TRINITY_DN34032_c5_g1_m.24686	398	K	Elongation factor 1-gamma OS=Prunus avium OX=42229 PE=2 SV=1		1	4.21846e-06	139.02	VDISDEAQK(1)ER	2	0.032277	1
Glutathione S-transferase, C-terminal domain	4.02815e-06	TRINITY_DN34032_c5_g1_m.24686	359	K	Elongation factor 1-gamma OS=Prunus avium OX=42229 PE=2 SV=1		1	0.000838973	81.099	MLVIGSEPPFK(1)VK	2	-1.0512	1
Glutathione S-transferase, C-terminal domain	4.02815e-06	TRINITY_DN34032_c5_g1_m.24686	225	K	Elongation factor 1-gamma OS=Prunus avium OX=42229 PE=2 SV=1		0.99924	0.0208033	85.622	K(0.001)PAQPK(0.999)EAAK	2	-3.0218	1
Glutathione S-transferase, C-terminal domain	4.02815e-06	TRINITY_DN34032_c5_g1_m.24686	207	K	Elongation factor 1-gamma OS=Prunus avium OX=42229 PE=2 SV=1		1	4.3318e-06	153.05	VLGEVK(1)QIESLAPVQSAK	2	3.9929	1
Glutathione S-transferase, C-terminal domain	4.02815e-06	TRINITY_DN34032_c5_g1_m.24686	9	K	Elongation factor 1-gamma OS=Prunus avium OX=42229 PE=2 SV=1		1	7.04716e-06	159.46	ALVLHAGK(1)GNK	2	-3.044	1
Glutathione S-transferase, C-terminal domain	4.02815e-06	TRINITY_DN34032_c5_g1_m.24686	288	K	Elongation factor 1-gamma OS=Prunus avium OX=42229 PE=2 SV=1		1	7.91127e-06	150.24	LYSNTK(1)TNFR	2	-1.9101	1
Glutathione S-transferase, C-terminal domain	4.02815e-06	TRINITY_DN26049_c0_g1_m.8268	240	K	Probable glutathione S-transferase parA OS=Nicotiana tabacum OX=4097 GN=PARA PE=2 SV=1	PARA	1	0.00102354	108.93	IYDYVLHLK(1)EK	2	-2.2781	1
Glutathione S-transferase, C-terminal domain	4.02815e-06	TRINITY_DN19905_c0_g1_m.2660	31	K	Probable glutathione S-transferase OS=Glycine max OX=3847 GN=HSP26-A PE=2 SV=1	HSP26-A	1	0.00253017	91.939	GVDYK(1)THEEDLFNK	2	4.0011	1
Glutathione S-transferase, C-terminal domain	4.02815e-06	TRINITY_DN29819_c0_g1_m.14863	168	K	Glutathione S-transferase DHAR2 OS=Arabidopsis thaliana OX=3702 GN=DHAR2 PE=1 SV=1	DHAR2	1	0.000479789	224.13	LYHLDVALEHFK(1)K	2	2.8816	2
Glutathione S-transferase, C-terminal domain	4.02815e-06	TRINITY_DN29819_c0_g1_m.14863	135	K	Glutathione S-transferase DHAR2 OS=Arabidopsis thaliana OX=3702 GN=DHAR2 PE=1 SV=1	DHAR2	1	7.4528e-06	114.5	ALDEHLK(1)AHGPYIAGEK	2	2.889	2
Glutathione S-transferase, C-terminal domain	4.02815e-06	TRINITY_DN27484_c2_g2_m.10560	124	K	Probable glutathione S-transferase OS=Nicotiana tabacum OX=4097 PE=2 SV=1		1	0.000142774	130.79	RCMEK(1)ESVSK	2	-1.683	3
Glutathione S-transferase, C-terminal domain	4.02815e-06	TRINITY_DN27484_c2_g2_m.10560	49	K	Probable glutathione S-transferase OS=Nicotiana tabacum OX=4097 PE=2 SV=1		1	2.16838e-06	165.72	IWTTK(1)GEELEAAK	2	3.7147	3
Glutathione S-transferase, C-terminal domain	4.02815e-06	TRINITY_DN27484_c2_g2_m.10560	129	K	Probable glutathione S-transferase OS=Nicotiana tabacum OX=4097 PE=2 SV=1		1	0.000101085	148.9	ESVSK(1)SLPDEK	2	-0.79025	1
Glutathione S-transferase, C-terminal domain	4.02815e-06	TRINITY_DN26684_c0_g1_m.9217	92	K	Glutathione S-transferase OS=Hyoscyamus muticus OX=35626 PE=1 SV=1		1	1.02561e-05	147.19	GTQLLYHDSK(1)K	2	2.0768	1
Glutathione S-transferase, C-terminal domain	4.02815e-06	TRINITY_DN26684_c0_g1_m.9217	140	K	Glutathione S-transferase OS=Hyoscyamus muticus OX=35626 PE=1 SV=1		1	2.68399e-08	239.98	IPTDQAVIDENEAK(1)LGK	2	4.2097	1
Glutathione S-transferase, C-terminal domain	4.02815e-06	TRINITY_DN26684_c0_g1_m.9217	5	K	Glutathione S-transferase OS=Hyoscyamus muticus OX=35626 PE=1 SV=1		1	2.69668e-05	102.57	AAIK(1)VHGSPISTATQR	2	1.7038	1
Glutathione S-transferase, C-terminal domain	4.02815e-06	TRINITY_DN26684_c0_g1_m.9217	82	K	Glutathione S-transferase OS=Hyoscyamus muticus OX=35626 PE=1 SV=1		1	1.42384e-09	122.66	FVAEEYADK(1)GTQLLYHDSK	3	-2.8189	1
Glutathione S-transferase, C-terminal domain	4.02815e-06	TRINITY_DN26684_c0_g1_m.9217	143	K	Glutathione S-transferase OS=Hyoscyamus muticus OX=35626 PE=1 SV=1		1	0.00176018	83.438	LGK(1)VLDVYESR	2	-5.5527	1
Glutathione S-transferase, C-terminal domain	4.02815e-06	TRINITY_DN26684_c0_g1_m.9217	126	K	Glutathione S-transferase OS=Hyoscyamus muticus OX=35626 PE=1 SV=1		1	2.09669e-11	206.14	PMFK(1)IPTDQAVIDENEAK	2	2.5408	2
Glutathione S-transferase, C-terminal domain	4.02815e-06	TRINITY_DN27384_c0_g1_m.10386	137	K	Glutathione S-transferase OS=Hyoscyamus muticus OX=35626 PE=1 SV=1		1	0.00542338	79.809	AIK(1)LNEDK	2	-5.3795	1
Glutathione S-transferase, C-terminal domain	4.02815e-06	TRINITY_DN27384_c0_g1_m.10386	6	K	Glutathione S-transferase OS=Hyoscyamus muticus OX=35626 PE=1 SV=1		1	2.3903e-09	192.68	ATPVK(1)VHGPPISTAVSR	2	3.4786	1
Glutathione S-transferase, C-terminal domain	4.02815e-06	TRINITY_DN27384_c0_g1_m.10386	145	K	Glutathione S-transferase OS=Hyoscyamus muticus OX=35626 PE=1 SV=1		1	8.37731e-06	108.3	LAK(1)VLEVYER	2	-2.1174	1
Glutathione S-transferase, C-terminal domain	4.02815e-06	TRINITY_DN27384_c0_g1_m.10386	142	K	Glutathione S-transferase OS=Hyoscyamus muticus OX=35626 PE=1 SV=1		1	0.00960647	67.464	LNEDK(1)LAK	2	-5.4131	1
Glutathione S-transferase, C-terminal domain	4.02815e-06	TRINITY_DN27384_c0_g1_m.10386	79	K	Glutathione S-transferase OS=Hyoscyamus muticus OX=35626 PE=1 SV=1		1	0.000481971	130.31	YICEK(1)HGDR	2	-1.3378	1
Glutathione S-transferase, C-terminal domain	4.02815e-06	TRINITY_DN33383_c5_g1_m.22941	69	K	Glutathione S-transferase L3 OS=Arabidopsis thaliana OX=3702 GN=GSTL3 PE=2 SV=1	GSTL3	1	0.00412263	89.123	PAWYK(1)EK	2	-5.1548	1
Glutathione S-transferase, C-terminal domain	4.02815e-06	TRINITY_DN33383_c5_g1_m.22941	215	K	Glutathione S-transferase L3 OS=Arabidopsis thaliana OX=3702 GN=GSTL3 PE=2 SV=1	GSTL3	1	0.0014489	101.41	IDAYK(1)QTK	2	-3.993	1
Glutathione S-transferase, C-terminal domain	4.02815e-06	TRINITY_DN33383_c5_g1_m.22941	48	K	Glutathione S-transferase L3 OS=Arabidopsis thaliana OX=3702 GN=GSTL3 PE=2 SV=1	GSTL3	1	0.0141379	69.905	NYK(1)GLQDK	2	-3.4509	1
Ribosomal protein L1p/L10e family	0.160525	TRINITY_DN23361_c0_g2_m.5023	53	K	60S ribosomal protein L10a OS=Oryza sativa subsp. japonica OX=39947 GN=RPL10A PE=1 SV=1	RPL10A	1	0.000852922	116.13	FSGSVK(1)LPHIPRPK	3	-5.7638	2
Ribosomal protein L1p/L10e family	0.160525	TRINITY_DN23361_c0_g2_m.5023	63	K	60S ribosomal protein L10a OS=Oryza sativa subsp. japonica OX=39947 GN=RPL10A PE=1 SV=1	RPL10A	1	0.00336512	94.507	MK(1)VCMLGDAQHVEEAEK	3	-1.1942	3
Ribosomal protein L1p/L10e family	0.160525	TRINITY_DN23361_c0_g2_m.5023	132	K	60S ribosomal protein L10a OS=Oryza sativa subsp. japonica OX=39947 GN=RPL10A PE=1 SV=1	RPL10A	1	0.000491278	70.598	AGK(1)FPTLVTHQESLESK	2	-0.15494	2
Ribosomal protein L1p/L10e family	0.160525	TRINITY_DN23361_c0_g2_m.5023	146	K	60S ribosomal protein L10a OS=Oryza sativa subsp. japonica OX=39947 GN=RPL10A PE=1 SV=1	RPL10A	1	5.16206e-09	115.24	FPTLVTHQESLESK(1)VNETK	3	-2.1876	1
Ribosomal protein L1p/L10e family	0.160525	TRINITY_DN28141_c1_g11_m.11728	192	K	"50S ribosomal protein L1, chloroplastic OS=Arabidopsis thaliana OX=3702 GN=RPL1 PE=1 SV=1"	RPL1	1	0.000586952	115.04	QMASTK(1)FVETVEAHFR	3	-3.9367	2
Ribosomal protein L1p/L10e family	0.160525	TRINITY_DN28141_c1_g11_m.11728	208	K	"50S ribosomal protein L1, chloroplastic OS=Arabidopsis thaliana OX=3702 GN=RPL1 PE=1 SV=1"	RPL1	1	0.000759487	211.84	LNIDPK(1)YNDQQLR	2	1.1736	1
Ribosomal protein L1p/L10e family	0.160525	TRINITY_DN28141_c1_g11_m.11728	168	K	"50S ribosomal protein L1, chloroplastic OS=Arabidopsis thaliana OX=3702 GN=RPL1 PE=1 SV=1"	RPL1	1	0.000326517	88.35	FLEIQK(1)LR	2	-5.3183	1
Ribosomal protein L1p/L10e family	0.160525	TRINITY_DN28141_c1_g11_m.11728	315	K	"50S ribosomal protein L1, chloroplastic OS=Arabidopsis thaliana OX=3702 GN=RPL1 PE=1 SV=1"	RPL1	1	0.0288233	58.687	QGK(1)VEYR	2	-5.1583	1
Ribosomal protein L1p/L10e family	0.160525	TRINITY_DN28141_c1_g11_m.11728	360	K	"50S ribosomal protein L1, chloroplastic OS=Arabidopsis thaliana OX=3702 GN=RPL1 PE=1 SV=1"	RPL1	1	4.99957e-08	199.3	SIEANKPSGAK(1)GVYWK	2	5.7501	1
Ribosomal protein L1p/L10e family	0.160525	TRINITY_DN28141_c1_g11_m.11728	173	K	"50S ribosomal protein L1, chloroplastic OS=Arabidopsis thaliana OX=3702 GN=RPL1 PE=1 SV=1"	RPL1	1	0.0303975	40.502	EIK(1)QEYDVK	2	-2.7389	1
Ribosomal protein L1p/L10e family	0.160525	TRINITY_DN28141_c1_g11_m.11728	278	K	"50S ribosomal protein L1, chloroplastic OS=Arabidopsis thaliana OX=3702 GN=RPL1 PE=1 SV=1"	RPL1	1	6.9741e-08	147.72	LIASPDMMPK(1)VASLGK	2	-0.96187	4
Ribosomal protein L1p/L10e family	0.160525	TRINITY_DN28141_c1_g11_m.11728	229	K	"50S ribosomal protein L1, chloroplastic OS=Arabidopsis thaliana OX=3702 GN=RPL1 PE=1 SV=1"	RPL1	1	0.0118817	57.042	GTGQTVK(1)VAVLTQGER	2	-2.9091	1
Ribosomal protein L1p/L10e family	0.160525	TRINITY_DN28141_c1_g11_m.11728	186	K	"50S ribosomal protein L1, chloroplastic OS=Arabidopsis thaliana OX=3702 GN=RPL1 PE=1 SV=1"	RPL1	1	0.0178948	61.577	TAVSLMK(1)QMASTK	2	-5.7363	1
Ribosomal protein L1p/L10e family	0.160525	TRINITY_DN28141_c1_g11_m.11728	284	K	"50S ribosomal protein L1, chloroplastic OS=Arabidopsis thaliana OX=3702 GN=RPL1 PE=1 SV=1"	RPL1	1	5.46045e-05	96.311	VASLGK(1)ILGPR	2	-5.4456	1
Ribosomal protein L1p/L10e family	0.160525	TRINITY_DN28141_c1_g11_m.11728	222	K	"50S ribosomal protein L1, chloroplastic OS=Arabidopsis thaliana OX=3702 GN=RPL1 PE=1 SV=1"	RPL1	1	0.00260417	106.11	ATVNLPK(1)GTGQTVK	2	0.1409	1
Serine carboxypeptidase	0.00948441	TRINITY_DN32745_c0_g1_m.21265	43	K	Serine carboxypeptidase-like 51 OS=Arabidopsis thaliana OX=3702 GN=SCPL51 PE=2 SV=2	SCPL51	1	0.0326994	40.502	PK(1)AHMFWWLYR	3	-4.6026	1
Serine carboxypeptidase	0.00948441	TRINITY_DN32745_c0_g1_m.21265	407	K	Serine carboxypeptidase-like 51 OS=Arabidopsis thaliana OX=3702 GN=SCPL51 PE=2 SV=2	SCPL51	1	0.0162255	58.426	TPLYCK(1)NER	2	-2.0073	1
Serine carboxypeptidase	0.00948441	TRINITY_DN28629_c0_g1_m.12627	478	K	Serine carboxypeptidase-like 49 OS=Arabidopsis thaliana OX=3702 GN=SCPL49 PE=2 SV=2	SCPL49	1	0.000751282	49.155	SYGPLSFLK(1)VHDAGHMVPMDQPK	3	-1.1507	1
Serine carboxypeptidase	0.00948441	TRINITY_DN28461_c0_g1_m.12322	166	K	Serine carboxypeptidase-like 42 OS=Arabidopsis thaliana OX=3702 GN=SCPL42 PE=2 SV=1	SCPL42	1	0.00809279	56.091	FPSYK(1)SR	2	-5.5392	1
Serine carboxypeptidase	0.00948441	TRINITY_DN34784_c0_g1_m.26822	173	K	Serine carboxypeptidase-like 27 OS=Arabidopsis thaliana OX=3702 GN=SCPL27 PE=2 SV=1	SCPL27	1	0.0043861	67.889	FPQYK(1)HR	2	-3.0077	1
Serine carboxypeptidase	0.00948441	TRINITY_DN31318_c0_g1_m.18014	269	K	Serine carboxypeptidase 1 OS=Oryza sativa subsp. japonica OX=39947 GN=CBP1 PE=2 SV=1	CBP1	1	4.45676e-05	108.24	YYNPQSDSCEGK(1)LAK	2	1.6542	2
Serine carboxypeptidase	0.00948441	TRINITY_DN31318_c0_g1_m.18014	111	K	Serine carboxypeptidase 1 OS=Oryza sativa subsp. japonica OX=39947 GN=CBP1 PE=2 SV=1	CBP1	1	0.00874689	42.218	TK(1)GGLPQLHLNPYSWSK	3	-3.3698	1
Serine carboxypeptidase	0.00948441	TRINITY_DN28355_c0_g1_m.12130	452	K	Serine carboxypeptidase-like 29 OS=Arabidopsis thaliana OX=3702 GN=SCPL29 PE=2 SV=1	SCPL29	1	5.67235e-05	113.48	GAGHEVPLHRPK(1)QALTLIK	3	-2.8509	1
Serine carboxypeptidase	0.00948441	TRINITY_DN28355_c0_g1_m.12130	213	K	Serine carboxypeptidase-like 29 OS=Arabidopsis thaliana OX=3702 GN=SCPL29 PE=2 SV=1	SCPL29	1	0.0220135	41.025	YNSATK(1)EK	2	-4.0092	1
Serine carboxypeptidase	0.00948441	TRINITY_DN35942_c2_g1_m.30401	107	K	Serine carboxypeptidase-like 18 OS=Arabidopsis thaliana OX=3702 GN=SCPL18 PE=2 SV=2	SCPL18	1	0.0174451	48.785	SLK(1)YSIVQDWR	2	14.855	1
Serine carboxypeptidase	0.00948441	TRINITY_DN26569_c0_g1_m.9025	99	K	Serine carboxypeptidase-like 40 OS=Arabidopsis thaliana OX=3702 GN=SCPL40 PE=2 SV=2	SCPL40	1	0.00255021	72.846	DHDVDDVVHDGLK(1)ER	2	2.1654	2
Serine carboxypeptidase	0.00948441	TRINITY_DN26569_c0_g1_m.9025	453	K	Serine carboxypeptidase-like 40 OS=Arabidopsis thaliana OX=3702 GN=SCPL40 PE=2 SV=2	SCPL40	1	0.0195168	69.276	VPVTSTK(1)YSIAK	2	-2.1665	1
Serine carboxypeptidase	0.00948441	TRINITY_DN26569_c0_g1_m.9025	241	K	Serine carboxypeptidase-like 40 OS=Arabidopsis thaliana OX=3702 GN=SCPL40 PE=2 SV=2	SCPL40	1	0.00406723	66.087	FPEYK(1)SR	2	-4.9968	1
Serine carboxypeptidase	0.00948441	TRINITY_DN26569_c0_g1_m.9025	179	K	Serine carboxypeptidase-like 40 OS=Arabidopsis thaliana OX=3702 GN=SCPL40 PE=2 SV=2	SCPL40	1	0.00037423	167.76	VYSDGK(1)TLYTNR	2	0.16929	1
Serine carboxypeptidase	0.00948441	TRINITY_DN26569_c0_g1_m.9025	216	K	Serine carboxypeptidase-like 40 OS=Arabidopsis thaliana OX=3702 GN=SCPL40 PE=2 SV=2	SCPL40	1	0.000116527	152.17	SSDYDK(1)SGDKK	2	-3.0676	1
Serine carboxypeptidase	0.00948441	TRINITY_DN33284_c0_g1_m.22668	260	K	Serine carboxypeptidase-like 20 OS=Arabidopsis thaliana OX=3702 GN=SCPL20 PE=2 SV=2	SCPL20	1	0.00665072	47.561	GNYYSNSQK(1)DR	2	-2.3293	1
Chitin recognition protein	0.335536	TRINITY_DN24513_c0_g1_m.6224	116	K	Pro-hevein OS=Hevea brasiliensis OX=3981 GN=HEV1 PE=1 SV=2	HEV1	1	5.88672e-11	163.25	SK(1)YGWTAFCGPAGPHGQASCGK	3	-1.3362	1
Chitin recognition protein	0.335536	TRINITY_DN24513_c0_g1_m.6224	136	K	Pro-hevein OS=Hevea brasiliensis OX=3981 GN=HEV1 PE=1 SV=2	HEV1	1	3.59167e-20	151.18	YGWTAFCGPAGPHGQASCGK(1)CLR	3	-1.2461	3
Chitin recognition protein	0.335536	TRINITY_DN24513_c0_g1_m.6224	56	K	Pro-hevein OS=Hevea brasiliensis OX=3981 GN=HEV1 PE=1 SV=2	HEV1	1	1.54505e-19	291.52	YGWCGDTDDHCNPSK(1)GCQSNCR	3	3.8476	1
Chitin recognition protein	0.335536	TRINITY_DN29160_c0_g2_m.13622	84	K	Endochitinase OS=Phaseolus vulgaris OX=3885 PE=1 SV=1		1	0.000196007	163.2	GTFEEMLK(1)HR	2	-2.2699	2
Chitin recognition protein	0.335536	TRINITY_DN29160_c0_g2_m.13622	176	K	Endochitinase OS=Phaseolus vulgaris OX=3885 PE=1 SV=1		1	1.55652e-05	58.539	EQNPSDYCSPNPTYPCAPGK(1)QYYGR	3	-0.40638	1
Redoxin	0.00321562	TRINITY_DN23738_c0_g2_m.5419	36	K	Peroxiredoxin-2B OS=Arabidopsis thaliana OX=3702 GN=PRXIIB PE=1 SV=1	PRXIIB	1	0.000381297	114.39	SVSVHSLAAGK(1)K	2	-1.1668	1
Redoxin	0.00321562	TRINITY_DN23738_c0_g2_m.5419	96	K	Peroxiredoxin-2B OS=Arabidopsis thaliana OX=3702 GN=PRXIIB PE=1 SV=1	PRXIIB	1	0.000201022	148.9	AWAQSYPDNK(1)HVK	2	-0.70983	2
Redoxin	0.00321562	TRINITY_DN27474_c0_g1_m.10540	63	K	"Peroxiredoxin-2F, mitochondrial OS=Arabidopsis thaliana OX=3702 GN=PRXIIF PE=1 SV=2"	PRXIIF	1	4.8274e-06	115.35	SWDEGVSSK(1)FSTTPLK	2	2.127	1
Redoxin	0.00321562	TRINITY_DN24925_c0_g1_m.6719	156	K	"Peroxiredoxin-2E, chloroplastic OS=Arabidopsis thaliana OX=3702 GN=PRXIIE PE=1 SV=2"	PRXIIE	1	0.0120328	70.67	AWK(1)EDLK	2	-4.4186	1
Redoxin	0.00321562	TRINITY_DN24925_c0_g1_m.6719	129	K	"Peroxiredoxin-2E, chloroplastic OS=Arabidopsis thaliana OX=3702 GN=PRXIIE PE=1 SV=2"	PRXIIE	1	7.81594e-06	163.59	HVPGFVEK(1)SAELK	2	1.7511	2
Phosphoglucomutase/phosphomannomutase, alpha/beta/alpha domain III	0.00209065	TRINITY_DN31659_c1_g1_m.18769	494	K	"Phosphoglucomutase, chloroplastic OS=Arabidopsis thaliana OX=3702 GN=PGMP PE=1 SV=2"	PGMP	1	0.00205974	154.92	EHWAK(1)YGR	2	-2.0948	1
Phosphoglucomutase/phosphomannomutase, alpha/beta/alpha domain III	0.00209065	TRINITY_DN31659_c1_g1_m.18769	489	K	"Phosphoglucomutase, chloroplastic OS=Arabidopsis thaliana OX=3702 GN=PGMP PE=1 SV=2"	PGMP	1	1.35332e-06	156.14	LVSVADVVK(1)EHWAK	2	4.0004	2
Phosphoglucomutase/phosphomannomutase, alpha/beta/alpha domain III	0.00209065	TRINITY_DN31659_c1_g1_m.18769	480	K	"Phosphoglucomutase, chloroplastic OS=Arabidopsis thaliana OX=3702 GN=PGMP PE=1 SV=2"	PGMP	0.999994	2.63615e-08	194.83	KPGEK(1)LVSVADVVK	2	-0.77341	3
Phosphoglucomutase/phosphomannomutase, alpha/beta/alpha domain III	0.00209065	TRINITY_DN32253_c1_g1_m.20121	95	K	Phosphomannomutase/phosphoglucomutase OS=Pseudomonas putida (strain ATCC 47054 / DSM 6125 / NCIMB 11950 / KT2440) OX=160488 GN=algC PE=3 SV=1	algC	1	2.77931e-05	134.2	IDFLK(1)LQNGSDIR	2	0.10884	2
Phosphoglucomutase/phosphomannomutase, alpha/beta/alpha domain III	0.00209065	TRINITY_DN32253_c1_g1_m.20121	522	K	Phosphomannomutase/phosphoglucomutase OS=Pseudomonas putida (strain ATCC 47054 / DSM 6125 / NCIMB 11950 / KT2440) OX=160488 GN=algC PE=3 SV=1	algC	1	0.00275423	68.548	INQNHPDLK(1)GGSFR	2	-0.51105	2
Phosphoglucomutase/phosphomannomutase, alpha/beta/alpha domain III	0.00209065	TRINITY_DN32253_c1_g1_m.20121	546	K	Phosphomannomutase/phosphoglucomutase OS=Pseudomonas putida (strain ATCC 47054 / DSM 6125 / NCIMB 11950 / KT2440) OX=160488 GN=algC PE=3 SV=1	algC	1	8.70049e-05	217.24	LLENSVDSDHK(1)LQK	2	1.5009	2
Phosphoglucomutase/phosphomannomutase, alpha/beta/alpha domain III	0.00209065	TRINITY_DN32253_c1_g1_m.20121	230	K	Phosphomannomutase/phosphoglucomutase OS=Pseudomonas putida (strain ATCC 47054 / DSM 6125 / NCIMB 11950 / KT2440) OX=160488 GN=algC PE=3 SV=1	algC	1	0.00605782	68.548	FFTNSGGLGK(1)ADIK	2	-2.244	1
Phosphoglucomutase/phosphomannomutase, alpha/beta/alpha domain III	0.00209065	TRINITY_DN33928_c0_g1_m.24385	152	K	Phosphomannomutase/phosphoglucomutase OS=Pseudomonas syringae pv. tomato (strain ATCC BAA-871 / DC3000) OX=223283 GN=algC PE=3 SV=1	algC	1	0.00516305	81.642	GVALEGEK(1)NR	2	-0.43393	1
Phosphoglucomutase/phosphomannomutase, alpha/beta/alpha domain III	0.00209065	TRINITY_DN33928_c0_g1_m.24385	459	K	Phosphomannomutase/phosphoglucomutase OS=Pseudomonas syringae pv. tomato (strain ATCC BAA-871 / DC3000) OX=223283 GN=algC PE=3 SV=1	algC	1	0.0164447	44.57	FITTK(1)GGHHCLYR	2	-0.30353	1
Phosphoglucomutase/phosphomannomutase, alpha/beta/alpha domain III	0.00209065	TRINITY_DN33319_c0_g1_m.22747	274	K	"Phosphoglucomutase, cytoplasmic OS=Populus tremula OX=113636 GN=PGM1 PE=2 SV=1"	PGM1	1	2.42022e-07	135.5	EDFGGGHPDPNLTYAK(1)ELVAR	3	-2.542	1
Phosphoglucomutase/phosphomannomutase, alpha/beta/alpha domain III	0.00209065	TRINITY_DN33319_c0_g1_m.22747	69	K	"Phosphoglucomutase, cytoplasmic OS=Populus tremula OX=113636 GN=PGM1 PE=2 SV=1"	PGM1	1	0.00141292	110.52	YFSK(1)DAIQIITK	2	-0.24049	1
Phosphoglucomutase/phosphomannomutase, alpha/beta/alpha domain III	0.00209065	TRINITY_DN33319_c0_g1_m.22747	568	K	"Phosphoglucomutase, cytoplasmic OS=Populus tremula OX=113636 GN=PGM1 PE=2 SV=1"	PGM1	1	0.0144481	57.032	LSK(1)LQEFTGR	2	-5.8997	1
Phosphoglucomutase/phosphomannomutase, alpha/beta/alpha domain III	0.00209065	TRINITY_DN33319_c0_g1_m.22747	506	K	"Phosphoglucomutase, cytoplasmic OS=Populus tremula OX=113636 GN=PGM1 PE=2 SV=1"	PGM1	0.999944	7.29092e-13	89.684	TDVSNVVNADEFEYKDPVDGSISK(1)HQGIR	4	-0.42413	2
Phosphoglucomutase/phosphomannomutase, alpha/beta/alpha domain III	0.00209065	TRINITY_DN33319_c0_g1_m.22747	547	K	"Phosphoglucomutase, cytoplasmic OS=Populus tremula OX=113636 GN=PGM1 PE=2 SV=1"	PGM1	0.999996	0.000157857	117.21	LYIEQYEKDPSK(1)TGR	2	1.2467	1
Phosphoglucomutase/phosphomannomutase, alpha/beta/alpha domain III	0.00209065	TRINITY_DN33319_c0_g1_m.22747	543	K	"Phosphoglucomutase, cytoplasmic OS=Populus tremula OX=113636 GN=PGM1 PE=2 SV=1"	PGM1	1	0.00130805	164.31	LYIEQYEK(1)DPSK	2	1.1447	1
Iron/manganese superoxide dismutases, alpha-hairpin domain	0.00209065	TRINITY_DN27460_c0_g1_m.10517	231	K	"Superoxide dismutase [Mn], mitochondrial OS=Prunus persica OX=3760 GN=SOD PE=2 SV=1"	SOD	1	3.6657e-05	135.28	NVRPDYLK(1)NIWK	2	-2.4379	1
Iron/manganese superoxide dismutases, alpha-hairpin domain	0.00209065	TRINITY_DN27460_c0_g1_m.10517	89	K	"Superoxide dismutase [Mn], mitochondrial OS=Prunus persica OX=3760 GN=SOD PE=2 SV=1"	SOD	1	5.25518e-19	165.7	HHQTYVTNYNK(1)ALEQLHDAIAK	3	-2.5561	2
Iron/manganese superoxide dismutases, alpha-hairpin domain	0.00209065	TRINITY_DN27460_c0_g1_m.10517	100	K	"Superoxide dismutase [Mn], mitochondrial OS=Prunus persica OX=3760 GN=SOD PE=2 SV=1"	SOD	1	1.10549e-05	69.613	ALEQLHDAIAK(1)GDAPTVAK	2	0.068769	1
Iron/manganese superoxide dismutases, alpha-hairpin domain	0.00209065	TRINITY_DN26378_c0_g2_m.8744	85	K	"Superoxide dismutase [Fe] 2, chloroplastic OS=Arabidopsis thaliana OX=3702 GN=FSD2 PE=1 SV=1"	FSD2	1	0.000437703	123.5	ETFEYHWGK(1)HHR	3	-2.6736	1
Iron/manganese superoxide dismutases, alpha-hairpin domain	0.00209065	TRINITY_DN29614_c2_g1_m.14463	198	K	"Superoxide dismutase [Fe], chloroplastic OS=Glycine max OX=3847 GN=SODB PE=2 SV=1"	SODB	1	0.0133566	101.41	KPSAEGK(1)R	2	-3.1784	1
Iron/manganese superoxide dismutases, alpha-hairpin domain	0.00209065	TRINITY_DN29614_c2_g1_m.14463	86	K	"Superoxide dismutase [Fe], chloroplastic OS=Glycine max OX=3847 GN=SODB PE=2 SV=1"	SODB	1	2.13471e-11	271.35	DTFDYHWGK(1)HHR	2	2.9099	4
Iron/manganese superoxide dismutases, alpha-hairpin domain	0.00209065	TRINITY_DN27460_c0_g2_m.10519	111	K	"Superoxide dismutase [Mn], mitochondrial OS=Prunus persica OX=3760 GN=SOD PE=2 SV=1"	SOD	1	0.0244531	45.587	ALEQLDHAISK(1)GDVSSVVK	2	0.23899	1
S4 domain	0.087927	TRINITY_DN32835_c0_g1_m.21490	274	K	"Tyrosine--tRNA ligase, chloroplastic/mitochondrial OS=Arabidopsis thaliana OX=3702 GN=EMB2768 PE=2 SV=1"	EMB2768	1	1.94596e-07	107.6	ATEALRPGAETK(1)LDWK	2	2.9182	1
S4 domain	0.087927	TRINITY_DN32835_c0_g1_m.21490	262	K	"Tyrosine--tRNA ligase, chloroplastic/mitochondrial OS=Arabidopsis thaliana OX=3702 GN=EMB2768 PE=2 SV=1"	EMB2768	1	4.44979e-09	165.72	EALK(1)ATEALRPGAETK	2	0.44836	1
S4 domain	0.087927	TRINITY_DN32835_c0_g1_m.21490	258	K	"Tyrosine--tRNA ligase, chloroplastic/mitochondrial OS=Arabidopsis thaliana OX=3702 GN=EMB2768 PE=2 SV=1"	EMB2768	1	0.00857503	58.476	FVHGEEGLK(1)EALK	2	-2.6149	1
S4 domain	0.087927	TRINITY_DN30588_c0_g7_m.16419	25	K	40S ribosomal protein S9-2 OS=Arabidopsis thaliana OX=3702 GN=RPS9C PE=1 SV=1	RPS9C	1	0.00815329	81.163	SGMAK(1)SIHHAR	2	-2.3924	1
S4 domain	0.087927	TRINITY_DN30588_c0_g7_m.16419	20	K	40S ribosomal protein S9-2 OS=Arabidopsis thaliana OX=3702 GN=RPS9C PE=1 SV=1	RPS9C	1	0.0377264	65.879	RLQTLVFK(1)SGMAK	2	0.43211	1
S4 domain	0.087927	TRINITY_DN29068_c0_g1_m.13453	76	K	40S ribosomal protein S4 OS=Solanum tuberosum OX=4113 GN=RPS4 PE=2 SV=1	RPS4	1	1.90434e-12	135.89	SVQFGQK(1)GIPYLNTYDGR	2	2.2955	1
S4 domain	0.087927	TRINITY_DN29068_c0_g1_m.13453	17	K	40S ribosomal protein S4 OS=Solanum tuberosum OX=4113 GN=RPS4 PE=2 SV=1	RPS4	1	0.0141438	72.492	HVLVDNK(1)VR	2	-2.1186	1
S4 domain	0.087927	TRINITY_DN26664_c0_g1_m.9184	240	K	40S ribosomal protein S4 OS=Solanum tuberosum OX=4113 GN=RPS4 PE=2 SV=1	RPS4	1	0.00443049	122.51	GTKPWISLPK(1)GK	2	-2.6607	1
S4 domain	0.087927	TRINITY_DN26664_c0_g1_m.9184	120	K	40S ribosomal protein S4 OS=Solanum tuberosum OX=4113 GN=RPS4 PE=2 SV=1	RPS4	1	0.0030204	106.35	LHSIRDDEAK(1)FK	2	-2.0578	2
S4 domain	0.087927	TRINITY_DN26664_c0_g1_m.9184	75	K	40S ribosomal protein S4 OS=Solanum tuberosum OX=4113 GN=RPS4 PE=2 SV=1	RPS4	1	0.000847465	105.04	HILVDGK(1)VR	2	-2.5715	1
S4 domain	0.087927	TRINITY_DN26664_c0_g1_m.9184	37	K	40S ribosomal protein S4 OS=Solanum tuberosum OX=4113 GN=RPS4 PE=2 SV=1	RPS4	1	0.00722329	67.507	PSSGPHK(1)SR	2	-3.3243	1
S4 domain	0.087927	TRINITY_DN26664_c0_g1_m.9184	16	K	40S ribosomal protein S4 OS=Solanum tuberosum OX=4113 GN=RPS4 PE=2 SV=1	RPS4	1	6.22849e-05	163.43	RLNAPK(1)HWMLDK	3	-5.5023	2
FMN-dependent dehydrogenase	0.335536	TRINITY_DN29032_c1_g6_m.13379	106	K	(S)-2-hydroxy-acid oxidase GLO1 OS=Arabidopsis thaliana OX=3702 GN=GLO1 PE=1 SV=1	GLO1	1	1.68555e-12	173.19	MDK(1)ADDSGLASYVAGQVDR	2	5.1836	1
FMN-dependent dehydrogenase	0.335536	TRINITY_DN29032_c1_g3_m.13375	103	K	(S)-2-hydroxy-acid oxidase GLO1 OS=Arabidopsis thaliana OX=3702 GN=GLO1 PE=1 SV=1	GLO1	1	0.000835487	112.7	NFEGLDLGK(1)MDK	2	-2.7182	3
FMN-dependent dehydrogenase	0.335536	TRINITY_DN29032_c1_g3_m.13375	106	K	(S)-2-hydroxy-acid oxidase GLO1 OS=Arabidopsis thaliana OX=3702 GN=GLO1 PE=1 SV=1	GLO1	1	2.56082e-19	295.93	MDK(1)ADDSGLGSYVAGQIDR	2	4.7054	3
FMN-dependent dehydrogenase	0.335536	TRINITY_DN29032_c1_g3_m.13375	82	K	(S)-2-hydroxy-acid oxidase GLO1 OS=Arabidopsis thaliana OX=3702 GN=GLO1 PE=1 SV=1	GLO1	1	0.0157408	106.93	RESDIK(1)NR	2	-4.4913	1
Pyridine nucleotide-disulphide oxidoreductase, dimerisation domain	0.0114405	TRINITY_DN28590_c0_g1_m.12553	147	K	Leghemoglobin reductase OS=Vigna unguiculata OX=3917 GN=FLBR PE=1 SV=1	FLBR	1	0.0129717	56.014	VNYVK(1)GYGK	2	-4.5456	1
Pyridine nucleotide-disulphide oxidoreductase, dimerisation domain	0.0114405	TRINITY_DN28590_c0_g1_m.12553	398	K	Leghemoglobin reductase OS=Vigna unguiculata OX=3917 GN=FLBR PE=1 SV=1	FLBR	1	2.7599e-15	157.7	VPGVVYTHPEVASVGK(1)TEEQVK	3	0.83389	1
Pyridine nucleotide-disulphide oxidoreductase, dimerisation domain	0.0114405	TRINITY_DN28590_c0_g1_m.12553	272	K	Leghemoglobin reductase OS=Vigna unguiculata OX=3917 GN=FLBR PE=1 SV=1	FLBR	1	0.000184235	117.21	TK(1)VVGVDTSGSGVK	2	-0.9017	2
Pyridine nucleotide-disulphide oxidoreductase, dimerisation domain	0.0114405	TRINITY_DN28590_c0_g1_m.12553	206	K	Leghemoglobin reductase OS=Vigna unguiculata OX=3917 GN=FLBR PE=1 SV=1	FLBR	1	0.00379051	66.619	IVSSTGALALK(1)EIPK	2	3.5636	1
Pyridine nucleotide-disulphide oxidoreductase, dimerisation domain	0.0114405	TRINITY_DN28590_c0_g1_m.12553	142	K	Leghemoglobin reductase OS=Vigna unguiculata OX=3917 GN=FLBR PE=1 SV=1	FLBR	1	0.000996238	134.85	NK(1)VNYVK	2	-3.7913	2
Pyridine nucleotide-disulphide oxidoreductase, dimerisation domain	0.0114405	TRINITY_DN28590_c0_g1_m.12553	489	K	Leghemoglobin reductase OS=Vigna unguiculata OX=3917 GN=FLBR PE=1 SV=1	FLBR	1	4.11148e-08	86.798	VCHAHPTMSEALK(1)EAAMATYDKPIHI	3	4.3942	3
Pyridine nucleotide-disulphide oxidoreductase, dimerisation domain	0.0114405	TRINITY_DN28590_c0_g1_m.12553	327	K	Leghemoglobin reductase OS=Vigna unguiculata OX=3917 GN=FLBR PE=1 SV=1	FLBR	1	0.00333063	93.467	IGVETDK(1)VGR	2	-3.4824	1
Pyridine nucleotide-disulphide oxidoreductase, dimerisation domain	0.0114405	TRINITY_DN28590_c0_g1_m.12553	439	K	Leghemoglobin reductase OS=Vigna unguiculata OX=3917 GN=FLBR PE=1 SV=1	FLBR	1	0.000235607	105.81	ILAEK(1)ETDK	2	-1.8503	1
Pyridine nucleotide-disulphide oxidoreductase, dimerisation domain	0.0114405	TRINITY_DN28590_c0_g1_m.12553	99	K	Leghemoglobin reductase OS=Vigna unguiculata OX=3917 GN=FLBR PE=1 SV=1	FLBR	1	2.5425e-19	179.92	ALLHSSHMYHEAK(1)HSFASHGVK	4	-0.90736	4
Pyridine nucleotide-disulphide oxidoreductase, dimerisation domain	0.0114405	TRINITY_DN28590_c0_g1_m.12553	382	K	Leghemoglobin reductase OS=Vigna unguiculata OX=3917 GN=FLBR PE=1 SV=1	FLBR	1	3.36329e-18	152.17	VGHVDYDK(1)VPGVVYTHPEVASVGK	3	4.669	1
Pyridine nucleotide-disulphide oxidoreductase, dimerisation domain	0.0114405	TRINITY_DN28590_c0_g1_m.12553	86	K	Leghemoglobin reductase OS=Vigna unguiculata OX=3917 GN=FLBR PE=1 SV=1	FLBR	1	4.2049e-09	121.07	GALGGTCLNVGCIPSK(1)ALLHSSHMYHEAK	3	5.057	4
Pyridine nucleotide-disulphide oxidoreductase, dimerisation domain	0.0114405	TRINITY_DN28590_c0_g1_m.12553	404	K	Leghemoglobin reductase OS=Vigna unguiculata OX=3917 GN=FLBR PE=1 SV=1	FLBR	1	0.000674165	78.864	TEEQVK(1)ALGVPYNVGK	2	2.1031	1
Pyridine nucleotide-disulphide oxidoreductase, dimerisation domain	0.0114405	TRINITY_DN32781_c0_g1_m.21355	161	K	"Glutathione reductase, chloroplastic (Fragment) OS=Nicotiana tabacum OX=4097 GN=GOR PE=1 SV=1"	GOR	1	1.88666e-13	168.91	YSHEFEESHGFGWK(1)YDSEPK	3	-1.9676	1
Pyridine nucleotide-disulphide oxidoreductase, dimerisation domain	0.0114405	TRINITY_DN32781_c0_g1_m.21355	549	K	"Glutathione reductase, chloroplastic (Fragment) OS=Nicotiana tabacum OX=4097 GN=GOR PE=1 SV=1"	GOR	1	0.000725562	122.51	SPEGK(1)TDSEVK	2	-1.4343	2
Pyridine nucleotide-disulphide oxidoreductase, dimerisation domain	0.0114405	TRINITY_DN32781_c0_g1_m.21355	370	K	"Glutathione reductase, chloroplastic (Fragment) OS=Nicotiana tabacum OX=4097 GN=GOR PE=1 SV=1"	GOR	1	0.0260893	62.705	LNK(1)NGAIEVDEYSR	2	-2.1578	1
Pyridine nucleotide-disulphide oxidoreductase, dimerisation domain	0.0114405	TRINITY_DN32781_c0_g1_m.21355	337	K	"Glutathione reductase, chloroplastic (Fragment) OS=Nicotiana tabacum OX=4097 GN=GOR PE=1 SV=1"	GOR	1	1.47383e-05	139.94	TNK(1)GTYDGFSHIMFATGR	2	2.1554	2
Pyridine nucleotide-disulphide oxidoreductase, dimerisation domain	0.0114405	TRINITY_DN32781_c0_g1_m.21355	177	K	"Glutathione reductase, chloroplastic (Fragment) OS=Nicotiana tabacum OX=4097 GN=GOR PE=1 SV=1"	GOR	1	0.0186457	73.891	HDWSTLIANK(1)NAELQR	2	2.5836	1
Pyridine nucleotide-disulphide oxidoreductase, dimerisation domain	0.0114405	TRINITY_DN32781_c0_g1_m.21355	167	K	"Glutathione reductase, chloroplastic (Fragment) OS=Nicotiana tabacum OX=4097 GN=GOR PE=1 SV=1"	GOR	1	2.13223e-08	266.6	YDSEPK(1)HDWSTLIANK	2	4.2517	2
Pyridine nucleotide-disulphide oxidoreductase, dimerisation domain	0.0114405	TRINITY_DN26786_c0_g1_m.9376	269	K	"Glutathione reductase, cytosolic OS=Pisum sativum OX=3888 PE=2 SV=1"		1	4.89187e-05	135.28	TTLTEVIK(1)TEHGVK	2	2.1165	1
Pyridine nucleotide-disulphide oxidoreductase, dimerisation domain	0.0114405	TRINITY_DN26786_c0_g1_m.9376	166	K	"Glutathione reductase, cytosolic OS=Pisum sativum OX=3888 PE=2 SV=1"		1	2.23642e-05	128.57	LSYSAK(1)HILIATGSR	2	2.6415	1
Citrate synthase	0.0589709	TRINITY_DN29400_c0_g1_m.14050	468	K	"Citrate synthase, mitochondrial OS=Citrus maxima OX=37334 GN=CIT PE=2 SV=1"	CIT	1	0.00357856	66.664	SVTMEWLENHCK(1)K	2	1.619	1
Citrate synthase	0.0589709	TRINITY_DN29400_c0_g1_m.14050	138	K	"Citrate synthase, mitochondrial OS=Citrus maxima OX=37334 GN=CIT PE=2 SV=1"	CIT	1	0.00499419	73.891	VPTK(1)DQVDALSK	2	-3.3396	1
Citrate synthase	0.0589709	TRINITY_DN29400_c0_g1_m.14050	346	K	"Citrate synthase, mitochondrial OS=Citrus maxima OX=37334 GN=CIT PE=2 SV=1"	CIT	1	3.22444e-09	149.02	TLNSGK(1)VVPGFGHGVLR	2	3.1592	2
Citrate synthase	0.0589709	TRINITY_DN30601_c1_g2_m.16449	266	K	ATP-citrate synthase beta chain protein 1 OS=Oryza sativa subsp. japonica OX=39947 GN=ACLB-1 PE=2 SV=1	ACLB-1	1	0.000146672	116.13	LFK(1)SEVQFGHAGAK	2	1.1821	2
Citrate synthase	0.0589709	TRINITY_DN30601_c1_g2_m.16449	322	K	ATP-citrate synthase beta chain protein 1 OS=Oryza sativa subsp. japonica OX=39947 GN=ACLB-1 PE=2 SV=1	ACLB-1	1	0.027949	47.561	LVEEGK(1)TTPVK	2	-3.2998	1
Citrate synthase	0.0589709	TRINITY_DN30601_c1_g2_m.16449	288	K	ATP-citrate synthase beta chain protein 1 OS=Oryza sativa subsp. japonica OX=39947 GN=ACLB-1 PE=2 SV=1	ACLB-1	1	0.0103625	70.195	SGGELESAQAK(1)NQALR	2	2.0444	1
Citrate synthase	0.0589709	TRINITY_DN30601_c1_g2_m.16449	277	K	ATP-citrate synthase beta chain protein 1 OS=Oryza sativa subsp. japonica OX=39947 GN=ACLB-1 PE=2 SV=1	ACLB-1	1	0.00770563	56.943	SEVQFGHAGAK(1)SGGELESAQAK	3	-1.0986	1
PDZ domain	0.335536	TRINITY_DN29329_c0_g1_m.13924	423	K	"Protease Do-like 8, chloroplastic OS=Arabidopsis thaliana OX=3702 GN=DEGP8 PE=1 SV=1"	DEGP8	1	0.0301423	60.709	NK(1)AELYK	2	-3.6495	1
PDZ domain	0.335536	TRINITY_DN29409_c0_g1_m.14063	354	K	"Protease Do-like 1, chloroplastic OS=Arabidopsis thaliana OX=3702 GN=DEGP1 PE=1 SV=2"	DEGP1	1	0.00286582	132.44	FGK(1)VTRPILGIK	2	-1.6555	1
Autophagy protein Atg8 ubiquitin like	0.218091	TRINITY_DN22793_c0_g1_m.4498	7	K	Autophagy-related protein 8f OS=Arabidopsis thaliana OX=3702 GN=ATG8F PE=1 SV=1	ATG8F	1	0.00157024	110.58	TNSIFK(1)QEHDFEK	2	-0.083831	1
Autophagy protein Atg8 ubiquitin like	0.218091	TRINITY_DN24798_c0_g1_m.6550	69	K	Autophagy-related protein 8f OS=Arabidopsis thaliana OX=3702 GN=ATG8F PE=1 SV=1	ATG8F	1	0.026435	55.235	IPVIVEK(1)AER	2	-4.3721	1
Autophagy protein Atg8 ubiquitin like	0.218091	TRINITY_DN24798_c0_g1_m.6550	40	K	Autophagy-related protein 8f OS=Arabidopsis thaliana OX=3702 GN=ATG8F PE=1 SV=1	ATG8F	1	0.000550933	124.46	SYFK(1)QEHDLEK	2	1.0891	1
Trypsin and protease inhibitor	0.101296	TRINITY_DN23538_c0_g1_m.5209	172	K	miraculin [Morus notabilis]		1	0.00157336	211.84	WQAGQNDIGISK(1)R	2	1.7807	2
Trypsin and protease inhibitor	0.101296	TRINITY_DN23538_c0_g1_m.5209	95	K	miraculin [Morus notabilis]		1	0.00090918	85.716	ISQVDGQK(1)IIR	2	-4.165	1
Trypsin and protease inhibitor	0.101296	TRINITY_DN23538_c0_g1_m.5209	141	K	miraculin [Morus notabilis]		1	0.00197048	106.93	SWFK(1)IQK	2	-4.7105	2
Trypsin and protease inhibitor	0.101296	TRINITY_DN28090_c0_g1_m.11642	161	K	Kunitz trypsin inhibitor 2 OS=Arabidopsis thaliana OX=3702 GN=KTI2 PE=2 SV=1	KTI2	1	0.00500401	72.042	IEK(1)ASEDDGR	2	-1.1264	2
Trypsin and protease inhibitor	0.101296	TRINITY_DN26233_c0_g1_m.8539	164	K	Wound-responsive protein GWIN3 OS=Populus sp. OX=3697 GN=GWIN3 PE=2 SV=1	GWIN3	1	0.00152529	179.95	HVYK(1)LVSSFNTR	2	0.84586	1
Trypsin and protease inhibitor	0.101296	TRINITY_DN26233_c0_g1_m.8539	153	K	Wound-responsive protein GWIN3 OS=Populus sp. OX=3697 GN=GWIN3 PE=2 SV=1	GWIN3	1	0.000267725	143.56	FSWFK(1)IQK	2	-4.0365	1
Translation-initiation factor 2	0.106501	TRINITY_DN35479_c0_g1_m.28917	956	K	Eukaryotic translation initiation factor 5B OS=Schizosaccharomyces pombe (strain 972 / ATCC 24843) OX=284812 GN=SPAC56F8.03 PE=1 SV=1	SPAC56F8.03	1	0.00537815	81.335	ALLTPHPMK(1)ELR	2	-3.8229	1
Translation-initiation factor 2	0.106501	TRINITY_DN35479_c0_g1_m.28917	968	K	Eukaryotic translation initiation factor 5B OS=Schizosaccharomyces pombe (strain 972 / ATCC 24843) OX=284812 GN=SPAC56F8.03 PE=1 SV=1	SPAC56F8.03	1	0.00695207	74.424	GTYLHHK(1)EIK	2	-2.0217	1
Translation-initiation factor 2	0.106501	TRINITY_DN35687_c0_g1_m.29583	521	K	"Translation initiation factor IF-2, chloroplastic OS=Phaseolus vulgaris OX=3885 GN=IF2CP PE=2 SV=1"	IF2CP	1	0.000307329	63.947	SK(1)VASSEAGGITQGIGAYK	2	2.3724	1
Translation-initiation factor 2	0.106501	TRINITY_DN35687_c0_g1_m.29583	879	K	"Translation initiation factor IF-2, chloroplastic OS=Phaseolus vulgaris OX=3885 GN=IF2CP PE=2 SV=1"	IF2CP	1	0.0158138	57.888	SYADNK(1)GVEIR	2	-3.1674	1
Translation-initiation factor 2	0.106501	TRINITY_DN35687_c0_g1_m.29583	676	K	"Translation initiation factor IF-2, chloroplastic OS=Phaseolus vulgaris OX=3885 GN=IF2CP PE=2 SV=1"	IF2CP	1	0.000178832	103.69	SAK(1)GTVIEAGLHK	2	-1.9218	1
Translation-initiation factor 2	0.106501	TRINITY_DN35687_c0_g1_m.29583	686	K	"Translation initiation factor IF-2, chloroplastic OS=Phaseolus vulgaris OX=3885 GN=IF2CP PE=2 SV=1"	IF2CP	1	0.0203863	70.389	GTVIEAGLHK(1)SK	2	-2.1267	1
SMC proteins Flexible Hinge Domain	0.0218007	TRINITY_DN34943_c0_g1_m.27259	398	K	Structural maintenance of chromosomes protein 1 OS=Arabidopsis thaliana OX=3702 GN=SMC1 PE=2 SV=2	SMC1	1	0.00496486	72.922	LRDEK(1)EVLDR	2	-2.1542	1
SMC proteins Flexible Hinge Domain	0.0218007	TRINITY_DN34943_c0_g1_m.27259	701	K	Structural maintenance of chromosomes protein 1 OS=Arabidopsis thaliana OX=3702 GN=SMC1 PE=2 SV=2	SMC1	1	0.0242005	44.598	EMHLK(1)ESEASGR	2	-1.3992	1
SMC proteins Flexible Hinge Domain	0.0218007	TRINITY_DN36194_c0_g2_m.31302	468	K	Structural maintenance of chromosomes protein 3 OS=Arabidopsis thaliana OX=3702 GN=SMC3 PE=2 SV=1	SMC3	1	0.0194342	52.591	LLVEEAK(1)EQHK	2	-0.068166	1
SMC proteins Flexible Hinge Domain	0.0218007	TRINITY_DN36194_c0_g2_m.31302	29	K	Structural maintenance of chromosomes protein 3 OS=Arabidopsis thaliana OX=3702 GN=SMC3 PE=2 SV=1	SMC3	1	2.07187e-05	82.437	LNSELK(1)EQDVYIEGR	2	0.50332	1
SMC proteins Flexible Hinge Domain	0.0218007	TRINITY_DN36194_c0_g2_m.31302	604	K	Structural maintenance of chromosomes protein 3 OS=Arabidopsis thaliana OX=3702 GN=SMC3 PE=2 SV=1	SMC3	1	0.00948765	68.49	QAELDAGDEK(1)IK	2	-3.8068	1
ATP synthase alpha/beta family, nucleotide-binding domain	6.9818e-05	TRINITY_DN32787_c0_g1_m.21366	197	K	"ATP synthase subunit beta, mitochondrial OS=Nicotiana plumbaginifolia OX=4092 GN=ATPB PE=1 SV=1"	ATPB	1	9.59225e-05	204.34	GDIK(1)TDHYLPIHR	2	0.22402	2
ATP synthase alpha/beta family, nucleotide-binding domain	6.9818e-05	TRINITY_DN32787_c0_g1_m.21366	87	K	"ATP synthase subunit beta, mitochondrial OS=Nicotiana plumbaginifolia OX=4092 GN=ATPB PE=1 SV=1"	ATPB	1	4.44043e-05	100.07	GGK(1)ITDEFTGAGSIGK	2	-1.2962	1
ATP synthase alpha/beta family, nucleotide-binding domain	6.9818e-05	TRINITY_DN32787_c0_g1_m.21366	304	K	"ATP synthase subunit beta, mitochondrial OS=Nicotiana plumbaginifolia OX=4092 GN=ATPB PE=1 SV=1"	ATPB	1	1.71818e-09	148.62	QSESK(1)CALVYGQMNEPPGAR	2	3.2227	2
ATP synthase alpha/beta family, nucleotide-binding domain	6.9818e-05	TRINITY_DN32787_c0_g1_m.21366	299	K	"ATP synthase subunit beta, mitochondrial OS=Nicotiana plumbaginifolia OX=4092 GN=ATPB PE=1 SV=1"	ATPB	1	0.00799398	88.181	LDEK(1)QSESK	2	-2.329	1
ATP synthase alpha/beta family, nucleotide-binding domain	6.9818e-05	TRINITY_DN1646_c0_g1_m.1390	34	K	"ATP synthase subunit beta, chloroplastic OS=Morus indica OX=248361 GN=atpB PE=3 SV=1"	atpB	1	4.44637e-05	117.3	MPNIYNALVVK(1)GR	2	-3.1815	2
ATP synthase alpha/beta family, nucleotide-binding domain	6.9818e-05	TRINITY_DN1646_c0_g1_m.1390	376	K	"ATP synthase subunit beta, chloroplastic OS=Morus indica OX=248361 GN=atpB PE=3 SV=1"	atpB	1	0.00809279	88.35	VK(1)QTLQR	2	-4.5726	1
ATP synthase alpha/beta family, nucleotide-binding domain	6.9818e-05	TRINITY_DN1646_c0_g1_m.1390	151	K	"ATP synthase subunit beta, chloroplastic OS=Morus indica OX=248361 GN=atpB PE=3 SV=1"	atpB	1	0.0143749	48.785	GGK(1)IGLFGGAGVGK	2	-4.646	1
ATP synthase alpha/beta family, nucleotide-binding domain	6.9818e-05	TRINITY_DN1646_c0_g1_m.1390	343	K	"ATP synthase subunit beta, chloroplastic OS=Morus indica OX=248361 GN=atpB PE=3 SV=1"	atpB	1	9.08146e-10	132.01	GLAAK(1)GIYPAVDPLDSTSTMLQPR	3	2.029	2
ATP synthase alpha/beta family, nucleotide-binding domain	6.9818e-05	TRINITY_DN29534_c3_g2_m.14299	221	K	"ATP synthase subunit alpha, chloroplastic OS=Arabis hirsuta OX=78191 GN=atpA PE=3 SV=1"	atpA	1	0.019484	70.67	AMK(1)QVAGK	2	-4.6527	1
ATP synthase alpha/beta family, nucleotide-binding domain	6.9818e-05	TRINITY_DN29534_c3_g2_m.14299	148	K	"ATP synthase subunit alpha, chloroplastic OS=Arabis hirsuta OX=78191 GN=atpA PE=3 SV=1"	atpA	1	0.00146158	121.31	AAK(1)LSSR	1	-1.8715	2
ATP synthase alpha/beta family, nucleotide-binding domain	6.9818e-05	TRINITY_DN29534_c3_g2_m.14299	110	K	"ATP synthase subunit alpha, chloroplastic OS=Arabis hirsuta OX=78191 GN=atpA PE=3 SV=1"	atpA	1	2.56588e-05	123.99	EQHTLIIYDDLSK(1)QAQAYR	2	0.0017535	2
ATP synthase alpha/beta family, nucleotide-binding domain	6.9818e-05	TRINITY_DN29970_c0_g1_m.15170	204	K	V-type proton ATPase catalytic subunit A OS=Citrus unshiu OX=55188 PE=2 SV=1		1	0.034614	41.824	K(1)FTMLQTWPVR	2	22.733	1
ATP synthase alpha/beta family, nucleotide-binding domain	6.9818e-05	TRINITY_DN29970_c0_g1_m.15170	310	K	V-type proton ATPase catalytic subunit A OS=Citrus unshiu OX=55188 PE=2 SV=1		1	0.0212809	51.456	EESVMK(1)R	2	-2.6925	1
ATP synthase alpha/beta family, nucleotide-binding domain	6.9818e-05	TRINITY_DN29970_c0_g1_m.15170	589	K	V-type proton ATPase catalytic subunit A OS=Citrus unshiu OX=55188 PE=2 SV=1		1	7.48152e-13	242.35	LVSQK(1)FEDPAEGEPVLVEK	2	2.0825	1
ATP synthase alpha/beta family, nucleotide-binding domain	6.9818e-05	TRINITY_DN29970_c0_g1_m.15170	17	K	V-type proton ATPase catalytic subunit A OS=Citrus unshiu OX=55188 PE=2 SV=1		1	4.3591e-11	265.34	LTTFEDSEK(1)ESEYGYVR	2	4.5126	1
ATP synthase alpha/beta family, nucleotide-binding domain	6.9818e-05	TRINITY_DN29970_c0_g1_m.15170	396	K	V-type proton ATPase catalytic subunit A OS=Citrus unshiu OX=55188 PE=2 SV=1		1	0.00874482	77.072	VK(1)CLGGPER	2	-4.3289	1
ATP synthase alpha/beta family, nucleotide-binding domain	6.9818e-05	TRINITY_DN29970_c0_g1_m.15170	568	K	V-type proton ATPase catalytic subunit A OS=Citrus unshiu OX=55188 PE=2 SV=1		1	0.00622521	69.641	GAGMDGQK(1)ITYTLIK	2	-3.6444	1
ATP synthase alpha/beta family, nucleotide-binding domain	6.9818e-05	TRINITY_DN29970_c0_g1_m.15170	575	K	V-type proton ATPase catalytic subunit A OS=Citrus unshiu OX=55188 PE=2 SV=1		1	0.000587754	125.5	ITYTLIK(1)HR	2	-4.3294	1
ATP synthase alpha/beta family, nucleotide-binding domain	6.9818e-05	TRINITY_DN29970_c0_g1_m.15170	222	K	V-type proton ATPase catalytic subunit A OS=Citrus unshiu OX=55188 PE=2 SV=1		1	6.27478e-08	233.59	PVASK(1)LAADTPLLTGQR	2	3.6368	2
ATP synthase alpha/beta family, nucleotide-binding domain	6.9818e-05	TRINITY_DN30164_c0_g1_m.15578	309	K	V-type proton ATPase subunit B3 OS=Arabidopsis thaliana OX=3702 GN=VHA-B3 PE=2 SV=1	VHA-B3	0.999984	0.000303959	55.416	KDHADVSNQLYANYAIGK(1)DVQAMK	3	-1.171	1
ATP synthase alpha/beta family, nucleotide-binding domain	6.9818e-05	TRINITY_DN30164_c0_g1_m.15578	282	K	V-type proton ATPase subunit B3 OS=Arabidopsis thaliana OX=3702 GN=VHA-B3 PE=2 SV=1	VHA-B3	1	0.00578939	85.821	LMK(1)SAIGEGMTR	2	-1.3861	1
ATP synthase alpha/beta family, nucleotide-binding domain	6.9818e-05	TRINITY_DN30164_c0_g1_m.15578	340	K	V-type proton ATPase subunit B3 OS=Arabidopsis thaliana OX=3702 GN=VHA-B3 PE=2 SV=1	VHA-B3	1	0.000411818	108.93	K(1)FVAQGAYDTR	2	-2.9707	1
Phosphoglucomutase/phosphomannomutase, alpha/beta/alpha domain I	0.00209065	TRINITY_DN31659_c1_g1_m.18769	494	K	"Phosphoglucomutase, chloroplastic OS=Arabidopsis thaliana OX=3702 GN=PGMP PE=1 SV=2"	PGMP	1	0.00205974	154.92	EHWAK(1)YGR	2	-2.0948	1
Phosphoglucomutase/phosphomannomutase, alpha/beta/alpha domain I	0.00209065	TRINITY_DN31659_c1_g1_m.18769	489	K	"Phosphoglucomutase, chloroplastic OS=Arabidopsis thaliana OX=3702 GN=PGMP PE=1 SV=2"	PGMP	1	1.35332e-06	156.14	LVSVADVVK(1)EHWAK	2	4.0004	2
Phosphoglucomutase/phosphomannomutase, alpha/beta/alpha domain I	0.00209065	TRINITY_DN31659_c1_g1_m.18769	480	K	"Phosphoglucomutase, chloroplastic OS=Arabidopsis thaliana OX=3702 GN=PGMP PE=1 SV=2"	PGMP	0.999994	2.63615e-08	194.83	KPGEK(1)LVSVADVVK	2	-0.77341	3
Phosphoglucomutase/phosphomannomutase, alpha/beta/alpha domain I	0.00209065	TRINITY_DN32253_c1_g1_m.20121	95	K	Phosphomannomutase/phosphoglucomutase OS=Pseudomonas putida (strain ATCC 47054 / DSM 6125 / NCIMB 11950 / KT2440) OX=160488 GN=algC PE=3 SV=1	algC	1	2.77931e-05	134.2	IDFLK(1)LQNGSDIR	2	0.10884	2
Phosphoglucomutase/phosphomannomutase, alpha/beta/alpha domain I	0.00209065	TRINITY_DN32253_c1_g1_m.20121	522	K	Phosphomannomutase/phosphoglucomutase OS=Pseudomonas putida (strain ATCC 47054 / DSM 6125 / NCIMB 11950 / KT2440) OX=160488 GN=algC PE=3 SV=1	algC	1	0.00275423	68.548	INQNHPDLK(1)GGSFR	2	-0.51105	2
Phosphoglucomutase/phosphomannomutase, alpha/beta/alpha domain I	0.00209065	TRINITY_DN32253_c1_g1_m.20121	546	K	Phosphomannomutase/phosphoglucomutase OS=Pseudomonas putida (strain ATCC 47054 / DSM 6125 / NCIMB 11950 / KT2440) OX=160488 GN=algC PE=3 SV=1	algC	1	8.70049e-05	217.24	LLENSVDSDHK(1)LQK	2	1.5009	2
Phosphoglucomutase/phosphomannomutase, alpha/beta/alpha domain I	0.00209065	TRINITY_DN32253_c1_g1_m.20121	230	K	Phosphomannomutase/phosphoglucomutase OS=Pseudomonas putida (strain ATCC 47054 / DSM 6125 / NCIMB 11950 / KT2440) OX=160488 GN=algC PE=3 SV=1	algC	1	0.00605782	68.548	FFTNSGGLGK(1)ADIK	2	-2.244	1
Phosphoglucomutase/phosphomannomutase, alpha/beta/alpha domain I	0.00209065	TRINITY_DN33928_c0_g1_m.24385	152	K	Phosphomannomutase/phosphoglucomutase OS=Pseudomonas syringae pv. tomato (strain ATCC BAA-871 / DC3000) OX=223283 GN=algC PE=3 SV=1	algC	1	0.00516305	81.642	GVALEGEK(1)NR	2	-0.43393	1
Phosphoglucomutase/phosphomannomutase, alpha/beta/alpha domain I	0.00209065	TRINITY_DN33928_c0_g1_m.24385	459	K	Phosphomannomutase/phosphoglucomutase OS=Pseudomonas syringae pv. tomato (strain ATCC BAA-871 / DC3000) OX=223283 GN=algC PE=3 SV=1	algC	1	0.0164447	44.57	FITTK(1)GGHHCLYR	2	-0.30353	1
Phosphoglucomutase/phosphomannomutase, alpha/beta/alpha domain I	0.00209065	TRINITY_DN33319_c0_g1_m.22747	274	K	"Phosphoglucomutase, cytoplasmic OS=Populus tremula OX=113636 GN=PGM1 PE=2 SV=1"	PGM1	1	2.42022e-07	135.5	EDFGGGHPDPNLTYAK(1)ELVAR	3	-2.542	1
Phosphoglucomutase/phosphomannomutase, alpha/beta/alpha domain I	0.00209065	TRINITY_DN33319_c0_g1_m.22747	69	K	"Phosphoglucomutase, cytoplasmic OS=Populus tremula OX=113636 GN=PGM1 PE=2 SV=1"	PGM1	1	0.00141292	110.52	YFSK(1)DAIQIITK	2	-0.24049	1
Phosphoglucomutase/phosphomannomutase, alpha/beta/alpha domain I	0.00209065	TRINITY_DN33319_c0_g1_m.22747	568	K	"Phosphoglucomutase, cytoplasmic OS=Populus tremula OX=113636 GN=PGM1 PE=2 SV=1"	PGM1	1	0.0144481	57.032	LSK(1)LQEFTGR	2	-5.8997	1
Phosphoglucomutase/phosphomannomutase, alpha/beta/alpha domain I	0.00209065	TRINITY_DN33319_c0_g1_m.22747	506	K	"Phosphoglucomutase, cytoplasmic OS=Populus tremula OX=113636 GN=PGM1 PE=2 SV=1"	PGM1	0.999944	7.29092e-13	89.684	TDVSNVVNADEFEYKDPVDGSISK(1)HQGIR	4	-0.42413	2
Phosphoglucomutase/phosphomannomutase, alpha/beta/alpha domain I	0.00209065	TRINITY_DN33319_c0_g1_m.22747	547	K	"Phosphoglucomutase, cytoplasmic OS=Populus tremula OX=113636 GN=PGM1 PE=2 SV=1"	PGM1	0.999996	0.000157857	117.21	LYIEQYEKDPSK(1)TGR	2	1.2467	1
Phosphoglucomutase/phosphomannomutase, alpha/beta/alpha domain I	0.00209065	TRINITY_DN33319_c0_g1_m.22747	543	K	"Phosphoglucomutase, cytoplasmic OS=Populus tremula OX=113636 GN=PGM1 PE=2 SV=1"	PGM1	1	0.00130805	164.31	LYIEQYEK(1)DPSK	2	1.1447	1
Mitochondrial glycoprotein	0.218091	TRINITY_DN26412_c0_g1_m.8792	40	K	PREDICTED: mitochondrial acidic protein MAM33 [Solanum lycopersicum]		1	0.000275357	138.71	SLK(1)DHYLEVSK	2	24.433	2
Mitochondrial glycoprotein	0.218091	TRINITY_DN26665_c0_g1_m.9186	230	K	glycoprotein family protein [Medicago truncatula]		1	0.000371533	120.33	SFHK(1)YLEIR	2	-4.1715	1
Mitochondrial glycoprotein	0.218091	TRINITY_DN26665_c0_g1_m.9186	262	K	glycoprotein family protein [Medicago truncatula]		1	0.00749968	66.087	EYLVWLK(1)K	2	-5.6692	1
Glycine cleavage H-protein	0.0589709	TRINITY_DN27224_c0_g1_m.10078	32	K	"Glycine cleavage system H protein 2, mitochondrial OS=Arabidopsis thaliana OX=3702 GN=GDH2 PE=2 SV=1"	GDH2	1	0.00215653	83.775	DLK(1)YADSHEWVK	2	2.6405	1
Glycine cleavage H-protein	0.0589709	TRINITY_DN27224_c0_g1_m.10078	154	K	"Glycine cleavage system H protein 2, mitochondrial OS=Arabidopsis thaliana OX=3702 GN=GDH2 PE=2 SV=1"	GDH2	1	0.000780308	102.46	FCEEEDGK(1)H	2	-1.4878	1
Glycine cleavage H-protein	0.0589709	TRINITY_DN32775_c4_g1_m.21337	174	K	"Glycine cleavage system H protein, mitochondrial OS=Flaveria anomala OX=35877 GN=GDCSH PE=2 SV=1"	GDCSH	1	2.35801e-11	184.37	PSNPSELESLLGPK(1)EYTK	2	2.3482	2
Glycine cleavage H-protein	0.0589709	TRINITY_DN32775_c4_g1_m.21337	178	K	"Glycine cleavage system H protein, mitochondrial OS=Flaveria anomala OX=35877 GN=GDCSH PE=2 SV=1"	GDCSH	1	0.00068783	195.4	EYTK(1)FCEEEDAAH	2	4.368	3
Glycosyl hydrolase family 3 C-terminal domain	0.087927	TRINITY_DN31093_c0_g1_m.17524	249	K	Beta-D-xylosidase 4 OS=Arabidopsis thaliana OX=3702 GN=BXL4 PE=1 SV=1	BXL4	1	0.000190133	102.03	HYTAYDLDNWK(1)GVDR	2	3.9117	1
Glycosyl hydrolase family 3 C-terminal domain	0.087927	TRINITY_DN30197_c0_g1_m.15640	456	K	Probable beta-D-xylosidase 5 OS=Arabidopsis thaliana OX=3702 GN=BXL5 PE=2 SV=2	BXL5	1	8.50967e-05	56.943	YEPGCSNVK(1)CGSESLIDAAAK	2	2.3427	1
Glycosyl hydrolase family 3 C-terminal domain	0.087927	TRINITY_DN30197_c0_g1_m.15640	447	K	Probable beta-D-xylosidase 5 OS=Arabidopsis thaliana OX=3702 GN=BXL5 PE=2 SV=2	BXL5	1	0.000729534	73.891	YVQATK(1)YEPGCSNVK	2	0.63708	1
Glycosyl hydrolase family 3 C-terminal domain	0.087927	TRINITY_DN30197_c0_g1_m.15640	209	K	Probable beta-D-xylosidase 5 OS=Arabidopsis thaliana OX=3702 GN=BXL5 PE=2 SV=2	BXL5	1	0.0124615	74.849	HYTAYDVDK(1)WK	2	1.3532	1
Glycosyl hydrolase family 3 C-terminal domain	0.087927	TRINITY_DN34833_c0_g1_m.26958	63	K	Probable beta-D-xylosidase 6 OS=Arabidopsis thaliana OX=3702 GN=BXL6 PE=2 SV=1	BXL6	1	0.000567583	106.35	HTLDAIQQGK(1)VR	2	-0.57566	1
Glycosyl hydrolase family 3 C-terminal domain	0.087927	TRINITY_DN32056_c0_g3_m.19682	478	K	Beta-glucosidase BoGH3B OS=Bacteroides ovatus (strain ATCC 8483 / DSM 1896 / JCM 5824 / NCTC 11153) OX=411476 GN=BACOVA_02659 PE=1 SV=1	BACOVA_02659	1	0.017494	75.474	SAYKPLLPLPK(1)K	2	-3.6651	1
Glycosyl hydrolase family 3 C-terminal domain	0.087927	TRINITY_DN32056_c0_g3_m.19682	277	K	Beta-glucosidase BoGH3B OS=Bacteroides ovatus (strain ATCC 8483 / DSM 1896 / JCM 5824 / NCTC 11153) OX=411476 GN=BACOVA_02659 PE=1 SV=1	BACOVA_02659	1	0.0239606	53.051	VAACAK(1)HFVGDGGTTK	2	0.99031	1
CoA-ligase	0.00321562	TRINITY_DN35399_c1_g1_m.28667	197	K	"Succinate--CoA ligase [ADP-forming] subunit beta, mitochondrial OS=Oryza sativa subsp. japonica OX=39947 GN=Os02g0621700 PE=1 SV=1"	Os02g0621700	1	0.00128093	85.081	GITDEDAAK(1)VVDGLAPK	2	-0.19179	1
CoA-ligase	0.00321562	TRINITY_DN35399_c1_g1_m.28667	217	K	"Succinate--CoA ligase [ADP-forming] subunit beta, mitochondrial OS=Oryza sativa subsp. japonica OX=39947 GN=Os02g0621700 PE=1 SV=1"	Os02g0621700	1	0.0166263	86.838	VADRNDSIEQVK(1)K	2	-0.28861	1
CoA-ligase	0.00321562	TRINITY_DN35399_c1_g1_m.28667	188	K	"Succinate--CoA ligase [ADP-forming] subunit beta, mitochondrial OS=Oryza sativa subsp. japonica OX=39947 GN=Os02g0621700 PE=1 SV=1"	Os02g0621700	1	0.00980629	42.495	VPIDVFK(1)GITDEDAAK	2	-1.5857	1
CoA-ligase	0.00321562	TRINITY_DN35399_c1_g1_m.28667	41	K	"Succinate--CoA ligase [ADP-forming] subunit beta, mitochondrial OS=Oryza sativa subsp. japonica OX=39947 GN=Os02g0621700 PE=1 SV=1"	Os02g0621700	1	1.1501e-05	114.35	LNIHEYQGAELMSK(1)HGINVPK	3	0.84757	3
CoA-ligase	0.00321562	TRINITY_DN35399_c1_g1_m.28667	48	K	"Succinate--CoA ligase [ADP-forming] subunit beta, mitochondrial OS=Oryza sativa subsp. japonica OX=39947 GN=Os02g0621700 PE=1 SV=1"	Os02g0621700	1	2.36099e-11	199.84	HGINVPK(1)GAAASTVDEVK	2	5.8415	1
CoA-ligase	0.00321562	TRINITY_DN35399_c1_g1_m.28667	345	K	"Succinate--CoA ligase [ADP-forming] subunit beta, mitochondrial OS=Oryza sativa subsp. japonica OX=39947 GN=Os02g0621700 PE=1 SV=1"	Os02g0621700	1	0.00748559	60.589	ILTSDEK(1)VK	2	-2.4017	1
CoA-ligase	0.00321562	TRINITY_DN35399_c1_g1_m.28667	205	K	"Succinate--CoA ligase [ADP-forming] subunit beta, mitochondrial OS=Oryza sativa subsp. japonica OX=39947 GN=Os02g0621700 PE=1 SV=1"	Os02g0621700	1	0.00966412	53.028	VVDGLAPK(1)VADRNDSIEQVK	3	-3.4901	2
CoA-ligase	0.00321562	TRINITY_DN35399_c1_g1_m.28667	393	K	"Succinate--CoA ligase [ADP-forming] subunit beta, mitochondrial OS=Oryza sativa subsp. japonica OX=39947 GN=Os02g0621700 PE=1 SV=1"	Os02g0621700	1	0.000142918	167.06	LEGTNVDQGK(1)R	2	-0.14797	1
CoA-ligase	0.00321562	TRINITY_DN35399_c1_g1_m.28667	126	K	"Succinate--CoA ligase [ADP-forming] subunit beta, mitochondrial OS=Oryza sativa subsp. japonica OX=39947 GN=Os02g0621700 PE=1 SV=1"	Os02g0621700	1	0.0138964	63.212	QTGPQGK(1)VVSK	2	-2.9852	1
CoA-ligase	0.00321562	TRINITY_DN22690_c0_g1_m.4394	330	K	"Succinate--CoA ligase [ADP-forming] subunit alpha-1, mitochondrial OS=Solanum lycopersicum OX=4081 GN=SCOA PE=1 SV=1"	SCOA	1	7.223e-09	129.04	MGHAGAIVSGGK(1)GTAQDK	2	-0.044485	1
CoA-ligase	0.00321562	TRINITY_DN22690_c0_g1_m.4394	91	K	"Succinate--CoA ligase [ADP-forming] subunit alpha-1, mitochondrial OS=Solanum lycopersicum OX=4081 GN=SCOA PE=1 SV=1"	SCOA	1	5.4583e-13	118.91	VICQGITGK(1)NGTFHTEQAIEYGTK	3	-1.9838	1
CoA-ligase	0.00321562	TRINITY_DN22690_c0_g1_m.4394	133	K	"Succinate--CoA ligase [ADP-forming] subunit alpha-1, mitochondrial OS=Solanum lycopersicum OX=4081 GN=SCOA PE=1 SV=1"	SCOA	1	4.06612e-06	71.471	KGGTEHLGLPVFNTVAEAK(1)TETK	3	-2.7159	1
CoA-ligase	0.00321562	TRINITY_DN30601_c1_g2_m.16449	266	K	ATP-citrate synthase beta chain protein 1 OS=Oryza sativa subsp. japonica OX=39947 GN=ACLB-1 PE=2 SV=1	ACLB-1	1	0.000146672	116.13	LFK(1)SEVQFGHAGAK	2	1.1821	2
CoA-ligase	0.00321562	TRINITY_DN30601_c1_g2_m.16449	322	K	ATP-citrate synthase beta chain protein 1 OS=Oryza sativa subsp. japonica OX=39947 GN=ACLB-1 PE=2 SV=1	ACLB-1	1	0.027949	47.561	LVEEGK(1)TTPVK	2	-3.2998	1
CoA-ligase	0.00321562	TRINITY_DN30601_c1_g2_m.16449	288	K	ATP-citrate synthase beta chain protein 1 OS=Oryza sativa subsp. japonica OX=39947 GN=ACLB-1 PE=2 SV=1	ACLB-1	1	0.0103625	70.195	SGGELESAQAK(1)NQALR	2	2.0444	1
CoA-ligase	0.00321562	TRINITY_DN30601_c1_g2_m.16449	277	K	ATP-citrate synthase beta chain protein 1 OS=Oryza sativa subsp. japonica OX=39947 GN=ACLB-1 PE=2 SV=1	ACLB-1	1	0.00770563	56.943	SEVQFGHAGAK(1)SGGELESAQAK	3	-1.0986	1
Alcohol dehydrogenase GroES-like domain	0.000929447	TRINITY_DN24930_c0_g1_m.6729	59	K	2-methylene-furan-3-one reductase OS=Fragaria vesca OX=57918 GN=EO PE=2 SV=2	EO	1	1.49804e-06	128.97	AWIYTEYGK(1)SSEILK	2	5.3828	1
Alcohol dehydrogenase GroES-like domain	0.000929447	TRINITY_DN24930_c0_g1_m.6729	130	K	2-methylene-furan-3-one reductase OS=Fragaria vesca OX=57918 GN=EO PE=2 SV=2	EO	1	0.000469095	77.431	FK(1)VGDEVYGDINESGAQK	2	4.3093	1
Alcohol dehydrogenase GroES-like domain	0.000929447	TRINITY_DN24930_c0_g1_m.6729	95	K	2-methylene-furan-3-one reductase OS=Fragaria vesca OX=57918 GN=EO PE=2 SV=2	EO	1	0.000849612	136.84	VVAAALNPIDYK(1)R	2	-4.01	1
Alcohol dehydrogenase GroES-like domain	0.000929447	TRINITY_DN24930_c0_g1_m.6729	226	K	2-methylene-furan-3-one reductase OS=Fragaria vesca OX=57918 GN=EO PE=2 SV=2	EO	1	3.33741e-08	235.6	HVFGASK(1)VAATASTAK	2	2.5792	1
Alcohol dehydrogenase GroES-like domain	0.000929447	TRINITY_DN24930_c0_g1_m.6729	235	K	2-methylene-furan-3-one reductase OS=Fragaria vesca OX=57918 GN=EO PE=2 SV=2	EO	1	1.62953e-05	165.39	VAATASTAK(1)LDLLR	2	-2.3248	1
Alcohol dehydrogenase GroES-like domain	0.000929447	TRINITY_DN35081_c2_g1_m.27708	203	K	Succinate-semialdehyde dehydrogenase (acetylating) OS=Metallosphaera sedula (strain ATCC 51363 / DSM 5348 / JCM 9185 / NBRC 15509 / TH2) OX=399549 GN=Msed_1424 PE=1 SV=1	Msed_1424	1	0.0158138	57.888	AK(1)GTLYDGETR	2	-3.3623	1
Alcohol dehydrogenase GroES-like domain	0.000929447	TRINITY_DN35081_c2_g1_m.27708	329	K	Succinate-semialdehyde dehydrogenase (acetylating) OS=Metallosphaera sedula (strain ATCC 51363 / DSM 5348 / JCM 9185 / NBRC 15509 / TH2) OX=399549 GN=Msed_1424 PE=1 SV=1	Msed_1424	1	1.81536e-11	148.82	ILGATHAVNASK(1)EDAVVK	2	1.3205	1
Alcohol dehydrogenase GroES-like domain	0.000929447	TRINITY_DN26423_c0_g1_m.8804	3	K	Probable cinnamyl alcohol dehydrogenase 9 OS=Arabidopsis thaliana OX=3702 GN=CAD9 PE=2 SV=2	CAD9	1	0.00137791	108.3	AK(1)SPEEEHPQK	2	-0.73181	1
Alcohol dehydrogenase GroES-like domain	0.000929447	TRINITY_DN26423_c0_g1_m.8804	219	K	Probable cinnamyl alcohol dehydrogenase 9 OS=Arabidopsis thaliana OX=3702 GN=CAD9 PE=2 SV=2	CAD9	1	0.0061483	61.042	VTVISSSPGK(1)QSEAIDR	2	-27.293	1
Alcohol dehydrogenase GroES-like domain	0.000929447	TRINITY_DN26423_c0_g1_m.8804	12	K	Probable cinnamyl alcohol dehydrogenase 9 OS=Arabidopsis thaliana OX=3702 GN=CAD9 PE=2 SV=2	CAD9	1	0.00118018	95.138	SPEEEHPQK(1)VFGWAAR	2	4.5979	2
Alcohol dehydrogenase GroES-like domain	0.000929447	TRINITY_DN32188_c0_g4_m.19962	243	K	Chloroplast envelope quinone oxidoreductase homolog OS=Arabidopsis thaliana OX=3702 GN=CEQORH PE=1 SV=1	CEQORH	1	1.22011e-12	169.52	SLGADEVLDYK(1)TPDGAALR	2	3.6545	1
Alcohol dehydrogenase GroES-like domain	0.000929447	TRINITY_DN32188_c0_g4_m.19962	339	K	Chloroplast envelope quinone oxidoreductase homolog OS=Arabidopsis thaliana OX=3702 GN=CEQORH PE=1 SV=1	CEQORH	1	3.36034e-06	172.1	TVIDSK(1)HPLSK	2	1.7967	1
Alcohol dehydrogenase GroES-like domain	0.000929447	TRINITY_DN32188_c0_g4_m.19962	344	K	Chloroplast envelope quinone oxidoreductase homolog OS=Arabidopsis thaliana OX=3702 GN=CEQORH PE=1 SV=1	CEQORH	1	0.00051259	115.04	HPLSK(1)AEDAWAK	2	-0.97892	1
Alcohol dehydrogenase GroES-like domain	0.000929447	TRINITY_DN32188_c0_g4_m.19962	351	K	Chloroplast envelope quinone oxidoreductase homolog OS=Arabidopsis thaliana OX=3702 GN=CEQORH PE=1 SV=1	CEQORH	1	6.49283e-09	179.21	AEDAWAK(1)SIDGHATGK	2	3.5582	2
Alcohol dehydrogenase GroES-like domain	0.000929447	TRINITY_DN32188_c0_g4_m.19962	68	K	Chloroplast envelope quinone oxidoreductase homolog OS=Arabidopsis thaliana OX=3702 GN=CEQORH PE=1 SV=1	CEQORH	1	0.00535492	69.915	HVEVPVPTPK(1)K	2	-4.7373	1
Alcohol dehydrogenase GroES-like domain	0.000929447	TRINITY_DN26918_c0_g2_m.9598	333	K	Sorbitol dehydrogenase OS=Arabidopsis thaliana OX=3702 GN=SDH PE=1 SV=1	SDH	1	0.0134185	43.272	IDVK(1)PLITHR	2	-10.313	1
Alcohol dehydrogenase GroES-like domain	0.000929447	TRINITY_DN26918_c0_g2_m.9598	329	K	Sorbitol dehydrogenase OS=Arabidopsis thaliana OX=3702 GN=SDH PE=1 SV=1	SDH	1	0.000194931	124.06	SGK(1)IDVKPLITHR	3	-5.6688	1
Alcohol dehydrogenase GroES-like domain	0.000929447	TRINITY_DN26918_c0_g2_m.9598	226	K	Sorbitol dehydrogenase OS=Arabidopsis thaliana OX=3702 GN=SDH PE=1 SV=1	SDH	1	0.0150947	65.408	LSVAK(1)DLGADDTVK	2	-4.7938	1
Alcohol dehydrogenase GroES-like domain	0.000929447	TRINITY_DN50550_c0_g1_m.34099	191	K	2-methylene-furan-3-one reductase OS=Fragaria vesca OX=57918 GN=EO PE=2 SV=2	EO	1	5.01984e-09	293.43	HVFGASK(1)VAATASTGK	2	0.48736	1
Alcohol dehydrogenase GroES-like domain	0.000929447	TRINITY_DN50550_c0_g1_m.34099	41	K	2-methylene-furan-3-one reductase OS=Fragaria vesca OX=57918 GN=EO PE=2 SV=2	EO	1	0.000342125	76.563	FDTSVPVPQVK(1)EDQVLIK	2	0.18675	1
Alcohol dehydrogenase GroES-like domain	0.000929447	TRINITY_DN50550_c0_g1_m.34099	96	K	2-methylene-furan-3-one reductase OS=Fragaria vesca OX=57918 GN=EO PE=2 SV=2	EO	1	7.227e-08	169.52	LK(1)VGDEVYGVINEHGR	2	3.4983	2
Alcohol dehydrogenase GroES-like domain	0.000929447	TRINITY_DN28508_c0_g1_m.12408	318	K	Alcohol dehydrogenase class-3 OS=Oryza sativa subsp. indica OX=39946 GN=ADHIII PE=3 SV=1	ADHIII	1	0.0082082	52.591	VWK(1)GTAFGGFK	2	-5.4316	1
Alcohol dehydrogenase GroES-like domain	0.000929447	TRINITY_DN28508_c0_g1_m.12408	230	K	Alcohol dehydrogenase class-3 OS=Oryza sativa subsp. indica OX=39946 GN=ADHIII PE=3 SV=1	ADHIII	1	0.00212589	86.205	IIGVDIDNK(1)K	2	-4.6498	1
Alcohol dehydrogenase GroES-like domain	0.000929447	TRINITY_DN28508_c0_g1_m.12408	236	K	Alcohol dehydrogenase class-3 OS=Oryza sativa subsp. indica OX=39946 GN=ADHIII PE=3 SV=1	ADHIII	0.999984	7.84098e-09	90.376	KFDVAK(1)NFGVTEFVNPK	2	2.9234	1
Alcohol dehydrogenase GroES-like domain	0.000929447	TRINITY_DN28508_c0_g1_m.12408	115	K	Alcohol dehydrogenase class-3 OS=Oryza sativa subsp. indica OX=39946 GN=ADHIII PE=3 SV=1	ADHIII	1	0.00454138	81.32	TNLCGK(1)VR	2	-5.2741	1
Alcohol dehydrogenase GroES-like domain	0.000929447	TRINITY_DN26858_c0_g1_m.9495	298	K	Quinone oxidoreductase PIG3 OS=Homo sapiens OX=9606 GN=TP53I3 PE=1 SV=2	TP53I3	1	4.42053e-10	142.03	PVVYK(1)SFPLSEAAEAHR	2	0.090083	4
Alcohol dehydrogenase GroES-like domain	0.000929447	TRINITY_DN31711_c0_g1_m.18901	349	K	Alcohol dehydrogenase 1 OS=Trifolium repens OX=3899 GN=ADH1 PE=2 SV=1	ADH1	1	0.000481402	101.82	YMNK(1)ELELEK	2	-1.3079	2
Alcohol dehydrogenase GroES-like domain	0.000929447	TRINITY_DN31711_c0_g1_m.18901	326	K	Alcohol dehydrogenase 1 OS=Trifolium repens OX=3899 GN=ADH1 PE=2 SV=1	ADH1	1	0.00048102	147.78	TLK(1)GTFYGNYKPR	2	2.7567	1
Alcohol dehydrogenase GroES-like domain	0.000929447	TRINITY_DN32859_c0_g1_m.21563	27	K	Quinone oxidoreductase OS=Pseudomonas aeruginosa (strain ATCC 15692 / DSM 22644 / CIP 104116 / JCM 14847 / LMG 12228 / 1C / PRS 101 / PAO1) OX=208964 GN=qor PE=3 SV=2	qor	1	1.51051e-05	191.95	WEDVEIGEPK(1)EGEIR	2	3.4902	1
Alcohol dehydrogenase GroES-like domain	0.000929447	TRINITY_DN28938_c0_g2_m.13216	200	K	"NADPH-dependent alkenal/one oxidoreductase, chloroplastic OS=Arabidopsis thaliana OX=3702 GN=AOR PE=1 SV=2"	AOR	1	1.1425e-10	131.57	AVK(1)EGGSVVALTGAVTPPGFR	2	1.2702	2
Alcohol dehydrogenase GroES-like domain	0.000929447	TRINITY_DN28938_c0_g2_m.13216	50	K	"NADPH-dependent alkenal/one oxidoreductase, chloroplastic OS=Arabidopsis thaliana OX=3702 GN=AOR PE=1 SV=2"	AOR	1	1.48829e-05	253.14	NFK(1)EGDEVYGDIHEK	2	3.7002	6
Alcohol dehydrogenase GroES-like domain	0.000929447	TRINITY_DN28938_c0_g2_m.13216	155	K	"NADPH-dependent alkenal/one oxidoreductase, chloroplastic OS=Arabidopsis thaliana OX=3702 GN=AOR PE=1 SV=2"	AOR	1	5.48239e-05	124.06	VAATASTGK(1)LELLK	2	-3.0779	1
Alcohol dehydrogenase GroES-like domain	0.000929447	TRINITY_DN28938_c0_g2_m.13216	239	K	"NADPH-dependent alkenal/one oxidoreductase, chloroplastic OS=Arabidopsis thaliana OX=3702 GN=AOR PE=1 SV=2"	AOR	1	5.24052e-05	119.94	KLNPYLESGK(1)VK	2	-1.2619	3
Alcohol dehydrogenase GroES-like domain	0.000929447	TRINITY_DN28938_c0_g2_m.13216	62	K	"NADPH-dependent alkenal/one oxidoreductase, chloroplastic OS=Arabidopsis thaliana OX=3702 GN=AOR PE=1 SV=2"	AOR	1	2.76132e-14	293.6	EGDEVYGDIHEK(1)ALDGPK	2	2.991	2
Alcohol dehydrogenase GroES-like domain	0.000929447	TRINITY_DN28938_c0_g2_m.13216	14	K	"NADPH-dependent alkenal/one oxidoreductase, chloroplastic OS=Arabidopsis thaliana OX=3702 GN=AOR PE=1 SV=2"	AOR	1	0.00198473	196.44	VSAAALNPVDFK(1)R	2	-2.8748	1
Glycosyl hydrolases family 32 C terminal	0.218091	TRINITY_DN31918_c0_g1_m.19381	318	K	"Beta-fructofuranosidase, insoluble isoenzyme CWINV1 OS=Arabidopsis thaliana OX=3702 GN=CWINV1 PE=1 SV=1"	CWINV1	1	0.00389677	70.389	YYAAK(1)TFFDSAK	2	-0.9405	1
Glycosyl hydrolases family 32 C terminal	0.218091	TRINITY_DN31918_c0_g1_m.19381	220	K	"Beta-fructofuranosidase, insoluble isoenzyme CWINV1 OS=Arabidopsis thaliana OX=3702 GN=CWINV1 PE=1 SV=1"	CWINV1	1	0.0222639	64.064	SK(1)DFLHWVK	2	-5.5275	1
Glycosyl hydrolases family 32 C terminal	0.218091	TRINITY_DN31918_c0_g1_m.19381	313	K	"Beta-fructofuranosidase, insoluble isoenzyme CWINV1 OS=Arabidopsis thaliana OX=3702 GN=CWINV1 PE=1 SV=1"	CWINV1	1	0.0117091	69.716	YDYGK(1)YYAAK	2	-2.1348	1
Glycosyl hydrolases family 32 C terminal	0.218091	TRINITY_DN34549_c1_g1_m.26121	472	K	"Beta-fructofuranosidase, soluble isoenzyme I OS=Daucus carota OX=4039 GN=INV*DC4 PE=1 SV=2"	INV*DC4	1	0.0220206	51.829	QVYGNQVPVLDGEK(1)LSMR	2	0.88519	1
Glycosyl hydrolases family 32 C terminal	0.218091	TRINITY_DN34549_c1_g1_m.26121	503	K	"Beta-fructofuranosidase, soluble isoenzyme I OS=Daucus carota OX=4039 GN=INV*DC4 PE=1 SV=2"	INV*DC4	1	9.98318e-06	104.39	IYPTK(1)AIYGAAR	2	-2.2959	1
Glycosyl hydrolases family 32 C terminal	0.218091	TRINITY_DN34549_c1_g1_m.26121	286	K	"Beta-fructofuranosidase, soluble isoenzyme I OS=Daucus carota OX=4039 GN=INV*DC4 PE=1 SV=2"	INV*DC4	1	0.00153247	217.12	YYASK(1)TFYDQHK	2	2.8858	2
Glycosyl hydrolases family 32 C terminal	0.218091	TRINITY_DN34549_c1_g1_m.26121	167	K	"Beta-fructofuranosidase, soluble isoenzyme I OS=Daucus carota OX=4039 GN=INV*DC4 PE=1 SV=2"	INV*DC4	1	3.164e-05	129.69	DPTGAWIGPDGK(1)WR	2	-2.4527	1
Glycosyl hydrolases family 32 C terminal	0.218091	TRINITY_DN34549_c1_g1_m.26121	293	K	"Beta-fructofuranosidase, soluble isoenzyme I OS=Daucus carota OX=4039 GN=INV*DC4 PE=1 SV=2"	INV*DC4	1	0.00285422	79.809	TFYDQHK(1)K	2	-1.8547	1
Cathepsin propeptide inhibitor domain (I29)	0.11276	TRINITY_DN29884_c0_g1_m.15006	240	K	Cysteine proteinase RD21A OS=Arabidopsis thaliana OX=3702 GN=RD21A PE=1 SV=1	RD21A	1	7.98386e-13	184.59	NAK(1)VVSIDDYEDVPVNDEK	2	2.692	1
Cathepsin propeptide inhibitor domain (I29)	0.11276	TRINITY_DN29884_c0_g1_m.15006	256	K	Cysteine proteinase RD21A OS=Arabidopsis thaliana OX=3702 GN=RD21A PE=1 SV=1	RD21A	1	1.09619e-09	110.14	VVSIDDYEDVPVNDEK(1)ALQK	2	0.6867	1
Cathepsin propeptide inhibitor domain (I29)	0.11276	TRINITY_DN29884_c0_g1_m.15006	335	K	Cysteine proteinase RD21A OS=Arabidopsis thaliana OX=3702 GN=RD21A PE=1 SV=1	RD21A	1	0.0024732	72.038	NLK(1)GTSTGK	2	-2.7349	1
Cathepsin propeptide inhibitor domain (I29)	0.11276	TRINITY_DN29884_c0_g1_m.15006	78	K	Cysteine proteinase RD21A OS=Arabidopsis thaliana OX=3702 GN=RD21A PE=1 SV=1	RD21A	1	0.000254254	121.31	FQIFK(1)DNLR	2	-6.251	1
Cathepsin propeptide inhibitor domain (I29)	0.11276	TRINITY_DN29884_c0_g1_m.15006	341	K	Cysteine proteinase RD21A OS=Arabidopsis thaliana OX=3702 GN=RD21A PE=1 SV=1	RD21A	1	1.51554e-11	221.62	GTSTGK(1)CGIAMEASYPIK	2	4.5472	2
Cathepsin propeptide inhibitor domain (I29)	0.11276	TRINITY_DN28567_c0_g1_m.12509	240	K	Cysteine protease RD19A OS=Arabidopsis thaliana OX=3702 GN=RD19A PE=1 SV=1	RD19A	1	0.00166218	101.82	EK(1)DYPYTGTDR	2	-0.24166	1
Cathepsin propeptide inhibitor domain (I29)	0.11276	TRINITY_DN27326_c0_g1_m.10290	327	K	Cysteine protease RD19A OS=Arabidopsis thaliana OX=3702 GN=RD19A PE=1 SV=1	RD19A	0.99989	0.0198359	94.804	FK(1)DKPYWIIK	2	2.09	2
Cathepsin propeptide inhibitor domain (I29)	0.11276	TRINITY_DN27326_c0_g1_m.10290	95	K	Cysteine protease RD19A OS=Arabidopsis thaliana OX=3702 GN=RD19A PE=1 SV=1	RD19A	1	0.0367533	50.116	THQK(1)LDPEAVHGVTK	3	-3.1902	1
Cathepsin propeptide inhibitor domain (I29)	0.11276	TRINITY_DN27326_c0_g1_m.10290	250	K	Cysteine protease RD19A OS=Arabidopsis thaliana OX=3702 GN=RD19A PE=1 SV=1	RD19A	1	0.00913545	60.892	DGTCQFDK(1)TK	2	-2.3336	1
Cathepsin propeptide inhibitor domain (I29)	0.11276	TRINITY_DN27326_c0_g1_m.10290	68	K	Cysteine protease RD19A OS=Arabidopsis thaliana OX=3702 GN=RD19A PE=1 SV=1	RD19A	1	0.000686016	86.838	FGK(1)AYATEEEHDFR	2	3.048	1
Cathepsin propeptide inhibitor domain (I29)	0.11276	TRINITY_DN28010_c1_g2_m.11494	175	K	Thiol protease aleurain OS=Arabidopsis thaliana OX=3702 GN=ALEU PE=1 SV=2	ALEU	1	0.00109914	85.821	LTDLVLPETK(1)DWR	2	-4.0873	1
Cathepsin propeptide inhibitor domain (I29)	0.11276	TRINITY_DN28010_c1_g2_m.11494	264	K	Thiol protease aleurain OS=Arabidopsis thaliana OX=3702 GN=ALEU PE=1 SV=2	ALEU	1	1.53358e-10	99.909	YNGGLETEEAYPYTAK(1)NGVCK	2	2.0593	1
Cathepsin propeptide inhibitor domain (I29)	0.11276	TRINITY_DN28010_c1_g2_m.11494	107	K	Thiol protease aleurain OS=Arabidopsis thaliana OX=3702 GN=ALEU PE=1 SV=2	ALEU	1	0.00582824	74.849	KYETVEEMK(1)LR	2	-1.1989	1
Subtilase family	0.0300562	TRINITY_DN36498_c0_g1_m.32278	183	K	Subtilisin-like protease SBT1.9 OS=Arabidopsis thaliana OX=3702 GN=SBT1.9 PE=2 SV=1	SBT1.9	1	0.00543957	96.311	SDHK(1)CVER	2	-4.5907	1
Subtilase family	0.0300562	TRINITY_DN35789_c1_g5_m.29895	472	K	Subtilisin-like protease SBT1.4 OS=Arabidopsis thaliana OX=3702 GN=SBT1.4 PE=2 SV=1	SBT1.4	1	3.46518e-06	179.31	VSYSDGNQIK(1)QYIR	2	-0.31641	1
Subtilase family	0.0300562	TRINITY_DN35789_c1_g5_m.29895	183	K	Subtilisin-like protease SBT1.4 OS=Arabidopsis thaliana OX=3702 GN=SBT1.4 PE=2 SV=1	SBT1.4	0.971421	4.8178e-06	81.867	GLSPK(0.029)PPTWK(0.971)GYCENWPDFPASSCNQK	3	-0.76315	1
Subtilase family	0.0300562	TRINITY_DN35789_c1_g5_m.29895	260	K	Subtilisin-like protease SBT1.4 OS=Arabidopsis thaliana OX=3702 GN=SBT1.4 PE=2 SV=1	SBT1.4	1	0.015073	42.075	GTAVGIAPK(1)AR	2	-2.4184	1
Subtilase family	0.0300562	TRINITY_DN34663_c0_g1_m.26488	721	K	Subtilisin-like protease SBT3 OS=Solanum lycopersicum OX=4081 GN=sbt3 PE=1 SV=1	sbt3	1	0.00067322	75.5	TVTNVGEEK(1)STYVAR	2	-0.4964	1
Subtilase family	0.0300562	TRINITY_DN30326_c0_g1_m.15900	373	K	Subtilisin-like protease SBT3.6 OS=Arabidopsis thaliana OX=3702 GN=SBT3.6 PE=2 SV=1	SBT3.6	1	0.00111505	91.939	SPTAK(1)LSSANTVLGK	2	-1.4801	1
Subtilase family	0.0300562	TRINITY_DN29260_c0_g3_m.13802	243	K	Subtilisin-like protease SBT1.4 OS=Arabidopsis thaliana OX=3702 GN=SBT1.4 PE=2 SV=1	SBT1.4	1	0.00525136	60.892	GTAAGTAPK(1)AR	2	-3.556	1
Subtilase family	0.0300562	TRINITY_DN29260_c0_g2_m.13801	84	K	Subtilisin-like protease SBT1.4 OS=Arabidopsis thaliana OX=3702 GN=SBT1.4 PE=2 SV=1	SBT1.4	1	9.8697e-08	54.755	DTAGHGTHVASTIAGAAVTNAGYGEYAK(1)GTAIGIAPK	3	3.5232	1
Subtilase family	0.0300562	TRINITY_DN29260_c0_g2_m.13801	93	K	Subtilisin-like protease SBT1.4 OS=Arabidopsis thaliana OX=3702 GN=SBT1.4 PE=2 SV=1	SBT1.4	1	0.00778723	67.464	GTAIGIAPK(1)AR	2	-3.6861	1
Subtilase family	0.0300562	TRINITY_DN35789_c0_g2_m.29893	165	K	Subtilisin-like protease SBT1.4 OS=Arabidopsis thaliana OX=3702 GN=SBT1.4 PE=2 SV=1	SBT1.4	1	3.19635e-26	267.63	IVVCDQGSYSSADK(1)GAAVYK	2	1.0305	1
Subtilase family	0.0300562	TRINITY_DN35789_c0_g2_m.29893	183	K	Subtilisin-like protease SBT1.4 OS=Arabidopsis thaliana OX=3702 GN=SBT1.4 PE=2 SV=1	SBT1.4	1	2.82679e-05	187.51	GTIIVNNK(1)NSGEELR	2	0.61356	2
Subtilase family	0.0300562	TRINITY_DN35789_c0_g2_m.29893	331	K	Subtilisin-like protease SBT1.4 OS=Arabidopsis thaliana OX=3702 GN=SBT1.4 PE=2 SV=1	SBT1.4	1	4.28584e-07	90.828	IK(1)DLWTGIASMPFVHGSGHVDPDR	3	-1.3482	2
Subtilase family	0.0300562	TRINITY_DN35789_c0_g2_m.29893	393	K	Subtilisin-like protease SBT1.4 OS=Arabidopsis thaliana OX=3702 GN=SBT1.4 PE=2 SV=1	SBT1.4	1	0.0011933	91.939	VNSK(1)ICEETYAAFGGK	2	2.875	1
Subtilase family	0.0300562	TRINITY_DN35789_c0_g2_m.29893	329	K	Subtilisin-like protease SBT1.4 OS=Arabidopsis thaliana OX=3702 GN=SBT1.4 PE=2 SV=1	SBT1.4	1	0.00417327	121.71	SAILTTAYNVDNSGHK(1)IK	2	21.536	1
Subtilase family	0.0300562	TRINITY_DN35789_c0_g2_m.29893	171	K	Subtilisin-like protease SBT1.4 OS=Arabidopsis thaliana OX=3702 GN=SBT1.4 PE=2 SV=1	SBT1.4	1	0.0196091	67.903	GAAVYK(1)VGGR	2	-5.1713	1
Subtilase family	0.0300562	TRINITY_DN35789_c0_g2_m.29893	5	K	Subtilisin-like protease SBT1.4 OS=Arabidopsis thaliana OX=3702 GN=SBT1.4 PE=2 SV=1	SBT1.4	1	0.000140716	111.39	IAVYK(1)VCLDR	2	-3.9919	1
Subtilase family	0.0300562	TRINITY_DN35789_c0_g2_m.29893	222	K	Subtilisin-like protease SBT1.4 OS=Arabidopsis thaliana OX=3702 GN=SBT1.4 PE=2 SV=1	SBT1.4	1	0.000275217	191.24	SSDNPTAK(1)ILFR	2	-2.5725	1
Subtilase family	0.0300562	TRINITY_DN35490_c0_g1_m.28941	401	K	Subtilisin-like protease SBT4.14 OS=Arabidopsis thaliana OX=3702 GN=SBT4.14 PE=2 SV=1	SBT4.14	1	0.00557676	62.969	NSESK(1)EEAR	2	-3.008	1
Subtilase family	0.0300562	TRINITY_DN35490_c0_g1_m.28941	360	K	Subtilisin-like protease SBT4.14 OS=Arabidopsis thaliana OX=3702 GN=SBT4.14 PE=2 SV=1	SBT4.14	1	0.00386162	96.957	AFK(1)SQVQFGDGK	2	-5.0076	1
Subtilase family	0.0300562	TRINITY_DN35490_c0_g1_m.28941	488	K	Subtilisin-like protease SBT4.14 OS=Arabidopsis thaliana OX=3702 GN=SBT4.14 PE=2 SV=1	SBT4.14	1	2.53185e-05	199.51	SATAVIYK(1)SHEVQVR	2	0.1202	1
Subtilase family	0.0300562	TRINITY_DN35490_c0_g1_m.28941	415	K	Subtilisin-like protease SBT4.14 OS=Arabidopsis thaliana OX=3702 GN=SBT4.14 PE=2 SV=1	SBT4.14	1	0.00660185	50.297	FCYEDSLDSK(1)K	2	-0.1627	1
Subtilase family	0.0300562	TRINITY_DN33814_c0_g1_m.24094	197	K	Subtilisin-like protease SBT1.4 OS=Arabidopsis thaliana OX=3702 GN=SBT1.4 PE=2 SV=1	SBT1.4	1	0.000673273	123.99	VFNK(1)GYLAQIGRPIDETK	3	-3.4258	2
Subtilase family	0.0300562	TRINITY_DN33814_c0_g1_m.24094	397	K	Subtilisin-like protease SBT1.4 OS=Arabidopsis thaliana OX=3702 GN=SBT1.4 PE=2 SV=1	SBT1.4	1	0.00220789	65.933	YCYVGK(1)LPSEK	2	-1.3508	1
Subtilase family	0.0300562	TRINITY_DN33814_c0_g1_m.24094	492	K	Subtilisin-like protease SBT1.4 OS=Arabidopsis thaliana OX=3702 GN=SBT1.4 PE=2 SV=1	SBT1.4	1	8.93714e-06	135.63	APK(1)VASFSSR	2	-11.999	1
Subtilase family	0.0300562	TRINITY_DN33814_c0_g1_m.24094	659	K	Subtilisin-like protease SBT1.4 OS=Arabidopsis thaliana OX=3702 GN=SBT1.4 PE=2 SV=1	SBT1.4	1	0.000342318	122.51	EPTSSDICAK(1)TFK	2	0.095789	1
Subtilase family	0.0300562	TRINITY_DN33814_c0_g1_m.24094	178	K	Subtilisin-like protease SBT1.4 OS=Arabidopsis thaliana OX=3702 GN=SBT1.4 PE=2 SV=1	SBT1.4	1	0.00831409	51.829	GICETGK(1)DFPASACNR	2	1.6447	1
Subtilase family	0.0300562	TRINITY_DN33814_c0_g1_m.24094	406	K	Subtilisin-like protease SBT1.4 OS=Arabidopsis thaliana OX=3702 GN=SBT1.4 PE=2 SV=1	SBT1.4	1	0.0240863	44.57	VEGK(1)IVVCDR	2	-2.9662	1
Subtilase family	0.0300562	TRINITY_DN33814_c0_g1_m.24094	211	K	Subtilisin-like protease SBT1.4 OS=Arabidopsis thaliana OX=3702 GN=SBT1.4 PE=2 SV=1	SBT1.4	1	0.0011876	125.17	PIDETK(1)ESNSPR	2	-0.46802	1
Subtilase family	0.0300562	TRINITY_DN33897_c0_g1_m.24317	678	K	Subtilisin-like protease SBT5.3 OS=Arabidopsis thaliana OX=3702 GN=AIR3 PE=2 SV=1	AIR3	0.986837	0.0145127	73.305	AEQIEMFSEK(0.013)PYK(0.987)CSK	2	0.32545	1
Subtilase family	0.0300562	TRINITY_DN11661_c0_g1_m.259	180	K	Subtilisin-like protease SBT1.4 OS=Arabidopsis thaliana OX=3702 GN=SBT1.4 PE=2 SV=1	SBT1.4	1	3.29245e-08	181.44	SFSDEGLSPVPPTWK(1)GK	2	2.6838	1
Subtilase family	0.0300562	TRINITY_DN11661_c0_g1_m.259	182	K	Subtilisin-like protease SBT1.4 OS=Arabidopsis thaliana OX=3702 GN=SBT1.4 PE=2 SV=1	SBT1.4	1	2.83101e-08	203.76	GK(1)CETWSDFPASSCNR	2	2.0665	1
Subtilase family	0.0300562	TRINITY_DN14609_c0_g1_m.971	269	K	Subtilisin-like protease SBT1.4 OS=Arabidopsis thaliana OX=3702 GN=SBT1.4 PE=2 SV=1	SBT1.4	1	6.32131e-11	147.64	DLSTGK(1)ESTPFAHGAGHVDPNR	3	8.6096	2
Subtilase family	0.0300562	TRINITY_DN31375_c0_g1_m.18143	613	K	CO(2)-response secreted protease OS=Arabidopsis thaliana OX=3702 GN=CRSP PE=2 SV=1	CRSP	1	0.0228853	43.613	LISK(1)TAPSDFACPK	2	1.9517	1
Subtilase family	0.0300562	TRINITY_DN31375_c0_g1_m.18143	345	K	CO(2)-response secreted protease OS=Arabidopsis thaliana OX=3702 GN=CRSP PE=2 SV=1	CRSP	1	0.0104972	55.754	SPVYPLIHAK(1)SAK	2	-1.8553	1
Subtilase family	0.0300562	TRINITY_DN31375_c0_g1_m.18143	164	K	CO(2)-response secreted protease OS=Arabidopsis thaliana OX=3702 GN=CRSP PE=2 SV=1	CRSP	1	2.93245e-05	213.77	FYNGK(1)DSEVEDQTAR	2	1.9716	3
Subtilase family	0.0300562	TRINITY_DN31375_c0_g1_m.18143	388	K	CO(2)-response secreted protease OS=Arabidopsis thaliana OX=3702 GN=CRSP PE=2 SV=1	CRSP	1	0.0108439	52.863	IVVCDGTDGYSVYGK(1)R	2	-0.26512	1
Subtilase family	0.0300562	TRINITY_DN34559_c0_g1_m.26156	237	K	Tripeptidyl-peptidase 2 OS=Arabidopsis thaliana OX=3702 GN=TPP2 PE=1 SV=1	TPP2	1	0.000215318	110.52	AVK(1)HLDEFEQK	2	-2.2948	1
Subtilase family	0.0300562	TRINITY_DN34559_c0_g1_m.26156	234	K	Tripeptidyl-peptidase 2 OS=Arabidopsis thaliana OX=3702 GN=TPP2 PE=1 SV=1	TPP2	1	0.0124394	60.892	NQEEIAK(1)AVK	2	-1.7419	1
Subtilase family	0.0300562	TRINITY_DN34559_c0_g1_m.26156	245	K	Tripeptidyl-peptidase 2 OS=Arabidopsis thaliana OX=3702 GN=TPP2 PE=1 SV=1	TPP2	1	2.41834e-06	178.95	HLDEFEQK(1)HIK	2	-0.2189	2
Subtilase family	0.0300562	TRINITY_DN34559_c0_g1_m.26156	1223	K	Tripeptidyl-peptidase 2 OS=Arabidopsis thaliana OX=3702 GN=TPP2 PE=1 SV=1	TPP2	1	2.8434e-05	139.7	FFALK(1)TDTEDEEAEK	2	3.6546	1
Subtilase family	0.0300562	TRINITY_DN34559_c0_g1_m.26156	1276	K	Tripeptidyl-peptidase 2 OS=Arabidopsis thaliana OX=3702 GN=TPP2 PE=1 SV=1	TPP2	1	0.000513294	120.65	SKDAAASEAK(1)DTEK	2	-1.3039	2
Subtilase family	0.0300562	TRINITY_DN34559_c0_g1_m.26156	1301	K	Tripeptidyl-peptidase 2 OS=Arabidopsis thaliana OX=3702 GN=TPP2 PE=1 SV=1	TPP2	1	0.000257505	78.75	KVDPAEQDSGDQPDLFEENFK(1)ELK	3	-1.8996	1
Subtilase family	0.0300562	TRINITY_DN34559_c0_g1_m.26156	984	K	Tripeptidyl-peptidase 2 OS=Arabidopsis thaliana OX=3702 GN=TPP2 PE=1 SV=1	TPP2	1	4.87559e-05	75.012	VHAMGDVYPNSSK(1)LPK	2	1.749	1
Subtilase family	0.0300562	TRINITY_DN34559_c0_g1_m.26156	1006	K	Tripeptidyl-peptidase 2 OS=Arabidopsis thaliana OX=3702 GN=TPP2 PE=1 SV=1	TPP2	1	0.00199937	67.548	HDNVQHLEK(1)LK	2	-1.6633	2
Subtilase family	0.0300562	TRINITY_DN34559_c0_g1_m.26156	1233	K	Tripeptidyl-peptidase 2 OS=Arabidopsis thaliana OX=3702 GN=TPP2 PE=1 SV=1	TPP2	1	0.00258624	76.85	TDTEDEEAEK(1)LK	2	-6.5415	1
Subtilase family	0.0300562	TRINITY_DN34559_c0_g1_m.26156	957	K	Tripeptidyl-peptidase 2 OS=Arabidopsis thaliana OX=3702 GN=TPP2 PE=1 SV=1	TPP2	0.999985	0.021657	57.279	IYDTK(1)FESQFYMISDPNKR	3	-2.7379	1
Subtilase family	0.0300562	TRINITY_DN34559_c0_g1_m.26156	248	K	Tripeptidyl-peptidase 2 OS=Arabidopsis thaliana OX=3702 GN=TPP2 PE=1 SV=1	TPP2	1	0.00247849	69.716	HIK(1)LDDVK	2	-3.6019	1
Subtilase family	0.0300562	TRINITY_DN34559_c0_g1_m.26156	1213	K	Tripeptidyl-peptidase 2 OS=Arabidopsis thaliana OX=3702 GN=TPP2 PE=1 SV=1	TPP2	1	0.0123353	46.206	IIEAANEVVDSIDK(1)EELAK	2	-1.79	1
Subtilase family	0.0300562	TRINITY_DN34559_c0_g1_m.26156	923	K	Tripeptidyl-peptidase 2 OS=Arabidopsis thaliana OX=3702 GN=TPP2 PE=1 SV=1	TPP2	1	0.0135281	76.85	LPSGK(1)QILVLK	2	-5.678	1
Subtilase family	0.0300562	TRINITY_DN34559_c0_g1_m.26156	1093	K	Tripeptidyl-peptidase 2 OS=Arabidopsis thaliana OX=3702 GN=TPP2 PE=1 SV=1	TPP2	1	0.0150232	83.214	LSYHGNGEGK(1)NPQK	2	-1.3378	3
Subtilase family	0.0300562	TRINITY_DN34559_c0_g1_m.26156	908	K	Tripeptidyl-peptidase 2 OS=Arabidopsis thaliana OX=3702 GN=TPP2 PE=1 SV=1	TPP2	1	1.11294e-07	116.36	TPYRPIEAK(1)LSTLTADRDR	4	-3.7436	3
Subtilase family	0.0300562	TRINITY_DN34559_c0_g1_m.26156	1312	K	Tripeptidyl-peptidase 2 OS=Arabidopsis thaliana OX=3702 GN=TPP2 PE=1 SV=1	TPP2	1	0.0116259	76.255	SK(1)YGTLLVIHER	2	-0.86411	1
Subtilase family	0.0300562	TRINITY_DN34559_c0_g1_m.26156	897	K	Tripeptidyl-peptidase 2 OS=Arabidopsis thaliana OX=3702 GN=TPP2 PE=1 SV=1	TPP2	1	0.0070992	69.905	LAPAAILNK(1)VR	2	-5.2441	1
Vps5 C terminal like	0.0218007	TRINITY_DN26821_c0_g1_m.9432	190	K	Sorting nexin 1 OS=Arabidopsis thaliana OX=3702 GN=SNX1 PE=1 SV=1	SNX1	1	0.00346769	96.27	EKPVEESNAEYEK(1)LK	2	0.34009	1
Vps5 C terminal like	0.0218007	TRINITY_DN27773_c0_g1_m.11055	472	K	Sorting nexin 2A OS=Arabidopsis thaliana OX=3702 GN=SNX2A PE=1 SV=1	SNX2A	1	0.0158072	67.881	VTEDAK(1)NVAIR	2	-3.0492	1
Vps5 C terminal like	0.0218007	TRINITY_DN27773_c0_g1_m.11055	353	K	Sorting nexin 2A OS=Arabidopsis thaliana OX=3702 GN=SNX2A PE=1 SV=1	SNX2A	1	9.00247e-08	115.05	LTK(1)FENEEAVCNAQR	2	-2.3797	1
Transaldolase	0.0218007	TRINITY_DN25631_c0_g1_m.7659	202	K	Transaldolase 2 OS=Streptomyces avermitilis (strain ATCC 31267 / DSM 46492 / JCM 5070 / NBRC 14893 / NCIMB 12804 / NRRL 8165 / MA-4680) OX=227882 GN=tal2 PE=3 SV=1	tal2	1	0.0152582	44.82	LADDTEGTVEAAK(1)WLHK	3	-3.3766	1
Transaldolase	0.0218007	TRINITY_DN35290_c0_g1_m.28353	366	K	Transaldolase OS=Histophilus somni (strain 2336) OX=228400 GN=tal PE=3 SV=1	tal	1	0.00260635	70.552	LSPENAAIYNFSK(1)EELTK	2	-0.89828	1
Transaldolase	0.0218007	TRINITY_DN35290_c0_g1_m.28353	300	K	Transaldolase OS=Histophilus somni (strain 2336) OX=228400 GN=tal PE=3 SV=1	tal	1	0.0110401	50.297	TYNYIHK(1)YGHK	2	-2.0849	1
Trypsin-like peptidase domain	0.0660811	TRINITY_DN30759_c0_g1_m.16796	128	K	"Protease Do-like 2, chloroplastic OS=Arabidopsis thaliana OX=3702 GN=DEGP2 PE=1 SV=2"	DEGP2	1	0.0160949	69.915	ESAFDSK(1)EQK	2	-1.7869	1
Trypsin-like peptidase domain	0.0660811	TRINITY_DN29257_c0_g2_m.13795	172	K	"Protease Do-like 5, chloroplastic OS=Arabidopsis thaliana OX=3702 GN=DEGP5 PE=1 SV=3"	DEGP5	1	0.0229457	62.969	GNEFYK(1)EGK	2	-2.2699	1
Trypsin-like peptidase domain	0.0660811	TRINITY_DN29257_c0_g2_m.13795	166	K	"Protease Do-like 5, chloroplastic OS=Arabidopsis thaliana OX=3702 GN=DEGP5 PE=1 SV=3"	DEGP5	1	0.0132523	77.358	VYLIDAK(1)GNEFYK	2	1.5679	1
Trypsin-like peptidase domain	0.0660811	TRINITY_DN29329_c0_g1_m.13924	423	K	"Protease Do-like 8, chloroplastic OS=Arabidopsis thaliana OX=3702 GN=DEGP8 PE=1 SV=1"	DEGP8	1	0.0301423	60.709	NK(1)AELYK	2	-3.6495	1
Trypsin-like peptidase domain	0.0660811	TRINITY_DN29409_c0_g1_m.14063	354	K	"Protease Do-like 1, chloroplastic OS=Arabidopsis thaliana OX=3702 GN=DEGP1 PE=1 SV=2"	DEGP1	1	0.00286582	132.44	FGK(1)VTRPILGIK	2	-1.6555	1
PCRF domain	0.218091	TRINITY_DN32707_c0_g1_m.21170	23	K	"Peptide chain release factor APG3, chloroplastic OS=Arabidopsis thaliana OX=3702 GN=APG3 PE=2 SV=1"	APG3	1	0.000615025	86.838	FSPLSSSEAEK(1)GGFK	2	2.2011	1
PCRF domain	0.218091	TRINITY_DN32707_c0_g1_m.21170	12	K	"Peptide chain release factor APG3, chloroplastic OS=Arabidopsis thaliana OX=3702 GN=APG3 PE=2 SV=1"	APG3	1	0.0027241	54.199	NNWK(1)FSPLSSSEAEK	2	-2.0095	1
PCRF domain	0.218091	TRINITY_DN28351_c0_g1_m.12121	448	K	"Peptide chain release factor PrfB1, chloroplastic OS=Arabidopsis thaliana OX=3702 GN=PRFB1 PE=2 SV=1"	PRFB1	1	0.00429982	71.066	GDAVK(1)AEWGQQIR	2	-3.3801	1
PCRF domain	0.218091	TRINITY_DN28351_c0_g1_m.12121	327	K	"Peptide chain release factor PrfB1, chloroplastic OS=Arabidopsis thaliana OX=3702 GN=PRFB1 PE=2 SV=1"	PRFB1	1	3.21465e-05	172.1	YAYGYLSGEK(1)GTHR	2	1.605	1
Glyoxalase/Bleomycin resistance protein/Dioxygenase superfamily	0.0474461	TRINITY_DN30840_c0_g1_m.16968	475	K	4-hydroxyphenylpyruvate dioxygenase OS=Arabidopsis thaliana OX=3702 GN=HPD PE=1 SV=2	HPD	1	0.0114595	61.577	SIEEYEK(1)TLEAK	2	1.8871	1
Glyoxalase/Bleomycin resistance protein/Dioxygenase superfamily	0.0474461	TRINITY_DN26325_c2_g1_m.8678	205	K	Lactoylglutathione lyase OS=Glycine max OX=3847 GN=GLXI PE=1 SV=1	GLXI	1	0.00878415	110.22	KPDDGK(1)MK	2	-3.7666	2
Glyoxalase/Bleomycin resistance protein/Dioxygenase superfamily	0.0474461	TRINITY_DN26325_c2_g1_m.8678	161	K	Lactoylglutathione lyase OS=Glycine max OX=3847 GN=GLXI PE=1 SV=1	GLXI	1	6.72482e-06	62.327	ATIELTHNWGTESDPEFK(1)GYHNGNSDPR	3	2.3506	1
Glyoxalase/Bleomycin resistance protein/Dioxygenase superfamily	0.0474461	TRINITY_DN26325_c2_g1_m.8678	90	K	Lactoylglutathione lyase OS=Glycine max OX=3847 GN=GLXI PE=1 SV=1	GLXI	1	8.80002e-05	171.2	IKDPK(1)VSLDFYSR	2	0.26658	2
Glyoxalase/Bleomycin resistance protein/Dioxygenase superfamily	0.0474461	TRINITY_DN26325_c2_g1_m.8678	75	K	Lactoylglutathione lyase OS=Glycine max OX=3847 GN=GLXI PE=1 SV=1	GLXI	1	4.79274e-29	180.63	ESPANNPGLHATPDEATK(1)GYFMQQTMFR	3	0.12921	4
Glyoxalase/Bleomycin resistance protein/Dioxygenase superfamily	0.0474461	TRINITY_DN26325_c2_g1_m.8678	106	K	Lactoylglutathione lyase OS=Glycine max OX=3847 GN=GLXI PE=1 SV=1	GLXI	1	0.00918926	77.072	VLGMSLLK(1)R	2	-3.0685	2
Glyoxalase/Bleomycin resistance protein/Dioxygenase superfamily	0.0474461	TRINITY_DN25735_c0_g1_m.7799	59	K	Lactoylglutathione lyase GLX1 OS=Arabidopsis thaliana OX=3702 GN=GLX1 PE=1 SV=1	GLX1	1	0.0255592	51.872	TIK(1)FYTEAFGMK	2	-2.8255	1
Glyoxalase/Bleomycin resistance protein/Dioxygenase superfamily	0.0474461	TRINITY_DN25735_c0_g1_m.7799	193	K	Lactoylglutathione lyase GLX1 OS=Arabidopsis thaliana OX=3702 GN=GLX1 PE=1 SV=1	GLX1	1	0.000479692	125.5	FYEK(1)ALGMR	2	-3.6221	1
Glyoxalase/Bleomycin resistance protein/Dioxygenase superfamily	0.0474461	TRINITY_DN30659_c0_g1_m.16574	97	K	"Probable lactoylglutathione lyase, chloroplastic OS=Arabidopsis thaliana OX=3702 GN=At1g67280 PE=1 SV=1"	At1g67280	1	0.000143878	141.29	ENVLEWVK(1)NDK	2	-3.864	1
Glyoxalase/Bleomycin resistance protein/Dioxygenase superfamily	0.0474461	TRINITY_DN30659_c0_g1_m.16574	262	K	"Probable lactoylglutathione lyase, chloroplastic OS=Arabidopsis thaliana OX=3702 GN=At1g67280 PE=1 SV=1"	At1g67280	1	0.0138966	67.464	IK(1)DNPVYK	2	-2.3814	1
Serine carboxypeptidase S28	0.0254653	TRINITY_DN34439_c0_g2_m.25804	50	K	Probable serine protease EDA2 OS=Arabidopsis thaliana OX=3702 GN=EDA2 PE=2 SV=2	EDA2	1	3.51519e-05	103.23	YYGESSPFK(1)SLATENLK	2	3.734	1
Serine carboxypeptidase S28	0.0254653	TRINITY_DN34439_c0_g2_m.25804	338	K	Probable serine protease EDA2 OS=Arabidopsis thaliana OX=3702 GN=EDA2 PE=2 SV=2	EDA2	1	2.12666e-09	93.626	HASK(1)QTSSPDLPSYIITCHNCGHGTDLR	4	-1.5478	1
Serine carboxypeptidase S28	0.0254653	TRINITY_DN34439_c0_g2_m.25804	30	K	Probable serine protease EDA2 OS=Arabidopsis thaliana OX=3702 GN=EDA2 PE=2 SV=2	EDA2	1	0.000392088	120.65	K(1)FGAAVVSLEHR	2	-3.3942	1
Serine carboxypeptidase S28	0.0254653	TRINITY_DN34439_c0_g2_m.25804	247	K	Probable serine protease EDA2 OS=Arabidopsis thaliana OX=3702 GN=EDA2 PE=2 SV=2	EDA2	1	0.010823	64.266	YLK(1)NTSPSGDTSAR	2	-2.1875	1
Serine carboxypeptidase S28	0.0254653	TRINITY_DN34355_c0_g1_m.25561	103	K	Lysosomal Pro-X carboxypeptidase OS=Bos taurus OX=9913 GN=PRCP PE=2 SV=1	PRCP	1	0.00836544	91.245	ASTK(1)EDPDWLVEQR	2	0.28483	1
Serine carboxypeptidase S28	0.0254653	TRINITY_DN30382_c0_g2_m.16001	127	K	Lysosomal Pro-X carboxypeptidase OS=Pongo abelii OX=9601 GN=PRCP PE=2 SV=1	PRCP	1	0.000999424	77.431	ESYFTQTLDHFNFHPK(1)SYQK	3	-1.5923	1
Serine carboxypeptidase S28	0.0254653	TRINITY_DN30382_c0_g2_m.16001	521	K	Lysosomal Pro-X carboxypeptidase OS=Pongo abelii OX=9601 GN=PRCP PE=2 SV=1	PRCP	1	0.000400833	132.9	SVVAIVAK(1)EGAHHVDLR	3	-3.442	1
Serine carboxypeptidase S28	0.0254653	TRINITY_DN30382_c0_g2_m.16001	310	K	Lysosomal Pro-X carboxypeptidase OS=Pongo abelii OX=9601 GN=PRCP PE=2 SV=1	PRCP	1	3.07346e-08	234.58	GSWK(1)QIEDTANKPGGAK	2	2.3837	1
Serine carboxypeptidase S28	0.0254653	TRINITY_DN30382_c0_g2_m.16001	303	K	Lysosomal Pro-X carboxypeptidase OS=Pongo abelii OX=9601 GN=PRCP PE=2 SV=1	PRCP	1	0.000121798	150.53	SESESCYK(1)VIK	2	-0.45173	1
Serine carboxypeptidase S28	0.0254653	TRINITY_DN30382_c0_g2_m.16001	323	K	Lysosomal Pro-X carboxypeptidase OS=Pongo abelii OX=9601 GN=PRCP PE=2 SV=1	PRCP	0.999865	0.00148694	110.58	QIEDTANKPGGAK(1)LLR	2	0.85208	1
Carbamoyl-phosphate synthase L chain, ATP binding domain	0.000473984	TRINITY_DN35257_c0_g1_m.28250	501	K	"Carbamoyl-phosphate synthase large chain, chloroplastic OS=Arabidopsis thaliana OX=3702 GN=CARB PE=1 SV=1"	CARB	1	0.00961553	58.313	SLECGYSGWGCAK(1)VK	2	2.264	1
Carbamoyl-phosphate synthase L chain, ATP binding domain	0.000473984	TRINITY_DN35257_c0_g1_m.28250	536	K	"Carbamoyl-phosphate synthase large chain, chloroplastic OS=Arabidopsis thaliana OX=3702 GN=CARB PE=1 SV=1"	CARB	1	0.0178371	67.887	GMK(1)VDDIHQLSYIDK	2	3.7675	2
Carbamoyl-phosphate synthase L chain, ATP binding domain	0.000473984	TRINITY_DN35257_c0_g1_m.28250	957	K	"Carbamoyl-phosphate synthase large chain, chloroplastic OS=Arabidopsis thaliana OX=3702 GN=CARB PE=1 SV=1"	CARB	1	0.00755288	48.701	TVPFVSK(1)AIGHPLAK	2	5.0203	1
Carbamoyl-phosphate synthase L chain, ATP binding domain	0.000473984	TRINITY_DN34367_c0_g1_m.25596	620	K	"Methylcrotonoyl-CoA carboxylase subunit alpha, mitochondrial OS=Glycine max OX=3847 GN=MCCA PE=1 SV=2"	MCCA	1	0.000632961	118.91	ATK(1)LGNHDFR	2	-1.6839	1
Carbamoyl-phosphate synthase L chain, ATP binding domain	0.000473984	TRINITY_DN34367_c0_g1_m.25596	101	K	"Methylcrotonoyl-CoA carboxylase subunit alpha, mitochondrial OS=Glycine max OX=3847 GN=MCCA PE=1 SV=2"	MCCA	1	0.0158025	81.335	HSLHVK(1)SADEAVR	3	-4.3204	1
Carbamoyl-phosphate synthase L chain, ATP binding domain	0.000473984	TRINITY_DN29292_c1_g1_m.13852	212	K	"Biotin carboxylase 1, chloroplastic OS=Populus trichocarpa OX=3694 GN=POPTRDRAFT_831870 PE=2 SV=1"	POPTRDRAFT_831870	1	0.000315706	125.5	YK(1)QEDIVLR	2	-3.207	1
Carbamoyl-phosphate synthase L chain, ATP binding domain	0.000473984	TRINITY_DN29292_c1_g1_m.13852	234	K	"Biotin carboxylase 1, chloroplastic OS=Populus trichocarpa OX=3694 GN=POPTRDRAFT_831870 PE=2 SV=1"	POPTRDRAFT_831870	1	0.0038679	110.44	INAEDAFK(1)GFRPGPGR	2	2.3098	1
Carbamoyl-phosphate synthase L chain, ATP binding domain	0.000473984	TRINITY_DN29292_c1_g1_m.13852	320	K	"Biotin carboxylase 1, chloroplastic OS=Populus trichocarpa OX=3694 GN=POPTRDRAFT_831870 PE=2 SV=1"	POPTRDRAFT_831870	1	0.00537298	72.365	LILDIEDFK(1)HGK	2	-2.8788	1
Carbamoyl-phosphate synthase L chain, ATP binding domain	0.000473984	TRINITY_DN36281_c0_g1_m.31657	2198	K	Acetyl-CoA carboxylase 1 OS=Arabidopsis thaliana OX=3702 GN=ACC1 PE=1 SV=1	ACC1	1	0.000593876	94.804	WK(1)DDLQNYEDK	2	-0.80839	1
emp24/gp25L/p24 family/GOLD	0.218091	TRINITY_DN25992_c0_g1_m.8171	68	K	Transmembrane emp24 domain-containing protein p24delta9 OS=Arabidopsis thaliana OX=3702 GN=At1g26690 PE=2 SV=1	At1g26690	1	0.000333774	47.844	YNVVNPNEGHPLPDTHK(1)ITVR	3	-2.6834	1
emp24/gp25L/p24 family/GOLD	0.218091	TRINITY_DN35820_c0_g1_m.30007	98	K	Transmembrane emp24 domain-containing protein p24beta3 OS=Arabidopsis thaliana OX=3702 GN=At3g22845 PE=2 SV=1	At3g22845	0.999999	0.0108791	77.696	GTSGDKFEFK(1)APHSGMYK	3	-2.1064	1
Aspartate/ornithine carbamoyltransferase, carbamoyl-P binding domain	0.0218007	TRINITY_DN31834_c0_g1_m.19191	291	K	"Ornithine carbamoyltransferase, chloroplastic OS=Pisum sativum OX=3888 GN=ARGF PE=2 SV=1"	ARGF	1	5.42147e-05	88.42	AQQAGVGK(1)IEITNDPK	2	1.6953	1
Aspartate/ornithine carbamoyltransferase, carbamoyl-P binding domain	0.0218007	TRINITY_DN31834_c0_g1_m.19191	106	K	"Ornithine carbamoyltransferase, chloroplastic OS=Pisum sativum OX=3888 GN=ARGF PE=2 SV=1"	ARGF	1	0.0275807	60.589	ATILK(1)MLDR	2	-7.0892	1
Aspartate/ornithine carbamoyltransferase, carbamoyl-P binding domain	0.0218007	TRINITY_DN29687_c0_g1_m.14603	349	K	"Aspartate carbamoyltransferase 2, chloroplastic OS=Pisum sativum OX=3888 GN=PYRB2 PE=2 SV=1"	PYRB2	1	0.00525249	58.313	VLEVMPK(1)HAVVMHPLPR	3	-3.1618	2
Aspartate/ornithine carbamoyltransferase, carbamoyl-P binding domain	0.0218007	TRINITY_DN29687_c0_g1_m.14603	202	K	"Aspartate carbamoyltransferase 2, chloroplastic OS=Pisum sativum OX=3888 GN=PYRB2 PE=2 SV=1"	PYRB2	1	0.0280996	56.014	HFESGAAK(1)R	2	-2.8663	1
Beta2-adaptin appendage, C-terminal sub-domain	0.0218007	TRINITY_DN34192_c0_g1_m.25118	231	K	Beta-adaptin-like protein C OS=Arabidopsis thaliana OX=3702 GN=BETAC-AD PE=1 SV=2	BETAC-AD	1	0.010311	80.294	YK(1)AADAR	2	-4.0162	1
Beta2-adaptin appendage, C-terminal sub-domain	0.0218007	TRINITY_DN34192_c0_g1_m.25118	29	K	Beta-adaptin-like protein C OS=Arabidopsis thaliana OX=3702 GN=BETAC-AD PE=1 SV=2	BETAC-AD	1	0.000203692	111.39	EELNSQYK(1)DK	2	-1.1513	1
Beta2-adaptin appendage, C-terminal sub-domain	0.0218007	TRINITY_DN34000_c0_g1_m.24600	19	K	Beta-adaptin-like protein A OS=Arabidopsis thaliana OX=3702 GN=BETAA-AD PE=1 SV=1	BETAA-AD	1	0.000745695	83.061	SPSPSQPSGK(1)SEVSDLK	2	0.59746	1
Carbamoyl-phosphate synthase L chain, N-terminal domain	0.0589709	TRINITY_DN34367_c0_g1_m.25596	620	K	"Methylcrotonoyl-CoA carboxylase subunit alpha, mitochondrial OS=Glycine max OX=3847 GN=MCCA PE=1 SV=2"	MCCA	1	0.000632961	118.91	ATK(1)LGNHDFR	2	-1.6839	1
Carbamoyl-phosphate synthase L chain, N-terminal domain	0.0589709	TRINITY_DN34367_c0_g1_m.25596	101	K	"Methylcrotonoyl-CoA carboxylase subunit alpha, mitochondrial OS=Glycine max OX=3847 GN=MCCA PE=1 SV=2"	MCCA	1	0.0158025	81.335	HSLHVK(1)SADEAVR	3	-4.3204	1
Carbamoyl-phosphate synthase L chain, N-terminal domain	0.0589709	TRINITY_DN36281_c0_g1_m.31657	2198	K	Acetyl-CoA carboxylase 1 OS=Arabidopsis thaliana OX=3702 GN=ACC1 PE=1 SV=1	ACC1	1	0.000593876	94.804	WK(1)DDLQNYEDK	2	-0.80839	1
tRNA synthetases class I (E and Q), anti-codon binding domain	0.0218007	TRINITY_DN34358_c0_g1_m.25569	566	K	"Glutamate--tRNA ligase, cytoplasmic OS=Arabidopsis thaliana OX=3702 GN=At5g26710 PE=1 SV=1"	At5g26710	1	0.00120111	95.138	YEGAGEK(1)ATTYTK	2	-0.79373	1
tRNA synthetases class I (E and Q), anti-codon binding domain	0.0218007	TRINITY_DN34358_c0_g1_m.25569	332	K	"Glutamate--tRNA ligase, cytoplasmic OS=Arabidopsis thaliana OX=3702 GN=At5g26710 PE=1 SV=1"	At5g26710	1	0.0233248	48.157	MDGIESK(1)CR	2	-3.2744	1
tRNA synthetases class I (E and Q), anti-codon binding domain	0.0218007	TRINITY_DN34358_c0_g1_m.25569	346	K	"Glutamate--tRNA ligase, cytoplasmic OS=Arabidopsis thaliana OX=3702 GN=At5g26710 PE=1 SV=1"	At5g26710	1	0.0110095	55.235	LWK(1)EMIAGSER	2	-5.1501	1
tRNA synthetases class I (E and Q), anti-codon binding domain	0.0218007	TRINITY_DN34358_c0_g1_m.25569	193	K	"Glutamate--tRNA ligase, cytoplasmic OS=Arabidopsis thaliana OX=3702 GN=At5g26710 PE=1 SV=1"	At5g26710	1	1.71334e-10	180.49	DLQSANQSTK(1)SVNGDVSK	2	-1.5304	1
tRNA synthetases class I (E and Q), anti-codon binding domain	0.0218007	TRINITY_DN34656_c0_g1_m.26463	4	K	Glutamine--tRNA ligase OS=Lupinus luteus OX=3873 PE=2 SV=2		1	0.00705015	86.243	PAK(1)DSSFDEEK	2	1.157	1
tRNA synthetases class I (E and Q), anti-codon binding domain	0.0218007	TRINITY_DN34656_c0_g1_m.26463	194	K	Glutamine--tRNA ligase OS=Lupinus luteus OX=3873 PE=2 SV=2		1	0.0142143	55.235	TAADNEK(1)VPK	2	-2.7728	1
Glutathione S-transferase, N-terminal domain	8.53228e-07	TRINITY_DN29126_c0_g1_m.13556	294	K	Prostaglandin E synthase 2 OS=Danio rerio OX=7955 GN=ptges2 PE=2 SV=1	ptges2	1	0.00209849	59.67	HLQSGK(1)DMVGNTR	2	-1.5757	1
Glutathione S-transferase, N-terminal domain	8.53228e-07	TRINITY_DN26078_c0_g1_m.8310	52	K	Probable glutathione S-transferase OS=Glycine max OX=3847 GN=HSP26-A PE=2 SV=1	HSP26-A	1	0.0296493	50.297	STALLEYNPIHK(1)K	2	0.0053294	1
Glutathione S-transferase, N-terminal domain	8.53228e-07	TRINITY_DN26078_c0_g1_m.8310	132	K	Probable glutathione S-transferase OS=Glycine max OX=3847 GN=HSP26-A PE=2 SV=1	HSP26-A	1	0.000768822	115.04	AVENLK(1)FLEHELK	2	3.1728	1
Glutathione S-transferase, N-terminal domain	8.53228e-07	TRINITY_DN26078_c0_g1_m.8310	139	K	Probable glutathione S-transferase OS=Glycine max OX=3847 GN=HSP26-A PE=2 SV=1	HSP26-A	1	0.00128119	98.009	FLEHELK(1)GR	2	-2.2501	1
Glutathione S-transferase, N-terminal domain	8.53228e-07	TRINITY_DN26078_c0_g1_m.8310	220	K	Probable glutathione S-transferase OS=Glycine max OX=3847 GN=HSP26-A PE=2 SV=1	HSP26-A	1	6.89346e-05	129.28	EVHLSK(1)EAPK	2	-0.022499	1
Glutathione S-transferase, N-terminal domain	8.53228e-07	TRINITY_DN7137_c0_g1_m.34645	92	K	Glutathione S-transferase PARB OS=Nicotiana tabacum OX=4097 GN=PARB PE=2 SV=1	PARB	1	0.000474731	106.35	GTQLVYHDSK(1)TK	2	-0.42936	1
Glutathione S-transferase, N-terminal domain	8.53228e-07	TRINITY_DN19905_c0_g1_m.2660	31	K	Probable glutathione S-transferase OS=Glycine max OX=3847 GN=HSP26-A PE=2 SV=1	HSP26-A	1	0.00253017	91.939	GVDYK(1)THEEDLFNK	2	4.0011	1
Glutathione S-transferase, N-terminal domain	8.53228e-07	TRINITY_DN28132_c0_g1_m.11710	71	K	Glutathione transferase GST 23 OS=Zea mays OX=4577 PE=2 SV=1		1	0.00172595	187.85	SQLLLELNPVHK(1)K	2	1.6884	1
Glutathione S-transferase, N-terminal domain	8.53228e-07	TRINITY_DN18516_c0_g1_m.2150	66	K	Glutathione S-transferase U22 OS=Arabidopsis thaliana OX=3702 GN=GSTU22 PE=1 SV=1	GSTU22	1	0.000260591	116.13	SPLLLQMNPVHK(1)K	2	-0.74318	1
Glutathione S-transferase, N-terminal domain	8.53228e-07	TRINITY_DN27384_c0_g1_m.10386	137	K	Glutathione S-transferase OS=Hyoscyamus muticus OX=35626 PE=1 SV=1		1	0.00542338	79.809	AIK(1)LNEDK	2	-5.3795	1
Glutathione S-transferase, N-terminal domain	8.53228e-07	TRINITY_DN27384_c0_g1_m.10386	6	K	Glutathione S-transferase OS=Hyoscyamus muticus OX=35626 PE=1 SV=1		1	2.3903e-09	192.68	ATPVK(1)VHGPPISTAVSR	2	3.4786	1
Glutathione S-transferase, N-terminal domain	8.53228e-07	TRINITY_DN27384_c0_g1_m.10386	145	K	Glutathione S-transferase OS=Hyoscyamus muticus OX=35626 PE=1 SV=1		1	8.37731e-06	108.3	LAK(1)VLEVYER	2	-2.1174	1
Glutathione S-transferase, N-terminal domain	8.53228e-07	TRINITY_DN27384_c0_g1_m.10386	142	K	Glutathione S-transferase OS=Hyoscyamus muticus OX=35626 PE=1 SV=1		1	0.00960647	67.464	LNEDK(1)LAK	2	-5.4131	1
Glutathione S-transferase, N-terminal domain	8.53228e-07	TRINITY_DN27384_c0_g1_m.10386	79	K	Glutathione S-transferase OS=Hyoscyamus muticus OX=35626 PE=1 SV=1		1	0.000481971	130.31	YICEK(1)HGDR	2	-1.3378	1
Glutathione S-transferase, N-terminal domain	8.53228e-07	TRINITY_DN26684_c0_g1_m.9217	92	K	Glutathione S-transferase OS=Hyoscyamus muticus OX=35626 PE=1 SV=1		1	1.02561e-05	147.19	GTQLLYHDSK(1)K	2	2.0768	1
Glutathione S-transferase, N-terminal domain	8.53228e-07	TRINITY_DN26684_c0_g1_m.9217	140	K	Glutathione S-transferase OS=Hyoscyamus muticus OX=35626 PE=1 SV=1		1	2.68399e-08	239.98	IPTDQAVIDENEAK(1)LGK	2	4.2097	1
Glutathione S-transferase, N-terminal domain	8.53228e-07	TRINITY_DN26684_c0_g1_m.9217	5	K	Glutathione S-transferase OS=Hyoscyamus muticus OX=35626 PE=1 SV=1		1	2.69668e-05	102.57	AAIK(1)VHGSPISTATQR	2	1.7038	1
Glutathione S-transferase, N-terminal domain	8.53228e-07	TRINITY_DN26684_c0_g1_m.9217	82	K	Glutathione S-transferase OS=Hyoscyamus muticus OX=35626 PE=1 SV=1		1	1.42384e-09	122.66	FVAEEYADK(1)GTQLLYHDSK	3	-2.8189	1
Glutathione S-transferase, N-terminal domain	8.53228e-07	TRINITY_DN26684_c0_g1_m.9217	143	K	Glutathione S-transferase OS=Hyoscyamus muticus OX=35626 PE=1 SV=1		1	0.00176018	83.438	LGK(1)VLDVYESR	2	-5.5527	1
Glutathione S-transferase, N-terminal domain	8.53228e-07	TRINITY_DN26684_c0_g1_m.9217	126	K	Glutathione S-transferase OS=Hyoscyamus muticus OX=35626 PE=1 SV=1		1	2.09669e-11	206.14	PMFK(1)IPTDQAVIDENEAK	2	2.5408	2
Glutathione S-transferase, N-terminal domain	8.53228e-07	TRINITY_DN33383_c5_g1_m.22941	69	K	Glutathione S-transferase L3 OS=Arabidopsis thaliana OX=3702 GN=GSTL3 PE=2 SV=1	GSTL3	1	0.00412263	89.123	PAWYK(1)EK	2	-5.1548	1
Glutathione S-transferase, N-terminal domain	8.53228e-07	TRINITY_DN33383_c5_g1_m.22941	215	K	Glutathione S-transferase L3 OS=Arabidopsis thaliana OX=3702 GN=GSTL3 PE=2 SV=1	GSTL3	1	0.0014489	101.41	IDAYK(1)QTK	2	-3.993	1
Glutathione S-transferase, N-terminal domain	8.53228e-07	TRINITY_DN33383_c5_g1_m.22941	48	K	Glutathione S-transferase L3 OS=Arabidopsis thaliana OX=3702 GN=GSTL3 PE=2 SV=1	GSTL3	1	0.0141379	69.905	NYK(1)GLQDK	2	-3.4509	1
Glutathione S-transferase, N-terminal domain	8.53228e-07	TRINITY_DN30579_c0_g1_m.16402	356	K	Thioredoxin family protein [Arabidopsis thaliana]		1	8.93449e-13	150.81	EVPLLVDPNTGTQVGDYK(1)K	2	0.82302	1
Glutathione S-transferase, N-terminal domain	8.53228e-07	TRINITY_DN26487_c1_g1_m.8909	42	K	Glutathione S-transferase OS=Hyoscyamus muticus OX=35626 PE=1 SV=1		1	4.81167e-06	122.2	NLDYELLHVDMISGEHK(1)K	3	-4.2456	1
Glutathione S-transferase, N-terminal domain	8.53228e-07	TRINITY_DN26487_c1_g1_m.8909	25	K	Glutathione S-transferase OS=Hyoscyamus muticus OX=35626 PE=1 SV=1		1	2.93546e-09	110.48	VLATLHEK(1)NLDYELLHVDMISGEHK	4	-2.8993	2
Glutathione S-transferase, N-terminal domain	8.53228e-07	TRINITY_DN26487_c1_g1_m.8909	208	K	Glutathione S-transferase OS=Hyoscyamus muticus OX=35626 PE=1 SV=1		1	0.0316421	51.872	PSWTK(1)VVELR	2	1.3518	1
Glutathione S-transferase, N-terminal domain	8.53228e-07	TRINITY_DN26487_c1_g1_m.8909	218	K	Glutathione S-transferase OS=Hyoscyamus muticus OX=35626 PE=1 SV=1		1	0.00639539	98.009	NQAFK(1)SSK	2	-2.8921	1
Glutathione S-transferase, N-terminal domain	8.53228e-07	TRINITY_DN26487_c1_g1_m.8909	82	K	Glutathione S-transferase OS=Hyoscyamus muticus OX=35626 PE=1 SV=1		1	3.89038e-13	187.01	YISQQYADK(1)GTALEFSDPK	2	2.793	2
Glutathione S-transferase, N-terminal domain	8.53228e-07	TRINITY_DN24847_c0_g1_m.6613	53	K	Probable glutathione S-transferase OS=Nicotiana tabacum OX=4097 PE=2 SV=1		1	0.00045995	94.806	LLLQYNPVYK(1)K	2	-3.4611	1
Glutathione S-transferase, N-terminal domain	8.53228e-07	TRINITY_DN26875_c1_g1_m.9527	170	K	S-crystallin [Trema orientale]		1	0.00259855	93.561	PK(1)VVQIGGK	2	-4.9379	2
Glutathione S-transferase, N-terminal domain	8.53228e-07	TRINITY_DN26875_c1_g1_m.9527	60	K	S-crystallin [Trema orientale]		1	0.00165803	105.94	APEPK(1)AFGVRPDK	2	-1.8481	2
Glutathione S-transferase, N-terminal domain	8.53228e-07	TRINITY_DN30902_c0_g1_m.17078	291	K	Glutathionyl-hydroquinone reductase YqjG OS=Escherichia coli (strain K12) OX=83333 GN=yqjG PE=1 SV=1	yqjG	1	0.000494609	101.82	FDEVYAVHFK(1)CNK	2	0.13186	1
Glutathione S-transferase, N-terminal domain	8.53228e-07	TRINITY_DN26049_c0_g1_m.8268	240	K	Probable glutathione S-transferase parA OS=Nicotiana tabacum OX=4097 GN=PARA PE=2 SV=1	PARA	1	0.00102354	108.93	IYDYVLHLK(1)EK	2	-2.2781	1
Glutathione S-transferase, N-terminal domain	8.53228e-07	TRINITY_DN34032_c5_g1_m.24686	281	K	Elongation factor 1-gamma OS=Prunus avium OX=42229 PE=2 SV=1		1	0.0243105	70.67	MILDEWK(1)R	2	-5.6597	1
Glutathione S-transferase, N-terminal domain	8.53228e-07	TRINITY_DN34032_c5_g1_m.24686	398	K	Elongation factor 1-gamma OS=Prunus avium OX=42229 PE=2 SV=1		1	4.21846e-06	139.02	VDISDEAQK(1)ER	2	0.032277	1
Glutathione S-transferase, N-terminal domain	8.53228e-07	TRINITY_DN34032_c5_g1_m.24686	359	K	Elongation factor 1-gamma OS=Prunus avium OX=42229 PE=2 SV=1		1	0.000838973	81.099	MLVIGSEPPFK(1)VK	2	-1.0512	1
Glutathione S-transferase, N-terminal domain	8.53228e-07	TRINITY_DN34032_c5_g1_m.24686	225	K	Elongation factor 1-gamma OS=Prunus avium OX=42229 PE=2 SV=1		0.99924	0.0208033	85.622	K(0.001)PAQPK(0.999)EAAK	2	-3.0218	1
Glutathione S-transferase, N-terminal domain	8.53228e-07	TRINITY_DN34032_c5_g1_m.24686	207	K	Elongation factor 1-gamma OS=Prunus avium OX=42229 PE=2 SV=1		1	4.3318e-06	153.05	VLGEVK(1)QIESLAPVQSAK	2	3.9929	1
Glutathione S-transferase, N-terminal domain	8.53228e-07	TRINITY_DN34032_c5_g1_m.24686	9	K	Elongation factor 1-gamma OS=Prunus avium OX=42229 PE=2 SV=1		1	7.04716e-06	159.46	ALVLHAGK(1)GNK	2	-3.044	1
Glutathione S-transferase, N-terminal domain	8.53228e-07	TRINITY_DN34032_c5_g1_m.24686	288	K	Elongation factor 1-gamma OS=Prunus avium OX=42229 PE=2 SV=1		1	7.91127e-06	150.24	LYSNTK(1)TNFR	2	-1.9101	1
Glutathione S-transferase, N-terminal domain	8.53228e-07	TRINITY_DN27520_c0_g1_m.10624	238	K	"Glutathione S-transferase DHAR3, chloroplastic OS=Arabidopsis thaliana OX=3702 GN=DHAR3 PE=1 SV=1"	DHAR3	1	0.0101534	65.156	AYTK(1)AIFSR	2	-4.6054	1
Glutathione S-transferase, N-terminal domain	8.53228e-07	TRINITY_DN27520_c0_g1_m.10624	87	K	"Glutathione S-transferase DHAR3, chloroplastic OS=Arabidopsis thaliana OX=3702 GN=DHAR3 PE=1 SV=1"	DHAR3	1	5.88087e-05	248.91	VLLTLEEK(1)HLPYDLK	2	-0.6882	3
Glutathione S-transferase, N-terminal domain	8.53228e-07	TRINITY_DN27520_c0_g1_m.10624	70	K	"Glutathione S-transferase DHAR3, chloroplastic OS=Arabidopsis thaliana OX=3702 GN=DHAR3 PE=1 SV=1"	DHAR3	1	3.24088e-08	174.72	ASLTVPNK(1)LGDCPFCQR	2	4.0755	1
Glutathione S-transferase, N-terminal domain	8.53228e-07	TRINITY_DN27520_c0_g1_m.10624	118	K	"Glutathione S-transferase DHAR3, chloroplastic OS=Arabidopsis thaliana OX=3702 GN=DHAR3 PE=1 SV=1"	DHAR3	1	0.00123495	76.605	VPVIK(1)LDEK	2	-4.8338	1
Glutathione S-transferase, N-terminal domain	8.53228e-07	TRINITY_DN27520_c0_g1_m.10624	198	K	"Glutathione S-transferase DHAR3, chloroplastic OS=Arabidopsis thaliana OX=3702 GN=DHAR3 PE=1 SV=1"	DHAR3	1	0.0234728	52.773	ENGPFINGK(1)DISAPDLSLGPK	2	-1.021	1
Glutathione S-transferase, N-terminal domain	8.53228e-07	TRINITY_DN27520_c0_g1_m.10624	113	K	"Glutathione S-transferase DHAR3, chloroplastic OS=Arabidopsis thaliana OX=3702 GN=DHAR3 PE=1 SV=1"	DHAR3	1	0.0188379	65.933	INADGK(1)VPVIK	2	-3.7953	1
Glutathione S-transferase, N-terminal domain	8.53228e-07	TRINITY_DN29819_c0_g1_m.14863	168	K	Glutathione S-transferase DHAR2 OS=Arabidopsis thaliana OX=3702 GN=DHAR2 PE=1 SV=1	DHAR2	1	0.000479789	224.13	LYHLDVALEHFK(1)K	2	2.8816	2
Glutathione S-transferase, N-terminal domain	8.53228e-07	TRINITY_DN29819_c0_g1_m.14863	135	K	Glutathione S-transferase DHAR2 OS=Arabidopsis thaliana OX=3702 GN=DHAR2 PE=1 SV=1	DHAR2	1	7.4528e-06	114.5	ALDEHLK(1)AHGPYIAGEK	2	2.889	2
Glutathione S-transferase, N-terminal domain	8.53228e-07	TRINITY_DN28677_c0_g3_m.12714	127	K	Glutathione S-transferase zeta class OS=Euphorbia esula OX=3993 PE=2 SV=1		1	0.0205513	60.547	VGQEEK(1)ASWVK	2	-6.0208	1
Skp1 family, tetramerisation domain	0.0589709	TRINITY_DN27720_c0_g1_m.10963	55	K	SKP1-like protein 1A OS=Arabidopsis thaliana OX=3702 GN=SKP1A PE=1 SV=1	SKP1A	1	0.0226774	54.584	ILSK(1)VIEYCNR	2	-6.592	1
Skp1 family, tetramerisation domain	0.0589709	TRINITY_DN21103_c0_g1_m.3266	104	K	SKP1-like protein 1B OS=Arabidopsis thaliana OX=3702 GN=SKP1B PE=1 SV=1	SKP1B	1	0.00112101	83.358	ILSK(1)VIEYCK	2	-4.1087	1
Skp1 family, tetramerisation domain	0.0589709	TRINITY_DN21103_c0_g1_m.3266	130	K	SKP1-like protein 1B OS=Arabidopsis thaliana OX=3702 GN=SKP1B PE=1 SV=1	SKP1B	1	3.67013e-09	107.6	ASSADDDLK(1)AWDADFVK	2	3.873	1
Skp1 family, tetramerisation domain	0.0589709	TRINITY_DN21103_c0_g1_m.3266	186	K	SKP1-like protein 1B OS=Arabidopsis thaliana OX=3702 GN=SKP1B PE=1 SV=1	SKP1B	1	1.23517e-11	193.62	TFNIK(1)NDFTPEEEEEVRR	3	-3.182	1
Skp1 family, tetramerisation domain	0.0589709	TRINITY_DN21103_c0_g1_m.3266	117	K	SKP1-like protein 1B OS=Arabidopsis thaliana OX=3702 GN=SKP1B PE=1 SV=1	SKP1B	1	0.00015627	117.3	HVEAPK(1)TDER	2	-3.9707	1
lactate/malate dehydrogenase, alpha/beta C-terminal domain	0.000219864	TRINITY_DN29885_c1_g1_m.15007	205	K	"Malate dehydrogenase, glyoxysomal OS=Citrullus lanatus OX=3654 PE=1 SV=1"		1	0.000474301	133.98	K(1)AGTYDPK(1)R	2	-5.0981	2
lactate/malate dehydrogenase, alpha/beta C-terminal domain	0.000219864	TRINITY_DN29885_c1_g1_m.15007	198	K	"Malate dehydrogenase, glyoxysomal OS=Citrullus lanatus OX=3654 PE=1 SV=1"		1	0.00853917	110.22	K(1)AGTYDPK(1)R	2	-5.0981	1
lactate/malate dehydrogenase, alpha/beta C-terminal domain	0.000219864	TRINITY_DN29885_c1_g1_m.15007	171	K	"Malate dehydrogenase, glyoxysomal OS=Citrullus lanatus OX=3654 PE=1 SV=1"		1	6.31036e-06	144.47	TLCEGIAK(1)SCPR	2	-0.54831	2
lactate/malate dehydrogenase, alpha/beta C-terminal domain	0.000219864	TRINITY_DN27228_c1_g1_m.10087	90	K	"Malate dehydrogenase 1, mitochondrial OS=Arabidopsis thaliana OX=3702 GN=At1g53240 PE=1 SV=1"	At1g53240	1	0.000859939	232.17	SEVK(1)GYVGEENLR	2	0.67479	1
lactate/malate dehydrogenase, alpha/beta C-terminal domain	0.000219864	TRINITY_DN27228_c1_g1_m.10087	253	K	"Malate dehydrogenase 1, mitochondrial OS=Arabidopsis thaliana OX=3702 GN=At1g53240 PE=1 SV=1"	At1g53240	1	0.0156532	78.864	TQDGGTEVVEAK(1)AGK	2	-2.3095	1
lactate/malate dehydrogenase, alpha/beta C-terminal domain	0.000219864	TRINITY_DN27228_c1_g1_m.10087	176	K	"Malate dehydrogenase 1, mitochondrial OS=Arabidopsis thaliana OX=3702 GN=At1g53240 PE=1 SV=1"	At1g53240	1	0.00207894	114.64	AGTYDEK(1)R	2	-3.4881	2
lactate/malate dehydrogenase, alpha/beta C-terminal domain	0.000219864	TRINITY_DN30863_c0_g1_m.17010	241	K	L-lactate dehydrogenase A OS=Hordeum vulgare OX=4513 PE=1 SV=1		1	2.07187e-05	128.97	QQITYEK(1)ETLENIHK	2	-0.48222	2
lactate/malate dehydrogenase, alpha/beta C-terminal domain	0.000219864	TRINITY_DN24451_c0_g1_m.6150	112	K	Malate dehydrogenase OS=Nicotiana tabacum OX=4097 GN=MD1 PE=1 SV=1	MD1	1	2.46132e-07	169.57	NVSIYK(1)SQASALEK	2	2.0378	1
lactate/malate dehydrogenase, alpha/beta C-terminal domain	0.000219864	TRINITY_DN24451_c0_g1_m.6150	209	K	Malate dehydrogenase OS=Nicotiana tabacum OX=4097 GN=MD1 PE=1 SV=1	MD1	1	2.91211e-05	199.8	TPAGEK(1)PVR	2	-5.1929	1
lactate/malate dehydrogenase, alpha/beta C-terminal domain	0.000219864	TRINITY_DN24451_c0_g1_m.6150	120	K	Malate dehydrogenase OS=Nicotiana tabacum OX=4097 GN=MD1 PE=1 SV=1	MD1	1	1.70966e-05	269.15	SQASALEK(1)HAAANAK	2	-0.0041179	4
lactate/malate dehydrogenase, alpha/beta C-terminal domain	0.000219864	TRINITY_DN24451_c0_g1_m.6150	106	K	Malate dehydrogenase OS=Nicotiana tabacum OX=4097 GN=MD1 PE=1 SV=1	MD1	1	0.000959196	152.23	KDVMSK(1)NVSIYK	2	-1.349	2
lactate/malate dehydrogenase, alpha/beta C-terminal domain	0.000219864	TRINITY_DN33715_c0_g1_m.23831	449	K	"Malate dehydrogenase, chloroplastic OS=Arabidopsis thaliana OX=3702 GN=At3g47520 PE=1 SV=1"	At3g47520	0.999334	0.00288945	83.214	ALEALK(0.001)PELK(0.999)ASIEK	2	4.3657	1
lactate/malate dehydrogenase, alpha/beta C-terminal domain	0.000219864	TRINITY_DN30092_c1_g2_m.15422	387	K	"Malate dehydrogenase [NADP], chloroplastic OS=Medicago sativa OX=3879 GN=MDH1 PE=2 SV=1"	MDH1	1	0.0336356	55.754	SK(1)GDGDYELVK	2	-1.4857	1
lactate/malate dehydrogenase, alpha/beta C-terminal domain	0.000219864	TRINITY_DN30092_c1_g2_m.15422	97	K	"Malate dehydrogenase [NADP], chloroplastic OS=Medicago sativa OX=3879 GN=MDH1 PE=2 SV=1"	MDH1	1	0.0395926	58.426	AEEETK(1)SWK	2	-0.24252	1
lactate/malate dehydrogenase, alpha/beta C-terminal domain	0.000219864	TRINITY_DN30092_c1_g2_m.15422	248	K	"Malate dehydrogenase [NADP], chloroplastic OS=Medicago sativa OX=3879 GN=MDH1 PE=2 SV=1"	MDH1	1	0.0223653	51.569	NAPNIPAK(1)NFHALTR	2	1.3519	1
lactate/malate dehydrogenase, alpha/beta C-terminal domain	0.000219864	TRINITY_DN30092_c1_g2_m.15422	311	K	"Malate dehydrogenase [NADP], chloroplastic OS=Medicago sativa OX=3879 GN=MDH1 PE=2 SV=1"	MDH1	1	6.69762e-09	142.03	DHK(1)WLEEEFMENVQK	2	10.613	3
lactate/malate dehydrogenase, alpha/beta C-terminal domain	0.000219864	TRINITY_DN30092_c1_g2_m.15422	410	K	"Malate dehydrogenase [NADP], chloroplastic OS=Medicago sativa OX=3879 GN=MDH1 PE=2 SV=1"	MDH1	1	0.00242612	81.799	IAK(1)TEAELLAEK	2	-1.1613	1
Glucose-6-phosphate dehydrogenase, C-terminal domain	0.106501	TRINITY_DN29971_c0_g2_m.15171	98	K	"Glucose-6-phosphate 1-dehydrogenase 6, cytoplasmic OS=Arabidopsis thaliana OX=3702 GN=G6PD6 PE=1 SV=1"	G6PD6	0.999942	0.011693	73.262	DKDASAK(1)ESEEVTNFLR	2	1.9524	1
Glucose-6-phosphate dehydrogenase, C-terminal domain	0.106501	TRINITY_DN29971_c0_g2_m.15171	75	K	"Glucose-6-phosphate 1-dehydrogenase 6, cytoplasmic OS=Arabidopsis thaliana OX=3702 GN=G6PD6 PE=1 SV=1"	G6PD6	1	0.0134421	65.404	TK(1)ITDDELR	2	-3.388	1
Glucose-6-phosphate dehydrogenase, C-terminal domain	0.106501	TRINITY_DN29971_c0_g2_m.15171	10	K	"Glucose-6-phosphate 1-dehydrogenase 6, cytoplasmic OS=Arabidopsis thaliana OX=3702 GN=G6PD6 PE=1 SV=1"	G6PD6	1	0.00397878	59.645	GSGAWHVEK(1)R	2	-3.5274	1
Glucose-6-phosphate dehydrogenase, C-terminal domain	0.106501	TRINITY_DN34503_c0_g1_m.25991	578	K	"Glucose-6-phosphate 1-dehydrogenase, chloroplastic OS=Solanum tuberosum OX=4113 PE=1 SV=1"		1	0.000419335	87.895	GPVGAHYLAAK(1)YNVR	2	0.76035	1
Glucose-6-phosphate dehydrogenase, C-terminal domain	0.106501	TRINITY_DN34503_c0_g1_m.25991	385	K	"Glucose-6-phosphate 1-dehydrogenase, chloroplastic OS=Solanum tuberosum OX=4113 PE=1 SV=1"		1	0.0140484	54.556	SMRPLQLEDVVVGQYK(1)GHSK	3	-1.4207	2
SRP54-type protein, helical bundle domain	0.000473984	TRINITY_DN31313_c0_g1_m.18003	71	K	Signal recognition particle 54 kDa protein 2 OS=Solanum lycopersicum OX=4081 PE=2 SV=1		1	0.00619159	85.622	IVNLDDLAAGHNK(1)R	2	4.7296	1
SRP54-type protein, helical bundle domain	0.000473984	TRINITY_DN27583_c0_g1_m.10721	122	K	"Cell division protein FtsY homolog, chloroplastic OS=Arabidopsis thaliana OX=3702 GN=CPFTSY PE=1 SV=2"	CPFTSY	1	0.00708415	73.891	IVESLRDDILAGK(1)LK	2	1.9864	1
SRP54-type protein, helical bundle domain	0.000473984	TRINITY_DN27583_c0_g1_m.10721	176	K	"Cell division protein FtsY homolog, chloroplastic OS=Arabidopsis thaliana OX=3702 GN=CPFTSY PE=1 SV=2"	CPFTSY	1	0.000948032	91.783	TTSLGK(1)LAHR	2	-2.8899	1
SRP54-type protein, helical bundle domain	0.000473984	TRINITY_DN26063_c0_g1_m.8285	162	K	Signal recognition particle receptor subunit alpha homolog OS=Drosophila melanogaster OX=7227 GN=Gtp-bp PE=1 SV=2	Gtp-bp	1	0.00371614	102.55	HEFSEIYDPK(1)R	2	-1.491	1
SRP54-type protein, helical bundle domain	0.000473984	TRINITY_DN35718_c2_g1_m.29672	425	K	"Signal recognition particle 54 kDa protein, chloroplastic OS=Arabidopsis thaliana OX=3702 GN=FFC PE=1 SV=1"	FFC	1	6.16253e-05	269.15	AQEVMK(1)QEDAEELQK	2	-0.21907	2
Phosphoglucomutase/phosphomannomutase, alpha/beta/alpha domain II	0.000473984	TRINITY_DN31659_c1_g1_m.18769	494	K	"Phosphoglucomutase, chloroplastic OS=Arabidopsis thaliana OX=3702 GN=PGMP PE=1 SV=2"	PGMP	1	0.00205974	154.92	EHWAK(1)YGR	2	-2.0948	1
Phosphoglucomutase/phosphomannomutase, alpha/beta/alpha domain II	0.000473984	TRINITY_DN31659_c1_g1_m.18769	489	K	"Phosphoglucomutase, chloroplastic OS=Arabidopsis thaliana OX=3702 GN=PGMP PE=1 SV=2"	PGMP	1	1.35332e-06	156.14	LVSVADVVK(1)EHWAK	2	4.0004	2
Phosphoglucomutase/phosphomannomutase, alpha/beta/alpha domain II	0.000473984	TRINITY_DN31659_c1_g1_m.18769	480	K	"Phosphoglucomutase, chloroplastic OS=Arabidopsis thaliana OX=3702 GN=PGMP PE=1 SV=2"	PGMP	0.999994	2.63615e-08	194.83	KPGEK(1)LVSVADVVK	2	-0.77341	3
Phosphoglucomutase/phosphomannomutase, alpha/beta/alpha domain II	0.000473984	TRINITY_DN32253_c1_g1_m.20121	95	K	Phosphomannomutase/phosphoglucomutase OS=Pseudomonas putida (strain ATCC 47054 / DSM 6125 / NCIMB 11950 / KT2440) OX=160488 GN=algC PE=3 SV=1	algC	1	2.77931e-05	134.2	IDFLK(1)LQNGSDIR	2	0.10884	2
Phosphoglucomutase/phosphomannomutase, alpha/beta/alpha domain II	0.000473984	TRINITY_DN32253_c1_g1_m.20121	522	K	Phosphomannomutase/phosphoglucomutase OS=Pseudomonas putida (strain ATCC 47054 / DSM 6125 / NCIMB 11950 / KT2440) OX=160488 GN=algC PE=3 SV=1	algC	1	0.00275423	68.548	INQNHPDLK(1)GGSFR	2	-0.51105	2
Phosphoglucomutase/phosphomannomutase, alpha/beta/alpha domain II	0.000473984	TRINITY_DN32253_c1_g1_m.20121	546	K	Phosphomannomutase/phosphoglucomutase OS=Pseudomonas putida (strain ATCC 47054 / DSM 6125 / NCIMB 11950 / KT2440) OX=160488 GN=algC PE=3 SV=1	algC	1	8.70049e-05	217.24	LLENSVDSDHK(1)LQK	2	1.5009	2
Phosphoglucomutase/phosphomannomutase, alpha/beta/alpha domain II	0.000473984	TRINITY_DN32253_c1_g1_m.20121	230	K	Phosphomannomutase/phosphoglucomutase OS=Pseudomonas putida (strain ATCC 47054 / DSM 6125 / NCIMB 11950 / KT2440) OX=160488 GN=algC PE=3 SV=1	algC	1	0.00605782	68.548	FFTNSGGLGK(1)ADIK	2	-2.244	1
Phosphoglucomutase/phosphomannomutase, alpha/beta/alpha domain II	0.000473984	TRINITY_DN33928_c0_g1_m.24385	152	K	Phosphomannomutase/phosphoglucomutase OS=Pseudomonas syringae pv. tomato (strain ATCC BAA-871 / DC3000) OX=223283 GN=algC PE=3 SV=1	algC	1	0.00516305	81.642	GVALEGEK(1)NR	2	-0.43393	1
Phosphoglucomutase/phosphomannomutase, alpha/beta/alpha domain II	0.000473984	TRINITY_DN33928_c0_g1_m.24385	459	K	Phosphomannomutase/phosphoglucomutase OS=Pseudomonas syringae pv. tomato (strain ATCC BAA-871 / DC3000) OX=223283 GN=algC PE=3 SV=1	algC	1	0.0164447	44.57	FITTK(1)GGHHCLYR	2	-0.30353	1
Phosphoglucomutase/phosphomannomutase, alpha/beta/alpha domain II	0.000473984	TRINITY_DN33319_c0_g1_m.22747	274	K	"Phosphoglucomutase, cytoplasmic OS=Populus tremula OX=113636 GN=PGM1 PE=2 SV=1"	PGM1	1	2.42022e-07	135.5	EDFGGGHPDPNLTYAK(1)ELVAR	3	-2.542	1
Phosphoglucomutase/phosphomannomutase, alpha/beta/alpha domain II	0.000473984	TRINITY_DN33319_c0_g1_m.22747	69	K	"Phosphoglucomutase, cytoplasmic OS=Populus tremula OX=113636 GN=PGM1 PE=2 SV=1"	PGM1	1	0.00141292	110.52	YFSK(1)DAIQIITK	2	-0.24049	1
Phosphoglucomutase/phosphomannomutase, alpha/beta/alpha domain II	0.000473984	TRINITY_DN33319_c0_g1_m.22747	568	K	"Phosphoglucomutase, cytoplasmic OS=Populus tremula OX=113636 GN=PGM1 PE=2 SV=1"	PGM1	1	0.0144481	57.032	LSK(1)LQEFTGR	2	-5.8997	1
Phosphoglucomutase/phosphomannomutase, alpha/beta/alpha domain II	0.000473984	TRINITY_DN33319_c0_g1_m.22747	506	K	"Phosphoglucomutase, cytoplasmic OS=Populus tremula OX=113636 GN=PGM1 PE=2 SV=1"	PGM1	0.999944	7.29092e-13	89.684	TDVSNVVNADEFEYKDPVDGSISK(1)HQGIR	4	-0.42413	2
Phosphoglucomutase/phosphomannomutase, alpha/beta/alpha domain II	0.000473984	TRINITY_DN33319_c0_g1_m.22747	547	K	"Phosphoglucomutase, cytoplasmic OS=Populus tremula OX=113636 GN=PGM1 PE=2 SV=1"	PGM1	0.999996	0.000157857	117.21	LYIEQYEKDPSK(1)TGR	2	1.2467	1
Phosphoglucomutase/phosphomannomutase, alpha/beta/alpha domain II	0.000473984	TRINITY_DN33319_c0_g1_m.22747	543	K	"Phosphoglucomutase, cytoplasmic OS=Populus tremula OX=113636 GN=PGM1 PE=2 SV=1"	PGM1	1	0.00130805	164.31	LYIEQYEK(1)DPSK	2	1.1447	1
Lyase	0.00321562	TRINITY_DN34438_c0_g1_m.25801	516	K	Adenylosuccinate lyase OS=Haemophilus influenzae (strain ATCC 51907 / DSM 11121 / KW20 / Rd) OX=71421 GN=purB PE=3 SV=1	purB	1	0.00419716	44.571	STLQGIGK(1)LQVNEAR	2	-3.72	1
Lyase	0.00321562	TRINITY_DN32703_c0_g2_m.21161	102	K	"Argininosuccinate lyase, chloroplastic OS=Arabidopsis thaliana OX=3702 GN=At5g10920 PE=2 SV=1"	At5g10920	1	0.00775339	85.821	ALYK(1)HDIMGSR	2	-1.6823	1
Lyase	0.00321562	TRINITY_DN30738_c0_g1_m.16751	155	K	Fumarate hydratase 2 OS=Arabidopsis thaliana OX=3702 GN=FUM2 PE=1 SV=1	FUM2	1	0.0250897	70.67	AAEILGHK(1)R	2	-7.1762	1
Lyase	0.00321562	TRINITY_DN30738_c0_g1_m.16751	272	K	Fumarate hydratase 2 OS=Arabidopsis thaliana OX=3702 GN=FUM2 PE=1 SV=1	FUM2	1	0.00502029	57.279	MYQLAQGGTAVGTGLNTK(1)K	2	-1.049	1
Prolyl oligopeptidase, N-terminal beta-propeller domain	0.160525	TRINITY_DN34760_c1_g1_m.26749	146	K	Prolyl endopeptidase OS=Mus musculus OX=10090 GN=Prep PE=1 SV=1	Prep	1	0.00140194	84.368	ITK(1)LFDHPR	2	-5.912	1
Prolyl oligopeptidase, N-terminal beta-propeller domain	0.160525	TRINITY_DN34760_c1_g1_m.26749	100	K	Prolyl endopeptidase OS=Mus musculus OX=10090 GN=Prep PE=1 SV=1	Prep	1	0.000617071	66.66	RDESVVDDYHGVK(1)VADPYR	3	-0.69239	1
Prolyl oligopeptidase, N-terminal beta-propeller domain	0.160525	TRINITY_DN33508_c0_g1_m.23258	154	K	Protease 2 OS=Moraxella lacunata OX=477 GN=ptrB PE=3 SV=1	ptrB	1	0.00037423	179.31	TLQGK(1)EYVQHCR	2	-1.215	1
PWWP domain	0.299262	TRINITY_DN35214_c0_g1_m.28108	471	K	Serine/threonine-protein kinase ATM OS=Arabidopsis thaliana OX=3702 GN=ATM PE=1 SV=1	ATM	1	0.00296144	96.957	NDDSVGK(1)ELER	2	-2.1568	1
PWWP domain	0.299262	TRINITY_DN29599_c0_g1_m.14432	5	K	Serine/threonine-protein kinase ATM OS=Arabidopsis thaliana OX=3702 GN=ATM PE=1 SV=1	ATM	1	0.00173501	65.408	MENPK(1)TPETLEAQNPDEK	2	2.3193	1
PWWP domain	0.299262	TRINITY_DN35153_c0_g1_m.27917	960	K	Serine/threonine-protein kinase ATM OS=Arabidopsis thaliana OX=3702 GN=ATM PE=1 SV=1	ATM	1	7.15392e-05	145.08	SYGPLNESETEVFK(1)K	2	5.8338	1
ribosomal L5P family C-terminus	0.106501	TRINITY_DN22585_c0_g1_m.4317	98	K	60S ribosomal protein L11-2 OS=Arabidopsis thaliana OX=3702 GN=RPL11B PE=2 SV=2	RPL11B	1	0.0301782	49.325	VK(1)EYELLR	2	-4.1073	1
ribosomal L5P family C-terminus	0.106501	TRINITY_DN22585_c0_g1_m.4317	60	K	60S ribosomal protein L11-2 OS=Arabidopsis thaliana OX=3702 GN=RPL11B PE=2 SV=2	RPL11B	1	4.14867e-08	193.34	VLEQLSGQSPVFSK(1)AR	2	-0.54293	1
ribosomal L5P family C-terminus	0.106501	TRINITY_DN22585_c0_g1_m.4317	75	K	60S ribosomal protein L11-2 OS=Arabidopsis thaliana OX=3702 GN=RPL11B PE=2 SV=2	RPL11B	1	0.00778339	62.271	NEK(1)IACYVTVR	2	-3.3609	1
ribosomal L5P family C-terminus	0.106501	TRINITY_DN23365_c0_g1_m.5029	60	K	"50S ribosomal protein L5, chloroplastic OS=Arabidopsis thaliana OX=3702 GN=RPL5 PE=2 SV=1"	RPL5	1	0.00160362	109.36	TESEK(1)VNR	2	-2.5331	1
Wax ester synthase-like Acyl-CoA acyltransferase domain	0.218091	TRINITY_DN31236_c1_g1_m.17844	52	K	O-acyltransferase WSD1 OS=Arabidopsis thaliana OX=3702 GN=WSD1 PE=2 SV=1	WSD1	1	0.0326404	46.835	DAFLLK(1)HPR	2	-5.2624	1
Wax ester synthase-like Acyl-CoA acyltransferase domain	0.218091	TRINITY_DN31745_c0_g1_m.18981	67	K	O-acyltransferase WSD1 OS=Arabidopsis thaliana OX=3702 GN=WSD1 PE=2 SV=1	WSD1	1	0.00459599	84.368	YK(1)IQPDVAK	2	-3.4734	1
Putative tRNA binding domain	0.0589709	TRINITY_DN30489_c0_g1_m.16225	146	K	Probable methionine--tRNA ligase OS=Oryza sativa subsp. japonica OX=39947 GN=Os06g0508700 PE=2 SV=2	Os06g0508700	1	0.0323926	43.168	PK(1)FEPQLQGTK	2	-2.9291	1
Putative tRNA binding domain	0.0589709	TRINITY_DN32482_c0_g1_m.20652	127	K	Probable methionine--tRNA ligase OS=Oryza sativa subsp. japonica OX=39947 GN=Os06g0508700 PE=2 SV=2	Os06g0508700	1	0.00262461	78.864	TSTPQQTEVCQAIFK(1)K	2	3.3373	1
Peptidase inhibitor I9	0.045133	TRINITY_DN35789_c1_g5_m.29895	472	K	Subtilisin-like protease SBT1.4 OS=Arabidopsis thaliana OX=3702 GN=SBT1.4 PE=2 SV=1	SBT1.4	1	3.46518e-06	179.31	VSYSDGNQIK(1)QYIR	2	-0.31641	1
Peptidase inhibitor I9	0.045133	TRINITY_DN35789_c1_g5_m.29895	183	K	Subtilisin-like protease SBT1.4 OS=Arabidopsis thaliana OX=3702 GN=SBT1.4 PE=2 SV=1	SBT1.4	0.971421	4.8178e-06	81.867	GLSPK(0.029)PPTWK(0.971)GYCENWPDFPASSCNQK	3	-0.76315	1
Peptidase inhibitor I9	0.045133	TRINITY_DN35789_c1_g5_m.29895	260	K	Subtilisin-like protease SBT1.4 OS=Arabidopsis thaliana OX=3702 GN=SBT1.4 PE=2 SV=1	SBT1.4	1	0.015073	42.075	GTAVGIAPK(1)AR	2	-2.4184	1
Peptidase inhibitor I9	0.045133	TRINITY_DN34663_c0_g1_m.26488	721	K	Subtilisin-like protease SBT3 OS=Solanum lycopersicum OX=4081 GN=sbt3 PE=1 SV=1	sbt3	1	0.00067322	75.5	TVTNVGEEK(1)STYVAR	2	-0.4964	1
Peptidase inhibitor I9	0.045133	TRINITY_DN16891_c0_g1_m.1550	100	K	Subtilisin-like protease SBT3.11 OS=Arabidopsis thaliana OX=3702 GN=SBT3.11 PE=2 SV=1	SBT3.11	1	3.63421e-09	184.65	GFSAK(1)LTPEQVAEISK	2	2.9634	2
Peptidase inhibitor I9	0.045133	TRINITY_DN29260_c0_g3_m.13802	243	K	Subtilisin-like protease SBT1.4 OS=Arabidopsis thaliana OX=3702 GN=SBT1.4 PE=2 SV=1	SBT1.4	1	0.00525136	60.892	GTAAGTAPK(1)AR	2	-3.556	1
Peptidase inhibitor I9	0.045133	TRINITY_DN35490_c0_g1_m.28941	401	K	Subtilisin-like protease SBT4.14 OS=Arabidopsis thaliana OX=3702 GN=SBT4.14 PE=2 SV=1	SBT4.14	1	0.00557676	62.969	NSESK(1)EEAR	2	-3.008	1
Peptidase inhibitor I9	0.045133	TRINITY_DN35490_c0_g1_m.28941	360	K	Subtilisin-like protease SBT4.14 OS=Arabidopsis thaliana OX=3702 GN=SBT4.14 PE=2 SV=1	SBT4.14	1	0.00386162	96.957	AFK(1)SQVQFGDGK	2	-5.0076	1
Peptidase inhibitor I9	0.045133	TRINITY_DN35490_c0_g1_m.28941	488	K	Subtilisin-like protease SBT4.14 OS=Arabidopsis thaliana OX=3702 GN=SBT4.14 PE=2 SV=1	SBT4.14	1	2.53185e-05	199.51	SATAVIYK(1)SHEVQVR	2	0.1202	1
Peptidase inhibitor I9	0.045133	TRINITY_DN35490_c0_g1_m.28941	415	K	Subtilisin-like protease SBT4.14 OS=Arabidopsis thaliana OX=3702 GN=SBT4.14 PE=2 SV=1	SBT4.14	1	0.00660185	50.297	FCYEDSLDSK(1)K	2	-0.1627	1
Peptidase inhibitor I9	0.045133	TRINITY_DN33814_c0_g1_m.24094	197	K	Subtilisin-like protease SBT1.4 OS=Arabidopsis thaliana OX=3702 GN=SBT1.4 PE=2 SV=1	SBT1.4	1	0.000673273	123.99	VFNK(1)GYLAQIGRPIDETK	3	-3.4258	2
Peptidase inhibitor I9	0.045133	TRINITY_DN33814_c0_g1_m.24094	397	K	Subtilisin-like protease SBT1.4 OS=Arabidopsis thaliana OX=3702 GN=SBT1.4 PE=2 SV=1	SBT1.4	1	0.00220789	65.933	YCYVGK(1)LPSEK	2	-1.3508	1
Peptidase inhibitor I9	0.045133	TRINITY_DN33814_c0_g1_m.24094	492	K	Subtilisin-like protease SBT1.4 OS=Arabidopsis thaliana OX=3702 GN=SBT1.4 PE=2 SV=1	SBT1.4	1	8.93714e-06	135.63	APK(1)VASFSSR	2	-11.999	1
Peptidase inhibitor I9	0.045133	TRINITY_DN33814_c0_g1_m.24094	659	K	Subtilisin-like protease SBT1.4 OS=Arabidopsis thaliana OX=3702 GN=SBT1.4 PE=2 SV=1	SBT1.4	1	0.000342318	122.51	EPTSSDICAK(1)TFK	2	0.095789	1
Peptidase inhibitor I9	0.045133	TRINITY_DN33814_c0_g1_m.24094	178	K	Subtilisin-like protease SBT1.4 OS=Arabidopsis thaliana OX=3702 GN=SBT1.4 PE=2 SV=1	SBT1.4	1	0.00831409	51.829	GICETGK(1)DFPASACNR	2	1.6447	1
Peptidase inhibitor I9	0.045133	TRINITY_DN33814_c0_g1_m.24094	406	K	Subtilisin-like protease SBT1.4 OS=Arabidopsis thaliana OX=3702 GN=SBT1.4 PE=2 SV=1	SBT1.4	1	0.0240863	44.57	VEGK(1)IVVCDR	2	-2.9662	1
Peptidase inhibitor I9	0.045133	TRINITY_DN33814_c0_g1_m.24094	211	K	Subtilisin-like protease SBT1.4 OS=Arabidopsis thaliana OX=3702 GN=SBT1.4 PE=2 SV=1	SBT1.4	1	0.0011876	125.17	PIDETK(1)ESNSPR	2	-0.46802	1
Peptidase inhibitor I9	0.045133	TRINITY_DN33897_c0_g1_m.24317	678	K	Subtilisin-like protease SBT5.3 OS=Arabidopsis thaliana OX=3702 GN=AIR3 PE=2 SV=1	AIR3	0.986837	0.0145127	73.305	AEQIEMFSEK(0.013)PYK(0.987)CSK	2	0.32545	1
Peptidase inhibitor I9	0.045133	TRINITY_DN11661_c0_g1_m.259	180	K	Subtilisin-like protease SBT1.4 OS=Arabidopsis thaliana OX=3702 GN=SBT1.4 PE=2 SV=1	SBT1.4	1	3.29245e-08	181.44	SFSDEGLSPVPPTWK(1)GK	2	2.6838	1
Peptidase inhibitor I9	0.045133	TRINITY_DN11661_c0_g1_m.259	182	K	Subtilisin-like protease SBT1.4 OS=Arabidopsis thaliana OX=3702 GN=SBT1.4 PE=2 SV=1	SBT1.4	1	2.83101e-08	203.76	GK(1)CETWSDFPASSCNR	2	2.0665	1
Peptidase inhibitor I9	0.045133	TRINITY_DN31375_c0_g1_m.18143	613	K	CO(2)-response secreted protease OS=Arabidopsis thaliana OX=3702 GN=CRSP PE=2 SV=1	CRSP	1	0.0228853	43.613	LISK(1)TAPSDFACPK	2	1.9517	1
Peptidase inhibitor I9	0.045133	TRINITY_DN31375_c0_g1_m.18143	345	K	CO(2)-response secreted protease OS=Arabidopsis thaliana OX=3702 GN=CRSP PE=2 SV=1	CRSP	1	0.0104972	55.754	SPVYPLIHAK(1)SAK	2	-1.8553	1
Peptidase inhibitor I9	0.045133	TRINITY_DN31375_c0_g1_m.18143	164	K	CO(2)-response secreted protease OS=Arabidopsis thaliana OX=3702 GN=CRSP PE=2 SV=1	CRSP	1	2.93245e-05	213.77	FYNGK(1)DSEVEDQTAR	2	1.9716	3
Peptidase inhibitor I9	0.045133	TRINITY_DN31375_c0_g1_m.18143	388	K	CO(2)-response secreted protease OS=Arabidopsis thaliana OX=3702 GN=CRSP PE=2 SV=1	CRSP	1	0.0108439	52.863	IVVCDGTDGYSVYGK(1)R	2	-0.26512	1
Common central domain of tyrosinase	0.106501	TRINITY_DN32999_c0_g1_m.21920	302	K	"Polyphenol oxidase, chloroplastic OS=Malus domestica OX=3750 PE=2 SV=1"		1	1.23281e-05	91.457	QMVSGAK(1)TQSLFFGGDYR	2	7.2426	1
Common central domain of tyrosinase	0.106501	TRINITY_DN32999_c0_g1_m.21920	148	K	"Polyphenol oxidase, chloroplastic OS=Malus domestica OX=3750 PE=2 SV=1"		1	0.000134005	159.11	VDKDYIAK(1)YNK	2	-1.7511	1
Common central domain of tyrosinase	0.106501	TRINITY_DN32999_c0_g1_m.21920	140	K	"Polyphenol oxidase, chloroplastic OS=Malus domestica OX=3750 PE=2 SV=1"		0.999982	0.00133946	114.93	VRPAAHK(1)VDKDYIAK	3	-0.61841	4
Common central domain of tyrosinase	0.106501	TRINITY_DN32999_c0_g1_m.21920	143	K	"Polyphenol oxidase, chloroplastic OS=Malus domestica OX=3750 PE=2 SV=1"		1	0.0179735	42.075	VDK(1)DYIAK	2	-4.4531	1
Common central domain of tyrosinase	0.106501	TRINITY_DN23701_c0_g1_m.5379	147	K	"Polyphenol oxidase, chloroplastic OS=Malus domestica OX=3750 PE=2 SV=1"		1	0.0108462	75.915	AYIAK(1)YNR	2	-4.1331	1
Common central domain of tyrosinase	0.106501	TRINITY_DN23701_c0_g1_m.5379	512	K	"Polyphenol oxidase, chloroplastic OS=Malus domestica OX=3750 PE=2 SV=1"		1	0.000633944	53.782	NNPVK(1)FDVYVNDEDEEAPSRPDK	3	-1.6812	1
Common central domain of tyrosinase	0.106501	TRINITY_DN23701_c0_g1_m.5379	374	K	"Polyphenol oxidase, chloroplastic OS=Malus domestica OX=3750 PE=2 SV=1"		1	0.0043335	76.572	MWSVWK(1)TLGGK	2	-8.1039	1
Common central domain of tyrosinase	0.106501	TRINITY_DN23701_c0_g1_m.5379	543	K	"Polyphenol oxidase, chloroplastic OS=Malus domestica OX=3750 PE=2 SV=1"		1	0.000175095	168.69	SEFAGSFVNVPHK(1)R	2	2.8543	1
HECT-domain (ubiquitin-transferase)	0.276976	TRINITY_DN36391_c0_g1_m.32075	3511	K	E3 ubiquitin-protein ligase UPL2 OS=Arabidopsis thaliana OX=3702 GN=UPL2 PE=1 SV=3	UPL2	1	0.00107362	67.887	VTEDNK(1)HQYVDLVAEHR	3	-3.2708	1
HECT-domain (ubiquitin-transferase)	0.276976	TRINITY_DN36391_c0_g1_m.32075	2040	K	E3 ubiquitin-protein ligase UPL2 OS=Arabidopsis thaliana OX=3702 GN=UPL2 PE=1 SV=3	UPL2	1	9.51069e-07	105.78	ALELVSK(1)EHVHSADSNTGK	3	-2.3351	1
HECT-domain (ubiquitin-transferase)	0.276976	TRINITY_DN36385_c0_g1_m.32044	3558	K	E3 ubiquitin-protein ligase UPL1 OS=Arabidopsis thaliana OX=3702 GN=UPL1 PE=1 SV=3	UPL1	0.999989	0.000794611	59.77	HILYEK(1)NQVTDYELKPGGR	3	-1.0379	1
Pyridoxamine 5'-phosphate oxidase	0.106501	TRINITY_DN27090_c0_g1_m.9868	165	K	Protein CREG2 OS=Homo sapiens OX=9606 GN=CREG2 PE=1 SV=1	CREG2	1	0.0208644	63.397	HSEMK(1)DWPK	2	-2.3384	1
Pyridoxamine 5'-phosphate oxidase	0.106501	TRINITY_DN27090_c0_g1_m.9868	169	K	Protein CREG2 OS=Homo sapiens OX=9606 GN=CREG2 PE=1 SV=1	CREG2	1	0.0104587	67.881	DWPK(1)SHNFQIFK	2	-0.13562	1
Pyridoxamine 5'-phosphate oxidase	0.106501	TRINITY_DN27090_c0_g1_m.9868	160	K	Protein CREG2 OS=Homo sapiens OX=9606 GN=CREG2 PE=1 SV=1	CREG2	1	0.00140296	81.099	SALFSK(1)HSEMK	2	-0.52462	1
Pyridoxamine 5'-phosphate oxidase	0.106501	TRINITY_DN33689_c0_g1_m.23755	378	K	"Pyridoxine/pyridoxamine 5'-phosphate oxidase 1, chloroplastic OS=Arabidopsis thaliana OX=3702 GN=PPOX1 PE=1 SV=1"	PPOX1	1	0.00980813	71.219	EPNAMALSTAGK(1)NGK	2	-1.1269	1
Pyridoxamine 5'-phosphate oxidase	0.106501	TRINITY_DN33689_c0_g1_m.23755	525	K	"Pyridoxine/pyridoxamine 5'-phosphate oxidase 1, chloroplastic OS=Arabidopsis thaliana OX=3702 GN=PPOX1 PE=1 SV=1"	PPOX1	1	0.00403046	80.294	PK(1)YWGGYR	2	-2.8848	1
Pyridoxamine 5'-phosphate oxidase	0.106501	TRINITY_DN33689_c0_g1_m.23755	438	K	"Pyridoxine/pyridoxamine 5'-phosphate oxidase 1, chloroplastic OS=Arabidopsis thaliana OX=3702 GN=PPOX1 PE=1 SV=1"	PPOX1	1	2.44212e-13	293.59	VEGSVQK(1)VSDEESEQYFHSR	3	-0.9634	1
Peptidase family M1	0.160525	TRINITY_DN35840_c1_g11_m.30073	99	K	Puromycin-sensitive aminopeptidase OS=Arabidopsis thaliana OX=3702 GN=MPA1 PE=2 SV=1	MPA1	1	0.000969926	118.06	MDAPK(1)EIFLR	2	-4.499	1
Peptidase family M1	0.160525	TRINITY_DN35840_c1_g11_m.30073	720	K	Puromycin-sensitive aminopeptidase OS=Arabidopsis thaliana OX=3702 GN=MPA1 PE=2 SV=1	MPA1	1	5.93666e-07	121.71	SILTDPSLDK(1)EFIAK	2	-0.27968	1
Peptidase family M1	0.160525	TRINITY_DN36042_c2_g1_m.30745	582	K	Aminopeptidase M1 OS=Arabidopsis thaliana OX=3702 GN=APM1 PE=1 SV=1	APM1	1	0.0133899	51.454	HAIEK(1)NYLSATDR	2	-1.6773	1
Peptidase family M1	0.160525	TRINITY_DN36042_c2_g1_m.30745	758	K	Aminopeptidase M1 OS=Arabidopsis thaliana OX=3702 GN=APM1 PE=1 SV=1	APM1	1	0.0360349	50.834	ESDLSQEK(1)TR	2	-4.7229	1
Peptidase family M1	0.160525	TRINITY_DN36042_c2_g1_m.30745	475	K	Aminopeptidase M1 OS=Arabidopsis thaliana OX=3702 GN=APM1 PE=1 SV=1	APM1	1	0.0416194	41.796	QK(1)GYPVVSVK	2	-3.6613	1
Peptidase family M1	0.160525	TRINITY_DN36042_c2_g1_m.30745	249	K	Aminopeptidase M1 OS=Arabidopsis thaliana OX=3702 GN=APM1 PE=1 SV=1	APM1	1	0.000236124	137.84	VYGQVGK(1)ANQGK	2	-1.1682	1
Ribosomal Proteins L2, RNA binding domain	0.0589709	TRINITY_DN31282_c0_g3_m.17942	99	K	"50S ribosomal protein L2, chloroplastic OS=Morus indica OX=248361 GN=rpl2-A PE=3 SV=1"	rpl2-A	1	1.11803e-06	140.01	NAYICLIHYGGGEK(1)R	2	4.4461	1
Ribosomal Proteins L2, RNA binding domain	0.0589709	TRINITY_DN31282_c0_g3_m.17942	7	K	"50S ribosomal protein L2, chloroplastic OS=Morus indica OX=248361 GN=rpl2-A PE=3 SV=1"	rpl2-A	1	0.00739158	40.533	AIHLYK(1)TSTPSTR	2	-0.34202	1
Ribosomal Proteins L2, RNA binding domain	0.0589709	TRINITY_DN29631_c0_g1_m.14507	219	K	60S ribosomal protein L8 OS=Solanum lycopersicum OX=4081 GN=RPL8 PE=2 SV=1	RPL8	1	0.00158334	89.123	AGNAYHK(1)FR	2	-2.4244	1
Ribosomal Proteins L2, RNA binding domain	0.0589709	TRINITY_DN29631_c0_g1_m.14507	73	K	60S ribosomal protein L8 OS=Solanum lycopersicum OX=4081 GN=RPL8 PE=2 SV=1	RPL8	1	2.31017e-05	91.032	NGYLK(1)GVVTDVIHDPGR	2	2.7909	1
Ribosomal Proteins L2, RNA binding domain	0.0589709	TRINITY_DN29631_c0_g1_m.14507	287	K	60S ribosomal protein L8 OS=Solanum lycopersicum OX=4081 GN=RPL8 PE=2 SV=1	RPL8	0.997914	0.00112664	115.04	GQAAATAAK(0.998)ADK(0.002)A	2	-0.98403	1
Ribosomal Proteins L2, RNA binding domain	0.0589709	TRINITY_DN29631_c0_g1_m.14507	48	K	60S ribosomal protein L8 OS=Solanum lycopersicum OX=4081 GN=RPL8 PE=2 SV=1	RPL8	1	4.91897e-07	151.66	GAGSVFK(1)SHTHHR	2	-0.97018	3
Cellulase (glycosyl hydrolase family 5)	0.335536	TRINITY_DN25299_c0_g1_m.7203	466	K	Glycosyl hydrolase 5 family protein OS=Chamaecyparis obtusa OX=13415 PE=1 SV=1		1	0.00797986	62.705	WETISDSK(1)LHLAAK	2	2.274	1
Cellulase (glycosyl hydrolase family 5)	0.335536	TRINITY_DN18648_c0_g2_m.2196	354	K	"Glucan 1,3-beta-glucosidase OS=Candida albicans (strain SC5314 / ATCC MYA-2876) OX=237561 GN=XOG1 PE=1 SV=5"	XOG1	1	0.0123505	52.591	YYK(1)EGYDAVR	2	-1.1589	1
Glycosyl hydrolases family 32 N-terminal domain	0.335536	TRINITY_DN31918_c0_g1_m.19381	318	K	"Beta-fructofuranosidase, insoluble isoenzyme CWINV1 OS=Arabidopsis thaliana OX=3702 GN=CWINV1 PE=1 SV=1"	CWINV1	1	0.00389677	70.389	YYAAK(1)TFFDSAK	2	-0.9405	1
Glycosyl hydrolases family 32 N-terminal domain	0.335536	TRINITY_DN31918_c0_g1_m.19381	220	K	"Beta-fructofuranosidase, insoluble isoenzyme CWINV1 OS=Arabidopsis thaliana OX=3702 GN=CWINV1 PE=1 SV=1"	CWINV1	1	0.0222639	64.064	SK(1)DFLHWVK	2	-5.5275	1
Glycosyl hydrolases family 32 N-terminal domain	0.335536	TRINITY_DN31918_c0_g1_m.19381	313	K	"Beta-fructofuranosidase, insoluble isoenzyme CWINV1 OS=Arabidopsis thaliana OX=3702 GN=CWINV1 PE=1 SV=1"	CWINV1	1	0.0117091	69.716	YDYGK(1)YYAAK	2	-2.1348	1
Glycosyl hydrolases family 32 N-terminal domain	0.335536	TRINITY_DN34549_c1_g1_m.26121	472	K	"Beta-fructofuranosidase, soluble isoenzyme I OS=Daucus carota OX=4039 GN=INV*DC4 PE=1 SV=2"	INV*DC4	1	0.0220206	51.829	QVYGNQVPVLDGEK(1)LSMR	2	0.88519	1
Glycosyl hydrolases family 32 N-terminal domain	0.335536	TRINITY_DN34549_c1_g1_m.26121	503	K	"Beta-fructofuranosidase, soluble isoenzyme I OS=Daucus carota OX=4039 GN=INV*DC4 PE=1 SV=2"	INV*DC4	1	9.98318e-06	104.39	IYPTK(1)AIYGAAR	2	-2.2959	1
Glycosyl hydrolases family 32 N-terminal domain	0.335536	TRINITY_DN34549_c1_g1_m.26121	286	K	"Beta-fructofuranosidase, soluble isoenzyme I OS=Daucus carota OX=4039 GN=INV*DC4 PE=1 SV=2"	INV*DC4	1	0.00153247	217.12	YYASK(1)TFYDQHK	2	2.8858	2
Glycosyl hydrolases family 32 N-terminal domain	0.335536	TRINITY_DN34549_c1_g1_m.26121	167	K	"Beta-fructofuranosidase, soluble isoenzyme I OS=Daucus carota OX=4039 GN=INV*DC4 PE=1 SV=2"	INV*DC4	1	3.164e-05	129.69	DPTGAWIGPDGK(1)WR	2	-2.4527	1
Glycosyl hydrolases family 32 N-terminal domain	0.335536	TRINITY_DN34549_c1_g1_m.26121	293	K	"Beta-fructofuranosidase, soluble isoenzyme I OS=Daucus carota OX=4039 GN=INV*DC4 PE=1 SV=2"	INV*DC4	1	0.00285422	79.809	TFYDQHK(1)K	2	-1.8547	1
6-phosphogluconate dehydrogenase, C-terminal domain	0.0589709	TRINITY_DN31517_c0_g1_m.18454	42	K	"6-phosphogluconate dehydrogenase, decarboxylating 2 OS=Arabidopsis thaliana OX=3702 GN=PGD2 PE=1 SV=1"	PGD2	1	0.0017205	78.932	TTSK(1)VDETVER	2	-4.0981	2
6-phosphogluconate dehydrogenase, C-terminal domain	0.0589709	TRINITY_DN31517_c0_g1_m.18454	481	K	"6-phosphogluconate dehydrogenase, decarboxylating 2 OS=Arabidopsis thaliana OX=3702 GN=PGD2 PE=1 SV=1"	PGD2	1	0.0225101	53.028	EGSFHTEWFK(1)IAK	2	-1.403	1
6-phosphogluconate dehydrogenase, C-terminal domain	0.0589709	TRINITY_DN31517_c0_g1_m.18454	312	K	"6-phosphogluconate dehydrogenase, decarboxylating 2 OS=Arabidopsis thaliana OX=3702 GN=PGD2 PE=1 SV=1"	PGD2	1	1.9193e-11	214.32	VFK(1)SGGFGDVLTEQEVDK	2	4.2159	1
6-phosphogluconate dehydrogenase, C-terminal domain	0.0589709	TRINITY_DN31517_c0_g1_m.18454	260	K	"6-phosphogluconate dehydrogenase, decarboxylating 2 OS=Arabidopsis thaliana OX=3702 GN=PGD2 PE=1 SV=1"	PGD2	0.999981	0.030948	50.641	DDKGDGYLVDK(1)VLDK	2	0.69967	1
6-phosphogluconate dehydrogenase, C-terminal domain	0.0589709	TRINITY_DN31229_c0_g1_m.17831	42	K	"6-phosphogluconate dehydrogenase, decarboxylating 1, chloroplastic OS=Arabidopsis thaliana OX=3702 GN=PGD1 PE=1 SV=1"	PGD1	1	0.000485831	117.99	TTSK(1)VDETVDR	2	-1.973	1
6-phosphogluconate dehydrogenase, C-terminal domain	0.0589709	TRINITY_DN31229_c0_g1_m.17831	482	K	"6-phosphogluconate dehydrogenase, decarboxylating 1, chloroplastic OS=Arabidopsis thaliana OX=3702 GN=PGD1 PE=1 SV=1"	PGD1	1	2.2434e-09	160.52	IDRPGAFHTEWTK(1)LAR	3	-2.1429	1
6-phosphogluconate dehydrogenase, C-terminal domain	0.0589709	TRINITY_DN31229_c0_g1_m.17831	248	K	"6-phosphogluconate dehydrogenase, decarboxylating 1, chloroplastic OS=Arabidopsis thaliana OX=3702 GN=PGD1 PE=1 SV=1"	PGD1	1	0.0418026	51.569	VK(1)DEHGDGELVDK	3	-4.1606	1
Putative GTPase activating protein for Arf	0.256223	TRINITY_DN32565_c1_g4_m.20842	91	K	Probable ADP-ribosylation factor GTPase-activating protein AGD8 OS=Arabidopsis thaliana OX=3702 GN=AGD8 PE=1 SV=1	AGD8	1	1.16792e-06	87.573	AQVFFK(1)QHGWTDGGK	2	4.1045	1
Putative GTPase activating protein for Arf	0.256223	TRINITY_DN32565_c1_g4_m.20842	157	K	Probable ADP-ribosylation factor GTPase-activating protein AGD8 OS=Arabidopsis thaliana OX=3702 GN=AGD8 PE=1 SV=1	AGD8	1	0.00406657	58.889	TSEAPK(1)ENSLSR	2	-1.699	1
Putative GTPase activating protein for Arf	0.256223	TRINITY_DN34560_c2_g1_m.26158	114	K	Probable ADP-ribosylation factor GTPase-activating protein AGD14 OS=Arabidopsis thaliana OX=3702 GN=AGD14 PE=1 SV=2	AGD14	1	0.00614347	59.645	DFIK(1)HVYVDR	2	-2.0842	1
Putative GTPase activating protein for Arf	0.256223	TRINITY_DN34560_c2_g1_m.26158	68	K	Probable ADP-ribosylation factor GTPase-activating protein AGD14 OS=Arabidopsis thaliana OX=3702 GN=AGD14 PE=1 SV=2	AGD14	0.999838	0.000242196	42.072	SVSMAK(1)FTSQEVTALQEGGNKR	3	-1.5204	1
Putative GTPase activating protein for Arf	0.256223	TRINITY_DN34560_c2_g1_m.26158	10	K	Probable ADP-ribosylation factor GTPase-activating protein AGD14 OS=Arabidopsis thaliana OX=3702 GN=AGD14 PE=1 SV=2	AGD14	1	0.0375541	78.816	VKEDEK(1)NER	2	-1.3006	1
Putative GTPase activating protein for Arf	0.256223	TRINITY_DN28292_c0_g2_m.12011	67	K	ADP-ribosylation factor GTPase-activating protein AGD5 OS=Arabidopsis thaliana OX=3702 GN=AGD5 PE=1 SV=1	AGD5	1	0.0337732	46.447	SLGVHISK(1)VR	2	-4.8883	1
Catalase	0.0589709	TRINITY_DN34519_c3_g1_m.26036	163	K	Catalase isozyme 1 OS=Gossypium hirsutum OX=3635 GN=CAT1 PE=2 SV=2	CAT1	0.978452	0.00161408	56.943	FPDMVHSLK(0.022)PNPK(0.978)SHIQENWR	3	-3.0638	1
Catalase	0.0589709	TRINITY_DN34519_c3_g1_m.26035	243	K	Catalase isozyme 1 OS=Gossypium hirsutum OX=3635 GN=CAT1 PE=2 SV=2	CAT1	1	0.000744362	95.138	HAEK(1)FPLPPAIINGR	2	-0.6441	2
Catalase	0.0589709	TRINITY_DN34519_c3_g1_m.26035	319	K	Catalase isozyme 1 OS=Gossypium hirsutum OX=3635 GN=CAT1 PE=2 SV=2	CAT1	1	0.02066	76.605	SLGQK(1)VASR	2	-5.359	1
Catalase	0.0589709	TRINITY_DN34519_c3_g1_m.26035	53	K	Catalase isozyme 1 OS=Gossypium hirsutum OX=3635 GN=CAT1 PE=2 SV=2	CAT1	1	4.61418e-12	236.75	HMEGSGVNTYTLINK(1)AGK	2	1.7779	1
Catalase	0.0589709	TRINITY_DN34519_c3_g1_m.26035	71	K	Catalase isozyme 1 OS=Gossypium hirsutum OX=3635 GN=CAT1 PE=2 SV=2	CAT1	1	6.20624e-09	150.93	FHWKPTCGVK(1)SLLEDEAIR	3	-2.8499	1
Catalase	0.0589709	TRINITY_DN34519_c3_g1_m.26035	61	K	Catalase isozyme 1 OS=Gossypium hirsutum OX=3635 GN=CAT1 PE=2 SV=2	CAT1	1	0.00055803	105.04	AHYVK(1)FHWK	2	-3.357	5
Catalase	0.0589709	TRINITY_DN34519_c3_g1_m.26035	65	K	Catalase isozyme 1 OS=Gossypium hirsutum OX=3635 GN=CAT1 PE=2 SV=2	CAT1	1	6.95609e-06	146.27	FHWK(1)PTCGVK	2	-3.4618	1
Catalase	0.0589709	TRINITY_DN34519_c3_g1_m.26035	262	K	Catalase isozyme 1 OS=Gossypium hirsutum OX=3635 GN=CAT1 PE=2 SV=2	CAT1	1	0.000482488	85.821	TIPK(1)EDNFTQAGIR	2	0.88692	1
Glucosamine-6-phosphate isomerases/6-phosphogluconolactonase	0.0218007	TRINITY_DN28000_c0_g1_m.11468	248	K	"Probable 6-phosphogluconolactonase 4, chloroplastic OS=Oryza sativa subsp. indica OX=39946 GN=OsI_031067 PE=3 SV=2"	OsI_031067	0.999974	7.23184e-06	149.58	WVTFIK(1)DSPKPPPER	2	4.91	1
Glucosamine-6-phosphate isomerases/6-phosphogluconolactonase	0.0218007	TRINITY_DN28000_c0_g1_m.11468	157	K	"Probable 6-phosphogluconolactonase 4, chloroplastic OS=Oryza sativa subsp. indica OX=39946 GN=OsI_031067 PE=3 SV=2"	OsI_031067	1	2.36178e-08	207.06	DHEDSNYK(1)LAYDGFLSK	2	4.8422	1
Glucosamine-6-phosphate isomerases/6-phosphogluconolactonase	0.0218007	TRINITY_DN28000_c0_g1_m.11468	82	K	"Probable 6-phosphogluconolactonase 4, chloroplastic OS=Oryza sativa subsp. indica OX=39946 GN=OsI_031067 PE=3 SV=2"	OsI_031067	1	8.02322e-09	115.24	KVEVFNSK(1)DDLAVQLAK	2	3.6911	1
Glucosamine-6-phosphate isomerases/6-phosphogluconolactonase	0.0218007	TRINITY_DN26868_c0_g1_m.9515	64	K	Probable 6-phosphogluconolactonase 2 OS=Oryza sativa subsp. japonica OX=39947 GN=Os07g0604000 PE=2 SV=1	Os07g0604000	1	0.00022605	171.34	NHADSNYK(1)LAK	2	0.35425	1
Glucosamine-6-phosphate isomerases/6-phosphogluconolactonase	0.0218007	TRINITY_DN26868_c0_g1_m.9515	216	K	Probable 6-phosphogluconolactonase 2 OS=Oryza sativa subsp. japonica OX=39947 GN=Os07g0604000 PE=2 SV=1	Os07g0604000	1	0.0147663	74.524	GK(1)LVWFLDRPAASK	2	-1.2362	1
FAD binding domain	0.106501	TRINITY_DN32795_c0_g1_m.21386	427	K	NADPH--cytochrome P450 reductase OS=Vigna radiata var. radiata OX=3916 PE=1 SV=1		1	0.0175673	50.09	FLSSPQGK(1)DEYSK	2	-0.55644	1
FAD binding domain	0.106501	TRINITY_DN32795_c0_g1_m.21386	192	K	NADPH--cytochrome P450 reductase OS=Vigna radiata var. radiata OX=3916 PE=1 SV=1		1	0.000333106	138.26	QYEHFNK(1)IGK	2	-1.0305	1
FAD binding domain	0.106501	TRINITY_DN34083_c2_g1_m.24840	264	K	NADPH--cytochrome P450 reductase OS=Catharanthus roseus OX=4058 GN=CPR PE=2 SV=1	CPR	1	0.000106629	131.22	QYEHFNK(1)VAK	2	-0.90389	1
Galactose binding lectin domain	0.0114139	TRINITY_DN35748_c1_g1_m.29761	92	K	Beta-galactosidase 9 OS=Arabidopsis thaliana OX=3702 GN=BGAL9 PE=2 SV=1	BGAL9	1	0.00112723	215.84	TDNTPFK(1)EEMQR	2	-0.76393	2
Galactose binding lectin domain	0.0114139	TRINITY_DN35748_c1_g1_m.29761	43	K	Beta-galactosidase 9 OS=Arabidopsis thaliana OX=3702 GN=BGAL9 PE=2 SV=1	BGAL9	1	0.0141148	66.087	YDIVK(1)FIR	2	-5.5009	1
Galactose binding lectin domain	0.0114139	TRINITY_DN35748_c1_g1_m.29761	638	K	Beta-galactosidase 9 OS=Arabidopsis thaliana OX=3702 GN=BGAL9 PE=2 SV=1	BGAL9	1	0.00486319	67.881	YWTLVAPK(1)DGCR	2	-0.13063	1
Galactose binding lectin domain	0.0114139	TRINITY_DN34226_c0_g1_m.25216	736	K	Beta-galactosidase 3 OS=Arabidopsis thaliana OX=3702 GN=BGAL3 PE=2 SV=1	BGAL3	1	0.00343863	55.604	PSK(1)CQTDCGGPTQR	2	-0.2089	1
Galactose binding lectin domain	0.0114139	TRINITY_DN31691_c0_g1_m.18855	150	K	Beta-galactosidase 1 OS=Arabidopsis thaliana OX=3702 GN=BGAL1 PE=2 SV=1	BGAL1	1	0.0391143	51.531	TDNGPFK(1)EQMEK	2	-1.0639	1
Galactose binding lectin domain	0.0114139	TRINITY_DN34694_c0_g2_m.26567	149	K	Beta-galactosidase 8 OS=Arabidopsis thaliana OX=3702 GN=BGAL8 PE=2 SV=2	BGAL8	1	0.0206407	66.664	TDNEPFK(1)AEMK	2	-0.75272	1
Galactose binding lectin domain	0.0114139	TRINITY_DN34694_c0_g2_m.26567	687	K	Beta-galactosidase 8 OS=Arabidopsis thaliana OX=3702 GN=BGAL8 PE=2 SV=2	BGAL8	1	0.00753601	60.589	GPFNANK(1)CHK	2	-0.88941	1
Galactose binding lectin domain	0.0114139	TRINITY_DN34694_c0_g2_m.26567	96	K	Beta-galactosidase 8 OS=Arabidopsis thaliana OX=3702 GN=BGAL8 PE=2 SV=2	BGAL8	1	0.00106166	96.946	GQYDFEGGK(1)DLVR	2	-2.5075	1
Threonyl and Alanyl tRNA synthetase second additional domain	0.0114405	TRINITY_DN33881_c1_g1_m.24275	136	K	"Threonine--tRNA ligase, chloroplastic/mitochondrial 2 OS=Arabidopsis thaliana OX=3702 GN=EMB2761 PE=2 SV=1"	EMB2761	1	0.0137694	83.623	LEPK(1)TDENSEK	2	-1.8254	1
Threonyl and Alanyl tRNA synthetase second additional domain	0.0114405	TRINITY_DN33881_c1_g1_m.24275	325	K	"Threonine--tRNA ligase, chloroplastic/mitochondrial 2 OS=Arabidopsis thaliana OX=3702 GN=EMB2761 PE=2 SV=1"	EMB2761	1	0.030813	46.447	AYLHFK(1)EEAK	2	-2.9017	1
Threonyl and Alanyl tRNA synthetase second additional domain	0.0114405	TRINITY_DN33881_c1_g1_m.24275	218	K	"Threonine--tRNA ligase, chloroplastic/mitochondrial 2 OS=Arabidopsis thaliana OX=3702 GN=EMB2761 PE=2 SV=1"	EMB2761	1	0.0100332	85.813	IIGK(1)NLPLVR	2	-5.1958	1
Threonyl and Alanyl tRNA synthetase second additional domain	0.0114405	TRINITY_DN33881_c1_g1_m.24275	143	K	"Threonine--tRNA ligase, chloroplastic/mitochondrial 2 OS=Arabidopsis thaliana OX=3702 GN=EMB2761 PE=2 SV=1"	EMB2761	1	0.00180208	62.969	TDENSEK(1)ER	2	-2.455	1
Threonyl and Alanyl tRNA synthetase second additional domain	0.0114405	TRINITY_DN33606_c0_g1_m.23522	87	K	Alanine--tRNA ligase OS=Arabidopsis thaliana OX=3702 GN=ALATS PE=1 SV=3	ALATS	1	0.000866614	116.13	FFEDK(1)NHVYWK	2	0.22421	1
Threonyl and Alanyl tRNA synthetase second additional domain	0.0114405	TRINITY_DN33606_c0_g1_m.23522	347	K	Alanine--tRNA ligase OS=Arabidopsis thaliana OX=3702 GN=ALATS PE=1 SV=3	ALATS	1	0.000996052	198.33	PYSGK(1)VGSDDVDR	2	-1.5048	1
Threonyl and Alanyl tRNA synthetase second additional domain	0.0114405	TRINITY_DN35775_c0_g1_m.29854	702	K	"Alanine--tRNA ligase, chloroplastic/mitochondrial OS=Populus trichocarpa OX=3694 GN=POPTRDRAFT_821063 PE=3 SV=1"	POPTRDRAFT_821063	1	1.59318e-05	132.9	VHHTATHLLQSALK(1)K	2	-0.014452	1
Threonyl and Alanyl tRNA synthetase second additional domain	0.0114405	TRINITY_DN35775_c0_g1_m.29854	970	K	"Alanine--tRNA ligase, chloroplastic/mitochondrial OS=Populus trichocarpa OX=3694 GN=POPTRDRAFT_821063 PE=3 SV=1"	POPTRDRAFT_821063	1	0.00611182	68.49	FIGPIAK(1)FCGGGGGGR	2	-4.477	1
Threonyl and Alanyl tRNA synthetase second additional domain	0.0114405	TRINITY_DN35775_c0_g1_m.29854	102	K	"Alanine--tRNA ligase, chloroplastic/mitochondrial OS=Populus trichocarpa OX=3694 GN=POPTRDRAFT_821063 PE=3 SV=1"	POPTRDRAFT_821063	1	0.00180064	72.031	STSASVQPVTEK(1)LEENEK	2	0.17863	1
Threonyl and Alanyl tRNA synthetase second additional domain	0.0114405	TRINITY_DN35775_c0_g1_m.29854	108	K	"Alanine--tRNA ligase, chloroplastic/mitochondrial OS=Populus trichocarpa OX=3694 GN=POPTRDRAFT_821063 PE=3 SV=1"	POPTRDRAFT_821063	1	0.0122557	58.286	LEENEK(1)SK	2	-4.3954	1
Sec23/Sec24 trunk domain	0.0708786	TRINITY_DN33639_c1_g1_m.23601	328	K	Protein transport protein SEC23 OS=Ustilago maydis (strain 521 / FGSC 9021) OX=237631 GN=SEC23 PE=3 SV=1	SEC23	0.999996	0.00881847	58.313	DLDKDSATHFHK(1)AVK	3	-2.6621	1
Sec23/Sec24 trunk domain	0.0708786	TRINITY_DN33581_c0_g1_m.23450	317	K	Protein transport protein SEC24 OS=Komagataella pastoris OX=4922 GN=SEC24 PE=3 SV=1	SEC24	1	0.0398032	40.224	YGEQYASK(1)GEDADR	2	-0.16951	1
Sec23/Sec24 trunk domain	0.0708786	TRINITY_DN35904_c1_g1_m.30266	675	K	Protein transport protein Sec24-like At4g32640 OS=Arabidopsis thaliana OX=3702 GN=At4g32640 PE=3 SV=3	At4g32640	1	0.00102148	126.29	ANVSAGEK(1)EAHK	2	-2.1114	1
UBA/TS-N domain	0.000142471	TRINITY_DN21440_c0_g1_m.3511	16	K	Ubiquitin-conjugating enzyme E2 27 OS=Arabidopsis thaliana OX=3702 GN=UBC27 PE=2 SV=1	UBC27	1	4.46232e-05	110.58	ELQECSK(1)DVEGSGIR	2	-0.28215	1
UBA/TS-N domain	0.000142471	TRINITY_DN31050_c0_g1_m.17439	102	K	SNF1-related protein kinase catalytic subunit alpha KIN10 OS=Arabidopsis thaliana OX=3702 GN=KIN10 PE=1 SV=3	KIN10	1	0.000811496	99.589	IAEHALTGHK(1)VAIK	2	-0.4732	2
UBA/TS-N domain	0.000142471	TRINITY_DN26556_c0_g1_m.9008	63	K	UBX domain-containing protein 6 OS=Homo sapiens OX=9606 GN=UBXN6 PE=1 SV=1	UBXN6	1	0.00355395	129.72	TESDLHTK(1)R	2	-2.5349	1
UBA/TS-N domain	0.000142471	TRINITY_DN26556_c0_g1_m.9008	342	K	UBX domain-containing protein 6 OS=Homo sapiens OX=9606 GN=UBXN6 PE=1 SV=1	UBXN6	1	0.0112225	60.709	NPDEEK(1)FR	2	-2.0474	1
UBA/TS-N domain	0.000142471	TRINITY_DN26556_c0_g1_m.9008	314	K	UBX domain-containing protein 6 OS=Homo sapiens OX=9606 GN=UBXN6 PE=1 SV=1	UBXN6	1	0.00682793	76.605	QNHK(1)DDDAR	2	-3.3809	1
UBA/TS-N domain	0.000142471	TRINITY_DN28660_c0_g1_m.12683	9	K	Ubiquitin receptor RAD23b OS=Arabidopsis thaliana OX=3702 GN=RAD23B PE=1 SV=3	RAD23B	1	9.4936e-05	142.56	TLK(1)GSHFEIR	2	-4.47	1
UBA/TS-N domain	0.000142471	TRINITY_DN28660_c0_g1_m.12683	54	K	Ubiquitin receptor RAD23b OS=Arabidopsis thaliana OX=3702 GN=RAD23B PE=1 SV=3	RAD23B	1	0.0042411	79.311	VLK(1)DETTLIENK	2	-3.9625	1
UBA/TS-N domain	0.000142471	TRINITY_DN34112_c0_g1_m.24908	316	K	NEDD8 ultimate buster 1 OS=Mus musculus OX=10090 GN=Nub1 PE=1 SV=2	Nub1	1	0.0129717	56.014	EHEAK(1)QALR	2	-2.1265	1
UBA/TS-N domain	0.000142471	TRINITY_DN32023_c0_g1_m.19606	342	K	Ubiquitin carboxyl-terminal hydrolase 14 OS=Arabidopsis thaliana OX=3702 GN=UBP14 PE=1 SV=1	UBP14	1	0.00111312	105.04	YYK(1)NQTLK	2	-2.51	1
UBA/TS-N domain	0.000142471	TRINITY_DN32023_c0_g1_m.19606	26	K	Ubiquitin carboxyl-terminal hydrolase 14 OS=Arabidopsis thaliana OX=3702 GN=UBP14 PE=1 SV=1	UBP14	1	0.000579192	84.999	IYK(1)QECCLSFDTPK	2	4.6972	1
UBA/TS-N domain	0.000142471	TRINITY_DN36385_c0_g1_m.32044	3558	K	E3 ubiquitin-protein ligase UPL1 OS=Arabidopsis thaliana OX=3702 GN=UPL1 PE=1 SV=3	UPL1	0.999989	0.000794611	59.77	HILYEK(1)NQVTDYELKPGGR	3	-1.0379	1
UBA/TS-N domain	0.000142471	TRINITY_DN36391_c0_g1_m.32075	3511	K	E3 ubiquitin-protein ligase UPL2 OS=Arabidopsis thaliana OX=3702 GN=UPL2 PE=1 SV=3	UPL2	1	0.00107362	67.887	VTEDNK(1)HQYVDLVAEHR	3	-3.2708	1
UBA/TS-N domain	0.000142471	TRINITY_DN36391_c0_g1_m.32075	2040	K	E3 ubiquitin-protein ligase UPL2 OS=Arabidopsis thaliana OX=3702 GN=UPL2 PE=1 SV=3	UPL2	1	9.51069e-07	105.78	ALELVSK(1)EHVHSADSNTGK	3	-2.3351	1
Villin headpiece domain	0.0589709	TRINITY_DN34829_c0_g1_m.26947	738	K	Villin-4 OS=Arabidopsis thaliana OX=3702 GN=VLN4 PE=1 SV=1	VLN4	0.999855	0.0327019	46.768	LTLVK(1)NGGTPVTEKPK	2	1.5541	1
Villin headpiece domain	0.0589709	TRINITY_DN34829_c0_g1_m.26947	207	K	Villin-4 OS=Arabidopsis thaliana OX=3702 GN=VLN4 PE=1 SV=1	VLN4	1	1.25844e-06	86.135	DTYHHGK(1)CDVAAVEDGK	2	-0.44848	2
Villin headpiece domain	0.0589709	TRINITY_DN34829_c0_g1_m.26947	71	K	Villin-4 OS=Arabidopsis thaliana OX=3702 GN=VLN4 PE=1 SV=1	VLN4	1	0.00160385	40.372	HDIHYWLGK(1)DTSQDEAGTAAIK	3	-1.7692	1
Villin headpiece domain	0.0589709	TRINITY_DN34829_c0_g1_m.26947	138	K	Villin-4 OS=Arabidopsis thaliana OX=3702 GN=VLN4 PE=1 SV=1	VLN4	1	1.53247e-05	146.27	HVEAEEHK(1)TR	2	-1.849	2
Villin headpiece domain	0.0589709	TRINITY_DN34829_c0_g1_m.26947	153	K	Villin-4 OS=Arabidopsis thaliana OX=3702 GN=VLN4 PE=1 SV=1	VLN4	1	1.09925e-05	101.82	HVVHVK(1)EVPFAR	2	-2.3692	3
Villin headpiece domain	0.0589709	TRINITY_DN34829_c0_g1_m.26947	175	K	Villin-4 OS=Arabidopsis thaliana OX=3702 GN=VLN4 PE=1 SV=1	VLN4	1	4.32765e-07	126.17	NK(1)IFQFNGYNSSIQER	2	4.442	1
Villin headpiece domain	0.0589709	TRINITY_DN34829_c0_g1_m.26947	247	K	Villin-4 OS=Arabidopsis thaliana OX=3702 GN=VLN4 PE=1 SV=1	VLN4	0.999237	0.0075217	66.619	K(0.001)TSSDEDK(0.999)TVDSHTTK	3	-1.5609	1
Villin headpiece domain	0.0589709	TRINITY_DN34829_c0_g1_m.26947	404	K	Villin-4 OS=Arabidopsis thaliana OX=3702 GN=VLN4 PE=1 SV=1	VLN4	1	0.021961	76.563	VNGQEK(1)ILLPASDQSK	2	4.5982	1
Villin headpiece domain	0.0589709	TRINITY_DN34489_c1_g4_m.25957	321	K	Villin-2 OS=Arabidopsis thaliana OX=3702 GN=VLN2 PE=1 SV=2	VLN2	1	0.000198078	63.79	AATQTAEEFVASQNRPK(1)ATR	3	-2.3951	1
Villin headpiece domain	0.0589709	TRINITY_DN34489_c1_g4_m.25957	175	K	Villin-2 OS=Arabidopsis thaliana OX=3702 GN=VLN2 PE=1 SV=2	VLN2	1	0.00525954	93.772	NK(1)IYQFNGANSNIQER	2	3.8529	2
Villin headpiece domain	0.0589709	TRINITY_DN34489_c1_g4_m.25957	963	K	Villin-2 OS=Arabidopsis thaliana OX=3702 GN=VLN2 PE=1 SV=2	VLN2	1	0.00699006	92.677	WK(1)QDMQK	2	-2.3854	1
2Fe-2S iron-sulfur cluster binding domain	0.0148346	TRINITY_DN24122_c0_g1_m.5787	133	K	"Photosynthetic NDH subunit of subcomplex B 3, chloroplastic OS=Arabidopsis thaliana OX=3702 GN=PNSB3 PE=2 SV=1"	PNSB3	1	0.00394546	63.301	TACGGQK(1)LR	2	-1.4249	1
2Fe-2S iron-sulfur cluster binding domain	0.0148346	TRINITY_DN31563_c0_g1_m.18549	708	K	"NADH dehydrogenase [ubiquinone] iron-sulfur protein 1, mitochondrial OS=Solanum tuberosum OX=4113 PE=2 SV=1"		0.972401	0.00461604	79.235	EPATFSPSLK(0.028)PK(0.972)VDQK	2	1.2727	1
2Fe-2S iron-sulfur cluster binding domain	0.0148346	TRINITY_DN31563_c0_g1_m.18549	284	K	"NADH dehydrogenase [ubiquinone] iron-sulfur protein 1, mitochondrial OS=Solanum tuberosum OX=4113 PE=2 SV=1"		1	0.011904	75.682	PFAFK(1)AR	2	-7.8067	1
2Fe-2S iron-sulfur cluster binding domain	0.0148346	TRINITY_DN25446_c0_g1_m.7395	162	K	"Photosynthetic NDH subunit of subcomplex B 3, chloroplastic OS=Arabidopsis thaliana OX=3702 GN=PNSB3 PE=2 SV=1"	PNSB3	1	0.0147299	51.864	ENSGK(1)VVVQR	2	-2.4609	1
2Fe-2S iron-sulfur cluster binding domain	0.0148346	TRINITY_DN25446_c0_g1_m.7395	157	K	"Photosynthetic NDH subunit of subcomplex B 3, chloroplastic OS=Arabidopsis thaliana OX=3702 GN=PNSB3 PE=2 SV=1"	PNSB3	1	0.0109459	47.57	LACQTIVGNK(1)ENSGK	2	-1.1818	1
2Fe-2S iron-sulfur cluster binding domain	0.0148346	TRINITY_DN23650_c0_g1_m.5334	151	K	"Ferredoxin, chloroplastic OS=Capsicum annuum OX=4072 GN=AP1 PE=1 SV=1"	AP1	1	0.000108507	183.13	AGSCSSCAGK(1)VK	2	2.297	1
2Fe-2S iron-sulfur cluster binding domain	0.0148346	TRINITY_DN26155_c0_g1_m.8412	243	K	"Succinate dehydrogenase [ubiquinone] iron-sulfur subunit 2, mitochondrial OS=Arabidopsis thaliana OX=3702 GN=SDH2-2 PE=1 SV=2"	SDH2-2	1	0.000288259	87.895	LESINDEFK(1)LYR	2	-0.97275	1
2Fe-2S iron-sulfur cluster binding domain	0.0148346	TRINITY_DN26155_c0_g1_m.8412	68	K	"Succinate dehydrogenase [ubiquinone] iron-sulfur subunit 2, mitochondrial OS=Arabidopsis thaliana OX=3702 GN=SDH2-2 PE=1 SV=2"	SDH2-2	1	2.14587e-08	142.73	WNPDKPGKPELQDYK(1)IDLK	3	-1.6489	1
Phosphoinositide-specific phospholipase C, efhand-like	0.0218007	TRINITY_DN33651_c5_g1_m.23644	533	K	Phosphoinositide phospholipase C 2 OS=Arabidopsis thaliana OX=3702 GN=PLC2 PE=1 SV=1	PLC2	1	0.0223632	56.202	TGPHNEVFDPK(1)AK	2	-0.58781	1
Phosphoinositide-specific phospholipase C, efhand-like	0.0218007	TRINITY_DN33651_c5_g1_m.23644	449	K	Phosphoinositide phospholipase C 2 OS=Arabidopsis thaliana OX=3702 GN=PLC2 PE=1 SV=1	PLC2	1	0.00845486	59.645	AIETHGK(1)DIVR	2	-1.1071	1
Phosphoinositide-specific phospholipase C, efhand-like	0.0218007	TRINITY_DN34964_c6_g1_m.27354	457	K	Phosphoinositide phospholipase C 4 OS=Arabidopsis thaliana OX=3702 GN=PLC4 PE=2 SV=2	PLC4	1	0.000144495	76.009	KPEFLMHNQTLFDPK(1)VK	3	-0.66187	2
Glyceraldehyde 3-phosphate dehydrogenase, NAD binding domain	6.9818e-05	TRINITY_DN28329_c0_g1_m.12080	84	K	"Glyceraldehyde-3-phosphate dehydrogenase, cytosolic OS=Sinapis alba OX=3728 GN=GAPC PE=2 SV=2"	GAPC	1	0.00497085	89.123	HHELK(1)VK	2	-2.4867	1
Glyceraldehyde 3-phosphate dehydrogenase, NAD binding domain	6.9818e-05	TRINITY_DN28329_c0_g1_m.12080	89	K	"Glyceraldehyde-3-phosphate dehydrogenase, cytosolic OS=Sinapis alba OX=3728 GN=GAPC PE=2 SV=2"	GAPC	0.999996	0.000776316	121.71	VKDEK(1)TLLFGEK	2	0.91225	1
Glyceraldehyde 3-phosphate dehydrogenase, NAD binding domain	6.9818e-05	TRINITY_DN28329_c0_g1_m.12080	293	K	"Glyceraldehyde-3-phosphate dehydrogenase, cytosolic OS=Sinapis alba OX=3728 GN=GAPC PE=2 SV=2"	GAPC	1	1.4275e-10	313.04	QAIKEESEGK(1)LK	2	0.81236	4
Glyceraldehyde 3-phosphate dehydrogenase, NAD binding domain	6.9818e-05	TRINITY_DN28329_c0_g1_m.12080	79	K	"Glyceraldehyde-3-phosphate dehydrogenase, cytosolic OS=Sinapis alba OX=3728 GN=GAPC PE=2 SV=2"	GAPC	1	1.0189e-06	229.4	YDSVHGQWK(1)HHELK	2	-0.36217	3
Glyceraldehyde 3-phosphate dehydrogenase, NAD binding domain	6.9818e-05	TRINITY_DN30176_c2_g1_m.15598	271	K	Glyceraldehyde-3-phosphate dehydrogenase OS=Atriplex nummularia OX=3553 PE=2 SV=1		1	0.0046009	167.76	EESEGK(1)LK	2	-2.9302	2
Glyceraldehyde 3-phosphate dehydrogenase, NAD binding domain	6.9818e-05	TRINITY_DN30176_c2_g1_m.15598	67	K	Glyceraldehyde-3-phosphate dehydrogenase OS=Atriplex nummularia OX=3553 PE=2 SV=1		0.999998	6.43544e-12	233.03	VKDEK(1)TLLFGEKPVAVFGVR	3	-3.0238	2
Glyceraldehyde 3-phosphate dehydrogenase, NAD binding domain	6.9818e-05	TRINITY_DN30176_c2_g1_m.15598	265	K	Glyceraldehyde-3-phosphate dehydrogenase OS=Atriplex nummularia OX=3553 PE=2 SV=1		1	0.00610606	67.507	AAIK(1)EESEGK	2	-1.9579	1
Glyceraldehyde 3-phosphate dehydrogenase, NAD binding domain	6.9818e-05	TRINITY_DN30176_c2_g1_m.15598	217	K	Glyceraldehyde-3-phosphate dehydrogenase OS=Atriplex nummularia OX=3553 PE=2 SV=1		1	0.00409477	84.102	AASFNIIPSSTGAAK(1)AVGK	2	2.7623	1
Glyceraldehyde 3-phosphate dehydrogenase, NAD binding domain	6.9818e-05	TRINITY_DN30176_c2_g1_m.15598	57	K	Glyceraldehyde-3-phosphate dehydrogenase OS=Atriplex nummularia OX=3553 PE=2 SV=1		1	8.14218e-05	207.12	YDSVHGQWK(1)HFDLK	2	4.6373	2
Glyceraldehyde 3-phosphate dehydrogenase, NAD binding domain	6.9818e-05	TRINITY_DN30176_c2_g1_m.15598	229	K	Glyceraldehyde-3-phosphate dehydrogenase OS=Atriplex nummularia OX=3553 PE=2 SV=1		1	0.0026706	93.162	VLPSLNGK(1)LTGMAFR	2	0.00024547	2
Glyceraldehyde 3-phosphate dehydrogenase, NAD binding domain	6.9818e-05	TRINITY_DN30176_c2_g1_m.15598	253	K	Glyceraldehyde-3-phosphate dehydrogenase OS=Atriplex nummularia OX=3553 PE=2 SV=1		1	0.000515206	135.63	LEK(1)AATYEQIK	2	-2.4184	1
Glyceraldehyde 3-phosphate dehydrogenase, NAD binding domain	6.9818e-05	TRINITY_DN30176_c2_g1_m.15598	196	K	Glyceraldehyde-3-phosphate dehydrogenase OS=Atriplex nummularia OX=3553 PE=2 SV=1		1	0.000525848	135.63	TVDGPSSK(1)DWR	2	0.51294	1
Glyceraldehyde 3-phosphate dehydrogenase, NAD binding domain	6.9818e-05	TRINITY_DN30176_c2_g1_m.15598	62	K	Glyceraldehyde-3-phosphate dehydrogenase OS=Atriplex nummularia OX=3553 PE=2 SV=1		1	0.00600824	102.55	HFDLK(1)VK	2	-3.963	2
Glyceraldehyde 3-phosphate dehydrogenase, NAD binding domain	6.9818e-05	TRINITY_DN30176_c2_g1_m.15598	5	K	Glyceraldehyde-3-phosphate dehydrogenase OS=Atriplex nummularia OX=3553 PE=2 SV=1		1	0.027547	75.243	IK(1)IGINGFGR	2	-5.9923	1
Glyceraldehyde 3-phosphate dehydrogenase, NAD binding domain	6.9818e-05	TRINITY_DN29784_c0_g1_m.14771	141	K	"Glyceraldehyde-3-phosphate dehydrogenase GAPCP2, chloroplastic OS=Arabidopsis thaliana OX=3702 GN=GAPCP2 PE=2 SV=1"	GAPCP2	1	0.00361969	73.655	YDSTHGLFK(1)GTIR	3	-5.6534	1
Glyceraldehyde 3-phosphate dehydrogenase, NAD binding domain	6.9818e-05	TRINITY_DN29315_c0_g1_m.13895	159	K	"Glyceraldehyde-3-phosphate dehydrogenase B, chloroplastic OS=Pisum sativum OX=3888 GN=GAPB PE=1 SV=2"	GAPB	1	1.12139e-10	275.23	NASHLLK(1)YDSMLGTFK	2	2.5948	4
Glyceraldehyde 3-phosphate dehydrogenase, NAD binding domain	6.9818e-05	TRINITY_DN29315_c0_g1_m.13895	172	K	"Glyceraldehyde-3-phosphate dehydrogenase B, chloroplastic OS=Pisum sativum OX=3888 GN=GAPB PE=1 SV=2"	GAPB	0.999983	0.00739554	48.892	ADVK(1)IVDDTTISVDGKPIK	3	-5.9725	1
Glyceraldehyde 3-phosphate dehydrogenase, NAD binding domain	6.9818e-05	TRINITY_DN29315_c0_g1_m.13895	229	K	"Glyceraldehyde-3-phosphate dehydrogenase B, chloroplastic OS=Pisum sativum OX=3888 GN=GAPB PE=1 SV=2"	GAPB	1	0.0173494	60.709	HIQAGAK(1)K	2	-2.708	1
Glyceraldehyde 3-phosphate dehydrogenase, NAD binding domain	6.9818e-05	TRINITY_DN29315_c0_g1_m.13895	287	K	"Glyceraldehyde-3-phosphate dehydrogenase B, chloroplastic OS=Pisum sativum OX=3888 GN=GAPB PE=1 SV=2"	GAPB	1	1.12267e-13	144.55	VLDEEFGIVK(1)GTMTTTHSYTGDQR	3	-2.57	1
Glyceraldehyde 3-phosphate dehydrogenase, NAD binding domain	6.9818e-05	TRINITY_DN29315_c0_g1_m.13895	187	K	"Glyceraldehyde-3-phosphate dehydrogenase B, chloroplastic OS=Pisum sativum OX=3888 GN=GAPB PE=1 SV=2"	GAPB	1	0.00412318	89.123	PIK(1)VVSNR	2	-4.5093	1
Glyceraldehyde 3-phosphate dehydrogenase, NAD binding domain	6.9818e-05	TRINITY_DN29315_c0_g1_m.13895	168	K	"Glyceraldehyde-3-phosphate dehydrogenase B, chloroplastic OS=Pisum sativum OX=3888 GN=GAPB PE=1 SV=2"	GAPB	1	6.01869e-05	151.66	YDSMLGTFK(1)ADVK	2	-1.4311	3
Glyceraldehyde 3-phosphate dehydrogenase, NAD binding domain	6.9818e-05	TRINITY_DN29315_c0_g1_m.13895	184	K	"Glyceraldehyde-3-phosphate dehydrogenase B, chloroplastic OS=Pisum sativum OX=3888 GN=GAPB PE=1 SV=2"	GAPB	1	3.86074e-06	153.25	IVDDTTISVDGK(1)PIK	2	-1.8487	1
Glyceraldehyde 3-phosphate dehydrogenase, NAD binding domain	6.9818e-05	TRINITY_DN34445_c2_g9_m.25825	185	K	"Glyceraldehyde-3-phosphate dehydrogenase A, chloroplastic OS=Pisum sativum OX=3888 GN=GAPA PE=1 SV=2"	GAPA	1	0.0155607	150.21	HIQAGAK(1)K	2	-2.708	2
Glyceraldehyde 3-phosphate dehydrogenase, NAD binding domain	6.9818e-05	TRINITY_DN34445_c2_g9_m.25825	241	K	"Glyceraldehyde-3-phosphate dehydrogenase A, chloroplastic OS=Pisum sativum OX=3888 GN=GAPA PE=1 SV=2"	GAPA	1	5.87141e-06	83.474	FGIIK(1)GTMTTTHSYTGDQR	3	-2.2228	2
Glyceraldehyde 3-phosphate dehydrogenase, NAD binding domain	6.9818e-05	TRINITY_DN34445_c2_g9_m.25825	178	K	"Glyceraldehyde-3-phosphate dehydrogenase A, chloroplastic OS=Pisum sativum OX=3888 GN=GAPA PE=1 SV=2"	GAPA	1	0.000980831	167.76	EGAGK(1)HIQAGAK(1)K	2	-2.0138	2
Glyceraldehyde 3-phosphate dehydrogenase, NAD binding domain	6.9818e-05	TRINITY_DN34445_c2_g9_m.25825	295	K	"Glyceraldehyde-3-phosphate dehydrogenase A, chloroplastic OS=Pisum sativum OX=3888 GN=GAPA PE=1 SV=2"	GAPA	1	0.010284	67.903	GK(1)LNGIALR	2	-5.8446	1
Glyceraldehyde 3-phosphate dehydrogenase, NAD binding domain	6.9818e-05	TRINITY_DN34445_c2_g9_m.25825	236	K	"Glyceraldehyde-3-phosphate dehydrogenase A, chloroplastic OS=Pisum sativum OX=3888 GN=GAPA PE=1 SV=2"	GAPA	1	0.00542619	81.642	VLDQK(1)FGIIK	2	-4.861	1
PPIC-type PPIASE domain	0.0589709	TRINITY_DN23318_c0_g1_m.4994	190	K	"Rhodanese-like/PpiC domain-containing protein 12, chloroplastic OS=Arabidopsis thaliana OX=3702 GN=At5g19370 PE=1 SV=1"	At5g19370	1	6.81968e-08	151.08	EESLLK(1)DIQPEELHAR	2	3.442	1
PPIC-type PPIASE domain	0.0589709	TRINITY_DN23318_c0_g1_m.4994	207	K	"Rhodanese-like/PpiC domain-containing protein 12, chloroplastic OS=Arabidopsis thaliana OX=3702 GN=At5g19370 PE=1 SV=1"	At5g19370	1	6.47326e-08	192.68	IQDPSFK(1)DEAQLIDVR	2	3.9519	1
PPIC-type PPIASE domain	0.0589709	TRINITY_DN23880_c0_g1_m.5555	133	K	Peptidyl-prolyl cis-trans isomerase Pin1 OS=Malus domestica OX=3750 GN=PIN1 PE=2 SV=1	PIN1	1	0.0143251	98.009	FSDCSSAK(1)R	2	-2.1843	1
ML domain	0.0218007	TRINITY_DN26237_c0_g2_m.8546	126	K	Putative phosphatidylglycerol/phosphatidylinositol transfer protein DDB_G0282179 OS=Dictyostelium discoideum OX=44689 GN=DDB_G0282179 PE=3 SV=2	DDB_G0282179	0.999999	0.0152809	103.8	MTMK(1)DDKDR	2	-2.5964	2
ML domain	0.0218007	TRINITY_DN26740_c0_g1_m.9308	38	K	Putative phosphatidylglycerol/phosphatidylinositol transfer protein DDB_G0282179 OS=Dictyostelium discoideum OX=44689 GN=DDB_G0282179 PE=3 SV=2	DDB_G0282179	1	1.2811e-11	242.35	AYDVK(1)VNGVEINPNPVVR	2	0.091382	2
Peptidase family M48	0.0589709	TRINITY_DN30954_c1_g1_m.17194	320	K	Protease HtpX homolog 2 OS=Methanosarcina acetivorans (strain ATCC 35395 / DSM 2834 / JCM 12185 / C2A) OX=188937 GN=htpX2 PE=3 SV=1	htpX2	1	0.00885593	66.953	SYDK(1)ASSSPVGWYIR	2	-0.035673	1
Peptidase family M48	0.0589709	TRINITY_DN29775_c0_g1_m.14755	260	K	CAAX prenyl protease 1 homolog OS=Arabidopsis thaliana OX=3702 GN=FACE1 PE=1 SV=1	FACE1	1	0.0300809	44.045	SSHSNAYMYGFFNNK(1)R	2	6.602	1
3' exoribonuclease family, domain 2	0.160525	TRINITY_DN27018_c0_g1_m.9761	37	K	Exosome complex component RRP41-like OS=Arabidopsis thaliana OX=3702 GN=RRP41L PE=2 SV=1	RRP41L	1	0.00182531	63.766	ASFFK(1)THDVDWVRPDGR	3	-2.1369	1
3' exoribonuclease family, domain 2	0.160525	TRINITY_DN35961_c0_g1_m.30469	814	K	"Polyribonucleotide nucleotidyltransferase 1, chloroplastic OS=Arabidopsis thaliana OX=3702 GN=PNP1 PE=1 SV=1"	PNP1	1	0.00301721	103.8	LIEVNEK(1)GQLR	2	-5.3711	1
3' exoribonuclease family, domain 2	0.160525	TRINITY_DN35961_c0_g1_m.30469	845	K	"Polyribonucleotide nucleotidyltransferase 1, chloroplastic OS=Arabidopsis thaliana OX=3702 GN=PNP1 PE=1 SV=1"	PNP1	1	1.78538e-06	150.44	SSSEEASHEGSPK(1)K	2	-2.7918	1
Valyl tRNA synthetase tRNA binding arm	0.0218007	TRINITY_DN33556_c0_g1_m.23390	559	K	"Valine--tRNA ligase, mitochondrial 1 OS=Arabidopsis thaliana OX=3702 GN=TWN2 PE=1 SV=2"	TWN2	1	6.98501e-08	115.79	NEEEAQVQASQIHAGK(1)K	2	0.42161	2
Valyl tRNA synthetase tRNA binding arm	0.0218007	TRINITY_DN33556_c0_g1_m.23390	200	K	"Valine--tRNA ligase, mitochondrial 1 OS=Arabidopsis thaliana OX=3702 GN=TWN2 PE=1 SV=2"	TWN2	1	0.0126995	72.365	FVSEVWNWK(1)EK	2	-2.8184	1
Valyl tRNA synthetase tRNA binding arm	0.0218007	TRINITY_DN33556_c0_g1_m.23390	36	K	"Valine--tRNA ligase, mitochondrial 1 OS=Arabidopsis thaliana OX=3702 GN=TWN2 PE=1 SV=2"	TWN2	1	0.000552552	92.445	AAK(1)LQAQQASNAPK	2	-0.7555	1
Valyl tRNA synthetase tRNA binding arm	0.0218007	TRINITY_DN33556_c0_g1_m.23390	341	K	"Valine--tRNA ligase, mitochondrial 1 OS=Arabidopsis thaliana OX=3702 GN=TWN2 PE=1 SV=2"	TWN2	1	0.0303555	57.032	LHGK(1)FAIHPFNGR	3	-6.3974	1
Valyl tRNA synthetase tRNA binding arm	0.0218007	TRINITY_DN33556_c0_g1_m.23390	47	K	"Valine--tRNA ligase, mitochondrial 1 OS=Arabidopsis thaliana OX=3702 GN=TWN2 PE=1 SV=2"	TWN2	1	0.00126846	111.61	LQAQQASNAPK(1)K	2	-3.4348	1
Valyl tRNA synthetase tRNA binding arm	0.0218007	TRINITY_DN33556_c0_g1_m.23390	868	K	"Valine--tRNA ligase, mitochondrial 1 OS=Arabidopsis thaliana OX=3702 GN=TWN2 PE=1 SV=2"	TWN2	1	0.00817177	86.205	LPSPEGDYK(1)R	2	-2.2529	1
Valyl tRNA synthetase tRNA binding arm	0.0218007	TRINITY_DN35618_c0_g1_m.29344	969	K	"Valine--tRNA ligase, chloroplastic/mitochondrial 2 OS=Arabidopsis thaliana OX=3702 GN=EMB2247 PE=3 SV=1"	EMB2247	1	0.00103713	83.438	GVQEK(1)AAETEEK	2	-1.935	1
EF-1 guanine nucleotide exchange domain	0.0218007	TRINITY_DN28615_c0_g1_m.12600	16	K	Elongation factor 1-delta 2 OS=Arabidopsis thaliana OX=3702 GN=At2g18110 PE=1 SV=1	At2g18110	1	0.00815651	63.397	K(1)LDEYLLTR	2	-5.4999	1
EF-1 guanine nucleotide exchange domain	0.0218007	TRINITY_DN26575_c0_g1_m.9031	170	K	Elongation factor 1-delta OS=Pimpinella brachycarpa OX=45043 PE=2 SV=3		1	0.0105876	51.829	SSVLMDVK(1)PWDDETDMK	2	6.6741	1
EF-1 guanine nucleotide exchange domain	0.0218007	TRINITY_DN26575_c0_g1_m.9031	179	K	Elongation factor 1-delta OS=Pimpinella brachycarpa OX=45043 PE=2 SV=3		0.999723	0.014388	66.619	SSVLMDVKPWDDETDMK(1)K	2	0.17466	1
EF-1 guanine nucleotide exchange domain	0.0218007	TRINITY_DN26575_c0_g1_m.9031	62	K	Elongation factor 1-delta OS=Pimpinella brachycarpa OX=45043 PE=2 SV=3		1	0.000829597	108.24	TYISGDALTK(1)DDIK	2	0.8653	1
Phosphoenolpyruvate phosphomutase	0.106501	TRINITY_DN24962_c0_g1_m.6769	307	K	"2,3-dimethylmalate lyase OS=Eubacterium barkeri OX=1528 GN=Dml PE=1 SV=1"	Dml	1	6.41561e-06	110.44	EILGFNK(1)YYDEEK	2	0.26843	1
Phosphoenolpyruvate phosphomutase	0.106501	TRINITY_DN20926_c0_g1_m.3150	106	K	"2,3-dimethylmalate lyase OS=Eubacterium barkeri OX=1528 GN=Dml PE=1 SV=1"	Dml	1	1.99101e-18	153.23	ILESPGIHQGPACFDALSAK(1)LVER	3	-1.19	1
Ribosomal protein L6	0.106501	TRINITY_DN22480_c0_g1_m.4228	222	K	"50S ribosomal protein L6, chloroplastic OS=Arabidopsis thaliana OX=3702 GN=RPL6 PE=2 SV=1"	RPL6	1	0.0273792	64.064	WRPPEPYK(1)GK	2	-3.8161	1
Ribosomal protein L6	0.106501	TRINITY_DN25606_c0_g1_m.7626	35	K	60S ribosomal protein L9 OS=Pisum sativum OX=3888 GN=RPL9 PE=2 SV=1	RPL9	1	0.0072331	69.201	MK(1)TILSSETMDIPEGVK	2	2.2579	1
Ribosomal protein L6	0.106501	TRINITY_DN25606_c0_g1_m.7626	200	K	60S ribosomal protein L9 OS=Pisum sativum OX=3888 GN=RPL9 PE=2 SV=1	RPL9	1	0.00227494	81.099	SAALINQK(1)CHVK	2	-1.041	1
PB1 domain	0.064619	TRINITY_DN34704_c0_g1_m.26598	89	K	Protein JOKA2 OS=Solanum tuberosum OX=4113 GN=JOKA2 PE=1 SV=1	JOKA2	1	0.0101799	78.816	FLRIDVQLK(1)NDK	2	-9.9936	1
PB1 domain	0.064619	TRINITY_DN35648_c0_g1_m.29449	1122	K	Probable serine/threonine-protein kinase SIS8 OS=Arabidopsis thaliana OX=3702 GN=SIS8 PE=1 SV=1	SIS8	1	0.00101564	108.92	HVLLSK(1)ER	2	-3.2536	1
PB1 domain	0.064619	TRINITY_DN34732_c0_g1_m.26675	270	K	CBS domain-containing protein CBSCBSPB5 OS=Arabidopsis thaliana OX=3702 GN=CBSCBSPB5 PE=1 SV=1	CBSCBSPB5	1	0.0204227	58.916	GILTSK(1)DILMR	2	-4.9431	1
PB1 domain	0.064619	TRINITY_DN35087_c1_g1_m.27727	640	K	Protein CLMP1 OS=Arabidopsis thaliana OX=3702 GN=CLMP1 PE=1 SV=1	CLMP1	1	0.0176843	86.243	VATEMWEK(1)LEEQR	2	16.629	1
PB1 domain	0.064619	TRINITY_DN35087_c1_g1_m.27727	303	K	Protein CLMP1 OS=Arabidopsis thaliana OX=3702 GN=CLMP1 PE=1 SV=1	CLMP1	1	0.00775856	85.821	WRPLK(1)LVYDHDIR	3	-3.2392	1
PB1 domain	0.064619	TRINITY_DN35092_c0_g1_m.27740	52	K	"vacuolar protein sorting-associated protein 27-like, partial [Morus notabilis]"		1	0.00161793	70.389	FMCSYGGK(1)IQPR	2	-3.0149	2
PB1 domain	0.064619	TRINITY_DN35092_c0_g1_m.27740	70	K	"vacuolar protein sorting-associated protein 27-like, partial [Morus notabilis]"		1	0.000301989	73.532	PHDNQLAYVGGDTK(1)ILAVDR	3	-3.318	1
PB1 domain	0.064619	TRINITY_DN33092_c1_g8_m.22141	70	K	Protein PHOX1 OS=Arabidopsis thaliana OX=3702 GN=PHOX1 PE=1 SV=1	PHOX1	1	0.00119235	101.48	DHEGAMLK(1)FEK	2	-5.5251	1
PB1 domain	0.064619	TRINITY_DN32205_c0_g1_m.20002	191	K	octicosapeptide/Phox/Bem1p domain-containing family protein [Populus trichocarpa]		1	0.000167785	104.39	VLQNHNPK(1)STR	2	-3.0707	1
tRNA synthetases class II (D, K and N)	0.000219864	TRINITY_DN34767_c0_g1_m.26771	246	K	"Asparagine--tRNA ligase, cytoplasmic 1 OS=Arabidopsis thaliana OX=3702 GN=SYNC1 PE=1 SV=1"	SYNC1	1	0.000861521	120.33	EK(1)GDIVAQLK	2	-3.9684	1
tRNA synthetases class II (D, K and N)	0.000219864	TRINITY_DN34767_c0_g1_m.26771	129	K	"Asparagine--tRNA ligase, cytoplasmic 1 OS=Arabidopsis thaliana OX=3702 GN=SYNC1 PE=1 SV=1"	SYNC1	1	0.000348351	88.42	VEK(1)VVHVGPVDPAK	2	-1.5987	1
tRNA synthetases class II (D, K and N)	0.000219864	TRINITY_DN33847_c0_g1_m.24180	54	K	"Asparagine--tRNA ligase, chloroplastic/mitochondrial OS=Arabidopsis thaliana OX=3702 GN=SYNO PE=2 SV=3"	SYNO	1	0.0220226	57.003	ILVLGK(1)SDPSFPVQK	2	-0.41897	1
tRNA synthetases class II (D, K and N)	0.000219864	TRINITY_DN31668_c0_g2_m.18794	174	K	"Lysine--tRNA ligase, cytoplasmic OS=Arabidopsis thaliana OX=3702 GN=At3g11710 PE=1 SV=1"	At3g11710	1	1.1385e-08	147.02	SELDEAEFSK(1)FHSSVK	2	4.046	1
tRNA synthetases class II (D, K and N)	0.000219864	TRINITY_DN31668_c0_g2_m.18794	249	K	"Lysine--tRNA ligase, cytoplasmic OS=Arabidopsis thaliana OX=3702 GN=At3g11710 PE=1 SV=1"	At3g11710	1	0.00261341	55.578	NPEAYILK(1)DQETR	2	0.6393	1
tRNA synthetases class II (D, K and N)	0.000219864	TRINITY_DN31668_c0_g2_m.18794	438	K	"Lysine--tRNA ligase, cytoplasmic OS=Arabidopsis thaliana OX=3702 GN=At3g11710 PE=1 SV=1"	At3g11710	1	0.00365351	42.941	MANLSIPK(1)DISSDEANK	2	4.2743	1
tRNA synthetases class II (D, K and N)	0.000219864	TRINITY_DN31668_c0_g2_m.18794	143	K	"Lysine--tRNA ligase, cytoplasmic OS=Arabidopsis thaliana OX=3702 GN=At3g11710 PE=1 SV=1"	At3g11710	1	0.000444039	88.42	SSSSK(1)LFFYDLHGGGAK	2	5.6129	1
tRNA synthetases class II (D, K and N)	0.000219864	TRINITY_DN31347_c0_g1_m.18074	329	K	"Aspartate--tRNA ligase 2, cytoplasmic OS=Arabidopsis thaliana OX=3702 GN=IBI1 PE=1 SV=1"	IBI1	1	0.00185834	80.379	LDYK(1)GQPACLAQSPQLHK	3	-2.5272	1
tRNA synthetases class II (D, K and N)	0.000219864	TRINITY_DN35350_c0_g1_m.28525	236	K	"Aspartate--tRNA ligase, chloroplastic/mitochondrial OS=Arabidopsis thaliana OX=3702 GN=At4g33760 PE=2 SV=1"	At4g33760	1	0.0363915	46.835	HNVVK(1)LIR	2	-4.7291	1
tRNA synthetases class II (D, K and N)	0.000219864	TRINITY_DN30750_c0_g1_m.16781	325	K	"Lysine--tRNA ligase, chloroplastic/mitochondrial OS=Arabidopsis thaliana OX=3702 GN=OVA5 PE=2 SV=1"	OVA5	1	0.00904452	94.806	IATELHLK(1)R	2	-4.4202	1
tRNA synthetases class II (D, K and N)	0.000219864	TRINITY_DN30750_c0_g1_m.16781	422	K	"Lysine--tRNA ligase, chloroplastic/mitochondrial OS=Arabidopsis thaliana OX=3702 GN=OVA5 PE=2 SV=1"	OVA5	1	0.0327782	51.872	EATGIDFK(1)EFR	2	-1.8884	1
Ribosomal protein S7p/S5e	0.106501	TRINITY_DN29934_c1_g1_m.15099	119	K	"30S ribosomal protein S7, chloroplastic OS=Morus indica OX=248361 GN=rps7-A PE=3 SV=1"	rps7-A	1	6.49281e-05	130.99	NMVFK(1)LSSELVDAAK	2	2.106	1
Ribosomal protein S7p/S5e	0.106501	TRINITY_DN29934_c1_g1_m.15099	13	K	"30S ribosomal protein S7, chloroplastic OS=Morus indica OX=248361 GN=rps7-A PE=3 SV=1"	rps7-A	1	0.00560385	62.969	TAK(1)SDPIYR	2	-4.2019	1
Ribosomal protein S7p/S5e	0.106501	TRINITY_DN27075_c2_g1_m.9849	224	K	40S ribosomal protein S5 (Fragment) OS=Cicer arietinum OX=3827 GN=RPS5 PE=2 SV=1	RPS5	1	0.0319083	51.864	GSSNSYAIK(1)K	2	-4.1408	1
Glycosyl hydrolases family 35	0.0321462	TRINITY_DN35748_c1_g1_m.29761	92	K	Beta-galactosidase 9 OS=Arabidopsis thaliana OX=3702 GN=BGAL9 PE=2 SV=1	BGAL9	1	0.00112723	215.84	TDNTPFK(1)EEMQR	2	-0.76393	2
Glycosyl hydrolases family 35	0.0321462	TRINITY_DN35748_c1_g1_m.29761	43	K	Beta-galactosidase 9 OS=Arabidopsis thaliana OX=3702 GN=BGAL9 PE=2 SV=1	BGAL9	1	0.0141148	66.087	YDIVK(1)FIR	2	-5.5009	1
Glycosyl hydrolases family 35	0.0321462	TRINITY_DN35748_c1_g1_m.29761	638	K	Beta-galactosidase 9 OS=Arabidopsis thaliana OX=3702 GN=BGAL9 PE=2 SV=1	BGAL9	1	0.00486319	67.881	YWTLVAPK(1)DGCR	2	-0.13063	1
Glycosyl hydrolases family 35	0.0321462	TRINITY_DN34226_c0_g1_m.25216	736	K	Beta-galactosidase 3 OS=Arabidopsis thaliana OX=3702 GN=BGAL3 PE=2 SV=1	BGAL3	1	0.00343863	55.604	PSK(1)CQTDCGGPTQR	2	-0.2089	1
Glycosyl hydrolases family 35	0.0321462	TRINITY_DN31691_c0_g1_m.18855	150	K	Beta-galactosidase 1 OS=Arabidopsis thaliana OX=3702 GN=BGAL1 PE=2 SV=1	BGAL1	1	0.0391143	51.531	TDNGPFK(1)EQMEK	2	-1.0639	1
Glycosyl hydrolases family 35	0.0321462	TRINITY_DN34694_c0_g2_m.26567	149	K	Beta-galactosidase 8 OS=Arabidopsis thaliana OX=3702 GN=BGAL8 PE=2 SV=2	BGAL8	1	0.0206407	66.664	TDNEPFK(1)AEMK	2	-0.75272	1
Glycosyl hydrolases family 35	0.0321462	TRINITY_DN34694_c0_g2_m.26567	687	K	Beta-galactosidase 8 OS=Arabidopsis thaliana OX=3702 GN=BGAL8 PE=2 SV=2	BGAL8	1	0.00753601	60.589	GPFNANK(1)CHK	2	-0.88941	1
Glycosyl hydrolases family 35	0.0321462	TRINITY_DN34694_c0_g2_m.26567	96	K	Beta-galactosidase 8 OS=Arabidopsis thaliana OX=3702 GN=BGAL8 PE=2 SV=2	BGAL8	1	0.00106166	96.946	GQYDFEGGK(1)DLVR	2	-2.5075	1
D-isomer specific 2-hydroxyacid dehydrogenase, NAD binding domain	0.00919648	TRINITY_DN29595_c0_g1_m.14423	245	K	"D-3-phosphoglycerate dehydrogenase 2, chloroplastic OS=Arabidopsis thaliana OX=3702 GN=PGDH2 PE=1 SV=2"	PGDH2	1	0.00428559	98.167	TLAVMGFGK(1)VGSEVAR	2	1.4951	1
D-isomer specific 2-hydroxyacid dehydrogenase, NAD binding domain	0.00919648	TRINITY_DN33362_c2_g1_m.22885	123	K	"D-3-phosphoglycerate dehydrogenase 1, chloroplastic OS=Arabidopsis thaliana OX=3702 GN=PGDH1 PE=1 SV=1"	PGDH1	1	0.000921926	75.969	AK(1)GLGMHVISHDPYAPSDR	3	-2.7429	1
D-isomer specific 2-hydroxyacid dehydrogenase, NAD binding domain	0.00919648	TRINITY_DN33362_c2_g1_m.22885	87	K	"D-3-phosphoglycerate dehydrogenase 1, chloroplastic OS=Arabidopsis thaliana OX=3702 GN=PGDH1 PE=1 SV=1"	PGDH1	1	0.00544167	58.889	NVAQADASVK(1)AGK	2	-4.2684	1
D-isomer specific 2-hydroxyacid dehydrogenase, NAD binding domain	0.00919648	TRINITY_DN33362_c2_g1_m.22885	182	K	"D-3-phosphoglycerate dehydrogenase 1, chloroplastic OS=Arabidopsis thaliana OX=3702 GN=PGDH1 PE=1 SV=1"	PGDH1	1	0.00242205	99.855	ILNDETFAK(1)MK	2	-2.3824	1
D-isomer specific 2-hydroxyacid dehydrogenase, NAD binding domain	0.00919648	TRINITY_DN33362_c2_g1_m.22885	230	K	"D-3-phosphoglycerate dehydrogenase 1, chloroplastic OS=Arabidopsis thaliana OX=3702 GN=PGDH1 PE=1 SV=1"	PGDH1	1	0.0124301	87.895	DNK(1)LVLHEK	2	-7.3763	1
D-isomer specific 2-hydroxyacid dehydrogenase, NAD binding domain	0.00919648	TRINITY_DN33362_c2_g1_m.22885	316	K	"D-3-phosphoglycerate dehydrogenase 1, chloroplastic OS=Arabidopsis thaliana OX=3702 GN=PGDH1 PE=1 SV=1"	PGDH1	1	0.0199662	44.82	SVK(1)VTYASAR	2	-3.8365	1
D-isomer specific 2-hydroxyacid dehydrogenase, NAD binding domain	0.00919648	TRINITY_DN28116_c0_g1_m.11676	22	K	"Glycerate dehydrogenase HPR, peroxisomal OS=Arabidopsis thaliana OX=3702 GN=HPR PE=1 SV=1"	HPR	1	0.000987496	83.358	VISTK(1)PMPGTR	2	-3.5334	1
D-isomer specific 2-hydroxyacid dehydrogenase, NAD binding domain	0.00919648	TRINITY_DN28116_c0_g1_m.11676	225	K	"Glycerate dehydrogenase HPR, peroxisomal OS=Arabidopsis thaliana OX=3702 GN=HPR PE=1 SV=1"	HPR	1	0.000172037	160.98	ANGEKPVTWK(1)R	2	-2.6959	2
D-isomer specific 2-hydroxyacid dehydrogenase, NAD binding domain	0.00919648	TRINITY_DN28116_c0_g1_m.11676	326	K	"Glycerate dehydrogenase HPR, peroxisomal OS=Arabidopsis thaliana OX=3702 GN=HPR PE=1 SV=1"	HPR	1	0.000729092	61.042	NAVVVPHIASASK(1)WTR	2	5.1005	1
D-isomer specific 2-hydroxyacid dehydrogenase, NAD binding domain	0.00919648	TRINITY_DN28116_c0_g1_m.11676	256	K	"Glycerate dehydrogenase HPR, peroxisomal OS=Arabidopsis thaliana OX=3702 GN=HPR PE=1 SV=1"	HPR	1	0.00079317	124.81	TTYHLVNK(1)ER	2	0.20537	1
D-isomer specific 2-hydroxyacid dehydrogenase, NAD binding domain	0.00919648	TRINITY_DN27190_c0_g1_m.10008	212	K	"Formate dehydrogenase, mitochondrial OS=Solanum tuberosum OX=4113 GN=FDH1 PE=1 SV=2"	FDH1	1	5.8704e-08	213.77	AYDLEGK(1)TVGTVGAGR	2	-1.51	1
D-isomer specific 2-hydroxyacid dehydrogenase, NAD binding domain	0.00919648	TRINITY_DN27190_c0_g1_m.10008	251	K	"Formate dehydrogenase, mitochondrial OS=Solanum tuberosum OX=4113 GN=FDH1 PE=1 SV=2"	FDH1	1	8.52195e-06	147.02	IDPELEK(1)ETGAK	2	-2.0522	2
D-isomer specific 2-hydroxyacid dehydrogenase, NAD binding domain	0.00919648	TRINITY_DN27190_c0_g1_m.10008	58	K	"Formate dehydrogenase, mitochondrial OS=Solanum tuberosum OX=4113 GN=FDH1 PE=1 SV=2"	FDH1	1	0.000271643	130.79	IVGVFYK(1)ANEYAK	2	-0.98074	1
D-isomer specific 2-hydroxyacid dehydrogenase, NAD binding domain	0.00919648	TRINITY_DN27190_c0_g1_m.10008	377	K	"Formate dehydrogenase, mitochondrial OS=Solanum tuberosum OX=4113 GN=FDH1 PE=1 SV=2"	FDH1	1	0.000128596	136.06	YFK(1)GQDFPAQNYIVK	2	2.2971	1
D-isomer specific 2-hydroxyacid dehydrogenase, NAD binding domain	0.00919648	TRINITY_DN26255_c0_g1_m.8576	137	K	Hydroxyphenylpyruvate reductase OS=Plectranthus scutellarioides OX=4142 GN=HPPR PE=1 SV=2	HPPR	1	0.0224554	58.916	IGDYK(1)LTTK	2	-5.2041	1
D-isomer specific 2-hydroxyacid dehydrogenase, NAD binding domain	0.00919648	TRINITY_DN26255_c0_g1_m.8576	35	K	Hydroxyphenylpyruvate reductase OS=Plectranthus scutellarioides OX=4142 GN=HPPR PE=1 SV=2	HPPR	1	0.000883539	108.93	LWTVPHK(1)AQFLK	2	-0.40546	1
D-isomer specific 2-hydroxyacid dehydrogenase, NAD binding domain	0.00919648	TRINITY_DN26255_c0_g1_m.8576	40	K	Hydroxyphenylpyruvate reductase OS=Plectranthus scutellarioides OX=4142 GN=HPPR PE=1 SV=2	HPPR	1	0.00159258	155.57	AQFLK(1)DNANSVR	2	-1.3787	1
D-isomer specific 2-hydroxyacid dehydrogenase, NAD binding domain	0.00919648	TRINITY_DN26255_c0_g1_m.8576	178	K	Hydroxyphenylpyruvate reductase OS=Plectranthus scutellarioides OX=4142 GN=HPPR PE=1 SV=2	HPPR	1	0.0160809	67.464	SEK(1)ANVGYK	2	-3.6288	1
D-isomer specific 2-hydroxyacid dehydrogenase, NAD binding domain	0.00919648	TRINITY_DN26255_c0_g1_m.8576	132	K	Hydroxyphenylpyruvate reductase OS=Plectranthus scutellarioides OX=4142 GN=HPPR PE=1 SV=2	HPPR	1	0.0214231	53.679	WK(1)IGDYK	2	-6.0689	1
Aminotransferase class-V	0.335536	TRINITY_DN29333_c0_g1_m.13928	158	K	Serine--glyoxylate aminotransferase OS=Arabidopsis thaliana OX=3702 GN=AGT1 PE=1 SV=2	AGT1	1	1.55487e-05	108.91	AICIVHNETATGVTNNLAK(1)VR	3	-1.6874	1
Aminotransferase class-V	0.335536	TRINITY_DN29333_c0_g1_m.13928	139	K	Serine--glyoxylate aminotransferase OS=Arabidopsis thaliana OX=3702 GN=AGT1 PE=1 SV=2	AGT1	1	2.67955e-06	69.94	AHTIK(1)AICIVHNETATGVTNNLAK	3	1.5909	1
Aminotransferase class-V	0.335536	TRINITY_DN29333_c0_g1_m.13928	45	K	Serine--glyoxylate aminotransferase OS=Arabidopsis thaliana OX=3702 GN=AGT1 PE=1 SV=2	AGT1	1	0.000453486	95.345	SPAIPAMTK(1)TLIEDVK	2	1.8688	3
Aminotransferase class-V	0.335536	TRINITY_DN29333_c0_g1_m.13928	340	K	Serine--glyoxylate aminotransferase OS=Arabidopsis thaliana OX=3702 GN=AGT1 PE=1 SV=2	AGT1	1	3.39279e-05	208.63	YNMSLGLGLNK(1)IAGK	2	-1.2033	3
Aminotransferase class-V	0.335536	TRINITY_DN29333_c0_g1_m.13928	223	K	Serine--glyoxylate aminotransferase OS=Arabidopsis thaliana OX=3702 GN=AGT1 PE=1 SV=2	AGT1	1	0.0255565	45.489	AMEASK(1)SSK	2	-4.1782	1
Aminotransferase class-V	0.335536	TRINITY_DN31182_c0_g1_m.17728	358	K	"Phosphoserine aminotransferase 1, chloroplastic OS=Arabidopsis thaliana OX=3702 GN=PSAT1 PE=1 SV=1"	PSAT1	1	0.00956855	65.156	HK(1)ADLLYK	2	-4.1186	1
Ribosomal protein S5, C-terminal domain	0.0589709	TRINITY_DN30824_c1_g1_m.16940	85	K	40S ribosomal protein S2-4 OS=Arabidopsis thaliana OX=3702 GN=RPS2D PE=2 SV=1	RPS2D	1	0.0028159	62.494	EHQIVDTLVGPSLK(1)DEVMK	3	-3.6981	1
Ribosomal protein S5, C-terminal domain	0.0589709	TRINITY_DN30824_c1_g1_m.16940	261	K	40S ribosomal protein S2-4 OS=Arabidopsis thaliana OX=3702 GN=RPS2D PE=2 SV=1	RPS2D	1	0.0102082	63.908	PTGK(1)LHLEAPPER	3	-4.9213	1
Ribosomal protein S5, C-terminal domain	0.0589709	TRINITY_DN30824_c1_g1_m.16940	245	K	40S ribosomal protein S2-4 OS=Arabidopsis thaliana OX=3702 GN=RPS2D PE=2 SV=1	RPS2D	1	0.00219302	66.509	FTK(1)SPFQEHTDLLAK	2	5.1985	2
Ribosomal protein S5, C-terminal domain	0.0589709	TRINITY_DN30824_c1_g1_m.16940	169	K	40S ribosomal protein S2-4 OS=Arabidopsis thaliana OX=3702 GN=RPS2D PE=2 SV=1	RPS2D	1	0.00506456	70.389	VTGK(1)CGSVTVR	2	-2.7186	1
Ribosomal protein S5, C-terminal domain	0.0589709	TRINITY_DN30824_c1_g1_m.16940	96	K	40S ribosomal protein S2-4 OS=Arabidopsis thaliana OX=3702 GN=RPS2D PE=2 SV=1	RPS2D	1	0.0391376	43.734	IMPVQK(1)QTR	2	-3.7223	1
Ribosomal protein S5, C-terminal domain	0.0589709	TRINITY_DN27019_c0_g1_m.9763	197	K	"30S ribosomal protein S5, chloroplastic OS=Arabidopsis thaliana OX=3702 GN=rps5 PE=2 SV=1"	rps5	1	0.00431898	92.677	GGK(1)QLHFR	2	-4.7881	1
Ribosomal protein S5, C-terminal domain	0.0589709	TRINITY_DN27019_c0_g1_m.9763	220	K	"30S ribosomal protein S5, chloroplastic OS=Arabidopsis thaliana OX=3702 GN=rps5 PE=2 SV=1"	rps5	1	0.00115856	112.8	KGQVGVGVGK(1)AK	2	-0.28162	1
Ferritin-like domain	0.106501	TRINITY_DN25942_c0_g1_m.8087	147	K	"Ferritin-3, chloroplastic OS=Glycine max OX=3847 PE=2 SV=1"		1	2.05086e-13	258.79	ESSEEEREHAEK(1)LMEYQNK	3	-1.129	4
Ferritin-like domain	0.106501	TRINITY_DN25942_c0_g1_m.8087	154	K	"Ferritin-3, chloroplastic OS=Glycine max OX=3847 PE=2 SV=1"		1	0.00113607	92.677	LMEYQNK(1)R	2	-3.0865	2
Ferritin-like domain	0.106501	TRINITY_DN25942_c0_g1_m.8087	196	K	"Ferritin-3, chloroplastic OS=Glycine max OX=3847 PE=2 SV=1"		1	7.59897e-09	335	LTNEK(1)LLHLHSVADR	2	3.7087	2
Ferritin-like domain	0.106501	TRINITY_DN25942_c0_g1_m.8087	135	K	"Ferritin-3, chloroplastic OS=Glycine max OX=3847 PE=2 SV=1"		1	3.13205e-05	130.71	FFK(1)ESSEEEREHAEK	3	1.0051	3
Ferritin-like domain	0.106501	TRINITY_DN24543_c0_g1_m.6255	271	K	"Ferritin-3, chloroplastic OS=Glycine max OX=3847 PE=2 SV=1"		1	0.00298799	65.408	LVGK(1)GHGVWHFDQK	2	1.06	1
Ferritin-like domain	0.106501	TRINITY_DN24543_c0_g1_m.6255	230	K	"Ferritin-3, chloroplastic OS=Glycine max OX=3847 PE=2 SV=1"		1	0.000319911	120.65	LLSLHK(1)VAETK	2	-2.2009	1
Ferritin-like domain	0.106501	TRINITY_DN24543_c0_g1_m.6255	224	K	"Ferritin-3, chloroplastic OS=Glycine max OX=3847 PE=2 SV=1"		1	0.000714514	207.88	LTNEK(1)LLSLHK	2	-2.0237	2
Ferritin-like domain	0.106501	TRINITY_DN24543_c0_g1_m.6255	175	K	"Ferritin-3, chloroplastic OS=Glycine max OX=3847 PE=2 SV=1"		1	0.00231405	52.863	SSEEEREHAEK(1)LIR	3	-2.9895	1
Ribosomal protein L5	0.0589709	TRINITY_DN22585_c0_g1_m.4317	98	K	60S ribosomal protein L11-2 OS=Arabidopsis thaliana OX=3702 GN=RPL11B PE=2 SV=2	RPL11B	1	0.0301782	49.325	VK(1)EYELLR	2	-4.1073	1
Ribosomal protein L5	0.0589709	TRINITY_DN22585_c0_g1_m.4317	60	K	60S ribosomal protein L11-2 OS=Arabidopsis thaliana OX=3702 GN=RPL11B PE=2 SV=2	RPL11B	1	4.14867e-08	193.34	VLEQLSGQSPVFSK(1)AR	2	-0.54293	1
Ribosomal protein L5	0.0589709	TRINITY_DN22585_c0_g1_m.4317	75	K	60S ribosomal protein L11-2 OS=Arabidopsis thaliana OX=3702 GN=RPL11B PE=2 SV=2	RPL11B	1	0.00778339	62.271	NEK(1)IACYVTVR	2	-3.3609	1
Ribosomal protein L5	0.0589709	TRINITY_DN23365_c0_g1_m.5029	60	K	"50S ribosomal protein L5, chloroplastic OS=Arabidopsis thaliana OX=3702 GN=RPL5 PE=2 SV=1"	RPL5	1	0.00160362	109.36	TESEK(1)VNR	2	-2.5331	1
GYF domain	0.160525	TRINITY_DN36199_c0_g1_m.31322	810	K	Zinc finger CCCH domain-containing protein 44 OS=Arabidopsis thaliana OX=3702 GN=At3g51120 PE=2 SV=3	At3g51120	1	0.0216259	46.068	VASDDK(1)DNDVDGR	2	0.52537	1
GYF domain	0.160525	TRINITY_DN36115_c1_g2_m.30990	206	K	GYF domain protein [Medicago truncatula]		1	2.30855e-05	152.23	WNDSSNK(1)DSNYEQR	2	-0.0015632	1
Inorganic pyrophosphatase	0.0114405	TRINITY_DN23540_c0_g1_m.5210	160	K	Soluble inorganic pyrophosphatase 1 OS=Arabidopsis thaliana OX=3702 GN=PPA1 PE=1 SV=1	PPA1	1	0.0183828	47.334	HYNDIK(1)ELAPHR	3	11.227	1
Inorganic pyrophosphatase	0.0114405	TRINITY_DN27994_c0_g1_m.11460	193	K	Soluble inorganic pyrophosphatase OS=Oryza sativa subsp. japonica OX=39947 GN=IPP PE=2 SV=1	IPP	1	0.00220269	70.389	HYTDIK(1)ELPPHR	3	1.2381	2
Inorganic pyrophosphatase	0.0114405	TRINITY_DN27994_c0_g1_m.11460	211	K	Soluble inorganic pyrophosphatase OS=Oryza sativa subsp. japonica OX=39947 GN=IPP PE=2 SV=1	IPP	1	0.0205655	93.467	RFFEDYK(1)K	2	-3.9056	1
Inorganic pyrophosphatase	0.0114405	TRINITY_DN29358_c0_g1_m.13978	276	K	"Soluble inorganic pyrophosphatase 6, chloroplastic OS=Arabidopsis thaliana OX=3702 GN=PPA6 PE=1 SV=1"	PPA6	1	1.89722e-05	163.59	VITETNESWAK(1)LVK	2	-0.92708	1
Inorganic pyrophosphatase	0.0114405	TRINITY_DN29358_c0_g1_m.13978	241	K	"Soluble inorganic pyrophosphatase 6, chloroplastic OS=Arabidopsis thaliana OX=3702 GN=PPA6 PE=1 SV=1"	PPA6	1	0.00749143	88.181	DYK(1)IPDGK	2	-6.0314	2
Inorganic pyrophosphatase	0.0114405	TRINITY_DN29358_c0_g1_m.13978	250	K	"Soluble inorganic pyrophosphatase 6, chloroplastic OS=Arabidopsis thaliana OX=3702 GN=PPA6 PE=1 SV=1"	PPA6	1	6.14268e-05	125.5	PANK(1)FGLGNK	2	-3.0967	2
Inorganic pyrophosphatase	0.0114405	TRINITY_DN29358_c0_g1_m.13978	260	K	"Soluble inorganic pyrophosphatase 6, chloroplastic OS=Arabidopsis thaliana OX=3702 GN=PPA6 PE=1 SV=1"	PPA6	1	0.0384044	58.916	AANK(1)DYALK	2	-3.1674	1
Inorganic pyrophosphatase	0.0114405	TRINITY_DN29358_c0_g1_m.13978	108	K	"Soluble inorganic pyrophosphatase 6, chloroplastic OS=Arabidopsis thaliana OX=3702 GN=PPA6 PE=1 SV=1"	PPA6	1	1.28206e-11	206.7	ESSAK(1)MEIATDEPHTPIK	2	1.0336	4
Inorganic pyrophosphatase	0.0114405	TRINITY_DN29358_c0_g1_m.13978	78	K	"Soluble inorganic pyrophosphatase 6, chloroplastic OS=Arabidopsis thaliana OX=3702 GN=PPA6 PE=1 SV=1"	PPA6	1	0.0199335	74.486	VFFLDGSGK(1)K	2	-7.1072	1
Glutamate/Leucine/Phenylalanine/Valine dehydrogenase	0.106501	TRINITY_DN29425_c0_g1_m.14095	302	K	Glutamate dehydrogenase 2 OS=Arabidopsis thaliana OX=3702 GN=GDH2 PE=1 SV=1	GDH2	1	0.000210057	142.04	HK(1)VGNENLK	2	-1.7422	1
Glutamate/Leucine/Phenylalanine/Valine dehydrogenase	0.106501	TRINITY_DN31056_c0_g2_m.17449	257	K	Glutamate dehydrogenase 2 OS=Arabidopsis thaliana OX=3702 GN=GDH2 PE=1 SV=1	GDH2	1	0.00124708	85.716	HK(1)ESTGSLK	2	-3.9713	1
Aspartate/ornithine carbamoyltransferase, Asp/Orn binding domain	0.0218007	TRINITY_DN31834_c0_g1_m.19191	291	K	"Ornithine carbamoyltransferase, chloroplastic OS=Pisum sativum OX=3888 GN=ARGF PE=2 SV=1"	ARGF	1	5.42147e-05	88.42	AQQAGVGK(1)IEITNDPK	2	1.6953	1
Aspartate/ornithine carbamoyltransferase, Asp/Orn binding domain	0.0218007	TRINITY_DN31834_c0_g1_m.19191	106	K	"Ornithine carbamoyltransferase, chloroplastic OS=Pisum sativum OX=3888 GN=ARGF PE=2 SV=1"	ARGF	1	0.0275807	60.589	ATILK(1)MLDR	2	-7.0892	1
Aspartate/ornithine carbamoyltransferase, Asp/Orn binding domain	0.0218007	TRINITY_DN29687_c0_g1_m.14603	349	K	"Aspartate carbamoyltransferase 2, chloroplastic OS=Pisum sativum OX=3888 GN=PYRB2 PE=2 SV=1"	PYRB2	1	0.00525249	58.313	VLEVMPK(1)HAVVMHPLPR	3	-3.1618	2
Aspartate/ornithine carbamoyltransferase, Asp/Orn binding domain	0.0218007	TRINITY_DN29687_c0_g1_m.14603	202	K	"Aspartate carbamoyltransferase 2, chloroplastic OS=Pisum sativum OX=3888 GN=PYRB2 PE=2 SV=1"	PYRB2	1	0.0280996	56.014	HFESGAAK(1)R	2	-2.8663	1
Copper/zinc superoxide dismutase (SODC)	0.00553689	TRINITY_DN23762_c0_g1_m.5447	158	K	Superoxide dismutase [Cu-Zn] OS=Spinacia oleracea OX=3562 GN=SODCC PE=2 SV=1	SODCC	1	3.10041e-05	281.24	GGHELSK(1)TTGNAGGR	2	-1.4361	4
Copper/zinc superoxide dismutase (SODC)	0.00553689	TRINITY_DN25499_c0_g1_m.7473	102	K	"Superoxide dismutase [Cu-Zn], chloroplastic OS=Pisum sativum OX=3888 GN=SODCP PE=2 SV=1"	SODCP	1	0.0145086	65.404	PLTVVAATK(1)K	2	-4.3618	1
Copper/zinc superoxide dismutase (SODC)	0.00553689	TRINITY_DN25499_c0_g1_m.7473	227	K	"Superoxide dismutase [Cu-Zn], chloroplastic OS=Pisum sativum OX=3888 GN=SODCP PE=2 SV=1"	SODCP	1	1.24276e-42	330.46	ALVVHELEDDLGK(1)GGHELSLTTGNAGGR	3	-0.71912	1
Copper/zinc superoxide dismutase (SODC)	0.00553689	TRINITY_DN25616_c0_g1_m.7639	78	K	Superoxide dismutase [Cu-Zn] 2 OS=Mesembryanthemum crystallinum OX=3544 GN=SODCC.2 PE=2 SV=1	SODCC.2	1	1.3823e-05	126.82	EHGAPTDK(1)ER	2	-3.2576	1
Copper/zinc superoxide dismutase (SODC)	0.00553689	TRINITY_DN32933_c0_g7_m.21755	228	K	"Copper chaperone for superoxide dismutase, chloroplastic/cytosolic OS=Arabidopsis thaliana OX=3702 GN=CCS PE=1 SV=1"	CCS	1	0.00611896	64.064	GPASTGK(1)VFNPK	2	-1.2301	1
Copper/zinc superoxide dismutase (SODC)	0.00553689	TRINITY_DN32933_c0_g7_m.21755	115	K	"Copper chaperone for superoxide dismutase, chloroplastic/cytosolic OS=Arabidopsis thaliana OX=3702 GN=CCS PE=1 SV=1"	CCS	1	0.0100598	108.3	NK(1)LETVNGVK	2	-3.1959	1
Anticodon binding domain	0.0708786	TRINITY_DN32770_c0_g1_m.21328	631	K	"Glycine--tRNA ligase, mitochondrial 1 OS=Arabidopsis thaliana OX=3702 GN=At1g29880 PE=1 SV=1"	At1g29880	1	4.34076e-07	141.44	DISK(1)SLTAGGISHK	2	-1.7427	1
Anticodon binding domain	0.0708786	TRINITY_DN32770_c0_g1_m.21328	193	K	"Glycine--tRNA ligase, mitochondrial 1 OS=Arabidopsis thaliana OX=3702 GN=At1g29880 PE=1 SV=1"	At1g29880	1	0.000472504	126.82	FTDLMVK(1)DEK	2	-4.1077	1
Anticodon binding domain	0.0708786	TRINITY_DN32770_c0_g1_m.21328	681	K	"Glycine--tRNA ligase, mitochondrial 1 OS=Arabidopsis thaliana OX=3702 GN=At1g29880 PE=1 SV=1"	At1g29880	1	0.0188936	74.424	ERDSK(1)DQIR	2	-4.2078	1
Anticodon binding domain	0.0708786	TRINITY_DN32770_c0_g1_m.21328	46	K	"Glycine--tRNA ligase, mitochondrial 1 OS=Arabidopsis thaliana OX=3702 GN=At1g29880 PE=1 SV=1"	At1g29880	1	3.43908e-05	115.79	SLAEK(1)LSAVEAQGNSVR	2	4.412	1
Anticodon binding domain	0.0708786	TRINITY_DN32770_c0_g1_m.21328	186	K	"Glycine--tRNA ligase, mitochondrial 1 OS=Arabidopsis thaliana OX=3702 GN=At1g29880 PE=1 SV=1"	At1g29880	1	0.00126787	82.437	ASGHVDK(1)FTDLMVK	2	-0.74261	1
Anticodon binding domain	0.0708786	TRINITY_DN32770_c0_g1_m.21328	89	K	"Glycine--tRNA ligase, mitochondrial 1 OS=Arabidopsis thaliana OX=3702 GN=At1g29880 PE=1 SV=1"	At1g29880	1	0.000276023	72.311	ASIEK(1)DLQSAVSGAGDGSAVSK	2	1.0836	1
Anticodon binding domain	0.0708786	TRINITY_DN32770_c0_g1_m.21328	196	K	"Glycine--tRNA ligase, mitochondrial 1 OS=Arabidopsis thaliana OX=3702 GN=At1g29880 PE=1 SV=1"	At1g29880	1	0.00307384	82.716	DEK(1)TGTCFR	2	-1.5485	1
Anticodon binding domain	0.0708786	TRINITY_DN32770_c0_g1_m.21328	378	K	"Glycine--tRNA ligase, mitochondrial 1 OS=Arabidopsis thaliana OX=3702 GN=At1g29880 PE=1 SV=1"	At1g29880	1	0.0021592	88.24	EEQMSGQSAK(1)IIR	2	-4.6501	1
Anticodon binding domain	0.0708786	TRINITY_DN34401_c2_g2_m.25697	427	K	"Proline--tRNA ligase, cytoplasmic OS=Arabidopsis thaliana OX=3702 GN=At3g62120 PE=1 SV=1"	At3g62120	1	7.58003e-05	138.71	IEIGPK(1)DLANNQVR	2	-1.8007	1
Anticodon binding domain	0.0708786	TRINITY_DN34426_c0_g1_m.25768	236	K	"Histidine--tRNA ligase, cytoplasmic OS=Arabidopsis thaliana OX=3702 GN=At3g02760 PE=2 SV=1"	At3g02760	1	0.00809279	76.833	LLHSK(1)TR	2	-4.6263	1
Phosphopantetheine attachment site	0.0708786	TRINITY_DN24914_c0_g1_m.6701	94	K	"Acyl carrier protein 3, mitochondrial OS=Arabidopsis thaliana OX=3702 GN=MTACP2 PE=1 SV=1"	MTACP2	0.99962	0.0188936	83.358	KFDK(1)VDTTK	2	-3.018	1
Phosphopantetheine attachment site	0.0708786	TRINITY_DN35957_c1_g1_m.30444	108	K	"Acyl carrier protein 1, chloroplastic OS=Casuarina glauca OX=3522 GN=ACP1 PE=2 SV=1"	ACP1	1	0.00315262	75.5	QLALPDDTK(1)VSGESK	2	-0.87137	1
Phosphopantetheine attachment site	0.0708786	TRINITY_DN23951_c0_g1_m.5613	52	K	"Acyl carrier protein 2, mitochondrial OS=Arabidopsis thaliana OX=3702 GN=MTACP2 PE=1 SV=1"	MTACP2	1	1.16461e-05	122.51	GSFLDK(1)SEVTDR	2	-2.3598	1
Oxidoreductase FAD-binding domain	0.106501	TRINITY_DN35199_c2_g1_m.28068	24	K	NADH--cytochrome b5 reductase 1 OS=Arabidopsis thaliana OX=3702 GN=CBR1 PE=1 SV=1	CBR1	1	0.00242612	90.306	GSLDPENFK(1)DFK	2	-3.9373	1
Oxidoreductase FAD-binding domain	0.106501	TRINITY_DN33623_c1_g1_m.23560	238	K	NADH-cytochrome b5 reductase-like protein OS=Arabidopsis thaliana OX=3702 GN=CBR2 PE=1 SV=2	CBR2	1	7.86745e-05	215.79	QK(1)LDFLAASHPNLK	2	2.5765	2
Oxidoreductase FAD-binding domain	0.106501	TRINITY_DN33623_c1_g1_m.23560	83	K	NADH-cytochrome b5 reductase-like protein OS=Arabidopsis thaliana OX=3702 GN=CBR2 PE=1 SV=2	CBR2	1	0.00568882	56.202	WIEFK(1)LQDTAR	2	-3.8945	1
Oxidoreductase FAD-binding domain	0.106501	TRINITY_DN33623_c1_g1_m.23560	303	K	NADH-cytochrome b5 reductase-like protein OS=Arabidopsis thaliana OX=3702 GN=CBR2 PE=1 SV=2	CBR2	1	0.000639852	125.5	HISGEK(1)AK	2	-2.6662	1
Oxidoreductase FAD-binding domain	0.106501	TRINITY_DN33623_c1_g1_m.23560	176	K	NADH-cytochrome b5 reductase-like protein OS=Arabidopsis thaliana OX=3702 GN=CBR2 PE=1 SV=2	CBR2	1	1.89185e-15	111.27	MSQHFASLKPGDVVEVK(1)GPIEK	3	-1.9523	2
ATP synthase	0.0589709	TRINITY_DN26425_c1_g1_m.8811	77	K	"ATP synthase gamma chain, chloroplastic OS=Nicotiana tabacum OX=4097 GN=ATPC PE=1 SV=1"	ATPC	1	0.000715846	134.66	NTQK(1)ITEAMK	2	-1.0464	2
ATP synthase	0.0589709	TRINITY_DN26425_c1_g1_m.8811	83	K	"ATP synthase gamma chain, chloroplastic OS=Nicotiana tabacum OX=4097 GN=ATPC PE=1 SV=1"	ATPC	1	0.000369052	81.099	ITEAMK(1)LVAAAK	2	-1.1632	3
ATP synthase	0.0589709	TRINITY_DN26425_c1_g1_m.8811	352	K	"ATP synthase gamma chain, chloroplastic OS=Nicotiana tabacum OX=4097 GN=ATPC PE=1 SV=1"	ATPC	1	4.30643e-08	285.55	MSAMSNATDNAVELK(1)K	2	0.65576	4
ATP synthase	0.0589709	TRINITY_DN26425_c1_g1_m.8811	73	K	"ATP synthase gamma chain, chloroplastic OS=Nicotiana tabacum OX=4097 GN=ATPC PE=1 SV=1"	ATPC	1	0.000974923	113.7	IDSVK(1)NTQK	2	-2.4179	2
ATP synthase	0.0589709	TRINITY_DN26425_c1_g1_m.8811	196	K	"ATP synthase gamma chain, chloroplastic OS=Nicotiana tabacum OX=4097 GN=ATPC PE=1 SV=1"	ATPC	1	0.000939509	104.86	RPYIPVDK(1)FFEGGSLPTAK	2	1.2871	2
ATP synthase	0.0589709	TRINITY_DN28841_c0_g1_m.13036	82	K	"ATP synthase subunit gamma, mitochondrial OS=Ipomoea batatas OX=4120 GN=ATPC PE=1 SV=2"	ATPC	1	0.0335894	52.591	AIQTK(1)AENSR	2	-5.2688	1
Domain of unknown function (DUF1785)	0.218091	TRINITY_DN35078_c0_g1_m.27695	362	K	Protein argonaute 5 OS=Arabidopsis thaliana OX=3702 GN=AGO5 PE=1 SV=2	AGO5	1	0.00204857	69.641	TYK(1)ISGISTEPINK	2	-2.2172	2
Domain of unknown function (DUF1785)	0.218091	TRINITY_DN27504_c0_g1_m.10593	592	K	Protein argonaute 1 OS=Arabidopsis thaliana OX=3702 GN=AGO1 PE=1 SV=1	AGO1	1	0.0107272	43.613	ILPAPWLK(1)YHDTGR	2	3.821	1
Domain of unknown function (DUF1785)	0.218091	TRINITY_DN27504_c0_g1_m.10593	675	K	Protein argonaute 1 OS=Arabidopsis thaliana OX=3702 GN=AGO1 PE=1 SV=1	AGO1	1	0.000370082	99.855	HDQVEK(1)VLK	2	-0.73646	1
Domain of unknown function (DUF1785)	0.218091	TRINITY_DN27504_c0_g1_m.10593	257	K	Protein argonaute 1 OS=Arabidopsis thaliana OX=3702 GN=AGO1 PE=1 SV=1	AGO1	1	0.00380671	100.84	LYK(1)ESHLGK	2	-2.6311	1
ATPase family associated with various cellular activities (AAA)	0.000419485	TRINITY_DN29933_c0_g1_m.15095	629	K	"ATP-dependent zinc metalloprotease FTSH 2, chloroplastic OS=Arabidopsis thaliana OX=3702 GN=FTSH2 PE=1 SV=1"	FTSH2	1	0.000119426	119.07	LAEDIDAAVK(1)R	2	-4.8593	1
ATPase family associated with various cellular activities (AAA)	0.000419485	TRINITY_DN29933_c0_g1_m.15095	412	K	"ATP-dependent zinc metalloprotease FTSH 2, chloroplastic OS=Arabidopsis thaliana OX=3702 GN=FTSH2 PE=1 SV=1"	FTSH2	1	0.000166269	130.31	TEILK(1)VHAGNK	2	-1.9765	1
ATPase family associated with various cellular activities (AAA)	0.000419485	TRINITY_DN29933_c0_g1_m.15095	619	K	"ATP-dependent zinc metalloprotease FTSH 2, chloroplastic OS=Arabidopsis thaliana OX=3702 GN=FTSH2 PE=1 SV=1"	FTSH2	1	0.0177023	51.829	NSMSEK(1)LAEDIDAAVK	2	2.6173	1
ATPase family associated with various cellular activities (AAA)	0.000419485	TRINITY_DN29933_c0_g1_m.15095	463	K	"ATP-dependent zinc metalloprotease FTSH 2, chloroplastic OS=Arabidopsis thaliana OX=3702 GN=FTSH2 PE=1 SV=1"	FTSH2	1	7.18223e-05	198.33	TAISSK(1)EIDDSIDR	2	2.0155	1
ATPase family associated with various cellular activities (AAA)	0.000419485	TRINITY_DN29933_c0_g1_m.15095	108	K	"ATP-dependent zinc metalloprotease FTSH 2, chloroplastic OS=Arabidopsis thaliana OX=3702 GN=FTSH2 PE=1 SV=1"	FTSH2	1	0.00981637	65.156	FLEYLDK(1)DR	2	-8.7475	1
ATPase family associated with various cellular activities (AAA)	0.000419485	TRINITY_DN29933_c0_g1_m.15095	218	K	"ATP-dependent zinc metalloprotease FTSH 2, chloroplastic OS=Arabidopsis thaliana OX=3702 GN=FTSH2 PE=1 SV=1"	FTSH2	1	0.000127543	48.476	SSGGMGGPGGPGFPLAFGQSK(1)AK	2	2.8094	1
ATPase family associated with various cellular activities (AAA)	0.000419485	TRINITY_DN29933_c0_g1_m.15095	485	K	"ATP-dependent zinc metalloprotease FTSH 2, chloroplastic OS=Arabidopsis thaliana OX=3702 GN=FTSH2 PE=1 SV=1"	FTSH2	1	5.6188e-05	101.64	IVAGMEGTVMTDGK(1)SK	2	-0.57243	2
ATPase family associated with various cellular activities (AAA)	0.000419485	TRINITY_DN33255_c0_g1_m.22583	147	K	"Chaperone protein ClpC, chloroplastic OS=Pisum sativum OX=3888 PE=2 SV=1"		1	0.000861521	109.88	SMGINLK(1)DAR	2	-3.5279	1
ATPase family associated with various cellular activities (AAA)	0.000419485	TRINITY_DN33255_c0_g1_m.22583	155	K	"Chaperone protein ClpC, chloroplastic OS=Pisum sativum OX=3888 PE=2 SV=1"		1	0.00331947	79.809	VEVEK(1)IIGR	2	-4.4681	1
ATPase family associated with various cellular activities (AAA)	0.000419485	TRINITY_DN33255_c0_g1_m.22583	418	K	"Chaperone protein ClpC, chloroplastic OS=Pisum sativum OX=3888 PE=2 SV=1"		1	4.5044e-05	167.06	HIEK(1)DPALER	2	-0.095875	2
ATPase family associated with various cellular activities (AAA)	0.000419485	TRINITY_DN33255_c0_g1_m.22583	455	K	"Chaperone protein ClpC, chloroplastic OS=Pisum sativum OX=3888 PE=2 SV=1"		1	3.82001e-05	146.88	YEIHHK(1)LR	2	-0.77927	2
ATPase family associated with various cellular activities (AAA)	0.000419485	TRINITY_DN33255_c0_g1_m.22583	606	K	"Chaperone protein ClpC, chloroplastic OS=Pisum sativum OX=3888 PE=2 SV=1"		1	0.00020817	143.56	MEETLHK(1)R	2	-1.3298	2
ATPase family associated with various cellular activities (AAA)	0.000419485	TRINITY_DN33255_c0_g1_m.22583	649	K	"Chaperone protein ClpC, chloroplastic OS=Pisum sativum OX=3888 PE=2 SV=1"		1	4.13896e-18	188.82	NPNRPIASFIFSGPTGVGK(1)SELAK	3	-1.8308	1
ATPase family associated with various cellular activities (AAA)	0.000419485	TRINITY_DN33255_c0_g1_m.22583	881	K	"Chaperone protein ClpC, chloroplastic OS=Pisum sativum OX=3888 PE=2 SV=1"		1	2.86036e-05	116.13	LLEDSMAEK(1)MLAR	2	-3.4776	2
ATPase family associated with various cellular activities (AAA)	0.000419485	TRINITY_DN33255_c0_g1_m.22583	530	K	"Chaperone protein ClpC, chloroplastic OS=Pisum sativum OX=3888 PE=2 SV=1"		1	0.000424781	187.85	SQDFEK(1)AGELR	2	0.37543	2
ATPase family associated with various cellular activities (AAA)	0.000419485	TRINITY_DN33255_c0_g1_m.22583	329	K	"Chaperone protein ClpC, chloroplastic OS=Pisum sativum OX=3888 PE=2 SV=1"		1	0.000186675	112.7	IASGDVPETIEGK(1)K	2	-1.7837	1
ATPase family associated with various cellular activities (AAA)	0.000419485	TRINITY_DN33255_c0_g1_m.22583	599	K	"Chaperone protein ClpC, chloroplastic OS=Pisum sativum OX=3888 PE=2 SV=1"		1	0.000297002	65.933	LLK(1)MEETLHK	2	-2.36	2
ATPase family associated with various cellular activities (AAA)	0.000419485	TRINITY_DN33255_c0_g1_m.22583	270	K	"Chaperone protein ClpC, chloroplastic OS=Pisum sativum OX=3888 PE=2 SV=1"		1	6.41561e-06	148.76	LAEEGK(1)LDPVVGR	2	-0.74201	1
ATPase family associated with various cellular activities (AAA)	0.000419485	TRINITY_DN33255_c0_g1_m.22583	616	K	"Chaperone protein ClpC, chloroplastic OS=Pisum sativum OX=3888 PE=2 SV=1"		1	2.81197e-06	138.71	VIGQDEAVK(1)AISR	2	-2.4132	1
ATPase family associated with various cellular activities (AAA)	0.000419485	TRINITY_DN31154_c0_g1_m.17662	238	K	26S proteasome regulatory subunit 4 homolog A OS=Arabidopsis thaliana OX=3702 GN=RPT2A PE=1 SV=1	RPT2A	1	0.0097155	59.731	GVILYGEPGTGK(1)TLLAK	2	3.3695	1
ATPase family associated with various cellular activities (AAA)	0.000419485	TRINITY_DN31154_c0_g1_m.17662	365	K	26S proteasome regulatory subunit 4 homolog A OS=Arabidopsis thaliana OX=3702 GN=RPT2A PE=1 SV=1	RPT2A	0.999999	0.012504	61.194	KIEFPLPDIK(1)TR	2	-3.8983	1
ATPase family associated with various cellular activities (AAA)	0.000419485	TRINITY_DN31154_c0_g1_m.17662	426	K	26S proteasome regulatory subunit 4 homolog A OS=Arabidopsis thaliana OX=3702 GN=RPT2A PE=1 SV=1	RPT2A	1	0.00964131	105.81	VTHADFK(1)K	2	-2.8823	1
ATPase family associated with various cellular activities (AAA)	0.000419485	TRINITY_DN31154_c0_g1_m.17662	63	K	26S proteasome regulatory subunit 4 homolog A OS=Arabidopsis thaliana OX=3702 GN=RPT2A PE=1 SV=1	RPT2A	1	0.00664471	62.271	LPTVTPLTK(1)CK	2	-4.9617	1
ATPase family associated with various cellular activities (AAA)	0.000419485	TRINITY_DN31154_c0_g1_m.17662	419	K	26S proteasome regulatory subunit 4 homolog A OS=Arabidopsis thaliana OX=3702 GN=RPT2A PE=1 SV=1	RPT2A	1	0.00547145	85.622	MK(1)VTHADFK	2	-2.9279	1
ATPase family associated with various cellular activities (AAA)	0.000419485	TRINITY_DN31154_c0_g1_m.17662	97	K	26S proteasome regulatory subunit 4 homolog A OS=Arabidopsis thaliana OX=3702 GN=RPT2A PE=1 SV=1	RPT2A	1	3.76187e-05	148.76	LKPQEEK(1)AEEDR	2	-1.0755	1
ATPase family associated with various cellular activities (AAA)	0.000419485	TRINITY_DN35341_c0_g2_m.28500	454	K	"Chaperone protein ClpD, chloroplastic OS=Arabidopsis thaliana OX=3702 GN=CLPD PE=1 SV=1"	CLPD	1	0.0139682	70.67	LHFEK(1)DK	2	-5.0468	1
ATPase family associated with various cellular activities (AAA)	0.000419485	TRINITY_DN33182_c1_g1_m.22382	375	K	26S proteasome regulatory subunit 7 OS=Prunus persica OX=3760 GN=RPT1 PE=2 SV=1	RPT1	1	0.000575252	130.31	TQIFK(1)IHTR	2	-3.9112	1
ATPase family associated with various cellular activities (AAA)	0.000419485	TRINITY_DN32779_c0_g1_m.21350	517	K	"ATP-dependent zinc metalloprotease FTSH 10, mitochondrial OS=Arabidopsis thaliana OX=3702 GN=FTSH10 PE=1 SV=1"	FTSH10	1	0.00224002	46.358	IK(1)LDHEPSYYSQR	3	-3.673	1
ATPase family associated with various cellular activities (AAA)	0.000419485	TRINITY_DN32779_c0_g1_m.21350	329	K	"ATP-dependent zinc metalloprotease FTSH 10, mitochondrial OS=Arabidopsis thaliana OX=3702 GN=FTSH10 PE=1 SV=1"	FTSH10	1	0.00560696	86.243	VYFK(1)DVAGCDEAK	2	1.982	1
ATPase family associated with various cellular activities (AAA)	0.000419485	TRINITY_DN30870_c0_g1_m.17019	32	K	ATPase family AAA domain-containing protein 3-B OS=Xenopus laevis OX=8355 GN=atad3-b PE=2 SV=1	atad3-b	1	0.00682644	53.051	AQEFK(1)ALQAQAETER	2	-3.5083	1
ATPase family associated with various cellular activities (AAA)	0.000419485	TRINITY_DN30870_c0_g1_m.17019	522	K	ATPase family AAA domain-containing protein 3-B OS=Xenopus laevis OX=8355 GN=atad3-b PE=2 SV=1	atad3-b	1	0.00255568	245.4	EVVDYK(1)VAEHQQR	2	0.20494	1
ATPase family associated with various cellular activities (AAA)	0.000419485	TRINITY_DN27246_c0_g1_m.10115	356	K	26S proteasome regulatory subunit 6A homolog A OS=Arabidopsis thaliana OX=3702 GN=RPT5A PE=1 SV=1	RPT5A	1	0.0140424	41.317	K(1)MNVHPDVNFEELAR	3	-4.5269	1
ATPase family associated with various cellular activities (AAA)	0.000419485	TRINITY_DN27246_c0_g1_m.10115	217	K	26S proteasome regulatory subunit 6A homolog A OS=Arabidopsis thaliana OX=3702 GN=RPT5A PE=1 SV=1	RPT5A	1	1.51275e-05	91.245	GVLLYGPPGTGK(1)TLMAR	2	3.6319	1
ATPase family associated with various cellular activities (AAA)	0.000419485	TRINITY_DN27246_c0_g1_m.10115	53	K	26S proteasome regulatory subunit 6A homolog A OS=Arabidopsis thaliana OX=3702 GN=RPT5A PE=1 SV=1	RPT5A	1	0.0105315	64.266	TNLELDSYK(1)EK	2	-2.0758	1
ATPase family associated with various cellular activities (AAA)	0.000419485	TRINITY_DN27489_c0_g1_m.10565	330	K	ATPase family AAA domain-containing protein 1-B OS=Danio rerio OX=7955 GN=atad1b PE=2 SV=2	atad1b	1	7.32917e-05	104.49	PLSQTDLEK(1)VLSTSR	2	-0.45351	1
ATPase family associated with various cellular activities (AAA)	0.000419485	TRINITY_DN28786_c2_g2_m.12925	403	K	"Ribulose bisphosphate carboxylase/oxygenase activase 2, chloroplastic OS=Larrea tridentata OX=66636 GN=RCA2 PE=2 SV=1"	RCA2	1	0.000514151	224.68	WISGIGVEGIGK(1)R	2	-2.0279	2
ATPase family associated with various cellular activities (AAA)	0.000419485	TRINITY_DN28786_c2_g2_m.12925	334	K	"Ribulose bisphosphate carboxylase/oxygenase activase 2, chloroplastic OS=Larrea tridentata OX=66636 GN=RCA2 PE=2 SV=1"	RCA2	1	1.14459e-05	159.11	MEK(1)FYWAPTREDR	3	-3.5992	5
ATPase family associated with various cellular activities (AAA)	0.000419485	TRINITY_DN28786_c2_g2_m.12925	203	K	"Ribulose bisphosphate carboxylase/oxygenase activase 2, chloroplastic OS=Larrea tridentata OX=66636 GN=RCA2 PE=2 SV=1"	RCA2	1	7.6433e-05	197.3	GQGK(1)SFQCELVFAK	2	4.1059	1
ATPase family associated with various cellular activities (AAA)	0.000419485	TRINITY_DN28786_c2_g2_m.12925	359	K	"Ribulose bisphosphate carboxylase/oxygenase activase 2, chloroplastic OS=Larrea tridentata OX=66636 GN=RCA2 PE=2 SV=1"	RCA2	1	3.07466e-06	166.66	SDNVPK(1)EDIVR	2	-3.4038	1
ATPase family associated with various cellular activities (AAA)	0.000419485	TRINITY_DN28786_c2_g2_m.12925	440	K	"Ribulose bisphosphate carboxylase/oxygenase activase 2, chloroplastic OS=Larrea tridentata OX=66636 GN=RCA2 PE=2 SV=1"	RCA2	1	9.3595e-09	278.73	LLEYGNMLVQEQENVK(1)R	2	-0.20315	3
ATPase family associated with various cellular activities (AAA)	0.000419485	TRINITY_DN28786_c2_g2_m.12925	463	K	"Ribulose bisphosphate carboxylase/oxygenase activase 2, chloroplastic OS=Larrea tridentata OX=66636 GN=RCA2 PE=2 SV=1"	RCA2	1	1.50609e-20	339.56	YLSEAALGDANQDAIK(1)R	2	3.3555	3
ATPase family associated with various cellular activities (AAA)	0.000419485	TRINITY_DN28786_c2_g2_m.12925	253	K	"Ribulose bisphosphate carboxylase/oxygenase activase 2, chloroplastic OS=Larrea tridentata OX=66636 GN=RCA2 PE=2 SV=1"	RCA2	1	2.84659e-08	209.7	GK(1)MCCLFINDLDAGAGR	2	6.5823	4
ATPase family associated with various cellular activities (AAA)	0.000419485	TRINITY_DN28786_c2_g2_m.12925	447	K	"Ribulose bisphosphate carboxylase/oxygenase activase 2, chloroplastic OS=Larrea tridentata OX=66636 GN=RCA2 PE=2 SV=1"	RCA2	1	6.72919e-12	129.82	VQLADK(1)YLSEAALGDANQDAIKR	3	1.7561	1
ATPase family associated with various cellular activities (AAA)	0.000419485	TRINITY_DN28786_c2_g2_m.12925	419	K	"Ribulose bisphosphate carboxylase/oxygenase activase 2, chloroplastic OS=Larrea tridentata OX=66636 GN=RCA2 PE=2 SV=1"	RCA2	1	2.36702e-05	252.75	LVNSK(1)EGPPTFEQPK(1)MTVEK	2	0.73059	4
ATPase family associated with various cellular activities (AAA)	0.000419485	TRINITY_DN28786_c2_g2_m.12925	409	K	"Ribulose bisphosphate carboxylase/oxygenase activase 2, chloroplastic OS=Larrea tridentata OX=66636 GN=RCA2 PE=2 SV=1"	RCA2	1	6.88232e-05	293.49	RLVNSK(1)EGPPTFEQPK	2	0.82769	5
ATPase family associated with various cellular activities (AAA)	0.000419485	TRINITY_DN30633_c0_g1_m.16502	434	K	Cell division cycle protein 48 homolog OS=Glycine max OX=3847 GN=CDC48 PE=2 SV=1	CDC48	1	0.0201265	53.679	IHTK(1)NMK	2	-4.5072	1
ATPase family associated with various cellular activities (AAA)	0.000419485	TRINITY_DN30633_c0_g1_m.16502	716	K	Cell division cycle protein 48 homolog OS=Glycine max OX=3847 GN=CDC48 PE=2 SV=1	CDC48	0.999989	0.00472134	90.142	KSPVSK(1)DVDLR	2	0.18349	1
ATPase family associated with various cellular activities (AAA)	0.000419485	TRINITY_DN30633_c0_g1_m.16502	437	K	Cell division cycle protein 48 homolog OS=Glycine max OX=3847 GN=CDC48 PE=2 SV=1	CDC48	1	0.00775665	72.922	NMK(1)LSDDVDLER	2	-0.32467	1
ATPase family associated with various cellular activities (AAA)	0.000419485	TRINITY_DN30633_c0_g1_m.16502	279	K	Cell division cycle protein 48 homolog OS=Glycine max OX=3847 GN=CDC48 PE=2 SV=1	CDC48	0.999977	0.00119135	90.306	HPQLFK(1)SIGVKPPK	3	-4.1185	2
ATPase family associated with various cellular activities (AAA)	0.000419485	TRINITY_DN30633_c0_g1_m.16502	753	K	Cell division cycle protein 48 homolog OS=Glycine max OX=3847 GN=CDC48 PE=2 SV=1	CDC48	1	0.0158493	69.915	ENIEK(1)DIER	2	-2.5072	1
ATPase family associated with various cellular activities (AAA)	0.000419485	TRINITY_DN34399_c0_g1_m.25687	398	K	"ATP-dependent zinc metalloprotease FTSH 11, chloroplastic/mitochondrial OS=Arabidopsis thaliana OX=3702 GN=FTSH11 PE=1 SV=1"	FTSH11	1	0.00100405	91.939	LPK(1)GILLTGAPGTGK	2	-2.9258	1
ATPase family associated with various cellular activities (AAA)	0.000419485	TRINITY_DN27222_c0_g1_m.10074	104	K	26S proteasome regulatory subunit 8 homolog A OS=Arabidopsis thaliana OX=3702 GN=RPT6A PE=1 SV=1	RPT6A	1	0.00684472	72.846	VHPEGK(1)YVVDIDK	2	-3.0408	1
ATPase family associated with various cellular activities (AAA)	0.000419485	TRINITY_DN27222_c0_g1_m.10074	341	K	26S proteasome regulatory subunit 8 homolog A OS=Arabidopsis thaliana OX=3702 GN=RPT6A PE=1 SV=1	RPT6A	1	0.000558831	154.71	FDILK(1)IHSR	2	-3.8883	1
ATPase family associated with various cellular activities (AAA)	0.000419485	TRINITY_DN27222_c0_g1_m.10074	361	K	26S proteasome regulatory subunit 8 homolog A OS=Arabidopsis thaliana OX=3702 GN=RPT6A PE=1 SV=1	RPT6A	1	0.0143929	81.48	IAEK(1)MNGASGAELK	2	-2.0854	2
ATPase family associated with various cellular activities (AAA)	0.000419485	TRINITY_DN33168_c0_g1_m.22353	327	K	Chaperone protein ClpB1 OS=Arabidopsis thaliana OX=3702 GN=CLPB1 PE=1 SV=2	CLPB1	1	0.00577936	61.48	YVEK(1)DAAFER	2	-4.0349	1
ATPase family associated with various cellular activities (AAA)	0.000419485	TRINITY_DN31878_c0_g1_m.19283	238	K	ATPase family AAA domain-containing protein 3 OS=Caenorhabditis elegans OX=6239 GN=atad-3 PE=1 SV=2	atad-3	1	0.0101349	51.454	AHEAK(1)LTEDHNR	2	-1.4678	1
ATPase family associated with various cellular activities (AAA)	0.000419485	TRINITY_DN31878_c0_g1_m.19283	618	K	ATPase family AAA domain-containing protein 3 OS=Caenorhabditis elegans OX=6239 GN=atad-3 PE=1 SV=2	atad-3	1	0.000629797	83.775	EIVDYK(1)VAEHHQR	2	-0.028513	1
ATPase family associated with various cellular activities (AAA)	0.000419485	TRINITY_DN27330_c0_g1_m.10299	350	K	26S proteasome regulatory subunit S10B homolog B OS=Arabidopsis thaliana OX=3702 GN=RPT4B PE=1 SV=1	RPT4B	1	0.0175673	57.293	MEILK(1)IHAAGIAK	2	-2.9066	1
ATPase family associated with various cellular activities (AAA)	0.000419485	TRINITY_DN27330_c0_g1_m.10299	56	K	26S proteasome regulatory subunit S10B homolog B OS=Arabidopsis thaliana OX=3702 GN=RPT4B PE=1 SV=1	RPT4B	1	0.000188551	146.88	LLQHK(1)ELESR	2	-2.2183	1
ATPase family associated with various cellular activities (AAA)	0.000419485	TRINITY_DN34593_c0_g1_m.26268	272	K	Vesicle-fusing ATPase OS=Arabidopsis thaliana OX=3702 GN=NSF PE=2 SV=2	NSF	1	0.033412	46.068	HVK(1)GMLLHGPPGTGK	3	-4.6252	1
ATPase family associated with various cellular activities (AAA)	0.000419485	TRINITY_DN32534_c0_g1_m.20766	588	K	"Chaperone protein ClpB3, chloroplastic OS=Arabidopsis thaliana OX=3702 GN=CLPB3 PE=1 SV=1"	CLPB3	1	3.64782e-12	281.24	EK(1)QAQLTEQWEHEK	2	0.29488	2
ATPase family associated with various cellular activities (AAA)	0.000419485	TRINITY_DN32534_c0_g1_m.20766	159	K	"Chaperone protein ClpB3, chloroplastic OS=Arabidopsis thaliana OX=3702 GN=CLPB3 PE=1 SV=1"	CLPB3	1	0.00224443	93.772	ENK(1)HQIVETEHLMK	2	0.24228	1
ATPase family associated with various cellular activities (AAA)	0.000419485	TRINITY_DN32534_c0_g1_m.20766	170	K	"Chaperone protein ClpB3, chloroplastic OS=Arabidopsis thaliana OX=3702 GN=CLPB3 PE=1 SV=1"	CLPB3	1	0.000512779	49.967	HQIVETEHLMK(1)ALLEQK	3	-4.1885	1
ATPase family associated with various cellular activities (AAA)	0.000419485	TRINITY_DN32534_c0_g1_m.20766	778	K	"Chaperone protein ClpB3, chloroplastic OS=Arabidopsis thaliana OX=3702 GN=CLPB3 PE=1 SV=1"	CLPB3	1	2.65987e-05	187.51	IDMSEYMEK(1)HAVSR	2	2.4022	3
ATPase family associated with various cellular activities (AAA)	0.000419485	TRINITY_DN32534_c0_g1_m.20766	207	K	"Chaperone protein ClpB3, chloroplastic OS=Arabidopsis thaliana OX=3702 GN=CLPB3 PE=1 SV=1"	CLPB3	1	6.47231e-05	95.138	QPK(1)VLGESAGSMLGR	2	-1.7678	1
ATPase family associated with various cellular activities (AAA)	0.000419485	TRINITY_DN32534_c0_g1_m.20766	291	K	"Chaperone protein ClpB3, chloroplastic OS=Arabidopsis thaliana OX=3702 GN=CLPB3 PE=1 SV=1"	CLPB3	1	2.61674e-08	155.28	QSVIDQDPEGK(1)YEALEK	2	6.0424	1
ATPase family associated with various cellular activities (AAA)	0.000419485	TRINITY_DN32534_c0_g1_m.20766	706	K	"Chaperone protein ClpB3, chloroplastic OS=Arabidopsis thaliana OX=3702 GN=CLPB3 PE=1 SV=1"	CLPB3	1	0.00917153	78.816	LLHLEEELHK(1)R	3	-7.1044	1
ATPase family associated with various cellular activities (AAA)	0.000419485	TRINITY_DN32534_c0_g1_m.20766	974	K	"Chaperone protein ClpB3, chloroplastic OS=Arabidopsis thaliana OX=3702 GN=CLPB3 PE=1 SV=1"	CLPB3	1	2.23843e-08	187.51	VIQQNVENELAK(1)GILR	2	3.9202	1
ATPase family associated with various cellular activities (AAA)	0.000419485	TRINITY_DN32534_c0_g1_m.20766	688	K	"Chaperone protein ClpB3, chloroplastic OS=Arabidopsis thaliana OX=3702 GN=CLPB3 PE=1 SV=1"	CLPB3	1	6.64863e-05	117.45	WTGIPVSK(1)LQQSER	2	-2.6164	1
ATPase family associated with various cellular activities (AAA)	0.000419485	TRINITY_DN32534_c0_g1_m.20766	652	K	"Chaperone protein ClpB3, chloroplastic OS=Arabidopsis thaliana OX=3702 GN=CLPB3 PE=1 SV=1"	CLPB3	1	0.00153208	103.76	QLVGAEK(1)ELDEYMK	2	1.8533	1
ATPase family associated with various cellular activities (AAA)	0.000419485	TRINITY_DN32534_c0_g1_m.20766	459	K	"Chaperone protein ClpB3, chloroplastic OS=Arabidopsis thaliana OX=3702 GN=CLPB3 PE=1 SV=1"	CLPB3	1	0.000242824	152.17	YIEK(1)DPALER	2	-22.098	3
ATPase family associated with various cellular activities (AAA)	0.000419485	TRINITY_DN32534_c0_g1_m.20766	696	K	"Chaperone protein ClpB3, chloroplastic OS=Arabidopsis thaliana OX=3702 GN=CLPB3 PE=1 SV=1"	CLPB3	1	4.48587e-05	153.25	EK(1)LLHLEEELHK	3	-5.1001	1
ATPase family associated with various cellular activities (AAA)	0.000419485	TRINITY_DN32534_c0_g1_m.20766	300	K	"Chaperone protein ClpB3, chloroplastic OS=Arabidopsis thaliana OX=3702 GN=CLPB3 PE=1 SV=1"	CLPB3	1	0.00800398	84.999	YGK(1)DLTAMASEGK	2	0.86853	1
ATPase family associated with various cellular activities (AAA)	0.000419485	TRINITY_DN31820_c2_g3_m.19155	524	K	"ATP-dependent zinc metalloprotease FTSH, chloroplastic OS=Nicotiana tabacum OX=4097 GN=FTSH PE=2 SV=2"	FTSH	1	0.0122847	76.85	NAVVSEEK(1)K	2	-3.3905	2
ATPase family associated with various cellular activities (AAA)	0.000419485	TRINITY_DN31820_c2_g3_m.19155	446	K	"ATP-dependent zinc metalloprotease FTSH, chloroplastic OS=Nicotiana tabacum OX=4097 GN=FTSH PE=2 SV=2"	FTSH	1	0.00110789	79.059	VK(1)ILQVHSR	2	-3.0144	1
ATPase family associated with various cellular activities (AAA)	0.000419485	TRINITY_DN31820_c2_g3_m.19155	303	K	"ATP-dependent zinc metalloprotease FTSH, chloroplastic OS=Nicotiana tabacum OX=4097 GN=FTSH PE=2 SV=2"	FTSH	1	1.59219e-06	169.57	IPK(1)GCLLVGPPGTGK	2	-3.064	1
ATPase family associated with various cellular activities (AAA)	0.000419485	TRINITY_DN31820_c2_g3_m.19155	681	K	"ATP-dependent zinc metalloprotease FTSH, chloroplastic OS=Nicotiana tabacum OX=4097 GN=FTSH PE=2 SV=2"	FTSH	1	0.0271392	48.701	AK(1)QIITTHIDILHK	3	-5.9346	1
ATPase family associated with various cellular activities (AAA)	0.000419485	TRINITY_DN31820_c2_g3_m.19155	315	K	"ATP-dependent zinc metalloprotease FTSH, chloroplastic OS=Nicotiana tabacum OX=4097 GN=FTSH PE=2 SV=2"	FTSH	1	1.46022e-09	130.99	GCLLVGPPGTGK(1)TLLAR	2	3.2572	1
ATPase family associated with various cellular activities (AAA)	0.000419485	TRINITY_DN31820_c2_g3_m.19155	495	K	"ATP-dependent zinc metalloprotease FTSH, chloroplastic OS=Nicotiana tabacum OX=4097 GN=FTSH PE=2 SV=2"	FTSH	1	2.605e-07	181.08	DLK(1)EISKDEISDALER	2	3.3044	2
ATPase family associated with various cellular activities (AAA)	0.000419485	TRINITY_DN31820_c2_g3_m.19155	164	K	"ATP-dependent zinc metalloprotease FTSH, chloroplastic OS=Nicotiana tabacum OX=4097 GN=FTSH PE=2 SV=2"	FTSH	1	9.63823e-08	244.37	FSK(1)DGSALQLTAVDGR	2	-1.8353	1
ATPase family associated with various cellular activities (AAA)	0.000419485	TRINITY_DN31820_c2_g3_m.19155	293	K	"ATP-dependent zinc metalloprotease FTSH, chloroplastic OS=Nicotiana tabacum OX=4097 GN=FTSH PE=2 SV=2"	FTSH	1	0.0146628	68.49	NPDK(1)YTALGAK	2	-1.9609	1
ATPase family associated with various cellular activities (AAA)	0.000419485	TRINITY_DN31820_c2_g3_m.19155	257	K	"ATP-dependent zinc metalloprotease FTSH, chloroplastic OS=Nicotiana tabacum OX=4097 GN=FTSH PE=2 SV=2"	FTSH	1	6.52266e-05	61.211	SK(1)FQEVPETGVNFADVAGADQAK	2	0.50537	1
ATPase family associated with various cellular activities (AAA)	0.000419485	TRINITY_DN27189_c0_g1_m.10007	48	K	26S proteasome regulatory subunit S10B homolog B OS=Arabidopsis thaliana OX=3702 GN=RPT4B PE=1 SV=1	RPT4B	0.999987	0.000127086	117.45	KEFSK(1)TEDDLK	2	1.0936	1
ATPase family associated with various cellular activities (AAA)	0.000419485	TRINITY_DN35096_c0_g1_m.27752	480	K	"Lon protease homolog, mitochondrial OS=Zea mays OX=4577 GN=LON2 PE=1 SV=1"	LON2	1	0.00300139	65.12	AQK(1)ILDEDHYGLTDVK	2	0.1836	1
ATPase family associated with various cellular activities (AAA)	0.000419485	TRINITY_DN35096_c0_g1_m.27752	493	K	"Lon protease homolog, mitochondrial OS=Zea mays OX=4577 GN=LON2 PE=1 SV=1"	LON2	1	0.00751869	44.045	ILDEDHYGLTDVK(1)ER	2	2.449	1
ATPase family associated with various cellular activities (AAA)	0.000419485	TRINITY_DN35847_c0_g1_m.30093	746	K	"ATP-dependent zinc metalloprotease FTSH 12, chloroplastic OS=Arabidopsis thaliana OX=3702 GN=FTSH12 PE=2 SV=2"	FTSH12	1	0.0422166	64.906	KCEENVSFEK(1)K	2	-3.0664	1
ATPase family associated with various cellular activities (AAA)	0.000419485	TRINITY_DN28948_c0_g1_m.13229	244	K	26S proteasome regulatory subunit 6B homolog OS=Arabidopsis thaliana OX=3702 GN=RPT3 PE=1 SV=1	RPT3	1	0.00102017	95.656	GVLLYGPPGTGK(1)TMLAK	2	3.4338	1
ATPase family associated with various cellular activities (AAA)	0.000419485	TRINITY_DN28948_c0_g1_m.13229	270	K	26S proteasome regulatory subunit 6B homolog OS=Arabidopsis thaliana OX=3702 GN=RPT3 PE=1 SV=1	RPT3	1	6.19624e-08	149.02	VVGSEFVQK(1)YLGEGPR	2	0.21343	1
Syntaxin	0.00209065	TRINITY_DN29670_c0_g1_m.14565	76	K	Putative syntaxin-131 OS=Arabidopsis thaliana OX=3702 GN=SYP131 PE=3 SV=1	SYP131	1	0.00852062	76.85	HDAVK(1)EIEK	2	-2.0161	1
Syntaxin	0.00209065	TRINITY_DN29843_c0_g1_m.14913	158	K	Syntaxin-132 OS=Arabidopsis thaliana OX=3702 GN=SYP132 PE=1 SV=1	SYP132	1	0.000294629	103.76	MEKDVDEVGK(1)VAR	2	-1.2762	1
Syntaxin	0.00209065	TRINITY_DN29843_c0_g1_m.14913	151	K	Syntaxin-132 OS=Arabidopsis thaliana OX=3702 GN=SYP132 PE=1 SV=1	SYP132	1	0.0144014	70.389	MEK(1)DVDEVGK	2	-1.4581	1
Syntaxin	0.00209065	TRINITY_DN29670_c0_g1_m.14564	155	K	Putative syntaxin-131 OS=Arabidopsis thaliana OX=3702 GN=SYP131 PE=3 SV=1	SYP131	1	0.00537815	81.335	LEAINK(1)ENLANR	2	-6.5466	1
Syntaxin	0.00209065	TRINITY_DN27118_c0_g1_m.9910	219	K	Syntaxin-121 OS=Arabidopsis thaliana OX=3702 GN=SYP121 PE=1 SV=1	SYP121	1	0.00163969	124.81	HDAVK(1)EMEK	2	-1.9573	1
Syntaxin	0.00209065	TRINITY_DN27118_c0_g1_m.9910	76	K	Syntaxin-121 OS=Arabidopsis thaliana OX=3702 GN=SYP121 PE=1 SV=1	SYP121	1	0.00487146	91.783	TLHNAK(1)AIK	2	-2.2656	1
DEK C terminal domain	0.276976	TRINITY_DN32305_c0_g1_m.20241	130	K	protein DEK [Morus notabilis]		1	0.000730878	90.142	AHETGEGK(1)VSK	2	-4.7132	1
DEK C terminal domain	0.276976	TRINITY_DN32305_c0_g1_m.20241	108	K	protein DEK [Morus notabilis]		1	5.46255e-05	181.44	EVVDEK(1)VEGSKDEEK	2	-0.40175	1
DEK C terminal domain	0.276976	TRINITY_DN27494_c0_g1_m.10573	51	K	RNA polymerase II transcriptional coactivator KELP OS=Arabidopsis thaliana OX=3702 GN=KELP PE=1 SV=1	KELP	1	3.67407e-05	115.35	ILESSNMDDVTEYK(1)IR	2	1.8139	2
ATP-sulfurylase	0.0218007	TRINITY_DN30678_c0_g1_m.16622	398	K	"ATP sulfurylase 1, chloroplastic OS=Arabidopsis thaliana OX=3702 GN=APS1 PE=1 SV=1"	APS1	1	0.0152241	70.67	VAAYDK(1)TR	2	-5.3937	1
ATP-sulfurylase	0.0218007	TRINITY_DN32033_c0_g1_m.19630	191	K	ATP sulfurylase 2 OS=Arabidopsis thaliana OX=3702 GN=APS2 PE=1 SV=1	APS2	1	0.00486884	100.75	SIEIYK(1)HNK	2	-1.6978	1
ATP-sulfurylase	0.0218007	TRINITY_DN32033_c0_g1_m.19630	428	K	ATP sulfurylase 2 OS=Arabidopsis thaliana OX=3702 GN=APS2 PE=1 SV=1	APS2	1	0.00756887	76.85	AK(1)DFLFISGTK	2	-3.7837	1
Rhodanese-like domain	0.000603551	TRINITY_DN29451_c0_g1_m.14144	262	K	"Thiosulfate/3-mercaptopyruvate sulfurtransferase 1, mitochondrial OS=Arabidopsis thaliana OX=3702 GN=STR1 PE=1 SV=1"	STR1	1	0.00180269	240.94	NLEEK(1)THQIVDAR	2	1.1676	1
Rhodanese-like domain	0.000603551	TRINITY_DN27332_c0_g1_m.10301	177	K	"Rhodanese-like domain-containing protein 11, chloroplastic OS=Arabidopsis thaliana OX=3702 GN=STR11 PE=2 SV=1"	STR11	1	0.000491141	132.44	FPK(1)DTDLIVACQK	2	-1.0936	1
Rhodanese-like domain	0.000603551	TRINITY_DN28542_c0_g1_m.12475	81	K	"Rhodanese-like domain-containing protein 14, chloroplastic OS=Arabidopsis thaliana OX=3702 GN=At4g27700 PE=2 SV=1"	At4g27700	1	6.86091e-05	144.47	RPAEEDWK(1)IK	2	0.033668	1
Rhodanese-like domain	0.000603551	TRINITY_DN28542_c0_g1_m.12475	98	K	"Rhodanese-like domain-containing protein 14, chloroplastic OS=Arabidopsis thaliana OX=3702 GN=At4g27700 PE=2 SV=1"	At4g27700	1	0.0160265	81.642	SVDAK(1)EALR	2	-6.188	1
Rhodanese-like domain	0.000603551	TRINITY_DN28542_c0_g1_m.12475	179	K	"Rhodanese-like domain-containing protein 14, chloroplastic OS=Arabidopsis thaliana OX=3702 GN=At4g27700 PE=2 SV=1"	At4g27700	0.999916	6.1626e-06	45.458	DAK(1)IIVACATGGTMKPTQNLPEGQQSR	3	1.7567	2
Rhodanese-like domain	0.000603551	TRINITY_DN28542_c0_g1_m.12475	73	K	"Rhodanese-like domain-containing protein 14, chloroplastic OS=Arabidopsis thaliana OX=3702 GN=At4g27700 PE=2 SV=1"	At4g27700	1	0.00198514	114.39	QEK(1)RPAEEDWK	2	-2.2633	1
Rhodanese-like domain	0.000603551	TRINITY_DN28542_c0_g1_m.12475	105	K	"Rhodanese-like domain-containing protein 14, chloroplastic OS=Arabidopsis thaliana OX=3702 GN=At4g27700 PE=2 SV=1"	At4g27700	1	0.000172626	76.009	LQK(1)ENNFVILDVRPEAEYK	3	-2.8506	1
Rhodanese-like domain	0.000603551	TRINITY_DN23318_c0_g1_m.4994	190	K	"Rhodanese-like/PpiC domain-containing protein 12, chloroplastic OS=Arabidopsis thaliana OX=3702 GN=At5g19370 PE=1 SV=1"	At5g19370	1	6.81968e-08	151.08	EESLLK(1)DIQPEELHAR	2	3.442	1
Rhodanese-like domain	0.000603551	TRINITY_DN23318_c0_g1_m.4994	207	K	"Rhodanese-like/PpiC domain-containing protein 12, chloroplastic OS=Arabidopsis thaliana OX=3702 GN=At5g19370 PE=1 SV=1"	At5g19370	1	6.47326e-08	192.68	IQDPSFK(1)DEAQLIDVR	2	3.9519	1
Rhodanese-like domain	0.000603551	TRINITY_DN29288_c0_g1_m.13846	154	K	"Calcium sensing receptor, chloroplastic OS=Arabidopsis thaliana OX=3702 GN=CAS PE=1 SV=1"	CAS	1	2.41399e-08	172.09	TVADAAQQSGK(1)VIEGVK	2	0.15679	1
Rhodanese-like domain	0.000603551	TRINITY_DN29288_c0_g1_m.13846	305	K	"Calcium sensing receptor, chloroplastic OS=Arabidopsis thaliana OX=3702 GN=CAS PE=1 SV=1"	CAS	1	2.49729e-13	139.94	SSNIIILDSYSDSAK(1)TVAR	2	-0.53114	1
Rhodanese-like domain	0.000603551	TRINITY_DN29288_c0_g1_m.13846	143	K	"Calcium sensing receptor, chloroplastic OS=Arabidopsis thaliana OX=3702 GN=CAS PE=1 SV=1"	CAS	0.999966	1.73131e-15	70.168	KAQEAIQNAGVDTEPVITAAK(1)TVADAAQQSGK	3	1.3695	1
Rhodanese-like domain	0.000603551	TRINITY_DN29288_c0_g1_m.13846	290	K	"Calcium sensing receptor, chloroplastic OS=Arabidopsis thaliana OX=3702 GN=CAS PE=1 SV=1"	CAS	1	0.000117419	117.03	VNK(1)SSNIIILDSYSDSAK	2	1.6389	1
Rhodanese-like domain	0.000603551	TRINITY_DN32565_c1_g6_m.20843	123	K	"Rhodanese-like domain-containing protein 15, chloroplastic OS=Arabidopsis thaliana OX=3702 GN=STR15 PE=2 SV=1"	STR15	1	0.0133346	49.967	VGSGMTK(1)NPHFLEEVSAHFR	3	-2.1611	1
Rhodanese-like domain	0.000603551	TRINITY_DN25173_c0_g1_m.7043	83	K	"Rhodanese-like domain-containing protein 9, chloroplastic OS=Arabidopsis thaliana OX=3702 GN=STR9 PE=2 SV=1"	STR9	1	0.000776529	91.032	AHIK(1)SCYHVPLFIENK	3	-2.8646	1
ThiF family	0.0474461	TRINITY_DN31264_c0_g1_m.17909	417	K	tRNA threonylcarbamoyladenosine dehydratase OS=Schizosaccharomyces pombe (strain 972 / ATCC 24843) OX=284812 GN=SPAC1A6.10 PE=3 SV=1	SPAC1A6.10	1	0.00994498	58.916	FK(1)EADEHESR	2	-1.9143	1
ThiF family	0.0474461	TRINITY_DN35339_c0_g1_m.28496	962	K	Ubiquitin-activating enzyme E1 1 OS=Arabidopsis thaliana OX=3702 GN=UBA1 PE=1 SV=1	UBA1	1	0.000530363	119.94	VLDGGHK(1)LEDYR	2	-0.1488	1
ThiF family	0.0474461	TRINITY_DN34409_c1_g1_m.25720	233	K	SUMO-activating enzyme subunit 2 OS=Arabidopsis thaliana OX=3702 GN=SAE2 PE=1 SV=1	SAE2	1	0.00683442	94.804	NNEDIEHYGK(1)R	2	-1.6465	1
ThiF family	0.0474461	TRINITY_DN34409_c1_g1_m.25720	5	K	SUMO-activating enzyme subunit 2 OS=Arabidopsis thaliana OX=3702 GN=SAE2 PE=1 SV=1	SAE2	1	5.688e-05	108.24	ASDK(1)HFSAIEGAK	2	-1.442	1
ThiF family	0.0474461	TRINITY_DN30873_c0_g1_m.17024	364	K	NEDD8-activating enzyme E1 catalytic subunit OS=Arabidopsis thaliana OX=3702 GN=ECR1 PE=1 SV=2	ECR1	1	0.000986415	100.07	FISLLEEHPK(1)LQLSK	2	0.83469	1
FKBP-type peptidyl-prolyl cis-trans isomerase	0.00177981	TRINITY_DN32313_c0_g1_m.20263	310	K	"Peptidyl-prolyl cis-trans isomerase FKBP19, chloroplastic OS=Arabidopsis thaliana OX=3702 GN=FKBP19 PE=1 SV=1"	FKBP19	1	0.0034842	65.173	IIVPPELGYPENDFNK(1)R	2	2.6389	1
FKBP-type peptidyl-prolyl cis-trans isomerase	0.00177981	TRINITY_DN32313_c0_g1_m.20263	216	K	"Peptidyl-prolyl cis-trans isomerase FKBP19, chloroplastic OS=Arabidopsis thaliana OX=3702 GN=FKBP19 PE=1 SV=1"	FKBP19	1	1.48358e-15	254.47	FPDYTETESGLQYK(1)DLR	2	4.1486	1
FKBP-type peptidyl-prolyl cis-trans isomerase	0.00177981	TRINITY_DN32313_c0_g1_m.20263	264	K	"Peptidyl-prolyl cis-trans isomerase FKBP19, chloroplastic OS=Arabidopsis thaliana OX=3702 GN=FKBP19 PE=1 SV=1"	FKBP19	1	0.00435575	88.24	GGSFEGDDK(1)DFFK	2	-3.916	1
FKBP-type peptidyl-prolyl cis-trans isomerase	0.00177981	TRINITY_DN32313_c0_g1_m.20263	255	K	"Peptidyl-prolyl cis-trans isomerase FKBP19, chloroplastic OS=Arabidopsis thaliana OX=3702 GN=FKBP19 PE=1 SV=1"	FKBP19	1	0.00339869	114.93	TK(1)GGSFEGDDKDFFK	3	-3.5754	1
FKBP-type peptidyl-prolyl cis-trans isomerase	0.00177981	TRINITY_DN32313_c0_g1_m.20263	268	K	"Peptidyl-prolyl cis-trans isomerase FKBP19, chloroplastic OS=Arabidopsis thaliana OX=3702 GN=FKBP19 PE=1 SV=1"	FKBP19	1	9.27807e-05	207.12	GGSFEGDDKDFFK(1)FR	2	6.07	1
FKBP-type peptidyl-prolyl cis-trans isomerase	0.00177981	TRINITY_DN12613_c0_g1_m.529	151	K	"Peptidyl-prolyl cis-trans isomerase FKBP13, chloroplastic OS=Arabidopsis thaliana OX=3702 GN=FKBP13 PE=1 SV=2"	FKBP13	1	9.55471e-06	159.12	LENGK(1)VFDSSYNR	2	0.75257	3
FKBP-type peptidyl-prolyl cis-trans isomerase	0.00177981	TRINITY_DN12613_c0_g1_m.529	198	K	"Peptidyl-prolyl cis-trans isomerase FKBP13, chloroplastic OS=Arabidopsis thaliana OX=3702 GN=FKBP13 PE=1 SV=2"	FKBP13	1	0.0370372	48.785	VLK(1)LPPELGYGVR	2	-1.793	1
FKBP-type peptidyl-prolyl cis-trans isomerase	0.00177981	TRINITY_DN12613_c0_g1_m.529	146	K	"Peptidyl-prolyl cis-trans isomerase FKBP13, chloroplastic OS=Arabidopsis thaliana OX=3702 GN=FKBP13 PE=1 SV=2"	FKBP13	1	4.07886e-05	132.39	AHYVGK(1)LENGK	2	1.0458	3
FKBP-type peptidyl-prolyl cis-trans isomerase	0.00177981	TRINITY_DN12613_c0_g1_m.529	135	K	"Peptidyl-prolyl cis-trans isomerase FKBP13, chloroplastic OS=Arabidopsis thaliana OX=3702 GN=FKBP13 PE=1 SV=2"	FKBP13	1	3.15903e-05	181.87	LVGYGPEAVK(1)GQLIK	2	1.3571	1
FKBP-type peptidyl-prolyl cis-trans isomerase	0.00177981	TRINITY_DN33466_c0_g1_m.23155	128	K	Peptidyl-prolyl cis-trans isomerase FKBP62 OS=Arabidopsis thaliana OX=3702 GN=FKBP62 PE=1 SV=2	FKBP62	0.999999	0.0247585	69.276	KEEGNVLFK(1)AGK	2	-4.097	1
FKBP-type peptidyl-prolyl cis-trans isomerase	0.00177981	TRINITY_DN33466_c0_g1_m.23155	190	K	Peptidyl-prolyl cis-trans isomerase FKBP62 OS=Arabidopsis thaliana OX=3702 GN=FKBP62 PE=1 SV=2	FKBP62	1	0.00707529	78.932	LCTK(1)VLEAESR	2	-3.6463	1
FKBP-type peptidyl-prolyl cis-trans isomerase	0.00177981	TRINITY_DN33466_c0_g1_m.23155	182	K	Peptidyl-prolyl cis-trans isomerase FKBP62 OS=Arabidopsis thaliana OX=3702 GN=FKBP62 PE=1 SV=2	FKBP62	0.999996	0.000946442	114.39	LKDYK(1)QAEK	2	-2.2024	1
FKBP-type peptidyl-prolyl cis-trans isomerase	0.00177981	TRINITY_DN33466_c0_g1_m.23155	144	K	Peptidyl-prolyl cis-trans isomerase FKBP62 OS=Arabidopsis thaliana OX=3702 GN=FKBP62 PE=1 SV=2	FKBP62	1	0.000710662	77.696	AVK(1)YMEYDTNFGEEEK	2	5.974	3
FKBP-type peptidyl-prolyl cis-trans isomerase	0.00177981	TRINITY_DN33466_c0_g1_m.23155	157	K	Peptidyl-prolyl cis-trans isomerase FKBP62 OS=Arabidopsis thaliana OX=3702 GN=FKBP62 PE=1 SV=2	FKBP62	1	0.01476	66.953	YMEYDTNFGEEEK(1)K	2	4.0019	1
FKBP-type peptidyl-prolyl cis-trans isomerase	0.00177981	TRINITY_DN26997_c0_g2_m.9730	137	K	"Peptidyl-prolyl cis-trans isomerase FKBP20-2, chloroplastic OS=Arabidopsis thaliana OX=3702 GN=FKBP20-2 PE=1 SV=1"	FKBP20-2	1	0.00230212	106.97	VITSEDYVK(1)CDSGLIYR	2	5.1882	1
FKBP-type peptidyl-prolyl cis-trans isomerase	0.00177981	TRINITY_DN26997_c0_g2_m.9730	92	K	"Peptidyl-prolyl cis-trans isomerase FKBP20-2, chloroplastic OS=Arabidopsis thaliana OX=3702 GN=FKBP20-2 PE=1 SV=1"	FKBP20-2	1	0.0412888	56.014	VK(1)NPYDER	2	-3.9809	1
FKBP-type peptidyl-prolyl cis-trans isomerase	0.00177981	TRINITY_DN33466_c0_g1_m.23154	172	K	Peptidyl-prolyl cis-trans isomerase FKBP62 OS=Arabidopsis thaliana OX=3702 GN=FKBP62 PE=1 SV=2	FKBP62	1	0.00239371	110.44	WENPK(1)DPDEVIVK	2	-1.138	1
FKBP-type peptidyl-prolyl cis-trans isomerase	0.00177981	TRINITY_DN33466_c0_g1_m.23154	34	K	Peptidyl-prolyl cis-trans isomerase FKBP62 OS=Arabidopsis thaliana OX=3702 GN=FKBP62 PE=1 SV=2	FKBP62	1	0.0147005	49.16	VGEEK(1)EIGK	2	-4.7093	1
FKBP-type peptidyl-prolyl cis-trans isomerase	0.00177981	TRINITY_DN33466_c0_g1_m.23154	280	K	Peptidyl-prolyl cis-trans isomerase FKBP62 OS=Arabidopsis thaliana OX=3702 GN=FKBP62 PE=1 SV=2	FKBP62	1	0.00949496	55.354	VLK(1)EGEGYERPNEGAVVK	2	0.21986	1
FKBP-type peptidyl-prolyl cis-trans isomerase	0.00177981	TRINITY_DN33466_c0_g1_m.23154	228	K	Peptidyl-prolyl cis-trans isomerase FKBP62 OS=Arabidopsis thaliana OX=3702 GN=FKBP62 PE=1 SV=2	FKBP62	1	1.25084e-06	154.66	VLLTVK(1)PQYGFGDK	2	-0.79389	1
FKBP-type peptidyl-prolyl cis-trans isomerase	0.00177981	TRINITY_DN33466_c0_g1_m.23154	86	K	Peptidyl-prolyl cis-trans isomerase FKBP62 OS=Arabidopsis thaliana OX=3702 GN=FKBP62 PE=1 SV=2	FKBP62	1	0.00845112	57.003	GTPFK(1)FTLGQGQVIK	2	0.83259	1
FKBP-type peptidyl-prolyl cis-trans isomerase	0.00177981	TRINITY_DN21093_c0_g1_m.3254	31	K	Peptidyl-prolyl cis-trans isomerase FKBP12 OS=Vicia faba OX=3906 GN=FKBP12 PE=1 SV=1	FKBP12	1	0.00151096	100.56	VTVHCTGYGK(1)NGDLSQK	2	0.45925	2
FKBP-type peptidyl-prolyl cis-trans isomerase	0.00177981	TRINITY_DN21093_c0_g1_m.3254	5	K	Peptidyl-prolyl cis-trans isomerase FKBP12 OS=Vicia faba OX=3906 GN=FKBP12 PE=1 SV=1	FKBP12	1	1.63618e-06	137.58	GVEK(1)EVLRPGTGPK	2	-0.3298	1
FKBP-type peptidyl-prolyl cis-trans isomerase	0.00177981	TRINITY_DN24635_c0_g1_m.6366	59	K	FK506-binding protein 2 OS=Vicia faba OX=3906 GN=FKBP15 PE=1 SV=1	FKBP15	1	0.000859539	198.33	SCDVQAHK(1)GDTVK	2	-1.3061	1
FKBP-type peptidyl-prolyl cis-trans isomerase	0.00177981	TRINITY_DN24635_c0_g1_m.6366	64	K	FK506-binding protein 2 OS=Vicia faba OX=3906 GN=FKBP15 PE=1 SV=1	FKBP15	1	0.00107774	154.71	GDTVK(1)VHYR	2	-2.027	1
FKBP-type peptidyl-prolyl cis-trans isomerase	0.00177981	TRINITY_DN24635_c0_g1_m.6366	51	K	FK506-binding protein 2 OS=Vicia faba OX=3906 GN=FKBP15 PE=1 SV=1	FKBP15	1	0.000227957	152.17	PK(1)SCDVQAHK	2	-2.4219	3
FKBP-type peptidyl-prolyl cis-trans isomerase	0.00177981	TRINITY_DN27516_c0_g1_m.10616	151	K	"Photosynthetic NDH subunit of lumenal location 4, chloroplastic OS=Arabidopsis thaliana OX=3702 GN=PNSL4 PE=1 SV=1"	PNSL4	1	0.0342607	58.687	IGVGK(1)ILR	2	-6.8387	1
FKBP-type peptidyl-prolyl cis-trans isomerase	0.00177981	TRINITY_DN28247_c0_g1_m.11931	145	K	"Peptidyl-prolyl cis-trans isomerase FKBP18, chloroplastic OS=Arabidopsis thaliana OX=3702 GN=FKBP18 PE=1 SV=2"	FKBP18	1	5.20227e-08	132.93	VIAQPYEFK(1)VGDPPGK	2	0.43886	1
FKBP-type peptidyl-prolyl cis-trans isomerase	0.00177981	TRINITY_DN28247_c0_g1_m.11931	106	K	"Peptidyl-prolyl cis-trans isomerase FKBP18, chloroplastic OS=Arabidopsis thaliana OX=3702 GN=FKBP18 PE=1 SV=2"	FKBP18	1	0.000490323	70.552	GPVAEK(1)GSTVQVHFDCLYR	3	-2.5862	1
FKBP-type peptidyl-prolyl cis-trans isomerase	0.00177981	TRINITY_DN28247_c0_g1_m.11931	100	K	"Peptidyl-prolyl cis-trans isomerase FKBP18, chloroplastic OS=Arabidopsis thaliana OX=3702 GN=FKBP18 PE=1 SV=2"	FKBP18	1	2.00752e-05	154.94	YYDVVEGK(1)GPVAEK	2	-1.0332	1
Lipocalin-like domain	0.0218007	TRINITY_DN28194_c1_g1_m.11828	156	K	Temperature-induced lipocalin-1 OS=Arabidopsis thaliana OX=3702 GN=TIL PE=1 SV=1	TIL	1	6.67285e-09	127.07	LHK(1)TPQSDPPPEGDEGPK	2	0.32111	1
Lipocalin-like domain	0.0218007	TRINITY_DN28194_c1_g1_m.11828	72	K	Temperature-induced lipocalin-1 OS=Arabidopsis thaliana OX=3702 GN=TIL PE=1 SV=1	TIL	1	0.000271231	141.29	GYIEGTAYK(1)TDPK	2	2.1555	1
Lipocalin-like domain	0.0218007	TRINITY_DN28194_c1_g1_m.11828	10	K	Temperature-induced lipocalin-1 OS=Arabidopsis thaliana OX=3702 GN=TIL PE=1 SV=1	TIL	1	0.000875495	207.12	EMEVVK(1)GLDIER	2	-2.3284	3
Lipocalin-like domain	0.0218007	TRINITY_DN28194_c1_g1_m.11828	76	K	Temperature-induced lipocalin-1 OS=Arabidopsis thaliana OX=3702 GN=TIL PE=1 SV=1	TIL	1	0.0402616	49.16	TDPK(1)SDEAK	2	-2.403	1
Lipocalin-like domain	0.0218007	TRINITY_DN28194_c1_g1_m.11828	153	K	Temperature-induced lipocalin-1 OS=Arabidopsis thaliana OX=3702 GN=TIL PE=1 SV=1	TIL	1	0.000206516	97.277	AEGYDVSK(1)LHK	2	0.56552	1
Lipocalin-like domain	0.0218007	TRINITY_DN27668_c0_g1_m.10867	276	K	Chloroplastic lipocalin OS=Arabidopsis thaliana OX=3702 GN=CHL PE=1 SV=1	CHL	1	0.000360541	105.94	SYLANFGYDPNK(1)IK	2	-1.4088	1
Lipocalin-like domain	0.0218007	TRINITY_DN27668_c0_g1_m.10867	264	K	Chloroplastic lipocalin OS=Arabidopsis thaliana OX=3702 GN=CHL PE=1 SV=1	CHL	1	2.89811e-05	201.66	YK(1)SYLANFGYDPNK	2	2.0104	1
PsbP	2.83328e-07	TRINITY_DN34788_c2_g1_m.26837	237	K	"Oxygen-evolving enhancer protein 2, chloroplastic OS=Cucumis sativus OX=3659 GN=PSBP PE=2 SV=1"	PSBP	1	1.0053e-05	174.8	LYICK(1)AQAGDK(1)R	2	-1.3383	7
PsbP	2.83328e-07	TRINITY_DN34788_c2_g1_m.26837	90	K	"Oxygen-evolving enhancer protein 2, chloroplastic OS=Cucumis sativus OX=3659 GN=PSBP PE=2 SV=1"	PSBP	1	7.81019e-08	247.66	PK(1)TNTDFLPYNGDGFK	2	5.7095	2
PsbP	2.83328e-07	TRINITY_DN34788_c2_g1_m.26837	146	K	"Oxygen-evolving enhancer protein 2, chloroplastic OS=Cucumis sativus OX=3659 GN=PSBP PE=2 SV=1"	PSBP	1	3.45844e-05	214.14	K(1)SITDFGSPEEFLSK	2	-1.2792	1
PsbP	2.83328e-07	TRINITY_DN34788_c2_g1_m.26837	115	K	"Oxygen-evolving enhancer protein 2, chloroplastic OS=Cucumis sativus OX=3659 GN=PSBP PE=2 SV=1"	PSBP	1	9.77594e-06	260.76	WNPSK(1)EVEYPGQVLR	2	2.2618	2
PsbP	2.83328e-07	TRINITY_DN34788_c2_g1_m.26837	220	K	"Oxygen-evolving enhancer protein 2, chloroplastic OS=Cucumis sativus OX=3659 GN=PSBP PE=2 SV=1"	PSBP	1	2.16098e-18	330.54	TADGDEGGK(1)HQLITATVK(1)DGK	3	-23.447	7
PsbP	2.83328e-07	TRINITY_DN34788_c2_g1_m.26837	167	K	"Oxygen-evolving enhancer protein 2, chloroplastic OS=Cucumis sativus OX=3659 GN=PSBP PE=2 SV=1"	PSBP	1	0.00104175	113.46	VDYLLGK(1)QAYFGK	2	1.793	2
PsbP	2.83328e-07	TRINITY_DN34788_c2_g1_m.26837	243	K	"Oxygen-evolving enhancer protein 2, chloroplastic OS=Cucumis sativus OX=3659 GN=PSBP PE=2 SV=1"	PSBP	1	0.000465749	166.66	LYICK(1)AQAGDK(1)R	2	-1.3383	1
PsbP	2.83328e-07	TRINITY_DN34788_c2_g1_m.26837	229	K	"Oxygen-evolving enhancer protein 2, chloroplastic OS=Cucumis sativus OX=3659 GN=PSBP PE=2 SV=1"	PSBP	1	7.96212e-19	236.23	TADGDEGGK(1)HQLITATVK(1)DGK	3	-23.447	5
PsbP	2.83328e-07	TRINITY_DN34788_c2_g1_m.26837	110	K	"Oxygen-evolving enhancer protein 2, chloroplastic OS=Cucumis sativus OX=3659 GN=PSBP PE=2 SV=1"	PSBP	1	4.21722e-06	140.05	LSIPSK(1)WNPSK	2	-1.8483	1
PsbP	2.83328e-07	TRINITY_DN34788_c2_g1_m.26837	247	K	"Oxygen-evolving enhancer protein 2, chloroplastic OS=Cucumis sativus OX=3659 GN=PSBP PE=2 SV=1"	PSBP	1	0.00875877	105.22	RWFK(1)GAR	2	-5.9588	1
PsbP	2.83328e-07	TRINITY_DN28965_c0_g1_m.13253	169	K	"PsbP domain-containing protein 6, chloroplastic OS=Arabidopsis thaliana OX=3702 GN=PPD6 PE=1 SV=1"	PPD6	1	0.00409884	70.67	FEDEK(1)QGK	2	-2.5374	1
PsbP	2.83328e-07	TRINITY_DN28965_c0_g1_m.13253	250	K	"PsbP domain-containing protein 6, chloroplastic OS=Arabidopsis thaliana OX=3702 GN=PPD6 PE=1 SV=1"	PPD6	1	0.0377376	52.662	YVLETPYALTGSHNLAK(1)ATAK	3	-8.5729	1
PsbP	2.83328e-07	TRINITY_DN28965_c0_g1_m.13253	275	K	"PsbP domain-containing protein 6, chloroplastic OS=Arabidopsis thaliana OX=3702 GN=PPD6 PE=1 SV=1"	PPD6	1	0.0104855	62.969	QWQSSEK(1)ILK	2	-3.4833	1
PsbP	2.83328e-07	TRINITY_DN28447_c0_g2_m.12291	181	K	"PsbP domain-containing protein 4, chloroplastic OS=Arabidopsis thaliana OX=3702 GN=PPD4 PE=1 SV=2"	PPD4	1	0.000140476	78.673	FADYLGDDAK(1)IEQIGPPEK	2	-1.3499	2
PsbP	2.83328e-07	TRINITY_DN28447_c0_g2_m.12291	255	K	"PsbP domain-containing protein 4, chloroplastic OS=Arabidopsis thaliana OX=3702 GN=PPD4 PE=1 SV=2"	PPD4	1	2.2391e-05	112.93	LYMFNVTGSGLQWK(1)R	2	0.66828	1
PsbP	2.83328e-07	TRINITY_DN24793_c0_g1_m.6543	238	K	"Thylakoid lumenal 19 kDa protein, chloroplastic OS=Arabidopsis thaliana OX=3702 GN=At3g63540 PE=1 SV=2"	At3g63540	1	0.000952504	178.95	HVHESFK(1)TVGSY	2	1.1778	1
PsbP	2.83328e-07	TRINITY_DN24793_c0_g1_m.6543	109	K	"Thylakoid lumenal 19 kDa protein, chloroplastic OS=Arabidopsis thaliana OX=3702 GN=At3g63540 PE=1 SV=2"	At3g63540	1	0.000506489	72.031	QASAEYVYDVPEGWK(1)ER	2	5.8285	1
PsbP	2.83328e-07	TRINITY_DN24793_c0_g1_m.6543	131	K	"Thylakoid lumenal 19 kDa protein, chloroplastic OS=Arabidopsis thaliana OX=3702 GN=At3g63540 PE=1 SV=2"	At3g63540	1	2.61362e-08	300.29	GTNGTDSEFYNPK(1)K	2	0.027302	2
PsbP	2.83328e-07	TRINITY_DN24793_c0_g1_m.6543	217	K	"Thylakoid lumenal 19 kDa protein, chloroplastic OS=Arabidopsis thaliana OX=3702 GN=At3g63540 PE=1 SV=2"	At3g63540	1	4.25839e-06	152.23	LYAHFVK(1)APTPEWNR	2	3.0265	2
PsbP	2.83328e-07	TRINITY_DN24793_c0_g1_m.6543	210	K	"Thylakoid lumenal 19 kDa protein, chloroplastic OS=Arabidopsis thaliana OX=3702 GN=At3g63540 PE=1 SV=2"	At3g63540	1	0.00459599	74.486	NK(1)LYAHFVK	2	-2.5559	1
PsbP	2.83328e-07	TRINITY_DN24793_c0_g1_m.6543	118	K	"Thylakoid lumenal 19 kDa protein, chloroplastic OS=Arabidopsis thaliana OX=3702 GN=At3g63540 PE=1 SV=2"	At3g63540	1	2.28901e-08	241.56	VEK(1)GTNGTDSEFYNPK	2	11.437	4
PsbP	2.83328e-07	TRINITY_DN24349_c0_g1_m.6036	155	K	"PsbP domain-containing protein 2, chloroplastic OS=Arabidopsis thaliana OX=3702 GN=PPD2 PE=1 SV=1"	PPD2	1	0.000103293	69.641	ESTK(1)EAEVIGVAER	2	-3.0539	1
PsbP	2.83328e-07	TRINITY_DN29191_c0_g1_m.13675	118	K	"Photosynthetic NDH subunit of lumenal location 1, chloroplastic OS=Arabidopsis thaliana OX=3702 GN=PNSL1 PE=1 SV=2"	PNSL1	1	0.00128119	150.17	AHDSAFK(1)DR	2	31.597	2
PsbP	2.83328e-07	TRINITY_DN29298_c0_g1_m.13862	192	K	"PsbP-like protein 1, chloroplastic OS=Arabidopsis thaliana OX=3702 GN=PPL1 PE=1 SV=1"	PPL1	1	1.82481e-05	114.64	VLAPTNQK(1)TK	2	-1.0078	2
PsbP	2.83328e-07	TRINITY_DN29298_c0_g1_m.13862	114	K	"PsbP-like protein 1, chloroplastic OS=Arabidopsis thaliana OX=3702 GN=PPL1 PE=1 SV=1"	PPL1	1	0.0050496	107.08	K(1)GFLAVTDNK	2	-5.7293	1
PsbP	2.83328e-07	TRINITY_DN29298_c0_g1_m.13862	199	K	"PsbP-like protein 1, chloroplastic OS=Arabidopsis thaliana OX=3702 GN=PPL1 PE=1 SV=1"	PPL1	1	0.00110493	181.87	LVEAK(1)EHNEEGK	2	0.47812	2
PsbP	2.83328e-07	TRINITY_DN31662_c0_g1_m.18779	192	K	"PsbP domain-containing protein 3, chloroplastic OS=Arabidopsis thaliana OX=3702 GN=PPD3 PE=1 SV=2"	PPD3	1	0.000198304	104.49	SWQRPPGVAAK(1)LINCK	2	2.546	1
PsbP	2.83328e-07	TRINITY_DN29423_c0_g1_m.14093	170	K	"PsbP domain-containing protein 5, chloroplastic OS=Arabidopsis thaliana OX=3702 GN=PPD5 PE=1 SV=3"	PPD5	1	0.0285464	53.878	DK(1)STWTAK	2	-3.6661	1
linker histone H1 and H5 family	0.0474461	TRINITY_DN26311_c0_g1_m.8653	29	K	HMG-Y-related protein A OS=Glycine max OX=3847 PE=2 SV=1		1	0.0033704	96.946	AIEALNDK(1)NGSNK	2	-2.1013	1
linker histone H1 and H5 family	0.0474461	TRINITY_DN28017_c0_g1_m.11515	137	K	Histone H1.2 OS=Arabidopsis thaliana OX=3702 GN=At2g30620 PE=1 SV=1	At2g30620	1	0.0192589	53.679	K(1)LLLYHLK	2	-4.7265	1
linker histone H1 and H5 family	0.0474461	TRINITY_DN28017_c0_g1_m.11515	160	K	Histone H1.2 OS=Arabidopsis thaliana OX=3702 GN=At2g30620 PE=1 SV=1	At2g30620	1	0.0333966	50.09	GSYK(1)IPSSAAAK	2	-0.50815	1
linker histone H1 and H5 family	0.0474461	TRINITY_DN24175_c0_g1_m.5844	162	K	HMG-Y-related protein A OS=Zea mays OX=4577 GN=HMGIY2 PE=1 SV=1	HMGIY2	0.885865	0.0322143	41.499	GRPPK(0.114)PK(0.886)EPLPPGTVISPPRPR	4	-2.4008	1
linker histone H1 and H5 family	0.0474461	TRINITY_DN24175_c0_g1_m.5844	105	K	HMG-Y-related protein A OS=Zea mays OX=4577 GN=HMGIY2 PE=1 SV=1	HMGIY2	1	4.07024e-16	76.598	SSISK(1)HIEDTYGNLPAAHTTLLSHHLNR	4	-1.3334	1
linker histone H1 and H5 family	0.0474461	TRINITY_DN27218_c1_g1_m.10070	91	K	Histone H1 OS=Solanum pennellii OX=28526 PE=2 SV=1		1	0.0255225	49.16	ASYK(1)LSEAGK	2	-5.4025	1
Thioredoxin-like domain	0.0114405	TRINITY_DN32689_c0_g1_m.21124	471	K	Protein disulfide isomerase-like 1-6 OS=Arabidopsis thaliana OX=3702 GN=PDIL1-6 PE=2 SV=1	PDIL1-6	1	4.44592e-06	124.81	HFK(1)GSDLVFGR	2	-5.4853	1
Thioredoxin-like domain	0.0114405	TRINITY_DN33734_c0_g2_m.23882	283	K	Protein disulfide isomerase-like 1-4 OS=Arabidopsis thaliana OX=3702 GN=PDIL1-4 PE=1 SV=1	PDIL1-4	1	0.00506456	70.389	ELEK(1)LSHFDGK	2	-1.556	1
Thioredoxin-like domain	0.0114405	TRINITY_DN33734_c0_g2_m.23882	270	K	Protein disulfide isomerase-like 1-4 OS=Arabidopsis thaliana OX=3702 GN=PDIL1-4 PE=1 SV=1	PDIL1-4	1	0.0161168	83.623	LFHIDHEVK(1)R	2	-1.9728	1
Thioredoxin-like domain	0.0114405	TRINITY_DN33734_c0_g2_m.23882	394	K	Protein disulfide isomerase-like 1-4 OS=Arabidopsis thaliana OX=3702 GN=PDIL1-4 PE=1 SV=1	PDIL1-4	1	0.0044679	61.48	VLAYTGNDDGK(1)K	2	0.64888	1
Thioredoxin-like domain	0.0114405	TRINITY_DN31847_c0_g1_m.19221	516	K	Protein disulfide-isomerase OS=Ricinus communis OX=3988 PE=2 SV=1		1	0.0070297	90.308	DNK(1)NVDEK	2	-1.8254	1
Thioredoxin-like domain	0.0114405	TRINITY_DN31847_c0_g1_m.19221	384	K	Protein disulfide-isomerase OS=Ricinus communis OX=3988 PE=2 SV=1		1	0.000574459	80.128	FLKPNLEPDHIAPWVK(1)EYK	3	-4.058	1
Thioredoxin-like domain	0.0114405	TRINITY_DN31847_c0_g1_m.19221	403	K	Protein disulfide-isomerase OS=Ricinus communis OX=3988 PE=2 SV=1		1	0.000210658	127.03	SEPIPEK(1)NDEPVK	2	-2.4119	3
Thioredoxin-like domain	0.0114405	TRINITY_DN31847_c0_g1_m.19221	210	K	Protein disulfide-isomerase OS=Ricinus communis OX=3988 PE=2 SV=1		1	4.34605e-05	242.35	LSGDEFEK(1)YTAVSEK	2	-0.15301	1
Thioredoxin-like domain	0.0114405	TRINITY_DN31847_c0_g1_m.19221	492	K	Protein disulfide-isomerase OS=Ricinus communis OX=3988 PE=2 SV=1		1	3.66269e-06	126.48	TASGK(1)VLPYDDDRTK	2	2.1408	2
Thioredoxin-like domain	0.0114405	TRINITY_DN31847_c0_g1_m.19221	273	K	Protein disulfide-isomerase OS=Ricinus communis OX=3988 PE=2 SV=1		1	2.47926e-09	126.63	FIEEK(1)SVPTVTVFDNDR	2	4.3297	1
Thioredoxin-like domain	0.0114405	TRINITY_DN31847_c0_g1_m.19221	326	K	Protein disulfide-isomerase OS=Ricinus communis OX=3988 PE=2 SV=1		1	0.0035858	106.93	YHEVAEK(1)FR	2	-0.89998	1
Thioredoxin-like domain	0.0114405	TRINITY_DN31847_c0_g1_m.19221	231	K	Protein disulfide-isomerase OS=Ricinus communis OX=3988 PE=2 SV=1		1	1.04828e-07	261.13	SDYEFGHTTDAK(1)LLPR	2	5.1975	1
Thioredoxin-like domain	0.0114405	TRINITY_DN31847_c0_g1_m.19221	103	K	Protein disulfide-isomerase OS=Ricinus communis OX=3988 PE=2 SV=1		0.987349	0.000615838	51.785	K(0.013)LAPEYEK(0.987)AASILSSHDPPIVLAK	3	2.4983	1
Thioredoxin-like domain	0.0114405	TRINITY_DN31847_c0_g1_m.19221	521	K	Protein disulfide-isomerase OS=Ricinus communis OX=3988 PE=2 SV=1		1	0.00030982	181.87	NVDEK(1)QESGKDEL	2	1.1145	1
Thioredoxin-like domain	0.0114405	TRINITY_DN31847_c0_g1_m.19221	180	K	Protein disulfide-isomerase OS=Ricinus communis OX=3988 PE=2 SV=1		0.999994	5.17837e-05	61.867	QSGPASVEIK(1)TVEDASNLIADKK	3	-2.0231	1
Thioredoxin-like domain	0.0114405	TRINITY_DN31847_c0_g1_m.19221	319	K	Protein disulfide-isomerase OS=Ricinus communis OX=3988 PE=2 SV=1		1	0.00066478	143.39	SK(1)YHEVAEK	2	-2.1459	1
Thioredoxin-like domain	0.0114405	TRINITY_DN31847_c0_g1_m.19221	526	K	Protein disulfide-isomerase OS=Ricinus communis OX=3988 PE=2 SV=1		1	0.00449286	103.76	NVDEKQESGK(1)DEL	2	-0.96638	1
Thioredoxin-like domain	0.0114405	TRINITY_DN31847_c0_g1_m.19221	293	K	Protein disulfide-isomerase OS=Ricinus communis OX=3988 PE=2 SV=1		1	6.72365e-08	176	SNHPFVIK(1)FFNSPNAK	3	-2.6034	4
Thioredoxin-like domain	0.0114405	TRINITY_DN31847_c0_g1_m.19221	150	K	Protein disulfide-isomerase OS=Ricinus communis OX=3988 PE=2 SV=1		1	0.00160341	101.48	NGGK(1)SIQEYNGPR	2	0.35506	3
Peptidase family M41	0.0148346	TRINITY_DN29933_c0_g1_m.15095	629	K	"ATP-dependent zinc metalloprotease FTSH 2, chloroplastic OS=Arabidopsis thaliana OX=3702 GN=FTSH2 PE=1 SV=1"	FTSH2	1	0.000119426	119.07	LAEDIDAAVK(1)R	2	-4.8593	1
Peptidase family M41	0.0148346	TRINITY_DN29933_c0_g1_m.15095	412	K	"ATP-dependent zinc metalloprotease FTSH 2, chloroplastic OS=Arabidopsis thaliana OX=3702 GN=FTSH2 PE=1 SV=1"	FTSH2	1	0.000166269	130.31	TEILK(1)VHAGNK	2	-1.9765	1
Peptidase family M41	0.0148346	TRINITY_DN29933_c0_g1_m.15095	619	K	"ATP-dependent zinc metalloprotease FTSH 2, chloroplastic OS=Arabidopsis thaliana OX=3702 GN=FTSH2 PE=1 SV=1"	FTSH2	1	0.0177023	51.829	NSMSEK(1)LAEDIDAAVK	2	2.6173	1
Peptidase family M41	0.0148346	TRINITY_DN29933_c0_g1_m.15095	463	K	"ATP-dependent zinc metalloprotease FTSH 2, chloroplastic OS=Arabidopsis thaliana OX=3702 GN=FTSH2 PE=1 SV=1"	FTSH2	1	7.18223e-05	198.33	TAISSK(1)EIDDSIDR	2	2.0155	1
Peptidase family M41	0.0148346	TRINITY_DN29933_c0_g1_m.15095	108	K	"ATP-dependent zinc metalloprotease FTSH 2, chloroplastic OS=Arabidopsis thaliana OX=3702 GN=FTSH2 PE=1 SV=1"	FTSH2	1	0.00981637	65.156	FLEYLDK(1)DR	2	-8.7475	1
Peptidase family M41	0.0148346	TRINITY_DN29933_c0_g1_m.15095	218	K	"ATP-dependent zinc metalloprotease FTSH 2, chloroplastic OS=Arabidopsis thaliana OX=3702 GN=FTSH2 PE=1 SV=1"	FTSH2	1	0.000127543	48.476	SSGGMGGPGGPGFPLAFGQSK(1)AK	2	2.8094	1
Peptidase family M41	0.0148346	TRINITY_DN29933_c0_g1_m.15095	485	K	"ATP-dependent zinc metalloprotease FTSH 2, chloroplastic OS=Arabidopsis thaliana OX=3702 GN=FTSH2 PE=1 SV=1"	FTSH2	1	5.6188e-05	101.64	IVAGMEGTVMTDGK(1)SK	2	-0.57243	2
Peptidase family M41	0.0148346	TRINITY_DN31820_c2_g3_m.19155	524	K	"ATP-dependent zinc metalloprotease FTSH, chloroplastic OS=Nicotiana tabacum OX=4097 GN=FTSH PE=2 SV=2"	FTSH	1	0.0122847	76.85	NAVVSEEK(1)K	2	-3.3905	2
Peptidase family M41	0.0148346	TRINITY_DN31820_c2_g3_m.19155	446	K	"ATP-dependent zinc metalloprotease FTSH, chloroplastic OS=Nicotiana tabacum OX=4097 GN=FTSH PE=2 SV=2"	FTSH	1	0.00110789	79.059	VK(1)ILQVHSR	2	-3.0144	1
Peptidase family M41	0.0148346	TRINITY_DN31820_c2_g3_m.19155	303	K	"ATP-dependent zinc metalloprotease FTSH, chloroplastic OS=Nicotiana tabacum OX=4097 GN=FTSH PE=2 SV=2"	FTSH	1	1.59219e-06	169.57	IPK(1)GCLLVGPPGTGK	2	-3.064	1
Peptidase family M41	0.0148346	TRINITY_DN31820_c2_g3_m.19155	681	K	"ATP-dependent zinc metalloprotease FTSH, chloroplastic OS=Nicotiana tabacum OX=4097 GN=FTSH PE=2 SV=2"	FTSH	1	0.0271392	48.701	AK(1)QIITTHIDILHK	3	-5.9346	1
Peptidase family M41	0.0148346	TRINITY_DN31820_c2_g3_m.19155	315	K	"ATP-dependent zinc metalloprotease FTSH, chloroplastic OS=Nicotiana tabacum OX=4097 GN=FTSH PE=2 SV=2"	FTSH	1	1.46022e-09	130.99	GCLLVGPPGTGK(1)TLLAR	2	3.2572	1
Peptidase family M41	0.0148346	TRINITY_DN31820_c2_g3_m.19155	495	K	"ATP-dependent zinc metalloprotease FTSH, chloroplastic OS=Nicotiana tabacum OX=4097 GN=FTSH PE=2 SV=2"	FTSH	1	2.605e-07	181.08	DLK(1)EISKDEISDALER	2	3.3044	2
Peptidase family M41	0.0148346	TRINITY_DN31820_c2_g3_m.19155	164	K	"ATP-dependent zinc metalloprotease FTSH, chloroplastic OS=Nicotiana tabacum OX=4097 GN=FTSH PE=2 SV=2"	FTSH	1	9.63823e-08	244.37	FSK(1)DGSALQLTAVDGR	2	-1.8353	1
Peptidase family M41	0.0148346	TRINITY_DN31820_c2_g3_m.19155	293	K	"ATP-dependent zinc metalloprotease FTSH, chloroplastic OS=Nicotiana tabacum OX=4097 GN=FTSH PE=2 SV=2"	FTSH	1	0.0146628	68.49	NPDK(1)YTALGAK	2	-1.9609	1
Peptidase family M41	0.0148346	TRINITY_DN31820_c2_g3_m.19155	257	K	"ATP-dependent zinc metalloprotease FTSH, chloroplastic OS=Nicotiana tabacum OX=4097 GN=FTSH PE=2 SV=2"	FTSH	1	6.52266e-05	61.211	SK(1)FQEVPETGVNFADVAGADQAK	2	0.50537	1
Peptidase family M41	0.0148346	TRINITY_DN35847_c0_g1_m.30093	746	K	"ATP-dependent zinc metalloprotease FTSH 12, chloroplastic OS=Arabidopsis thaliana OX=3702 GN=FTSH12 PE=2 SV=2"	FTSH12	1	0.0422166	64.906	KCEENVSFEK(1)K	2	-3.0664	1
Peptidase family M41	0.0148346	TRINITY_DN32779_c0_g1_m.21350	517	K	"ATP-dependent zinc metalloprotease FTSH 10, mitochondrial OS=Arabidopsis thaliana OX=3702 GN=FTSH10 PE=1 SV=1"	FTSH10	1	0.00224002	46.358	IK(1)LDHEPSYYSQR	3	-3.673	1
Peptidase family M41	0.0148346	TRINITY_DN32779_c0_g1_m.21350	329	K	"ATP-dependent zinc metalloprotease FTSH 10, mitochondrial OS=Arabidopsis thaliana OX=3702 GN=FTSH10 PE=1 SV=1"	FTSH10	1	0.00560696	86.243	VYFK(1)DVAGCDEAK	2	1.982	1
Peptidase family M41	0.0148346	TRINITY_DN34399_c0_g1_m.25687	398	K	"ATP-dependent zinc metalloprotease FTSH 11, chloroplastic/mitochondrial OS=Arabidopsis thaliana OX=3702 GN=FTSH11 PE=1 SV=1"	FTSH11	1	0.00100405	91.939	LPK(1)GILLTGAPGTGK	2	-2.9258	1
Peroxidase	0.0428263	TRINITY_DN35626_c0_g4_m.29369	233	K	Putative L-ascorbate peroxidase 6 OS=Arabidopsis thaliana OX=3702 GN=APX6 PE=2 SV=1	APX6	1	3.06763e-08	214.14	LPQETQNASALK(1)QGFQR	2	0.47793	1
Peroxidase	0.0428263	TRINITY_DN35626_c0_g4_m.29369	111	K	Putative L-ascorbate peroxidase 6 OS=Arabidopsis thaliana OX=3702 GN=APX6 PE=2 SV=1	APX6	1	0.00384317	81.335	NEYQVMK(1)DEIR	2	-1.1477	2
Peroxidase	0.0428263	TRINITY_DN22743_c0_g1_m.4448	231	K	L-ascorbate peroxidase 3 OS=Arabidopsis thaliana OX=3702 GN=APX3 PE=1 SV=1	APX3	1	5.36649e-07	209.43	DEDAFFK(1)DYAESHK	2	0.66078	3
Peroxidase	0.0428263	TRINITY_DN22743_c0_g1_m.4448	238	K	L-ascorbate peroxidase 3 OS=Arabidopsis thaliana OX=3702 GN=APX3 PE=1 SV=1	APX3	1	0.00155421	86.838	DYAESHK(1)K	2	-3.0716	2
Peroxidase	0.0428263	TRINITY_DN22743_c0_g1_m.4448	165	K	L-ascorbate peroxidase 3 OS=Arabidopsis thaliana OX=3702 GN=APX3 PE=1 SV=1	APX3	1	1.82521e-05	58.061	DIVALSGGHTLGK(1)AHPER	3	2.3173	2
Peroxidase	0.0428263	TRINITY_DN22743_c0_g1_m.4448	134	K	L-ascorbate peroxidase 3 OS=Arabidopsis thaliana OX=3702 GN=APX3 PE=1 SV=1	APX3	1	1.46061e-05	103.69	LPDAK(1)QGVSHLK	2	-0.64683	3
Peroxidase	0.0428263	TRINITY_DN30909_c2_g1_m.17093	136	K	"L-ascorbate peroxidase, cytosolic OS=Pisum sativum OX=3888 GN=APX1 PE=1 SV=2"	APX1	1	0.000550197	199.59	LPDATK(1)GSDHLR	2	0.00092185	3
Peroxidase	0.0428263	TRINITY_DN30909_c2_g1_m.17093	3	K	"L-ascorbate peroxidase, cytosolic OS=Pisum sativum OX=3888 GN=APX1 PE=1 SV=2"	APX1	1	0.0283816	79.311	AK(1)NYPVVSEDYKK	2	1.311	1
Peroxidase	0.0428263	TRINITY_DN30909_c2_g1_m.17093	49	K	"L-ascorbate peroxidase, cytosolic OS=Pisum sativum OX=3888 GN=APX1 PE=1 SV=2"	APX1	1	0.0148037	72.365	LAWHSAGTFDK(1)K	3	-5.8749	1
Peroxidase	0.0428263	TRINITY_DN30909_c2_g1_m.17093	30	K	"L-ascorbate peroxidase, cytosolic OS=Pisum sativum OX=3888 GN=APX1 PE=1 SV=2"	APX1	1	0.00814343	51.872	GLIAEK(1)NCAPLILR	2	-1.45	1
Peroxidase	0.0428263	TRINITY_DN30909_c2_g1_m.17093	13	K	"L-ascorbate peroxidase, cytosolic OS=Pisum sativum OX=3888 GN=APX1 PE=1 SV=2"	APX1	1	0.023811	65.933	NYPVVSEDYK(1)K	2	-1.2878	2
Peroxidase	0.0428263	TRINITY_DN29607_c0_g1_m.14450	127	K	"L-ascorbate peroxidase T, chloroplastic OS=Arabidopsis thaliana OX=3702 GN=APXT PE=2 SV=2"	APXT	1	7.34739e-09	124.62	GFSAASAPK(1)CAASDPEQLK	2	2.9858	2
Peroxidase	0.0428263	TRINITY_DN29607_c0_g1_m.14450	392	K	"L-ascorbate peroxidase T, chloroplastic OS=Arabidopsis thaliana OX=3702 GN=APXT PE=2 SV=2"	APXT	1	1.23164e-05	97.59	LSNLGAK(1)FDPPEGIVIDDGAPKPAPEK	3	4.0682	1
Peroxidase	0.0428263	TRINITY_DN29607_c0_g1_m.14450	312	K	"L-ascorbate peroxidase T, chloroplastic OS=Arabidopsis thaliana OX=3702 GN=APXT PE=2 SV=2"	APXT	1	0.00456485	52.662	YTK(1)DGPGAPGGESWTVQWLK	2	0.91453	1
Peroxidase	0.0428263	TRINITY_DN29607_c0_g1_m.14450	309	K	"L-ascorbate peroxidase T, chloroplastic OS=Arabidopsis thaliana OX=3702 GN=APXT PE=2 SV=2"	APXT	1	0.000462256	138	SGWGKPETK(1)YTK	2	-0.47622	1
Peroxidase	0.0428263	TRINITY_DN29607_c0_g1_m.14450	282	K	"L-ascorbate peroxidase T, chloroplastic OS=Arabidopsis thaliana OX=3702 GN=APXT PE=2 SV=2"	APXT	1	6.54308e-09	200.9	MGLNDK(1)EIVALSGAHTLGR	3	-4.5643	2
Peroxidase	0.0428263	TRINITY_DN29607_c0_g1_m.14450	336	K	"L-ascorbate peroxidase T, chloroplastic OS=Arabidopsis thaliana OX=3702 GN=APXT PE=2 SV=2"	APXT	1	0.00196844	92.732	FDNSYFK(1)DIK	2	-1.6468	1
Peroxidase	0.0428263	TRINITY_DN29607_c0_g1_m.14450	377	K	"L-ascorbate peroxidase T, chloroplastic OS=Arabidopsis thaliana OX=3702 GN=APXT PE=2 SV=2"	APXT	1	3.83147e-13	260.78	YAEDQEAFFK(1)DYAEAHAK	2	2.3198	2
Peroxidase	0.0428263	TRINITY_DN26882_c0_g2_m.9535	237	K	L-ascorbate peroxidase 3 OS=Arabidopsis thaliana OX=3702 GN=APX3 PE=1 SV=1	APX3	1	0.0332806	53.878	DYAESHK(1)K	2	-3.0716	1
Peroxidase	0.0428263	TRINITY_DN26882_c0_g2_m.9535	252	K	L-ascorbate peroxidase 3 OS=Arabidopsis thaliana OX=3702 GN=APX3 PE=1 SV=1	APX3	1	1.42472e-08	137.58	LSELGFSPSSSSSK(1)VK	2	-0.45244	1
Peroxidase	0.0428263	TRINITY_DN26882_c0_g2_m.9535	206	K	L-ascorbate peroxidase 3 OS=Arabidopsis thaliana OX=3702 GN=APX3 PE=1 SV=1	APX3	1	0.00446192	69.276	LPTDK(1)ALLDDPK	2	-3.7358	1
Peroxidase	0.0428263	TRINITY_DN26882_c0_g2_m.9535	133	K	L-ascorbate peroxidase 3 OS=Arabidopsis thaliana OX=3702 GN=APX3 PE=1 SV=1	APX3	1	1.12666e-05	136.84	LPDAK(1)QGAPHLR	2	-1.6549	2
Peroxidase	0.0428263	TRINITY_DN26882_c0_g2_m.9535	48	K	L-ascorbate peroxidase 3 OS=Arabidopsis thaliana OX=3702 GN=APX3 PE=1 SV=1	APX3	1	6.13548e-05	127.03	LAWHDAGTYDAK(1)LK	2	3.7345	1
Peroxidase	0.0428263	TRINITY_DN34128_c0_g2_m.24946	287	K	Peroxidase 12 OS=Arabidopsis thaliana OX=3702 GN=PER12 PE=1 SV=1	PER12	1	1.05697e-08	139.61	SPNAFDNK(1)YYVDLMNR	2	4.3712	2
Peroxidase	0.0428263	TRINITY_DN31743_c0_g1_m.18976	352	K	"Thylakoid lumenal 29 kDa protein, chloroplastic OS=Solanum lycopersicum OX=4081 GN=CLEB3J9 PE=3 SV=1"	CLEB3J9	1	0.00308365	122.44	KVDLSK(1)LK	2	-4.3583	1
Peroxidase	0.0428263	TRINITY_DN31743_c0_g1_m.18976	264	K	"Thylakoid lumenal 29 kDa protein, chloroplastic OS=Solanum lycopersicum OX=4081 GN=CLEB3J9 PE=3 SV=1"	CLEB3J9	1	6.26622e-05	131.22	DK(1)FSAIGFGPR	2	-4.4473	1
Peroxidase	0.0428263	TRINITY_DN31743_c0_g1_m.18976	305	K	"Thylakoid lumenal 29 kDa protein, chloroplastic OS=Solanum lycopersicum OX=4081 GN=CLEB3J9 PE=3 SV=1"	CLEB3J9	1	0.00235881	138.55	PWVEK(1)YQR	2	-2.6777	1
Peroxidase	0.0428263	TRINITY_DN31743_c0_g1_m.18976	255	K	"Thylakoid lumenal 29 kDa protein, chloroplastic OS=Solanum lycopersicum OX=4081 GN=CLEB3J9 PE=3 SV=1"	CLEB3J9	1	5.80359e-06	185.18	VPLWEK(1)ATVQEMK	2	-3.0432	3
Peroxidase	0.0428263	TRINITY_DN31743_c0_g1_m.18976	262	K	"Thylakoid lumenal 29 kDa protein, chloroplastic OS=Solanum lycopersicum OX=4081 GN=CLEB3J9 PE=3 SV=1"	CLEB3J9	1	0.0168453	69.716	ATVQEMK(1)DK	2	-1.8734	2
3-hydroxyacyl-CoA dehydrogenase, C-terminal domain	0.0589709	TRINITY_DN34199_c1_g2_m.25130	434	K	Peroxisomal fatty acid beta-oxidation multifunctional protein AIM1 OS=Arabidopsis thaliana OX=3702 GN=AIM1 PE=1 SV=1	AIM1	1	0.00958827	61.48	VVGEK(1)TSSQDR	2	-3.1417	1
3-hydroxyacyl-CoA dehydrogenase, C-terminal domain	0.0589709	TRINITY_DN34055_c1_g1_m.24751	218	K	Glyoxysomal fatty acid beta-oxidation multifunctional protein MFP-a OS=Cucumis sativus OX=3659 PE=1 SV=1		1	0.000383018	128.97	RRPWVSSLHK(1)TDK	4	-6.1632	2
Sec7 domain	0.160525	TRINITY_DN36323_c0_g1_m.31817	127	K	Brefeldin A-inhibited guanine nucleotide-exchange protein 2 OS=Arabidopsis thaliana OX=3702 GN=BIG2 PE=2 SV=1	BIG2	1	0.00671856	62.454	GEADPSGGDEGK(1)LLGR	2	-2.9803	1
Sec7 domain	0.160525	TRINITY_DN36323_c0_g1_m.31817	843	K	Brefeldin A-inhibited guanine nucleotide-exchange protein 2 OS=Arabidopsis thaliana OX=3702 GN=BIG2 PE=2 SV=1	BIG2	1	0.00242082	90.263	HMQEQFK(1)EK	2	-2.7442	1
Sec7 domain	0.160525	TRINITY_DN36240_c0_g1_m.31467	597	K	Brefeldin A-inhibited guanine nucleotide-exchange protein 5 OS=Arabidopsis thaliana OX=3702 GN=BIG5 PE=1 SV=2	BIG5	1	0.00863562	97.594	SRDDLTSNFEK(1)AK	2	3.6922	1
Eukaryotic initiation factor 4E	0.0589709	TRINITY_DN26762_c0_g1_m.9337	103	K	Eukaryotic translation initiation factor isoform 4E-2 OS=Zea mays OX=4577 PE=2 SV=1		1	0.000137532	60.324	WEDPQCASGGK(1)WTVPSNK	2	4.6783	1
Eukaryotic initiation factor 4E	0.0589709	TRINITY_DN26762_c0_g1_m.9337	171	K	Eukaryotic translation initiation factor isoform 4E-2 OS=Zea mays OX=4577 PE=2 SV=1		1	0.0159078	81.099	WK(1)QIIDVNDK	2	-4.6333	1
Eukaryotic initiation factor 4E	0.0589709	TRINITY_DN22254_c0_g1_m.4060	212	K	Eukaryotic translation initiation factor NCBP OS=Triticum aestivum OX=4565 GN=NCBP PE=2 SV=1	NCBP	1	0.015063	58.508	LPHSYVMEYK(1)AHDASLR	3	-2.1811	1
NADH(P)-binding	0.00199353	TRINITY_DN28908_c0_g2_m.13152	107	K	catalytic/ coenzyme binding protein [Arabidopsis lyrata subsp. lyrata]		1	0.000144709	84.266	IYEINSVEGEGPGSDQQK(1)WR	2	2.1558	1
NADH(P)-binding	0.00199353	TRINITY_DN27074_c0_g1_m.9847	124	K	DNA replication licensing factor MCM3-like protein [Morus notabilis]		1	0.00713676	42.495	ANPDLQIVK(1)ADVTEGSAK	2	-0.23095	1
NADH(P)-binding	0.00199353	TRINITY_DN27074_c0_g1_m.9847	64	K	DNA replication licensing factor MCM3-like protein [Morus notabilis]		1	0.00553468	114.39	SEK(1)SEVNVNGK	2	-1.5743	2
NADH(P)-binding	0.00199353	TRINITY_DN27074_c0_g1_m.9847	305	K	DNA replication licensing factor MCM3-like protein [Morus notabilis]		1	0.000686581	85.821	SYQDLFASIK(1)QR	2	-0.60741	1
NADH(P)-binding	0.00199353	TRINITY_DN27074_c0_g1_m.9847	115	K	DNA replication licensing factor MCM3-like protein [Morus notabilis]		1	0.00132407	114.93	TAFSK(1)ANPDLQIVK	2	-2.7874	1
NADH(P)-binding	0.00199353	TRINITY_DN27056_c0_g1_m.9822	283	K	rossmann-fold NAD(P)-binding domain protein [Medicago truncatula]		1	0.000156366	140.57	YPNSGVVLRPGFIYGK(1)R	2	1.9731	3
NADH(P)-binding	0.00199353	TRINITY_DN27056_c0_g1_m.9822	227	K	rossmann-fold NAD(P)-binding domain protein [Medicago truncatula]		1	8.31584e-13	160.37	INGEANVVAVNAAK(1)DYGIPK	2	3.0111	2
NADH(P)-binding	0.00199353	TRINITY_DN27056_c0_g1_m.9822	267	K	rossmann-fold NAD(P)-binding domain protein [Medicago truncatula]		0.999999	1.03639e-05	90.89	KAESEVLSK(1)YPNSGVVLRPGFIYGK	3	-1.8255	1
NADH(P)-binding	0.00199353	TRINITY_DN28219_c0_g1_m.11880	116	K	NAD(P)-binding rossmann-fold protein [Medicago truncatula]		1	0.00379051	59.67	GK(1)LGGADDLCVGDIR	2	0.51615	1
NADH(P)-binding	0.00199353	TRINITY_DN28219_c0_g1_m.11880	192	K	NAD(P)-binding rossmann-fold protein [Medicago truncatula]		1	0.000381951	131.22	NQIDAAK(1)AAGVR	2	-2.1106	1
NADH(P)-binding	0.00199353	TRINITY_DN28219_c0_g1_m.11880	295	K	NAD(P)-binding rossmann-fold protein [Medicago truncatula]		1	7.16015e-11	242.35	FK(1)AFDLASKPEGAGTPTK	2	2.3456	2
NADH(P)-binding	0.00199353	TRINITY_DN28219_c0_g1_m.11880	262	K	NAD(P)-binding rossmann-fold protein [Medicago truncatula]		1	0.00159366	71.066	ELLVGK(1)DDELLK	2	-2.6042	1
NADH(P)-binding	0.00199353	TRINITY_DN28219_c0_g1_m.11880	268	K	NAD(P)-binding rossmann-fold protein [Medicago truncatula]		1	3.6247e-08	153.18	ELLVGKDDELLK(1)TETR	2	0.82065	2
NADH(P)-binding	0.00199353	TRINITY_DN30236_c0_g1_m.15729	437	K	"Protein PLASTID TRANSCRIPTIONALLY ACTIVE 16, chloroplastic OS=Arabidopsis thaliana OX=3702 GN=PTAC16 PE=1 SV=1"	PTAC16	0.999993	4.29694e-05	179.21	VQNSQEKDQK(1)ETSK	3	-1.8948	2
NADH(P)-binding	0.00199353	TRINITY_DN30236_c0_g1_m.15729	142	K	"Protein PLASTID TRANSCRIPTIONALLY ACTIVE 16, chloroplastic OS=Arabidopsis thaliana OX=3702 GN=PTAC16 PE=1 SV=1"	PTAC16	1	0.00345824	117.39	IISNEESK(1)R	2	-1.6395	1
NADH(P)-binding	0.00199353	TRINITY_DN30236_c0_g1_m.15729	134	K	"Protein PLASTID TRANSCRIPTIONALLY ACTIVE 16, chloroplastic OS=Arabidopsis thaliana OX=3702 GN=PTAC16 PE=1 SV=1"	PTAC16	1	2.31322e-06	171.34	YK(1)IISNEESKR	2	2.4371	8
NADH(P)-binding	0.00199353	TRINITY_DN30236_c0_g1_m.15729	347	K	"Protein PLASTID TRANSCRIPTIONALLY ACTIVE 16, chloroplastic OS=Arabidopsis thaliana OX=3702 GN=PTAC16 PE=1 SV=1"	PTAC16	1	0.00169132	84.999	AK(1)AEEEATTAAEK	2	-1.7631	1
NADH(P)-binding	0.00199353	TRINITY_DN30236_c0_g1_m.15729	58	K	"Protein PLASTID TRANSCRIPTIONALLY ACTIVE 16, chloroplastic OS=Arabidopsis thaliana OX=3702 GN=PTAC16 PE=1 SV=1"	PTAC16	1	0.000723973	121.8	FDFSK(1)VPDVK	2	-1.8306	1
NADH(P)-binding	0.00199353	TRINITY_DN30236_c0_g1_m.15729	358	K	"Protein PLASTID TRANSCRIPTIONALLY ACTIVE 16, chloroplastic OS=Arabidopsis thaliana OX=3702 GN=PTAC16 PE=1 SV=1"	PTAC16	1	0.000125553	273.81	AKAEEEATTAAEK(1)AR	2	-1.6072	3
NADH(P)-binding	0.00199353	TRINITY_DN30236_c0_g1_m.15729	345	K	"Protein PLASTID TRANSCRIPTIONALLY ACTIVE 16, chloroplastic OS=Arabidopsis thaliana OX=3702 GN=PTAC16 PE=1 SV=1"	PTAC16	1	0.00506456	97.277	AAYAEAQAK(1)AK	2	-1.6049	1
NADH(P)-binding	0.00199353	TRINITY_DN30236_c0_g1_m.15729	472	K	"Protein PLASTID TRANSCRIPTIONALLY ACTIVE 16, chloroplastic OS=Arabidopsis thaliana OX=3702 GN=PTAC16 PE=1 SV=1"	PTAC16	0.999972	0.0138023	102.55	SSSKPK(1)EQPK	2	-3.8534	1
NADH(P)-binding	0.00199353	TRINITY_DN33927_c0_g2_m.24384	243	K	Probable complex I intermediate-associated protein 30 OS=Arabidopsis thaliana OX=3702 GN=At1g17350 PE=1 SV=2	At1g17350	1	0.000106398	183.08	YSQGIK(1)FFEPEIK	2	-1.116	1
NADH(P)-binding	0.00199353	TRINITY_DN33927_c0_g2_m.24384	256	K	Probable complex I intermediate-associated protein 30 OS=Arabidopsis thaliana OX=3702 GN=At1g17350 PE=1 SV=2	At1g17350	1	0.00271423	103.69	GDSPEK(1)VEYIGMK	2	-0.77714	2
NADH(P)-binding	0.00199353	TRINITY_DN32053_c0_g1_m.19675	155	K	"Protein TIC 62, chloroplastic OS=Pisum sativum OX=3888 GN=TIC62 PE=1 SV=2"	TIC62	1	0.0109934	41.796	LEIVQCDLEK(1)K	2	10.932	1
NADH(P)-binding	0.00199353	TRINITY_DN32053_c0_g1_m.19675	130	K	"Protein TIC 62, chloroplastic OS=Pisum sativum OX=3888 GN=TIC62 PE=1 SV=2"	TIC62	1	0.000285161	126.63	QLK(1)LNNENAGGETQPVEK	2	1.7531	2
NADH(P)-binding	0.00199353	TRINITY_DN32053_c0_g1_m.19675	80	K	"Protein TIC 62, chloroplastic OS=Pisum sativum OX=3888 GN=TIC62 PE=1 SV=2"	TIC62	1	3.79871e-11	274.44	ENLK(1)DENLAFVAGATGK	2	3.6107	1
NADH(P)-binding	0.00199353	TRINITY_DN32053_c0_g1_m.19675	346	K	"Protein TIC 62, chloroplastic OS=Pisum sativum OX=3888 GN=TIC62 PE=1 SV=2"	TIC62	0.999623	0.000975987	58.691	ESSAVK(1)TPDLAPPKPEEPETSIVEEPVK	3	-0.45765	1
NADH(P)-binding	0.00199353	TRINITY_DN32053_c0_g1_m.19675	340	K	"Protein TIC 62, chloroplastic OS=Pisum sativum OX=3888 GN=TIC62 PE=1 SV=2"	TIC62	1	0.000808827	106.35	PIVFSPK(1)ESSAVK	2	-3.4912	2
NADH(P)-binding	0.00199353	TRINITY_DN32053_c0_g1_m.19675	76	K	"Protein TIC 62, chloroplastic OS=Pisum sativum OX=3888 GN=TIC62 PE=1 SV=2"	TIC62	1	2.10205e-05	157.74	LSSETVEAIPK(1)ENLK	2	-0.067859	1
Biotin-requiring enzyme	0.0024307	TRINITY_DN33809_c0_g1_m.24078	207	K	"Dihydrolipoyllysine-residue acetyltransferase component 2 of pyruvate dehydrogenase complex, mitochondrial OS=Arabidopsis thaliana OX=3702 GN=At3g13930 PE=1 SV=2"	At3g13930	1	0.000594226	81.908	FK(1)DYTPSASGGGAAADK	2	-1.1429	2
Biotin-requiring enzyme	0.0024307	TRINITY_DN33809_c0_g1_m.24078	374	K	"Dihydrolipoyllysine-residue acetyltransferase component 2 of pyruvate dehydrogenase complex, mitochondrial OS=Arabidopsis thaliana OX=3702 GN=At3g13930 PE=1 SV=2"	At3g13930	1	0.0310809	58.889	AQLNTLQESSGGK(1)R	2	20.552	1
Biotin-requiring enzyme	0.0024307	TRINITY_DN33809_c0_g1_m.24078	245	K	"Dihydrolipoyllysine-residue acetyltransferase component 2 of pyruvate dehydrogenase complex, mitochondrial OS=Arabidopsis thaliana OX=3702 GN=At3g13930 PE=1 SV=2"	At3g13930	1	1.70582e-07	134.13	EEAKEPATSPEPK(1)ISK	2	-0.27308	2
Biotin-requiring enzyme	0.0024307	TRINITY_DN33809_c0_g1_m.24078	273	K	"Dihydrolipoyllysine-residue acetyltransferase component 2 of pyruvate dehydrogenase complex, mitochondrial OS=Arabidopsis thaliana OX=3702 GN=At3g13930 PE=1 SV=2"	At3g13930	1	0.019799	66.619	NLAEENK(1)VPLSSIK	2	-1.226	1
Biotin-requiring enzyme	0.0024307	TRINITY_DN33809_c0_g1_m.24078	236	K	"Dihydrolipoyllysine-residue acetyltransferase component 2 of pyruvate dehydrogenase complex, mitochondrial OS=Arabidopsis thaliana OX=3702 GN=At3g13930 PE=1 SV=2"	At3g13930	1	0.000430906	90.306	EEAK(1)EPATSPEPK	2	-2.9371	1
Biotin-requiring enzyme	0.0024307	TRINITY_DN34367_c0_g1_m.25596	620	K	"Methylcrotonoyl-CoA carboxylase subunit alpha, mitochondrial OS=Glycine max OX=3847 GN=MCCA PE=1 SV=2"	MCCA	1	0.000632961	118.91	ATK(1)LGNHDFR	2	-1.6839	1
Biotin-requiring enzyme	0.0024307	TRINITY_DN34367_c0_g1_m.25596	101	K	"Methylcrotonoyl-CoA carboxylase subunit alpha, mitochondrial OS=Glycine max OX=3847 GN=MCCA PE=1 SV=2"	MCCA	1	0.0158025	81.335	HSLHVK(1)SADEAVR	3	-4.3204	1
Biotin-requiring enzyme	0.0024307	TRINITY_DN31916_c0_g3_m.19376	350	K	"Dihydrolipoyllysine-residue acetyltransferase component 5 of pyruvate dehydrogenase complex, chloroplastic OS=Arabidopsis thaliana OX=3702 GN=EMB3003 PE=2 SV=1"	EMB3003	0.987426	0.00471641	98.009	K(0.013)WK(0.987)ELVDK	2	-4.7606	1
Biotin-requiring enzyme	0.0024307	TRINITY_DN31511_c0_g1_m.18444	242	K	"Lipoamide acyltransferase component of branched-chain alpha-keto acid dehydrogenase complex, mitochondrial OS=Arabidopsis thaliana OX=3702 GN=BCE2 PE=1 SV=1"	BCE2	1	0.00116631	112.95	YAVEK(1)GILEDSSSSSR	2	2.53	1
Biotin-requiring enzyme	0.0024307	TRINITY_DN28123_c0_g1_m.11689	354	K	"Dihydrolipoyllysine-residue acetyltransferase component 1 of pyruvate dehydrogenase complex, mitochondrial OS=Arabidopsis thaliana OX=3702 GN=LTA3 PE=1 SV=2"	LTA3	1	0.00492107	83.775	LTDTDVK(1)IETGGQK	2	-1.4533	1
Biotin-requiring enzyme	0.0024307	TRINITY_DN28123_c0_g1_m.11689	347	K	"Dihydrolipoyllysine-residue acetyltransferase component 1 of pyruvate dehydrogenase complex, mitochondrial OS=Arabidopsis thaliana OX=3702 GN=LTA3 PE=1 SV=2"	LTA3	1	0.0150498	51.872	EEGK(1)LTDTDVK	2	-0.33633	1
Biotin-requiring enzyme	0.0024307	TRINITY_DN28123_c0_g1_m.11689	226	K	"Dihydrolipoyllysine-residue acetyltransferase component 1 of pyruvate dehydrogenase complex, mitochondrial OS=Arabidopsis thaliana OX=3702 GN=LTA3 PE=1 SV=2"	LTA3	1	2.04148e-05	171.09	GETSALDNDVK(1)NEDK	2	0.12769	1
Biotin-requiring enzyme	0.0024307	TRINITY_DN28123_c0_g1_m.11689	622	K	"Dihydrolipoyllysine-residue acetyltransferase component 1 of pyruvate dehydrogenase complex, mitochondrial OS=Arabidopsis thaliana OX=3702 GN=LTA3 PE=1 SV=2"	LTA3	1	0.00151787	95.138	GNK(1)VVAPVVGSDGVER	2	-0.35266	1
Biotin-requiring enzyme	0.0024307	TRINITY_DN28123_c0_g1_m.11689	396	K	"Dihydrolipoyllysine-residue acetyltransferase component 1 of pyruvate dehydrogenase complex, mitochondrial OS=Arabidopsis thaliana OX=3702 GN=LTA3 PE=1 SV=2"	LTA3	1	5.00068e-09	120.75	ASGPHGTLLK(1)GDVLAAIK	2	2.7418	1
Biotin-requiring enzyme	0.0024307	TRINITY_DN28123_c0_g1_m.11689	343	K	"Dihydrolipoyllysine-residue acetyltransferase component 1 of pyruvate dehydrogenase complex, mitochondrial OS=Arabidopsis thaliana OX=3702 GN=LTA3 PE=1 SV=2"	LTA3	1	1.51427e-06	143.22	NAVTSGSAVK(1)EEGK	2	-1.1502	1
Biotin-requiring enzyme	0.0024307	TRINITY_DN36281_c0_g1_m.31657	2198	K	Acetyl-CoA carboxylase 1 OS=Arabidopsis thaliana OX=3702 GN=ACC1 PE=1 SV=1	ACC1	1	0.000593876	94.804	WK(1)DDLQNYEDK	2	-0.80839	1
Glycosyl hydrolases family 38 C-terminal domain	0.0254653	TRINITY_DN36139_c0_g1_m.31086	436	K	Alpha-mannosidase At3g26720 OS=Arabidopsis thaliana OX=3702 GN=At3g26720 PE=1 SV=1	At3g26720	1	0.0142143	55.235	VSIGYK(1)EAEK	2	-2.8795	1
Glycosyl hydrolases family 38 C-terminal domain	0.0254653	TRINITY_DN36139_c0_g1_m.31086	947	K	Alpha-mannosidase At3g26720 OS=Arabidopsis thaliana OX=3702 GN=At3g26720 PE=1 SV=1	At3g26720	1	5.21534e-05	237.27	INK(1)VTEMSLSANQER	2	0.18045	2
Glycosyl hydrolases family 38 C-terminal domain	0.0254653	TRINITY_DN36139_c0_g1_m.31086	853	K	Alpha-mannosidase At3g26720 OS=Arabidopsis thaliana OX=3702 GN=At3g26720 PE=1 SV=1	At3g26720	1	0.0043985	49.16	IDPLGEGAK(1)WR	2	-5.7614	1
Glycosyl hydrolases family 38 C-terminal domain	0.0254653	TRINITY_DN34965_c0_g1_m.27356	158	K	Probable alpha-mannosidase At5g13980 OS=Arabidopsis thaliana OX=3702 GN=At5g13980 PE=2 SV=1	At5g13980	1	0.00637884	96.311	QHVANDYAK(1)R	2	-1.7848	1
Glycosyl hydrolases family 38 C-terminal domain	0.0254653	TRINITY_DN34965_c0_g1_m.27356	678	K	Probable alpha-mannosidase At5g13980 OS=Arabidopsis thaliana OX=3702 GN=At5g13980 PE=2 SV=1	At5g13980	1	6.07303e-07	137.58	ISK(1)VTETSLSANQER	2	0.29942	1
Glycosyl hydrolases family 38 C-terminal domain	0.0254653	TRINITY_DN28778_c1_g1_m.12907	319	K	Alpha-mannosidase OS=Canavalia ensiformis OX=3823 PE=1 SV=1		1	0.000238401	102.55	LIHYVNK(1)DGR	2	-2.1907	1
Glycosyl hydrolases family 38 C-terminal domain	0.0254653	TRINITY_DN28778_c1_g1_m.12907	738	K	Alpha-mannosidase OS=Canavalia ensiformis OX=3823 PE=1 SV=1		1	0.00606623	52.149	LTANMATDK(1)VFYTDSNGR	2	-0.30036	1
Glycosyl hydrolases family 38 C-terminal domain	0.0254653	TRINITY_DN28778_c1_g1_m.12907	432	K	Alpha-mannosidase OS=Canavalia ensiformis OX=3823 PE=1 SV=1		1	0.00150898	112.8	QHTTNDYAK(1)R	2	-2.3251	1
tRNA synthetase class II core domain (G, H, P, S and T)	0.0114139	TRINITY_DN33881_c1_g1_m.24275	136	K	"Threonine--tRNA ligase, chloroplastic/mitochondrial 2 OS=Arabidopsis thaliana OX=3702 GN=EMB2761 PE=2 SV=1"	EMB2761	1	0.0137694	83.623	LEPK(1)TDENSEK	2	-1.8254	1
tRNA synthetase class II core domain (G, H, P, S and T)	0.0114139	TRINITY_DN33881_c1_g1_m.24275	325	K	"Threonine--tRNA ligase, chloroplastic/mitochondrial 2 OS=Arabidopsis thaliana OX=3702 GN=EMB2761 PE=2 SV=1"	EMB2761	1	0.030813	46.447	AYLHFK(1)EEAK	2	-2.9017	1
tRNA synthetase class II core domain (G, H, P, S and T)	0.0114139	TRINITY_DN33881_c1_g1_m.24275	218	K	"Threonine--tRNA ligase, chloroplastic/mitochondrial 2 OS=Arabidopsis thaliana OX=3702 GN=EMB2761 PE=2 SV=1"	EMB2761	1	0.0100332	85.813	IIGK(1)NLPLVR	2	-5.1958	1
tRNA synthetase class II core domain (G, H, P, S and T)	0.0114139	TRINITY_DN33881_c1_g1_m.24275	143	K	"Threonine--tRNA ligase, chloroplastic/mitochondrial 2 OS=Arabidopsis thaliana OX=3702 GN=EMB2761 PE=2 SV=1"	EMB2761	1	0.00180208	62.969	TDENSEK(1)ER	2	-2.455	1
tRNA synthetase class II core domain (G, H, P, S and T)	0.0114139	TRINITY_DN32374_c1_g10_m.20413	93	K	Serine--tRNA ligase OS=Helianthus annuus OX=4232 PE=2 SV=1		1	0.0282787	63.397	SIAEK(1)EVEVK	2	-4.775	1
tRNA synthetase class II core domain (G, H, P, S and T)	0.0114139	TRINITY_DN32374_c1_g10_m.20413	61	K	Serine--tRNA ligase OS=Helianthus annuus OX=4232 PE=2 SV=1		1	0.00567796	154.71	KDFNK(1)INK	2	-3.6475	1
tRNA synthetase class II core domain (G, H, P, S and T)	0.0114139	TRINITY_DN32374_c1_g10_m.20413	14	K	Serine--tRNA ligase OS=Helianthus annuus OX=4232 PE=2 SV=1		1	0.000697756	183.57	EEK(1)GHNPELIR	2	-1.4838	1
tRNA synthetase class II core domain (G, H, P, S and T)	0.0114139	TRINITY_DN32770_c0_g1_m.21328	631	K	"Glycine--tRNA ligase, mitochondrial 1 OS=Arabidopsis thaliana OX=3702 GN=At1g29880 PE=1 SV=1"	At1g29880	1	4.34076e-07	141.44	DISK(1)SLTAGGISHK	2	-1.7427	1
tRNA synthetase class II core domain (G, H, P, S and T)	0.0114139	TRINITY_DN32770_c0_g1_m.21328	193	K	"Glycine--tRNA ligase, mitochondrial 1 OS=Arabidopsis thaliana OX=3702 GN=At1g29880 PE=1 SV=1"	At1g29880	1	0.000472504	126.82	FTDLMVK(1)DEK	2	-4.1077	1
tRNA synthetase class II core domain (G, H, P, S and T)	0.0114139	TRINITY_DN32770_c0_g1_m.21328	681	K	"Glycine--tRNA ligase, mitochondrial 1 OS=Arabidopsis thaliana OX=3702 GN=At1g29880 PE=1 SV=1"	At1g29880	1	0.0188936	74.424	ERDSK(1)DQIR	2	-4.2078	1
tRNA synthetase class II core domain (G, H, P, S and T)	0.0114139	TRINITY_DN32770_c0_g1_m.21328	46	K	"Glycine--tRNA ligase, mitochondrial 1 OS=Arabidopsis thaliana OX=3702 GN=At1g29880 PE=1 SV=1"	At1g29880	1	3.43908e-05	115.79	SLAEK(1)LSAVEAQGNSVR	2	4.412	1
tRNA synthetase class II core domain (G, H, P, S and T)	0.0114139	TRINITY_DN32770_c0_g1_m.21328	186	K	"Glycine--tRNA ligase, mitochondrial 1 OS=Arabidopsis thaliana OX=3702 GN=At1g29880 PE=1 SV=1"	At1g29880	1	0.00126787	82.437	ASGHVDK(1)FTDLMVK	2	-0.74261	1
tRNA synthetase class II core domain (G, H, P, S and T)	0.0114139	TRINITY_DN32770_c0_g1_m.21328	89	K	"Glycine--tRNA ligase, mitochondrial 1 OS=Arabidopsis thaliana OX=3702 GN=At1g29880 PE=1 SV=1"	At1g29880	1	0.000276023	72.311	ASIEK(1)DLQSAVSGAGDGSAVSK	2	1.0836	1
tRNA synthetase class II core domain (G, H, P, S and T)	0.0114139	TRINITY_DN32770_c0_g1_m.21328	196	K	"Glycine--tRNA ligase, mitochondrial 1 OS=Arabidopsis thaliana OX=3702 GN=At1g29880 PE=1 SV=1"	At1g29880	1	0.00307384	82.716	DEK(1)TGTCFR	2	-1.5485	1
tRNA synthetase class II core domain (G, H, P, S and T)	0.0114139	TRINITY_DN32770_c0_g1_m.21328	378	K	"Glycine--tRNA ligase, mitochondrial 1 OS=Arabidopsis thaliana OX=3702 GN=At1g29880 PE=1 SV=1"	At1g29880	1	0.0021592	88.24	EEQMSGQSAK(1)IIR	2	-4.6501	1
tRNA synthetase class II core domain (G, H, P, S and T)	0.0114139	TRINITY_DN34401_c2_g2_m.25697	427	K	"Proline--tRNA ligase, cytoplasmic OS=Arabidopsis thaliana OX=3702 GN=At3g62120 PE=1 SV=1"	At3g62120	1	7.58003e-05	138.71	IEIGPK(1)DLANNQVR	2	-1.8007	1
NADH:flavin oxidoreductase / NADH oxidase family	0.276976	TRINITY_DN31043_c5_g2_m.17421	171	K	12-oxophytodienoate reductase 3 OS=Solanum lycopersicum OX=4081 GN=OPR3 PE=1 SV=1	OPR3	1	0.00125495	79.809	FK(1)LNAPLNK	2	-5.1558	1
NADH:flavin oxidoreductase / NADH oxidase family	0.276976	TRINITY_DN34168_c4_g3_m.25049	90	K	Putative 12-oxophytodienoate reductase 11 OS=Oryza sativa subsp. japonica OX=39947 GN=OPR11 PE=2 SV=1	OPR11	1	0.0110795	47.915	EQVEAWK(1)PIVDAVHAK	2	1.7428	1
NADH:flavin oxidoreductase / NADH oxidase family	0.276976	TRINITY_DN34168_c4_g3_m.25049	20	K	Putative 12-oxophytodienoate reductase 11 OS=Oryza sativa subsp. japonica OX=39947 GN=OPR11 PE=2 SV=1	OPR11	1	0.014243	74.486	MGK(1)FDLSHR	2	-3.9434	1
Carbohydrate-binding module 48 (Isoamylase N-terminal domain)	0.0114139	TRINITY_DN33825_c1_g3_m.24123	161	K	"Isoamylase 1, chloroplastic OS=Arabidopsis thaliana OX=3702 GN=ISA1 PE=1 SV=1"	ISA1	1	3.9565e-06	58.508	FDGK(1)LSPEEGHYYEPSR	2	0.15941	2
Carbohydrate-binding module 48 (Isoamylase N-terminal domain)	0.0114139	TRINITY_DN32934_c1_g1_m.21756	128	K	"1,4-alpha-glucan-branching enzyme 1, chloroplastic/amyloplastic (Fragment) OS=Pisum sativum OX=3888 GN=SBEII PE=1 SV=1"	SBEII	1	0.000178694	93.649	LFQEHEGGLEEFAK(1)GYLK	3	-3.7461	1
Carbohydrate-binding module 48 (Isoamylase N-terminal domain)	0.0114139	TRINITY_DN32934_c1_g1_m.21756	772	K	"1,4-alpha-glucan-branching enzyme 1, chloroplastic/amyloplastic (Fragment) OS=Pisum sativum OX=3888 GN=SBEII PE=1 SV=1"	SBEII	1	1.16574e-05	168.43	VDESK(1)ETSAAEVFDK	2	3.5655	1
Carbohydrate-binding module 48 (Isoamylase N-terminal domain)	0.0114139	TRINITY_DN32934_c1_g1_m.21756	640	K	"1,4-alpha-glucan-branching enzyme 1, chloroplastic/amyloplastic (Fragment) OS=Pisum sativum OX=3888 GN=SBEII PE=1 SV=1"	SBEII	1	0.00100292	113.7	YK(1)FLNAFDR	2	-3.972	1
Carbohydrate-binding module 48 (Isoamylase N-terminal domain)	0.0114139	TRINITY_DN32934_c1_g1_m.21756	246	K	"1,4-alpha-glucan-branching enzyme 1, chloroplastic/amyloplastic (Fragment) OS=Pisum sativum OX=3888 GN=SBEII PE=1 SV=1"	SBEII	1	2.17285e-05	138.23	YNFK(1)HPRPPK	2	-3.1625	3
Carbohydrate-binding module 48 (Isoamylase N-terminal domain)	0.0114139	TRINITY_DN32934_c1_g1_m.21756	181	K	"1,4-alpha-glucan-branching enzyme 1, chloroplastic/amyloplastic (Fragment) OS=Pisum sativum OX=3888 GN=SBEII PE=1 SV=1"	SBEII	1	1.86547e-05	61.211	NQFGVWSIK(1)IPDSGENPGIPHNSR	3	-2.6462	1
Carbohydrate-binding module 48 (Isoamylase N-terminal domain)	0.0114139	TRINITY_DN32934_c1_g1_m.21756	198	K	"1,4-alpha-glucan-branching enzyme 1, chloroplastic/amyloplastic (Fragment) OS=Pisum sativum OX=3888 GN=SBEII PE=1 SV=1"	SBEII	1	0.00191635	77.696	VK(1)FHFMHGDGIWVDR	3	-4.7827	1
Carbohydrate-binding module 48 (Isoamylase N-terminal domain)	0.0114139	TRINITY_DN32934_c1_g1_m.21756	534	K	"1,4-alpha-glucan-branching enzyme 1, chloroplastic/amyloplastic (Fragment) OS=Pisum sativum OX=3888 GN=SBEII PE=1 SV=1"	SBEII	1	1.93036e-13	164.28	YSEK(1)CISYAESHDQSIVGDK	3	-1.4947	1
Carbohydrate-binding module 48 (Isoamylase N-terminal domain)	0.0114139	TRINITY_DN32934_c1_g1_m.21756	624	K	"1,4-alpha-glucan-branching enzyme 1, chloroplastic/amyloplastic (Fragment) OS=Pisum sativum OX=3888 GN=SBEII PE=1 SV=1"	SBEII	1	0.00219261	87.895	EGNGWSYEK(1)CIR	2	-4.4304	1
Carbohydrate-binding module 48 (Isoamylase N-terminal domain)	0.0114139	TRINITY_DN35402_c1_g2_m.28674	352	K	"Isoamylase 3, chloroplastic OS=Arabidopsis thaliana OX=3702 GN=ISA3 PE=1 SV=2"	ISA3	1	0.0368111	65.933	ASQEFK(1)EMVK	2	-9.2537	1
Carbohydrate-binding module 48 (Isoamylase N-terminal domain)	0.0114139	TRINITY_DN33899_c4_g1_m.24322	209	K	"1,4-alpha-glucan-branching enzyme 1, chloroplastic/amyloplastic OS=Pisum sativum OX=3888 GN=SBEI PE=1 SV=1"	SBEI	1	0.0154088	82.716	GYEK(1)LGFTR	2	-1.9829	1
Carbohydrate-binding module 48 (Isoamylase N-terminal domain)	0.0114139	TRINITY_DN33899_c4_g1_m.24322	319	K	"1,4-alpha-glucan-branching enzyme 1, chloroplastic/amyloplastic OS=Pisum sativum OX=3888 GN=SBEI PE=1 SV=1"	SBEI	1	0.00644588	62.88	HK(1)FQHPQPK	2	-2.4657	1
Carbohydrate-binding module 48 (Isoamylase N-terminal domain)	0.0114139	TRINITY_DN33899_c4_g1_m.24322	589	K	"1,4-alpha-glucan-branching enzyme 1, chloroplastic/amyloplastic OS=Pisum sativum OX=3888 GN=SBEI PE=1 SV=1"	SBEI	1	3.55349e-11	149.14	KKDEGWK(1)VGDIIHTLTNR	3	-3.9805	1
Carbohydrate-binding module 48 (Isoamylase N-terminal domain)	0.0114139	TRINITY_DN33899_c4_g1_m.24322	654	K	"1,4-alpha-glucan-branching enzyme 1, chloroplastic/amyloplastic OS=Pisum sativum OX=3888 GN=SBEI PE=1 SV=1"	SBEI	1	0.000353204	117.18	GIALHK(1)MIR	2	-4.351	1
Carbohydrate-binding module 48 (Isoamylase N-terminal domain)	0.0114139	TRINITY_DN33899_c4_g1_m.24322	706	K	"1,4-alpha-glucan-branching enzyme 1, chloroplastic/amyloplastic OS=Pisum sativum OX=3888 GN=SBEI PE=1 SV=1"	SBEI	1	1.77378e-05	89.489	VDQHLPNGDVVPGNNFSYDK(1)CR	3	-0.29393	2
Thioredoxin-like	0.335536	TRINITY_DN28316_c1_g1_m.12058	161	K	Probable nucleoredoxin 1 OS=Arabidopsis thaliana OX=3702 GN=At1g60420 PE=1 SV=1	At1g60420	1	0.00457683	92.445	INFLK(1)EEEEAAK	2	-0.86831	1
Thioredoxin-like	0.335536	TRINITY_DN28316_c1_g1_m.12058	486	K	Probable nucleoredoxin 1 OS=Arabidopsis thaliana OX=3702 GN=At1g60420 PE=1 SV=1	At1g60420	1	0.0137711	58.508	HLEEQAEEIAK(1)GWPEK	2	4.1167	1
Thioredoxin-like	0.335536	TRINITY_DN28316_c1_g1_m.12058	493	K	Probable nucleoredoxin 1 OS=Arabidopsis thaliana OX=3702 GN=At1g60420 PE=1 SV=1	At1g60420	1	5.33809e-05	130.99	LK(1)HELHPEHELLR	2	0.83338	4
Thioredoxin-like	0.335536	TRINITY_DN34004_c0_g1_m.24614	588	K	"Protein SUPPRESSOR OF QUENCHING 1, chloroplastic OS=Arabidopsis thaliana OX=3702 GN=SOQ1 PE=1 SV=1"	SOQ1	1	0.015261	75.243	LEK(1)DNDPR	2	-2.3377	2
Thioredoxin-like	0.335536	TRINITY_DN34004_c0_g1_m.24614	500	K	"Protein SUPPRESSOR OF QUENCHING 1, chloroplastic OS=Arabidopsis thaliana OX=3702 GN=SOQ1 PE=1 SV=1"	SOQ1	1	4.77092e-06	133.76	FDNEK(1)DLEAIR	2	-1.9419	1
Malic enzyme, NAD binding domain	0.160525	TRINITY_DN33941_c0_g1_m.24424	92	K	NADP-dependent malic enzyme OS=Vitis vinifera OX=29760 PE=2 SV=1		1	1.73631e-05	250.16	DPQYNK(1)GLAFTPQER	2	1.6426	1
Malic enzyme, NAD binding domain	0.160525	TRINITY_DN33941_c0_g1_m.24424	196	K	NADP-dependent malic enzyme OS=Vitis vinifera OX=29760 PE=2 SV=1		1	0.00304481	76.255	RPQGLYISLNEK(1)GK	2	1.2257	1
Malic enzyme, NAD binding domain	0.160525	TRINITY_DN33941_c0_g1_m.24424	420	K	NADP-dependent malic enzyme OS=Vitis vinifera OX=29760 PE=2 SV=1		1	0.00513186	115.41	K(1)PWAHEHEPVK	2	-1.8266	1
Malic enzyme, NAD binding domain	0.160525	TRINITY_DN33337_c0_g2_m.22811	358	K	"NAD-dependent malic enzyme 2, mitochondrial OS=Arabidopsis thaliana OX=3702 GN=NAD-ME2 PE=1 SV=1"	NAD-ME2	1	0.00746707	92.732	ITGNDETAAK(1)K	2	-2.8493	1
Elongation factor Tu C-terminal domain	0.00112915	TRINITY_DN35694_c0_g1_m.29601	339	K	Eukaryotic peptide chain release factor GTP-binding subunit ERF3A OS=Homo sapiens OX=9606 GN=GSPT1 PE=1 SV=1	GSPT1	1	0.0215659	57.293	FK(1)DMGTVVMGK	2	-3.5716	1
Elongation factor Tu C-terminal domain	0.00112915	TRINITY_DN35694_c0_g1_m.29601	257	K	Eukaryotic peptide chain release factor GTP-binding subunit ERF3A OS=Homo sapiens OX=9606 GN=GSPT1 PE=1 SV=1	GSPT1	1	7.12103e-05	110.88	MDDPTVNWSK(1)ER	2	-0.93191	1
Elongation factor Tu C-terminal domain	0.00112915	TRINITY_DN35694_c0_g1_m.29601	380	K	Eukaryotic peptide chain release factor GTP-binding subunit ERF3A OS=Homo sapiens OX=9606 GN=GSPT1 PE=1 SV=1	GSPT1	1	0.000239404	109.88	VVAVYCDDNK(1)VR	2	-0.025395	1
Elongation factor Tu C-terminal domain	0.00112915	TRINITY_DN35783_c1_g7_m.29875	161	K	Elongation factor 1-alpha OS=Manihot esculenta OX=3983 GN=EF1 PE=3 SV=1	EF1	1	0.0357709	55.235	MDATTPK(1)YSK	2	0.61015	1
Elongation factor Tu C-terminal domain	0.00112915	TRINITY_DN35783_c1_g7_m.29875	373	K	Elongation factor 1-alpha OS=Manihot esculenta OX=3983 GN=EF1 PE=3 SV=1	EF1	1	0.00567995	75.243	SGK(1)ELEK	2	-5.3196	1
Elongation factor Tu C-terminal domain	0.00112915	TRINITY_DN35783_c1_g7_m.29875	154	K	Elongation factor 1-alpha OS=Manihot esculenta OX=3983 GN=EF1 PE=3 SV=1	EF1	1	5.57291e-07	157.74	QMICCCNK(1)MDATTPK	2	-0.5886	4
Elongation factor Tu C-terminal domain	0.00112915	TRINITY_DN35783_c1_g7_m.29875	318	K	Elongation factor 1-alpha OS=Manihot esculenta OX=3983 GN=EF1 PE=3 SV=1	EF1	1	5.45063e-06	135.28	GYVASNSK(1)DDPTK	2	-0.032348	1
Elongation factor Tu C-terminal domain	0.00112915	TRINITY_DN35783_c1_g7_m.29875	51	K	Elongation factor 1-alpha OS=Manihot esculenta OX=3983 GN=EF1 PE=3 SV=1	EF1	1	0.00805959	67.903	EAAEMNK(1)R	2	-4.1377	1
Elongation factor Tu C-terminal domain	0.00112915	TRINITY_DN35783_c1_g7_m.29875	44	K	Elongation factor 1-alpha OS=Manihot esculenta OX=3983 GN=EF1 PE=3 SV=1	EF1	1	3.42239e-05	154.35	FEK(1)EAAEMNK	2	-3.1567	2
Elongation factor Tu C-terminal domain	0.00112915	TRINITY_DN30580_c0_g1_m.16404	319	K	"Elongation factor Tu, mitochondrial OS=Arabidopsis thaliana OX=3702 GN=TUFA PE=1 SV=1"	TUFA	1	0.029434	41.796	TTVTGVEMFK(1)K	2	-5.0512	1
Elongation factor Tu C-terminal domain	0.00112915	TRINITY_DN30580_c0_g1_m.16404	94	K	"Elongation factor Tu, mitochondrial OS=Arabidopsis thaliana OX=3702 GN=TUFA PE=1 SV=1"	TUFA	0.999998	0.0318037	61.067	AK(1)AIAFDEIDKAPEEK	2	-1.0024	1
Elongation factor Tu C-terminal domain	0.00112915	TRINITY_DN30580_c0_g1_m.16404	76	K	"Elongation factor Tu, mitochondrial OS=Arabidopsis thaliana OX=3702 GN=TUFA PE=1 SV=1"	TUFA	0.999995	4.99958e-08	87.533	TKPHVNVGTIGHVDHGK(1)TTLTAAITK	4	-2.7005	1
Elongation factor Tu C-terminal domain	0.00112915	TRINITY_DN29901_c0_g1_m.15038	431	K	"Elongation factor Tu, chloroplastic OS=Glycine max OX=3847 GN=TUFB1 PE=3 SV=1"	TUFB1	1	7.42255e-06	124.81	IMNDK(1)DEESK	2	-0.56292	5
Elongation factor Tu C-terminal domain	0.00112915	TRINITY_DN29901_c0_g1_m.15038	426	K	"Elongation factor Tu, chloroplastic OS=Glycine max OX=3847 GN=TUFB1 PE=3 SV=1"	TUFB1	1	5.28739e-05	224.49	VNK(1)IMNDKDEESK	2	-0.004159	13
Elongation factor Tu C-terminal domain	0.00112915	TRINITY_DN29901_c0_g1_m.15038	436	K	"Elongation factor Tu, chloroplastic OS=Glycine max OX=3847 GN=TUFB1 PE=3 SV=1"	TUFB1	1	9.78819e-08	173.54	IMNDKDEESK(1)MVMPGDR	2	8.7984	8
Elongation factor Tu C-terminal domain	0.00112915	TRINITY_DN29901_c0_g1_m.15038	118	K	"Elongation factor Tu, chloroplastic OS=Glycine max OX=3847 GN=TUFB1 PE=3 SV=1"	TUFB1	1	1.98918e-05	103.76	K(1)YDEIDAAPEER	2	-1.1439	1
Elongation factor Tu C-terminal domain	0.00112915	TRINITY_DN29901_c0_g1_m.15038	423	K	"Elongation factor Tu, chloroplastic OS=Glycine max OX=3847 GN=TUFB1 PE=3 SV=1"	TUFB1	1	1.5754e-05	146.03	TTDVTGK(1)VNK	2	-2.6698	1
Elongation factor Tu C-terminal domain	0.00112915	TRINITY_DN29901_c0_g1_m.15038	82	K	"Elongation factor Tu, chloroplastic OS=Glycine max OX=3847 GN=TUFB1 PE=3 SV=1"	TUFB1	1	0.037294	42.495	TK(1)PHVNIGTIGHVDHGK	3	-2.0312	1
Elongation factor Tu C-terminal domain	0.00112915	TRINITY_DN35783_c1_g9_m.29879	74	K	Elongation factor 1-alpha OS=Oryza sativa subsp. japonica OX=39947 GN=REFA1 PE=2 SV=2	REFA1	1	0.0165197	50.297	FAEILTK(1)IDR	2	-5.3318	1
Elongation factor Tu C-terminal domain	0.00112915	TRINITY_DN35783_c1_g9_m.29879	146	K	Elongation factor 1-alpha OS=Oryza sativa subsp. japonica OX=39947 GN=REFA1 PE=2 SV=2	REFA1	1	0.00816467	95.311	DPSGAK(1)VTK	2	-4.425	2
Elongation factor Tu C-terminal domain	0.00112915	TRINITY_DN35783_c1_g9_m.29879	26	K	Elongation factor 1-alpha OS=Oryza sativa subsp. japonica OX=39947 GN=REFA1 PE=2 SV=2	REFA1	1	0.000214481	187.1	RGFVASNSK(1)DDPAR	2	-1.1178	2
Protein of unknown function (DUF_B2219)	0.276976	TRINITY_DN32999_c0_g1_m.21920	302	K	"Polyphenol oxidase, chloroplastic OS=Malus domestica OX=3750 PE=2 SV=1"		1	1.23281e-05	91.457	QMVSGAK(1)TQSLFFGGDYR	2	7.2426	1
Protein of unknown function (DUF_B2219)	0.276976	TRINITY_DN32999_c0_g1_m.21920	148	K	"Polyphenol oxidase, chloroplastic OS=Malus domestica OX=3750 PE=2 SV=1"		1	0.000134005	159.11	VDKDYIAK(1)YNK	2	-1.7511	1
Protein of unknown function (DUF_B2219)	0.276976	TRINITY_DN32999_c0_g1_m.21920	140	K	"Polyphenol oxidase, chloroplastic OS=Malus domestica OX=3750 PE=2 SV=1"		0.999982	0.00133946	114.93	VRPAAHK(1)VDKDYIAK	3	-0.61841	4
Protein of unknown function (DUF_B2219)	0.276976	TRINITY_DN32999_c0_g1_m.21920	143	K	"Polyphenol oxidase, chloroplastic OS=Malus domestica OX=3750 PE=2 SV=1"		1	0.0179735	42.075	VDK(1)DYIAK	2	-4.4531	1
Protein of unknown function (DUF_B2219)	0.276976	TRINITY_DN23701_c0_g1_m.5379	147	K	"Polyphenol oxidase, chloroplastic OS=Malus domestica OX=3750 PE=2 SV=1"		1	0.0108462	75.915	AYIAK(1)YNR	2	-4.1331	1
Protein of unknown function (DUF_B2219)	0.276976	TRINITY_DN23701_c0_g1_m.5379	512	K	"Polyphenol oxidase, chloroplastic OS=Malus domestica OX=3750 PE=2 SV=1"		1	0.000633944	53.782	NNPVK(1)FDVYVNDEDEEAPSRPDK	3	-1.6812	1
Protein of unknown function (DUF_B2219)	0.276976	TRINITY_DN23701_c0_g1_m.5379	374	K	"Polyphenol oxidase, chloroplastic OS=Malus domestica OX=3750 PE=2 SV=1"		1	0.0043335	76.572	MWSVWK(1)TLGGK	2	-8.1039	1
Protein of unknown function (DUF_B2219)	0.276976	TRINITY_DN23701_c0_g1_m.5379	543	K	"Polyphenol oxidase, chloroplastic OS=Malus domestica OX=3750 PE=2 SV=1"		1	0.000175095	168.69	SEFAGSFVNVPHK(1)R	2	2.8543	1
X-domain of DnaJ-containing	0.0589709	TRINITY_DN30080_c1_g1_m.15400	139	K	Chaperone protein dnaJ 10 OS=Arabidopsis thaliana OX=3702 GN=ATJ10 PE=2 SV=2	ATJ10	1	0.0186734	79.311	EREEK(1)LSQILK	2	-5.7008	1
X-domain of DnaJ-containing	0.0589709	TRINITY_DN26620_c0_g1_m.9106	37	K	Chaperone protein dnaJ 10 OS=Arabidopsis thaliana OX=3702 GN=ATJ10 PE=2 SV=2	ATJ10	1	0.0105231	71.066	LVHPDK(1)NPGDPK	2	-1.1377	1
X-domain of DnaJ-containing	0.0589709	TRINITY_DN26620_c0_g1_m.9106	249	K	Chaperone protein dnaJ 10 OS=Arabidopsis thaliana OX=3702 GN=ATJ10 PE=2 SV=2	ATJ10	1	0.00107019	112.93	INEGENK(1)EENLVK	2	0.52053	1
Thioredoxin	3.28858e-07	TRINITY_DN26433_c0_g1_m.8825	196	K	"Thioredoxin-like protein HCF164, chloroplastic OS=Arabidopsis thaliana OX=3702 GN=HCF164 PE=1 SV=2"	HCF164	1	0.00778877	53.028	ELAPDVYK(1)VEQK	2	-1.525	1
Thioredoxin	3.28858e-07	TRINITY_DN26132_c0_g1_m.8380	87	K	Probable protein disulfide-isomerase A6 OS=Medicago sativa OX=3879 PE=2 SV=1		1	0.00135268	110.44	VDCDEHK(1)SLCSK	2	-1.2933	2
Thioredoxin	3.28858e-07	TRINITY_DN26132_c0_g1_m.8380	57	K	Probable protein disulfide-isomerase A6 OS=Medicago sativa OX=3879 PE=2 SV=1		1	0.00828211	57.003	GALVEFYAPWCGHCK(1)K	2	1.6993	1
Thioredoxin	3.28858e-07	TRINITY_DN26132_c0_g1_m.8380	320	K	Probable protein disulfide-isomerase A6 OS=Medicago sativa OX=3879 PE=2 SV=1		1	0.0219376	46.033	NGLEK(1)GADYAK	2	-1.3445	1
Thioredoxin	3.28858e-07	TRINITY_DN26132_c0_g1_m.8380	228	K	Probable protein disulfide-isomerase A6 OS=Medicago sativa OX=3879 PE=2 SV=1		1	0.0157939	45.939	SNK(1)AGEDYDGGR	2	-0.91879	1
Thioredoxin	3.28858e-07	TRINITY_DN26132_c0_g1_m.8380	80	K	Probable protein disulfide-isomerase A6 OS=Medicago sativa OX=3879 PE=2 SV=1		1	6.19984e-05	157.77	SVLIGK(1)VDCDEHK	2	3.1594	1
Thioredoxin	3.28858e-07	TRINITY_DN26132_c0_g1_m.8380	65	K	Probable protein disulfide-isomerase A6 OS=Medicago sativa OX=3879 PE=2 SV=1		1	0.00411876	95.345	LAPEFEK(1)LGESFK	2	-2.3924	2
Thioredoxin	3.28858e-07	TRINITY_DN26132_c0_g1_m.8380	184	K	Probable protein disulfide-isomerase A6 OS=Medicago sativa OX=3879 PE=2 SV=1		1	0.000875104	82.437	ALAPTYEK(1)VATAFK	2	-1.8435	1
Thioredoxin	3.28858e-07	TRINITY_DN23756_c0_g1_m.5439	92	K	Sulfhydryl oxidase 1 OS=Arabidopsis thaliana OX=3702 GN=QSOX1 PE=2 SV=1	QSOX1	0.999974	0.00918956	46.447	NYKPHYEK(1)VAR	3	-3.5951	1
Thioredoxin	3.28858e-07	TRINITY_DN20982_c0_g1_m.3185	124	K	"Thioredoxin M4, chloroplastic OS=Arabidopsis thaliana OX=3702 GN=At3g15360 PE=2 SV=2"	At3g15360	1	1.29604e-09	126.21	MIHPIVDDLAK(1)QYVGK	2	4.5431	1
Thioredoxin	3.28858e-07	TRINITY_DN20982_c0_g1_m.3185	159	K	"Thioredoxin M4, chloroplastic OS=Arabidopsis thaliana OX=3702 GN=At3g15360 PE=2 SV=2"	At3g15360	1	0.000107327	115.41	SIPTVIMFK(1)GGEK	2	-1.0576	1
Thioredoxin	3.28858e-07	TRINITY_DN20982_c0_g1_m.3185	173	K	"Thioredoxin M4, chloroplastic OS=Arabidopsis thaliana OX=3702 GN=At3g15360 PE=2 SV=2"	At3g15360	1	7.81588e-06	144.16	DAIIGAVPK(1)STLTTSIEK	2	5.2496	1
Thioredoxin	3.28858e-07	TRINITY_DN20982_c0_g1_m.3185	134	K	"Thioredoxin M4, chloroplastic OS=Arabidopsis thaliana OX=3702 GN=At3g15360 PE=2 SV=2"	At3g15360	1	1.07537e-20	314.58	FYK(1)VNTDDSPTIATQYGIR	2	3.607	1
Thioredoxin	3.28858e-07	TRINITY_DN23446_c1_g1_m.5112	64	K	Thioredoxin H-type OS=Ricinus communis OX=3988 PE=3 SV=1		1	0.00562388	69.201	RQPDVTFLK(1)VDVDELK	2	2.1599	1
Thioredoxin	3.28858e-07	TRINITY_DN23446_c1_g1_m.5112	102	K	Thioredoxin H-type OS=Ricinus communis OX=3988 PE=3 SV=1		1	6.33256e-06	198.33	VVGANK(1)DGLQHAIAK	2	1.4994	1
Thioredoxin	3.28858e-07	TRINITY_DN23446_c1_g1_m.5112	111	K	Thioredoxin H-type OS=Ricinus communis OX=3988 PE=3 SV=1		1	0.0131719	45.826	DGLQHAIAK(1)HTASSASAAK	3	-2.3142	1
Thioredoxin	3.28858e-07	TRINITY_DN25497_c1_g1_m.7467	25	K	Thioredoxin H-type 2 OS=Nicotiana tabacum OX=4097 PE=3 SV=1		1	0.00412263	100.75	EHFDK(1)GK	2	-1.6234	1
Thioredoxin	3.28858e-07	TRINITY_DN25497_c1_g1_m.7467	20	K	Thioredoxin H-type 2 OS=Nicotiana tabacum OX=4097 PE=3 SV=1		1	3.20558e-06	172.1	TVEAWK(1)EHFDK	2	-1.1373	1
Thioredoxin	3.28858e-07	TRINITY_DN32521_c1_g1_m.20739	166	K	Protein disulfide-isomerase like 2-2 OS=Arabidopsis thaliana OX=3702 GN=PDIL2-2 PE=2 SV=2	PDIL2-2	1	0.000721038	74.643	ATGSSNEK(1)SEPSASIELNSR	2	4.7917	1
Thioredoxin	3.28858e-07	TRINITY_DN26937_c0_g2_m.9632	167	K	"Thioredoxin-like 3-2, chloroplastic OS=Arabidopsis thaliana OX=3702 GN=WCRKC2 PE=2 SV=1"	WCRKC2	1	0.000338231	99.34	LEK(1)LAADYHPR	2	0.70845	1
Thioredoxin	3.28858e-07	TRINITY_DN23291_c0_g1_m.4959	127	K	"Thioredoxin M-type, chloroplastic OS=Pisum sativum OX=3888 PE=2 SV=1"		1	0.000629547	123.5	DYSGK(1)IDCYK	2	0.21773	1
Thioredoxin	3.28858e-07	TRINITY_DN23291_c0_g1_m.4959	132	K	"Thioredoxin M-type, chloroplastic OS=Pisum sativum OX=3888 PE=2 SV=1"		1	1.02555e-24	308.08	IDCYK(1)LNTDDSPNIATQYGIR	2	1.0383	1
Thioredoxin	3.28858e-07	TRINITY_DN23291_c0_g1_m.4959	122	K	"Thioredoxin M-type, chloroplastic OS=Pisum sativum OX=3888 PE=2 SV=1"		1	4.35438e-05	106.97	MIAPVINELAK(1)DYSGK	2	1.5265	1
Thioredoxin	3.28858e-07	TRINITY_DN23291_c0_g1_m.4959	157	K	"Thioredoxin M-type, chloroplastic OS=Pisum sativum OX=3888 PE=2 SV=1"		0.999369	0.00204364	119.94	SIPTVLFFK(0.999)NGEK(0.001)K	2	1.6882	3
Thioredoxin	3.28858e-07	TRINITY_DN23291_c0_g1_m.4959	171	K	"Thioredoxin M-type, chloroplastic OS=Pisum sativum OX=3888 PE=2 SV=1"		1	1.68509e-11	211.15	ESVIGAVPK(1)STLSATIEK	2	6.5055	2
Thioredoxin	3.28858e-07	TRINITY_DN24822_c0_g1_m.6582	119	K	"Thioredoxin-like 3-1, chloroplastic OS=Arabidopsis thaliana OX=3702 GN=WCRKC1 PE=2 SV=3"	WCRKC1	0.985961	0.00102208	88.181	CIYLK(0.014)PK(0.986)LEK	2	-0.89029	2
Thioredoxin	3.28858e-07	TRINITY_DN24822_c0_g1_m.6582	166	K	"Thioredoxin-like 3-1, chloroplastic OS=Arabidopsis thaliana OX=3702 GN=WCRKC1 PE=2 SV=3"	WCRKC1	1	0.0420521	47.334	DGEMK(1)EEVIGGHK	2	11.839	1
Thioredoxin	3.28858e-07	TRINITY_DN24822_c0_g1_m.6582	130	K	"Thioredoxin-like 3-1, chloroplastic OS=Arabidopsis thaliana OX=3702 GN=WCRKC1 PE=2 SV=3"	WCRKC1	1	0.00415732	83.623	LAAEYDNK(1)IK	2	-2.9	1
Thioredoxin	3.28858e-07	TRINITY_DN24822_c0_g1_m.6582	161	K	"Thioredoxin-like 3-1, chloroplastic OS=Arabidopsis thaliana OX=3702 GN=WCRKC1 PE=2 SV=3"	WCRKC1	0.999785	8.9821e-08	123.92	MPTIQIWK(1)DGEMKEEVIGGHK	3	-0.51114	1
Thioredoxin	3.28858e-07	TRINITY_DN24822_c0_g1_m.6582	140	K	"Thioredoxin-like 3-1, chloroplastic OS=Arabidopsis thaliana OX=3702 GN=WCRKC1 PE=2 SV=3"	WCRKC1	1	0.00395435	71.896	FYCVDVNK(1)VPQALVK	2	3.5188	1
Thioredoxin	3.28858e-07	TRINITY_DN26313_c1_g1_m.8659	136	K	Protein disulfide isomerase-like 5-1 OS=Oryza sativa subsp. japonica OX=39947 GN=PDIL5-1 PE=2 SV=1	PDIL5-1	1	2.2584e-05	197.79	EVCSK(1)VDIHSYPTFK	2	0.72831	1
Thioredoxin	3.28858e-07	TRINITY_DN31720_c1_g1_m.18918	77	K	"5'-adenylylsulfate reductase 3, chloroplastic OS=Arabidopsis thaliana OX=3702 GN=APR3 PE=2 SV=2"	APR3	1	1.13769e-05	78.888	SK(1)GLFSFYEDGHQECCR	3	-4.2537	1
Thioredoxin	3.28858e-07	TRINITY_DN31720_c1_g1_m.18918	214	K	"5'-adenylylsulfate reductase 3, chloroplastic OS=Arabidopsis thaliana OX=3702 GN=APR3 PE=2 SV=2"	APR3	1	0.00032562	119.07	ECGLHK(1)GNIK	2	-1.7087	1
Thioredoxin	3.28858e-07	TRINITY_DN31548_c0_g1_m.18526	215	K	TPR repeat-containing thioredoxin TDX OS=Arabidopsis thaliana OX=3702 GN=TDX PE=1 SV=1	TDX	1	0.0115569	48.892	AMLGHWK(1)EAASDLHVASK	3	-0.44185	1
Thioredoxin	3.28858e-07	TRINITY_DN29099_c0_g1_m.13509	152	K	"Thioredoxin-like protein CDSP32, chloroplastic OS=Arabidopsis thaliana OX=3702 GN=CDSP32 PE=1 SV=1"	CDSP32	1	5.1128e-06	108.2	EK(1)IEQVPHFSFYK	2	1.8973	1
Thioredoxin	3.28858e-07	TRINITY_DN29099_c0_g1_m.13509	163	K	"Thioredoxin-like protein CDSP32, chloroplastic OS=Arabidopsis thaliana OX=3702 GN=CDSP32 PE=1 SV=1"	CDSP32	1	1.52485e-08	235.02	IEQVPHFSFYK(1)SMEK	2	3.7963	6
Thioredoxin	3.28858e-07	TRINITY_DN29099_c0_g1_m.13509	204	K	"Thioredoxin-like protein CDSP32, chloroplastic OS=Arabidopsis thaliana OX=3702 GN=CDSP32 PE=1 SV=1"	CDSP32	1	0.000775987	187.1	EDVEK(1)LIADHK	2	-3.4712	1
Thioredoxin	3.28858e-07	TRINITY_DN29099_c0_g1_m.13509	88	K	"Thioredoxin-like protein CDSP32, chloroplastic OS=Arabidopsis thaliana OX=3702 GN=CDSP32 PE=1 SV=1"	CDSP32	1	0.000119994	154.66	VHSIK(1)EFDEALR	2	-0.42487	3
Thioredoxin	3.28858e-07	TRINITY_DN29099_c0_g1_m.13509	210	K	"Thioredoxin-like protein CDSP32, chloroplastic OS=Arabidopsis thaliana OX=3702 GN=CDSP32 PE=1 SV=1"	CDSP32	1	0.000131371	150.53	LIADHK(1)VDQK	2	-0.75202	1
Thioredoxin	3.28858e-07	TRINITY_DN29099_c0_g1_m.13509	80	K	"Thioredoxin-like protein CDSP32, chloroplastic OS=Arabidopsis thaliana OX=3702 GN=CDSP32 PE=1 SV=1"	CDSP32	1	3.92335e-06	225.68	KAESDEK(1)IQK	2	1.9571	4
Thioredoxin	3.28858e-07	TRINITY_DN29099_c0_g1_m.13509	230	K	"Thioredoxin-like protein CDSP32, chloroplastic OS=Arabidopsis thaliana OX=3702 GN=CDSP32 PE=1 SV=1"	CDSP32	1	1.90052e-05	119.55	HCGPCVK(1)VYPTVIK	2	1.9592	1
Thioredoxin	3.28858e-07	TRINITY_DN29099_c0_g1_m.13509	100	K	"Thioredoxin-like protein CDSP32, chloroplastic OS=Arabidopsis thaliana OX=3702 GN=CDSP32 PE=1 SV=1"	CDSP32	1	1.93091e-08	218.12	NK(1)LVVVEFAASHSHHSR	3	-3.3964	2
Thioredoxin	3.28858e-07	TRINITY_DN32689_c0_g1_m.21124	471	K	Protein disulfide isomerase-like 1-6 OS=Arabidopsis thaliana OX=3702 GN=PDIL1-6 PE=2 SV=1	PDIL1-6	1	4.44592e-06	124.81	HFK(1)GSDLVFGR	2	-5.4853	1
Thioredoxin	3.28858e-07	TRINITY_DN26366_c0_g1_m.8732	189	K	"Thioredoxin-like 2, chloroplastic OS=Oryza sativa subsp. japonica OX=39947 GN=Os05g0200100 PE=2 SV=1"	Os05g0200100	1	0.00446192	69.276	LK(1)DAIATHNTAR	2	-1.7456	1
Thioredoxin	3.28858e-07	TRINITY_DN33734_c0_g2_m.23882	283	K	Protein disulfide isomerase-like 1-4 OS=Arabidopsis thaliana OX=3702 GN=PDIL1-4 PE=1 SV=1	PDIL1-4	1	0.00506456	70.389	ELEK(1)LSHFDGK	2	-1.556	1
Thioredoxin	3.28858e-07	TRINITY_DN33734_c0_g2_m.23882	270	K	Protein disulfide isomerase-like 1-4 OS=Arabidopsis thaliana OX=3702 GN=PDIL1-4 PE=1 SV=1	PDIL1-4	1	0.0161168	83.623	LFHIDHEVK(1)R	2	-1.9728	1
Thioredoxin	3.28858e-07	TRINITY_DN33734_c0_g2_m.23882	394	K	Protein disulfide isomerase-like 1-4 OS=Arabidopsis thaliana OX=3702 GN=PDIL1-4 PE=1 SV=1	PDIL1-4	1	0.0044679	61.48	VLAYTGNDDGK(1)K	2	0.64888	1
Thioredoxin	3.28858e-07	TRINITY_DN26804_c0_g1_m.9397	137	K	"Thioredoxin F2, chloroplastic OS=Arabidopsis thaliana OX=3702 GN=At5g16400 PE=2 SV=1"	At5g16400	1	3.65888e-06	151.66	LDCNQDNK(1)ALAK	2	-1.3538	1
Thioredoxin	3.28858e-07	TRINITY_DN26804_c0_g1_m.9397	75	K	"Thioredoxin F2, chloroplastic OS=Arabidopsis thaliana OX=3702 GN=At5g16400 PE=2 SV=1"	At5g16400	1	0.000723613	83.474	SSLDTVGPTVGK(1)VTEVNK	2	3.204	1
Thioredoxin	3.28858e-07	TRINITY_DN26804_c0_g1_m.9397	141	K	"Thioredoxin F2, chloroplastic OS=Arabidopsis thaliana OX=3702 GN=At5g16400 PE=2 SV=1"	At5g16400	1	0.0139735	53.878	ALAK(1)ELGIR	2	-5.7156	1
Thioredoxin	3.28858e-07	TRINITY_DN26804_c0_g1_m.9397	114	K	"Thioredoxin F2, chloroplastic OS=Arabidopsis thaliana OX=3702 GN=At5g16400 PE=2 SV=1"	At5g16400	1	0.00257973	87.895	VIAPK(1)FQELSEK	2	-4.1197	1
Thioredoxin	3.28858e-07	TRINITY_DN17290_c0_g1_m.1710	127	K	"Thioredoxin X, chloroplastic OS=Arabidopsis thaliana OX=3702 GN=ATHX PE=2 SV=2"	ATHX	1	5.3556e-06	153.25	LTVVK(1)IDHDANPK	2	0.099335	1
Thioredoxin	3.28858e-07	TRINITY_DN26083_c0_g1_m.8316	46	K	thioredoxin protein [Medicago truncatula]		1	1.50101e-05	133.9	LDGFVYGK(1)HR	2	-4.3788	1
Thioredoxin	3.28858e-07	TRINITY_DN26083_c0_g1_m.8316	216	K	thioredoxin protein [Medicago truncatula]		1	4.6387e-07	128.57	LPDAGSPLDFNGWK(1)K	2	-0.95205	1
Thioredoxin	3.28858e-07	TRINITY_DN26083_c0_g1_m.8316	183	K	thioredoxin protein [Medicago truncatula]		1	0.00402891	87.251	VSFK(1)YSTSR	2	-3.8415	1
Thioredoxin	3.28858e-07	TRINITY_DN31847_c0_g1_m.19221	516	K	Protein disulfide-isomerase OS=Ricinus communis OX=3988 PE=2 SV=1		1	0.0070297	90.308	DNK(1)NVDEK	2	-1.8254	1
Thioredoxin	3.28858e-07	TRINITY_DN31847_c0_g1_m.19221	384	K	Protein disulfide-isomerase OS=Ricinus communis OX=3988 PE=2 SV=1		1	0.000574459	80.128	FLKPNLEPDHIAPWVK(1)EYK	3	-4.058	1
Thioredoxin	3.28858e-07	TRINITY_DN31847_c0_g1_m.19221	403	K	Protein disulfide-isomerase OS=Ricinus communis OX=3988 PE=2 SV=1		1	0.000210658	127.03	SEPIPEK(1)NDEPVK	2	-2.4119	3
Thioredoxin	3.28858e-07	TRINITY_DN31847_c0_g1_m.19221	210	K	Protein disulfide-isomerase OS=Ricinus communis OX=3988 PE=2 SV=1		1	4.34605e-05	242.35	LSGDEFEK(1)YTAVSEK	2	-0.15301	1
Thioredoxin	3.28858e-07	TRINITY_DN31847_c0_g1_m.19221	492	K	Protein disulfide-isomerase OS=Ricinus communis OX=3988 PE=2 SV=1		1	3.66269e-06	126.48	TASGK(1)VLPYDDDRTK	2	2.1408	2
Thioredoxin	3.28858e-07	TRINITY_DN31847_c0_g1_m.19221	273	K	Protein disulfide-isomerase OS=Ricinus communis OX=3988 PE=2 SV=1		1	2.47926e-09	126.63	FIEEK(1)SVPTVTVFDNDR	2	4.3297	1
Thioredoxin	3.28858e-07	TRINITY_DN31847_c0_g1_m.19221	326	K	Protein disulfide-isomerase OS=Ricinus communis OX=3988 PE=2 SV=1		1	0.0035858	106.93	YHEVAEK(1)FR	2	-0.89998	1
Thioredoxin	3.28858e-07	TRINITY_DN31847_c0_g1_m.19221	231	K	Protein disulfide-isomerase OS=Ricinus communis OX=3988 PE=2 SV=1		1	1.04828e-07	261.13	SDYEFGHTTDAK(1)LLPR	2	5.1975	1
Thioredoxin	3.28858e-07	TRINITY_DN31847_c0_g1_m.19221	103	K	Protein disulfide-isomerase OS=Ricinus communis OX=3988 PE=2 SV=1		0.987349	0.000615838	51.785	K(0.013)LAPEYEK(0.987)AASILSSHDPPIVLAK	3	2.4983	1
Thioredoxin	3.28858e-07	TRINITY_DN31847_c0_g1_m.19221	521	K	Protein disulfide-isomerase OS=Ricinus communis OX=3988 PE=2 SV=1		1	0.00030982	181.87	NVDEK(1)QESGKDEL	2	1.1145	1
Thioredoxin	3.28858e-07	TRINITY_DN31847_c0_g1_m.19221	180	K	Protein disulfide-isomerase OS=Ricinus communis OX=3988 PE=2 SV=1		0.999994	5.17837e-05	61.867	QSGPASVEIK(1)TVEDASNLIADKK	3	-2.0231	1
Thioredoxin	3.28858e-07	TRINITY_DN31847_c0_g1_m.19221	319	K	Protein disulfide-isomerase OS=Ricinus communis OX=3988 PE=2 SV=1		1	0.00066478	143.39	SK(1)YHEVAEK	2	-2.1459	1
Thioredoxin	3.28858e-07	TRINITY_DN31847_c0_g1_m.19221	526	K	Protein disulfide-isomerase OS=Ricinus communis OX=3988 PE=2 SV=1		1	0.00449286	103.76	NVDEKQESGK(1)DEL	2	-0.96638	1
Thioredoxin	3.28858e-07	TRINITY_DN31847_c0_g1_m.19221	293	K	Protein disulfide-isomerase OS=Ricinus communis OX=3988 PE=2 SV=1		1	6.72365e-08	176	SNHPFVIK(1)FFNSPNAK	3	-2.6034	4
Thioredoxin	3.28858e-07	TRINITY_DN31847_c0_g1_m.19221	150	K	Protein disulfide-isomerase OS=Ricinus communis OX=3988 PE=2 SV=1		1	0.00160341	101.48	NGGK(1)SIQEYNGPR	2	0.35506	3
Rieske [2Fe-2S] domain	0.000219864	TRINITY_DN30789_c0_g1_m.16849	184	K	"Protein TIC 55, chloroplastic OS=Pisum sativum OX=3888 GN=TIC55 PE=1 SV=1"	TIC55	1	0.000197144	165.09	LAK(1)LSEGQLVDGR	2	-0.93993	1
Rieske [2Fe-2S] domain	0.000219864	TRINITY_DN30789_c0_g1_m.16849	430	K	"Protein TIC 55, chloroplastic OS=Pisum sativum OX=3888 GN=TIC55 PE=1 SV=1"	TIC55	1	0.00240147	106.35	VPTK(1)ELYLNLR	2	-3.03	1
Rieske [2Fe-2S] domain	0.000219864	TRINITY_DN28588_c1_g1_m.12550	119	K	"Cytochrome b6-f complex iron-sulfur subunit, chloroplastic OS=Pisum sativum OX=3888 GN=petC PE=2 SV=1"	petC	1	7.50727e-19	228.55	DAIGNDVVATEWLK(1)THGPGDR	3	-2.9548	1
Rieske [2Fe-2S] domain	0.000219864	TRINITY_DN28588_c1_g1_m.12550	63	K	"Cytochrome b6-f complex iron-sulfur subunit, chloroplastic OS=Pisum sativum OX=3888 GN=petC PE=2 SV=1"	petC	1	0.0112777	75.915	VPDMGK(1)R	2	-5.3855	1
Rieske [2Fe-2S] domain	0.000219864	TRINITY_DN28588_c1_g1_m.12550	171	K	"Cytochrome b6-f complex iron-sulfur subunit, chloroplastic OS=Pisum sativum OX=3888 GN=petC PE=2 SV=1"	petC	1	1.13312e-13	217.77	AENK(1)FICPCHGSQYNEQGR	3	-1.5236	3
Rieske [2Fe-2S] domain	0.000219864	TRINITY_DN28588_c1_g1_m.12550	133	K	"Cytochrome b6-f complex iron-sulfur subunit, chloroplastic OS=Pisum sativum OX=3888 GN=petC PE=2 SV=1"	petC	1	2.46315e-08	286.59	TLTQGLK(1)GDPTYLVVEK	2	5.3463	1
Rieske [2Fe-2S] domain	0.000219864	TRINITY_DN31816_c0_g1_m.19147	408	K	"Pheophorbide a oxygenase, chloroplastic OS=Arabidopsis thaliana OX=3702 GN=PAO PE=1 SV=1"	PAO	1	6.65741e-05	151.08	EDSADVNK(1)EYTK	2	-2.8482	2
Rieske [2Fe-2S] domain	0.000219864	TRINITY_DN31816_c0_g1_m.19147	137	K	"Pheophorbide a oxygenase, chloroplastic OS=Arabidopsis thaliana OX=3702 GN=PAO PE=1 SV=1"	PAO	1	5.93451e-06	168.05	NTGQWVAFDDK(1)CPHR	2	4.1947	2
Rieske [2Fe-2S] domain	0.000219864	TRINITY_DN31816_c0_g1_m.19147	412	K	"Pheophorbide a oxygenase, chloroplastic OS=Arabidopsis thaliana OX=3702 GN=PAO PE=1 SV=1"	PAO	1	0.0273528	71.219	EYTK(1)LTFTPTQADR	2	-36.343	1
Rieske [2Fe-2S] domain	0.000219864	TRINITY_DN31816_c0_g1_m.19147	470	K	"Pheophorbide a oxygenase, chloroplastic OS=Arabidopsis thaliana OX=3702 GN=PAO PE=1 SV=1"	PAO	1	0.0301416	64.906	FEQHTLK(1)CSSCK	2	-1.8019	1
Rieske [2Fe-2S] domain	0.000219864	TRINITY_DN35930_c0_g2_m.30355	96	K	"Cytochrome b-c1 complex subunit Rieske-1, mitochondrial (Fragment) OS=Nicotiana tabacum OX=4097 PE=2 SV=1"		1	4.54726e-07	142.08	NPTSK(1)IEYDEHNHER	2	0.37143	2
Rieske [2Fe-2S] domain	0.000219864	TRINITY_DN34590_c4_g1_m.26257	123	K	"Cytochrome b-c1 complex subunit Rieske-1, mitochondrial (Fragment) OS=Nicotiana tabacum OX=4097 PE=2 SV=1"		1	1.89906e-06	154.09	NPTSK(1)IMYDEYNHER	2	1.0724	2
Rieske [2Fe-2S] domain	0.000219864	TRINITY_DN32349_c0_g1_m.20353	124	K	"Protochlorophyllide-dependent translocon component 52, chloroplastic OS=Arabidopsis thaliana OX=3702 GN=PTC52 PE=2 SV=1"	PTC52	1	2.87709e-05	151.08	NESEWK(1)VFDDSCPHR	2	3.7311	1
Rieske [2Fe-2S] domain	0.000219864	TRINITY_DN32349_c0_g1_m.20353	180	K	"Protochlorophyllide-dependent translocon component 52, chloroplastic OS=Arabidopsis thaliana OX=3702 GN=PTC52 PE=2 SV=1"	PTC52	1	0.0139117	65.173	LIPQAPPDGPPVHTFK(1)K	2	1.5082	1
Aminotransferase class IV	0.335536	TRINITY_DN31073_c1_g1_m.17488	314	K	"Branched-chain amino acid aminotransferase 2, chloroplastic OS=Humulus lupulus OX=3486 GN=BCAT2 PE=1 SV=1"	BCAT2	1	0.000139848	171.34	GYSDVLYLDCVHK(1)R	2	2.1152	1
Aminotransferase class IV	0.335536	TRINITY_DN31073_c1_g1_m.17488	361	K	"Branched-chain amino acid aminotransferase 2, chloroplastic OS=Humulus lupulus OX=3486 GN=BCAT2 PE=1 SV=1"	BCAT2	1	0.000323698	185.47	SEGYK(1)VEER	2	-1.2621	1
Aminotransferase class IV	0.335536	TRINITY_DN25948_c0_g1_m.8100	354	K	"Branched-chain-amino-acid aminotransferase 2, chloroplastic OS=Arabidopsis thaliana OX=3702 GN=BCAT2 PE=1 SV=1"	BCAT2	1	0.00025668	131.22	DHGYQVK(1)ER	2	-2.7	1
Cell division protein 48 (CDC48), domain 2	0.0589709	TRINITY_DN34593_c0_g1_m.26268	272	K	Vesicle-fusing ATPase OS=Arabidopsis thaliana OX=3702 GN=NSF PE=2 SV=2	NSF	1	0.033412	46.068	HVK(1)GMLLHGPPGTGK	3	-4.6252	1
Cell division protein 48 (CDC48), domain 2	0.0589709	TRINITY_DN30633_c0_g1_m.16502	434	K	Cell division cycle protein 48 homolog OS=Glycine max OX=3847 GN=CDC48 PE=2 SV=1	CDC48	1	0.0201265	53.679	IHTK(1)NMK	2	-4.5072	1
Cell division protein 48 (CDC48), domain 2	0.0589709	TRINITY_DN30633_c0_g1_m.16502	716	K	Cell division cycle protein 48 homolog OS=Glycine max OX=3847 GN=CDC48 PE=2 SV=1	CDC48	0.999989	0.00472134	90.142	KSPVSK(1)DVDLR	2	0.18349	1
Cell division protein 48 (CDC48), domain 2	0.0589709	TRINITY_DN30633_c0_g1_m.16502	437	K	Cell division cycle protein 48 homolog OS=Glycine max OX=3847 GN=CDC48 PE=2 SV=1	CDC48	1	0.00775665	72.922	NMK(1)LSDDVDLER	2	-0.32467	1
Cell division protein 48 (CDC48), domain 2	0.0589709	TRINITY_DN30633_c0_g1_m.16502	279	K	Cell division cycle protein 48 homolog OS=Glycine max OX=3847 GN=CDC48 PE=2 SV=1	CDC48	0.999977	0.00119135	90.306	HPQLFK(1)SIGVKPPK	3	-4.1185	2
Cell division protein 48 (CDC48), domain 2	0.0589709	TRINITY_DN30633_c0_g1_m.16502	753	K	Cell division cycle protein 48 homolog OS=Glycine max OX=3847 GN=CDC48 PE=2 SV=1	CDC48	1	0.0158493	69.915	ENIEK(1)DIER	2	-2.5072	1
S1 RNA binding domain	0.000288204	TRINITY_DN26979_c0_g1_m.9701	207	K	Eukaryotic translation initiation factor 2 subunit alpha homolog OS=Arabidopsis thaliana OX=3702 GN=At2g40290 PE=1 SV=2	At2g40290	1	0.0017465	90.306	EVK(1)EIGPDGQEVTK	2	-2.3659	1
S1 RNA binding domain	0.000288204	TRINITY_DN36007_c0_g1_m.30632	441	K	Probable pre-mRNA-splicing factor ATP-dependent RNA helicase DEAH5 OS=Arabidopsis thaliana OX=3702 GN=At3g26560 PE=1 SV=2	At3g26560	1	0.0098449	41.796	IFK(1)NPEGSLSR	2	-5.114	1
S1 RNA binding domain	0.000288204	TRINITY_DN35911_c0_g1_m.30293	633	K	Elongation factor Ts OS=Prochlorococcus marinus (strain SARG / CCMP1375 / SS120) OX=167539 GN=tsf PE=3 SV=1	tsf	1	0.00321113	90.142	EETGAGMMDCK(1)K	2	-2.0361	2
S1 RNA binding domain	0.000288204	TRINITY_DN35911_c0_g1_m.30293	219	K	Elongation factor Ts OS=Prochlorococcus marinus (strain SARG / CCMP1375 / SS120) OX=167539 GN=tsf PE=3 SV=1	tsf	1	0.000300911	199.8	ESDDVGK(1)AQR	2	-1.7432	1
S1 RNA binding domain	0.000288204	TRINITY_DN35911_c0_g1_m.30293	357	K	Elongation factor Ts OS=Prochlorococcus marinus (strain SARG / CCMP1375 / SS120) OX=167539 GN=tsf PE=3 SV=1	tsf	1	0.0256482	48.785	NK(1)DIAAFLDEREK	3	-16.922	1
S1 RNA binding domain	0.000288204	TRINITY_DN35911_c0_g1_m.30293	332	K	Elongation factor Ts OS=Prochlorococcus marinus (strain SARG / CCMP1375 / SS120) OX=167539 GN=tsf PE=3 SV=1	tsf	1	0.00130438	191.55	KEEDIPK(1)SDVR	2	-1.0544	1
S1 RNA binding domain	0.000288204	TRINITY_DN35911_c0_g1_m.30293	264	K	Elongation factor Ts OS=Prochlorococcus marinus (strain SARG / CCMP1375 / SS120) OX=167539 GN=tsf PE=3 SV=1	tsf	1	0.000551339	119.94	GQDLEGTVK(1)NMNR	2	-0.64151	3
S1 RNA binding domain	0.000288204	TRINITY_DN35911_c0_g1_m.30293	122	K	Elongation factor Ts OS=Prochlorococcus marinus (strain SARG / CCMP1375 / SS120) OX=167539 GN=tsf PE=3 SV=1	tsf	1	1.07626e-05	154.81	SDATPTPTQTK(1)R	2	4.5525	2
S1 RNA binding domain	0.000288204	TRINITY_DN35911_c0_g1_m.30293	972	K	Elongation factor Ts OS=Prochlorococcus marinus (strain SARG / CCMP1375 / SS120) OX=167539 GN=tsf PE=3 SV=1	tsf	1	0.000904284	105.81	EK(1)ELEMQR	2	-3.4254	2
S1 RNA binding domain	0.000288204	TRINITY_DN35911_c0_g1_m.30293	884	K	Elongation factor Ts OS=Prochlorococcus marinus (strain SARG / CCMP1375 / SS120) OX=167539 GN=tsf PE=3 SV=1	tsf	1	3.68044e-08	250.16	ALSETGGDIEK(1)AQEYLR	2	2.4038	1
S1 RNA binding domain	0.000288204	TRINITY_DN34447_c0_g1_m.25829	552	K	30S Ribosomal protein S1 OS=Streptococcus pneumoniae (strain ATCC BAA-255 / R6) OX=171101 GN=rpsA PE=1 SV=1	rpsA	0.938353	0.00496823	50.834	LLFSLK(0.062)PK(0.938)EK	2	-5.3376	1
S1 RNA binding domain	0.000288204	TRINITY_DN33693_c1_g1_m.23767	104	K	"30S ribosomal protein S1, chloroplastic OS=Spinacia oleracea OX=3562 GN=RPS1 PE=1 SV=1"	RPS1	1	0.000916092	85.622	YDFNSEVGTK(1)VK	2	0.2682	1
S1 RNA binding domain	0.000288204	TRINITY_DN33693_c1_g1_m.23767	194	K	"30S ribosomal protein S1, chloroplastic OS=Spinacia oleracea OX=3562 GN=RPS1 PE=1 SV=1"	RPS1	1	0.0033821	99.855	QLQAEDVVLK(1)GK	2	-2.6001	1
S1 RNA binding domain	0.000288204	TRINITY_DN33693_c1_g1_m.23767	106	K	"30S ribosomal protein S1, chloroplastic OS=Spinacia oleracea OX=3562 GN=RPS1 PE=1 SV=1"	RPS1	1	0.000721038	68.127	VK(1)GTVFGTDANGALVDMTAK	2	-2.1099	1
S1 RNA binding domain	0.000288204	TRINITY_DN23961_c1_g1_m.5621	216	K	"30S ribosomal protein S1, chloroplastic OS=Spinacia oleracea OX=3562 GN=RPS1 PE=1 SV=1"	RPS1	1	0.00290499	98.009	VIQADEEK(1)R	2	-2.5566	1
S1 RNA binding domain	0.000288204	TRINITY_DN35961_c0_g1_m.30469	814	K	"Polyribonucleotide nucleotidyltransferase 1, chloroplastic OS=Arabidopsis thaliana OX=3702 GN=PNP1 PE=1 SV=1"	PNP1	1	0.00301721	103.8	LIEVNEK(1)GQLR	2	-5.3711	1
S1 RNA binding domain	0.000288204	TRINITY_DN35961_c0_g1_m.30469	845	K	"Polyribonucleotide nucleotidyltransferase 1, chloroplastic OS=Arabidopsis thaliana OX=3702 GN=PNP1 PE=1 SV=1"	PNP1	1	1.78538e-06	150.44	SSSEEASHEGSPK(1)K	2	-2.7918	1
Pyruvate kinase, alpha/beta domain	0.173767	TRINITY_DN30814_c1_g2_m.16917	286	K	"Pyruvate kinase, cytosolic isozyme OS=Nicotiana tabacum OX=4097 PE=2 SV=1"		1	0.0427592	51.864	VMIYK(1)CNIQGK	2	-2.2327	1
Pyruvate kinase, alpha/beta domain	0.173767	TRINITY_DN30814_c1_g1_m.16914	195	K	"Pyruvate kinase, cytosolic isozyme OS=Glycine max OX=3847 PE=2 SV=1"		1	0.000233272	90.689	DK(1)EDILGWGVPNK	2	-2.5938	1
Pyruvate kinase, alpha/beta domain	0.173767	TRINITY_DN32791_c3_g1_m.21376	244	K	"Pyruvate kinase 1, cytosolic OS=Oryza sativa subsp. japonica OX=39947 GN=Os11g0148500 PE=1 SV=1"	Os11g0148500	1	0.00598231	59.67	EFLSK(1)LGDLHQTQIFAK	3	-3.3365	1
Pyruvate kinase, alpha/beta domain	0.173767	TRINITY_DN32791_c3_g1_m.21376	381	K	"Pyruvate kinase 1, cytosolic OS=Oryza sativa subsp. japonica OX=39947 GN=Os11g0148500 PE=1 SV=1"	Os11g0148500	1	0.00906499	69.716	VFNQDLYFK(1)K	2	-3.9247	1
Guanine nucleotide exchange factor in Golgi transport N-terminal	0.218091	TRINITY_DN36323_c0_g1_m.31817	127	K	Brefeldin A-inhibited guanine nucleotide-exchange protein 2 OS=Arabidopsis thaliana OX=3702 GN=BIG2 PE=2 SV=1	BIG2	1	0.00671856	62.454	GEADPSGGDEGK(1)LLGR	2	-2.9803	1
Guanine nucleotide exchange factor in Golgi transport N-terminal	0.218091	TRINITY_DN36323_c0_g1_m.31817	843	K	Brefeldin A-inhibited guanine nucleotide-exchange protein 2 OS=Arabidopsis thaliana OX=3702 GN=BIG2 PE=2 SV=1	BIG2	1	0.00242082	90.263	HMQEQFK(1)EK	2	-2.7442	1
Guanine nucleotide exchange factor in Golgi transport N-terminal	0.218091	TRINITY_DN36240_c0_g1_m.31467	597	K	Brefeldin A-inhibited guanine nucleotide-exchange protein 5 OS=Arabidopsis thaliana OX=3702 GN=BIG5 PE=1 SV=2	BIG5	1	0.00863562	97.594	SRDDLTSNFEK(1)AK	2	3.6922	1
AIG1 family	0.218091	TRINITY_DN35844_c0_g2_m.30085	206	K	"Translocase of chloroplast 159, chloroplastic OS=Arabidopsis thaliana OX=3702 GN=TOC159 PE=1 SV=1"	TOC159	1	3.14771e-12	197.17	ENGVSDGK(1)EGGSEGFGAK	2	-0.78812	2
AIG1 family	0.218091	TRINITY_DN35844_c0_g2_m.30085	198	K	"Translocase of chloroplast 159, chloroplastic OS=Arabidopsis thaliana OX=3702 GN=TOC159 PE=1 SV=1"	TOC159	1	2.02146e-08	227.95	NENFGELAK(1)ENGVSDGK	2	20.572	2
AIG1 family	0.218091	TRINITY_DN35844_c0_g2_m.30085	220	K	"Translocase of chloroplast 159, chloroplastic OS=Arabidopsis thaliana OX=3702 GN=TOC159 PE=1 SV=1"	TOC159	1	0.0362912	73.891	VEEK(1)VVVEQESEDFGGR	2	11.704	1
AIG1 family	0.218091	TRINITY_DN27631_c0_g1_m.10806	254	K	Translocase of chloroplast 34 OS=Pisum sativum OX=3888 GN=TOC34 PE=1 SV=1	TOC34	1	0.0216701	40.83	SIFVDQK(1)LIEGPNPNER	2	-35.301	1
Thiolase, C-terminal domain	0.106501	TRINITY_DN28415_c0_g1_m.12228	230	K	"Probable acetyl-CoA acetyltransferase, cytosolic 2 OS=Arabidopsis thaliana OX=3702 GN=At5g47720 PE=2 SV=1"	At5g47720	1	0.0100484	63.766	GNSSTIVDK(1)DESPEK	2	-2.2287	1
Thiolase, C-terminal domain	0.106501	TRINITY_DN30949_c4_g1_m.17184	69	K	"3-ketoacyl-CoA thiolase 2, peroxisomal OS=Arabidopsis thaliana OX=3702 GN=PED1 PE=1 SV=2"	PED1	1	1.9594e-05	117.03	GGFK(1)DTHADDLLAPVLK	2	1.8363	1
Thiolase, C-terminal domain	0.106501	TRINITY_DN30949_c4_g1_m.17184	457	K	"3-ketoacyl-CoA thiolase 2, peroxisomal OS=Arabidopsis thaliana OX=3702 GN=PED1 PE=1 SV=2"	PED1	1	0.00159904	96.946	VVGASGLLSK(1)DAR	2	-4.7785	1
Thiolase, C-terminal domain	0.106501	TRINITY_DN30949_c4_g1_m.17184	242	K	"3-ketoacyl-CoA thiolase 2, peroxisomal OS=Arabidopsis thaliana OX=3702 GN=PED1 PE=1 SV=2"	PED1	1	0.0110914	76.196	FKDEIIPVATK(1)IVDPK	2	1.3366	1
Glutamine synthetase, beta-Grasp domain	0.00321562	TRINITY_DN25809_c1_g1_m.7899	278	K	Glutamine synthetase nodule isozyme OS=Vigna aconitifolia OX=3918 PE=2 SV=1		1	5.5672e-06	197.79	HK(1)EHIAAYGEGNER	3	-2.0579	3
Glutamine synthetase, beta-Grasp domain	0.00321562	TRINITY_DN25809_c1_g1_m.7899	49	K	Glutamine synthetase nodule isozyme OS=Vigna aconitifolia OX=3918 PE=2 SV=1		1	0.00479731	76.255	TLPGPVSDPSK(1)LPK	2	-2.9218	1
Glutamine synthetase, beta-Grasp domain	0.00321562	TRINITY_DN25809_c1_g1_m.7899	326	K	Glutamine synthetase nodule isozyme OS=Vigna aconitifolia OX=3918 PE=2 SV=1		1	0.000235918	183.08	DTEKEGK(1)GYFEDR	2	1.1198	1
Glutamine synthetase, beta-Grasp domain	0.00321562	TRINITY_DN25809_c1_g1_m.7899	255	K	Glutamine synthetase nodule isozyme OS=Vigna aconitifolia OX=3918 PE=2 SV=1		1	3.77572e-19	233.03	PIQGDWNGAGAHTNYSTK(1)SMR	3	-0.76806	5
Glutamine synthetase, beta-Grasp domain	0.00321562	TRINITY_DN33066_c0_g1_m.22079	356	K	"Glutamine synthetase leaf isozyme, chloroplastic OS=Phaseolus vulgaris OX=3885 PE=2 SV=1"		1	1.24316e-10	132.63	RLTGK(1)HETASIDSFSWGVANR	3	-0.42098	4
Glutamine synthetase, beta-Grasp domain	0.00321562	TRINITY_DN33066_c0_g1_m.22079	103	K	"Glutamine synthetase leaf isozyme, chloroplastic OS=Phaseolus vulgaris OX=3885 PE=2 SV=1"		1	0.00298799	72.846	TISK(1)PVEHPSELPK	2	0.59218	2
Glutamine synthetase, beta-Grasp domain	0.00321562	TRINITY_DN33066_c0_g1_m.22079	99	K	"Glutamine synthetase leaf isozyme, chloroplastic OS=Phaseolus vulgaris OX=3885 PE=2 SV=1"		0.999969	0.00151067	80.379	SK(1)TISKPVEHPSELPK	3	-0.42113	2
Glutamine synthetase, beta-Grasp domain	0.00321562	TRINITY_DN33066_c0_g1_m.22079	387	K	"Glutamine synthetase leaf isozyme, chloroplastic OS=Phaseolus vulgaris OX=3885 PE=2 SV=1"		1	0.000692261	204.34	ETEQQGK(1)GYLEDR	2	1.3065	4
Glutamine synthetase, beta-Grasp domain	0.00321562	TRINITY_DN33066_c0_g1_m.22079	339	K	"Glutamine synthetase leaf isozyme, chloroplastic OS=Phaseolus vulgaris OX=3885 PE=2 SV=1"		1	7.86019e-08	318.31	HK(1)EHISAYGEGNER	3	6.187	6
Glutamine synthetase, beta-Grasp domain	0.00321562	TRINITY_DN33066_c0_g1_m.22079	328	K	"Glutamine synthetase leaf isozyme, chloroplastic OS=Phaseolus vulgaris OX=3885 PE=2 SV=1"		1	2.77138e-05	125.98	EEGGYEAIK(1)K	2	-3.062	1
Glutamine synthetase, beta-Grasp domain	0.00321562	TRINITY_DN33066_c0_g1_m.22079	178	K	"Glutamine synthetase leaf isozyme, chloroplastic OS=Phaseolus vulgaris OX=3885 PE=2 SV=1"		1	0.00149247	77.072	AAEIFSNK(1)K	2	-2.0688	1
Glutamine synthetase, beta-Grasp domain	0.00321562	TRINITY_DN33066_c0_g1_m.22079	316	K	"Glutamine synthetase leaf isozyme, chloroplastic OS=Phaseolus vulgaris OX=3885 PE=2 SV=1"		1	2.72906e-19	292.81	PIEGDWNGAGCHTNFSTK(1)TMR	3	-2.2573	4
Glutamine synthetase, beta-Grasp domain	0.00321562	TRINITY_DN27268_c1_g2_m.10149	278	K	Glutamine synthetase nodule isozyme OS=Vigna aconitifolia OX=3918 PE=2 SV=1		1	6.37881e-06	168.43	HK(1)DHIAAYGEGNER	2	-1.549	2
Dienelactone hydrolase family	0.00553689	TRINITY_DN29644_c1_g1_m.14531	92	K	"endo-1,3;1,4-beta-D-glucanase isoform X1 [Morus notabilis]"		1	0.000446067	124.81	IYPGVK(1)HGWTVR	2	-2.0322	1
Dienelactone hydrolase family	0.00553689	TRINITY_DN29644_c1_g1_m.14531	86	K	"endo-1,3;1,4-beta-D-glucanase isoform X1 [Morus notabilis]"		1	1.44827e-07	141.87	PQIDHFVK(1)IYPGVK	2	1.599	4
Dienelactone hydrolase family	0.00553689	TRINITY_DN29644_c1_g1_m.14531	122	K	"endo-1,3;1,4-beta-D-glucanase isoform X1 [Morus notabilis]"		0.999999	0.0135513	75.5	HAEEAHKDLLEWFK(1)K	2	3.3752	1
Dienelactone hydrolase family	0.00553689	TRINITY_DN29644_c1_g1_m.14531	108	K	"endo-1,3;1,4-beta-D-glucanase isoform X1 [Morus notabilis]"		1	1.90104e-05	132.9	YDTQDAAASK(1)HAEEAHK	2	-0.01827	2
Dienelactone hydrolase family	0.00553689	TRINITY_DN29644_c1_g1_m.14531	115	K	"endo-1,3;1,4-beta-D-glucanase isoform X1 [Morus notabilis]"		1	3.61799e-05	161.23	HAEEAHK(1)DLLEWFK	2	5.5482	2
Dienelactone hydrolase family	0.00553689	TRINITY_DN29644_c2_g1_m.14532	238	K	"Endo-1,3;1,4-beta-D-glucanase OS=Zea mays OX=4577 PE=1 SV=1"		0.999976	4.30507e-16	101.85	DEAACKPADESHKDVLEWFTK(1)HVK	4	-2.4101	2
Dienelactone hydrolase family	0.00553689	TRINITY_DN29644_c2_g1_m.14532	103	K	"Endo-1,3;1,4-beta-D-glucanase OS=Zea mays OX=4577 PE=1 SV=1"		1	7.72372e-13	197.79	DHGTDK(1)GFEEAK	2	1.2702	3
Dienelactone hydrolase family	0.00553689	TRINITY_DN29644_c2_g1_m.14532	116	K	"Endo-1,3;1,4-beta-D-glucanase OS=Zea mays OX=4577 PE=1 SV=1"		1	6.15897e-07	130.78	GFEEAKPVIEDLK(1)SK	2	4.7335	1
Dienelactone hydrolase family	0.00553689	TRINITY_DN29644_c2_g1_m.14532	97	K	"Endo-1,3;1,4-beta-D-glucanase OS=Zea mays OX=4577 PE=1 SV=1"		1	0.000217667	115.04	IGIWLK(1)DHGTDK	2	-4.0866	1
Dienelactone hydrolase family	0.00553689	TRINITY_DN29644_c2_g1_m.14532	230	K	"Endo-1,3;1,4-beta-D-glucanase OS=Zea mays OX=4577 PE=1 SV=1"		1	1.86187e-18	133.64	YDIKDEAACKPADESHK(1)DVLEWFTK	4	-2.527	3
Dienelactone hydrolase family	0.00553689	TRINITY_DN26400_c0_g4_m.8777	154	K	Carboxymethylenebutenolidase homolog OS=Homo sapiens OX=9606 GN=CMBL PE=1 SV=1	CMBL	1	0.000427803	156.14	HRPK(1)DMFEQWIAK	2	2.6863	2
Dienelactone hydrolase family	0.00553689	TRINITY_DN26400_c0_g4_m.8777	284	K	Carboxymethylenebutenolidase homolog OS=Homo sapiens OX=9606 GN=CMBL PE=1 SV=1	CMBL	1	0.0352467	42.888	GQGHGFAHRPK(1)SPEEDGDAEQAFFMTR	4	-0.13434	1
Dienelactone hydrolase family	0.00553689	TRINITY_DN26186_c0_g1_m.8465	156	K	Protein usf OS=Aquifex pyrophilus OX=2714 GN=usf PE=4 SV=1	usf	0.988908	0.0225419	43.306	AAVDWLK(0.989)ANGSK(0.011)K	2	-4.2292	1
Dienelactone hydrolase family	0.00553689	TRINITY_DN26186_c0_g1_m.8465	105	K	Protein usf OS=Aquifex pyrophilus OX=2714 GN=usf PE=4 SV=1	usf	1	0.000150184	256.71	NHAVK(1)ISQLGDGFK	2	-1.116	1
Glu/Leu/Phe/Val dehydrogenase, dimerisation domain	0.160525	TRINITY_DN29425_c0_g1_m.14095	302	K	Glutamate dehydrogenase 2 OS=Arabidopsis thaliana OX=3702 GN=GDH2 PE=1 SV=1	GDH2	1	0.000210057	142.04	HK(1)VGNENLK	2	-1.7422	1
Glu/Leu/Phe/Val dehydrogenase, dimerisation domain	0.160525	TRINITY_DN31056_c0_g2_m.17449	257	K	Glutamate dehydrogenase 2 OS=Arabidopsis thaliana OX=3702 GN=GDH2 PE=1 SV=1	GDH2	1	0.00124708	85.716	HK(1)ESTGSLK	2	-3.9713	1
Aldo/keto reductase family	0.0139298	TRINITY_DN28386_c0_g1_m.12176	124	K	Flagellar radial spoke protein 5 OS=Chlamydomonas reinhardtii OX=3055 GN=RSP5 PE=1 SV=1	RSP5	1	0.000931521	108.4	ERPPEFLDK(1)VR	2	-2.4808	1
Aldo/keto reductase family	0.0139298	TRINITY_DN28386_c0_g1_m.12176	189	K	Flagellar radial spoke protein 5 OS=Chlamydomonas reinhardtii OX=3055 GN=RSP5 PE=1 SV=1	RSP5	1	0.000242047	144.27	HLTDLKEEGK(1)IK	3	-5.0256	2
Aldo/keto reductase family	0.0139298	TRINITY_DN28386_c0_g1_m.12176	185	K	Flagellar radial spoke protein 5 OS=Chlamydomonas reinhardtii OX=3055 GN=RSP5 PE=1 SV=1	RSP5	1	1.17465e-05	143.39	HLTDLK(1)EEGK	2	-1.2779	1
Aldo/keto reductase family	0.0139298	TRINITY_DN26228_c0_g1_m.8533	137	K	NADP-dependent D-sorbitol-6-phosphate dehydrogenase OS=Malus domestica OX=3750 GN=S6PDH PE=2 SV=1	S6PDH	1	0.00310693	73.345	LWNSDHGHVLEACK(1)DSLK	3	-2.8102	1
Aldo/keto reductase family	0.0139298	TRINITY_DN30839_c0_g1_m.16966	91	K	L-galactose dehydrogenase OS=Arabidopsis thaliana OX=3702 GN=LGALDH PE=1 SV=1	LGALDH	1	0.0150498	44.57	NEYVVSTK(1)CGR	2	3.7959	1
Aldo/keto reductase family	0.0139298	TRINITY_DN29154_c0_g1_m.13612	50	K	Protein tas OS=Shigella flexneri OX=623 GN=tas PE=3 SV=1	tas	1	0.0121154	69.905	QK(1)NALEYR	2	-2.7465	1
Aldo/keto reductase family	0.0139298	TRINITY_DN29154_c0_g1_m.13612	225	K	Protein tas OS=Shigella flexneri OX=623 GN=tas PE=3 SV=1	tas	1	0.00159366	87.942	AFQELIDEGK(1)VR	2	-0.61072	1
Aldo/keto reductase family	0.0139298	TRINITY_DN29154_c0_g1_m.13612	169	K	Protein tas OS=Shigella flexneri OX=623 GN=tas PE=3 SV=1	tas	1	0.00146839	154.71	ESVEK(1)SLQR	2	-2.3726	1
Aldo/keto reductase family	0.0139298	TRINITY_DN29154_c0_g1_m.13612	326	K	Protein tas OS=Shigella flexneri OX=623 GN=tas PE=3 SV=1	tas	1	0.00219158	100.75	YNK(1)SVAR	2	-4.218	1
Aldo/keto reductase family	0.0139298	TRINITY_DN38040_c0_g1_m.32507	122	K	Probable aldo-keto reductase 1 OS=Glycine max OX=3847 GN=AKR1 PE=2 SV=1	AKR1	1	0.0039835	88.181	KLVEEGK(1)IK	2	-1.3119	1
Aldo/keto reductase family	0.0139298	TRINITY_DN30234_c0_g1_m.15725	84	K	"Pyridoxal reductase, chloroplastic OS=Arabidopsis thaliana OX=3702 GN=PLR1 PE=1 SV=1"	PLR1	1	0.00304182	69.716	FIK(1)EYQGQR	2	-3.8576	1
Aldo/keto reductase family	0.0139298	TRINITY_DN28982_c0_g1_m.13285	123	K	Probable aldo-keto reductase 4 OS=Arabidopsis thaliana OX=3702 GN=At1g60710 PE=2 SV=1	At1g60710	1	0.0296036	43.613	FQGENLEHNK(1)TVFER	3	-2.3364	1
Aldo/keto reductase family	0.0139298	TRINITY_DN28982_c0_g1_m.13285	22	K	Probable aldo-keto reductase 4 OS=Arabidopsis thaliana OX=3702 GN=At1g60710 PE=2 SV=1	At1g60710	1	0.00614841	101.48	VPIEVTVGELK(1)K	2	-5.8851	1
Aldo/keto reductase family	0.0139298	TRINITY_DN28982_c0_g2_m.13287	80	K	IN2-2 protein OS=Zea mays OX=4577 GN=IN2-2 PE=2 SV=1	IN2-2	1	0.0299514	43.734	EK(1)VELASK	2	-4.1656	1
Aldo/keto reductase family	0.0139298	TRINITY_DN28278_c1_g1_m.11991	205	K	"Uncharacterized oxidoreductase At1g06690, chloroplastic OS=Arabidopsis thaliana OX=3702 GN=At1g06690 PE=1 SV=1"	At1g06690	1	7.46897e-06	154.35	AVGVSNYGEK(1)R	2	-0.72229	1
Aldo/keto reductase family	0.0139298	TRINITY_DN28278_c1_g1_m.11991	40	K	"Uncharacterized oxidoreductase At1g06690, chloroplastic OS=Arabidopsis thaliana OX=3702 GN=At1g06690 PE=1 SV=1"	At1g06690	1	0.00535479	75.243	TEEENK(1)VK	2	-2.3896	1
Aldo/keto reductase family	0.0139298	TRINITY_DN29897_c0_g1_m.15031	200	K	"NADPH-dependent aldo-keto reductase, chloroplastic OS=Arabidopsis thaliana OX=3702 GN=AKR4C9 PE=1 SV=1"	AKR4C9	1	0.00227285	72.042	AMESLYNAGK(1)AR	2	-1.2957	1
Phosphoglucose isomerase	0.0218007	TRINITY_DN30924_c0_g2_m.17127	73	K	"Glucose-6-phosphate isomerase 1, chloroplastic OS=Arabidopsis thaliana OX=3702 GN=PGI1 PE=1 SV=1"	PGI1	1	0.0378722	43.734	NEAAAAAK(1)AK	2	-3.2229	1
Phosphoglucose isomerase	0.0218007	TRINITY_DN30924_c0_g2_m.17127	135	K	"Glucose-6-phosphate isomerase 1, chloroplastic OS=Arabidopsis thaliana OX=3702 GN=PGI1 PE=1 SV=1"	PGI1	1	2.17146e-08	186.39	AMEELEK(1)GAIANPDEGR	2	1.6686	1
Phosphoglucose isomerase	0.0218007	TRINITY_DN32031_c0_g1_m.19628	67	K	"Glucose-6-phosphate isomerase, cytosolic OS=Arabidopsis thaliana OX=3702 GN=PGIC PE=1 SV=1"	PGIC	1	0.000216537	122.44	LFK(1)LAEAANLK	2	-6.0839	1
Phosphoglucose isomerase	0.0218007	TRINITY_DN32031_c0_g1_m.19628	75	K	"Glucose-6-phosphate isomerase, cytosolic OS=Arabidopsis thaliana OX=3702 GN=PGIC PE=1 SV=1"	PGIC	1	0.00384816	100.84	LAEAANLK(1)EK	2	-3.8003	1
Phosphoglucose isomerase	0.0218007	TRINITY_DN32031_c0_g1_m.19628	17	K	"Glucose-6-phosphate isomerase, cytosolic OS=Arabidopsis thaliana OX=3702 GN=PGIC PE=1 SV=1"	PGIC	1	1.13221e-05	156.57	DLK(1)GHVQEIK	2	-2.5939	1
Flavin containing amine oxidoreductase	0.00750335	TRINITY_DN32813_c4_g1_m.21428	403	K	Tryptophan 2-monooxygenase OS=Pseudomonas savastanoi OX=29438 GN=iaaM PE=1 SV=1	iaaM	1	0.0152135	106	KPYFDDEK(1)FPR	2	-4.4971	1
Flavin containing amine oxidoreductase	0.00750335	TRINITY_DN32813_c4_g1_m.21428	117	K	Tryptophan 2-monooxygenase OS=Pseudomonas savastanoi OX=29438 GN=iaaM PE=1 SV=1	iaaM	1	0.0403874	47.361	FPPSEGDLYDLAK(1)K	2	-1.0985	1
Flavin containing amine oxidoreductase	0.00750335	TRINITY_DN32009_c0_g1_m.19579	142	K	"Zeta-carotene desaturase, chloroplastic/chromoplastic OS=Narcissus pseudonarcissus OX=39639 GN=ZDS1 PE=2 SV=1"	ZDS1	1	0.0155983	43.272	K(1)VGADQNLLVK	2	-4.3434	1
Flavin containing amine oxidoreductase	0.00750335	TRINITY_DN32009_c0_g1_m.19579	195	K	"Zeta-carotene desaturase, chloroplastic/chromoplastic OS=Narcissus pseudonarcissus OX=39639 GN=ZDS1 PE=2 SV=1"	ZDS1	1	1.76617e-05	244.44	AFLATNQLNTYDK(1)AR	2	2.708	1
Flavin containing amine oxidoreductase	0.00750335	TRINITY_DN32009_c0_g1_m.19579	110	K	"Zeta-carotene desaturase, chloroplastic/chromoplastic OS=Narcissus pseudonarcissus OX=39639 GN=ZDS1 PE=2 SV=1"	ZDS1	1	0.000456448	119.94	PFIGGK(1)VGSFVDK	2	-5.6445	2
Flavin containing amine oxidoreductase	0.00750335	TRINITY_DN31599_c0_g1_m.18629	425	K	"15-cis-phytoene desaturase, chloroplastic/chromoplastic [Morus notabilis] "		1	7.98489e-05	130.31	GTDVGSWK(1)HLR	2	-1.5912	1
Flavin containing amine oxidoreductase	0.00750335	TRINITY_DN31599_c0_g1_m.18629	417	K	"15-cis-phytoene desaturase, chloroplastic/chromoplastic [Morus notabilis] "		1	0.00557649	65.933	WFK(1)GTDVGSWK	2	-2.8365	1
Flavin containing amine oxidoreductase	0.00750335	TRINITY_DN31195_c0_g1_m.17759	157	K	Protoporphyrinogen oxidase 2 OS=Spinacia oleracea OX=3562 GN=POX2 PE=1 SV=1	POX2	1	0.000487758	138.23	MEK(1)SLPGFFYAGNHK	3	-3.5819	1
Flavin containing amine oxidoreductase	0.00750335	TRINITY_DN31195_c0_g1_m.17758	92	K	Protoporphyrinogen oxidase 2 OS=Spinacia oleracea OX=3562 GN=POX2 PE=1 SV=1	POX2	1	0.00100412	170.85	DK(1)QQFPISQNK	2	-1.6179	1
Flavin containing amine oxidoreductase	0.00750335	TRINITY_DN31195_c0_g1_m.17758	147	K	Protoporphyrinogen oxidase 2 OS=Spinacia oleracea OX=3562 GN=POX2 PE=1 SV=1	POX2	1	0.00125065	78.888	SNSK(1)VSDDHTEESVGGFFQR	3	-0.99395	1
Flavin containing amine oxidoreductase	0.00750335	TRINITY_DN28216_c0_g1_m.11876	486	K	"15-cis-phytoene desaturase, chloroplastic/chromoplastic OS=Arabidopsis thaliana OX=3702 GN=PDS PE=1 SV=1"	PDS	1	3.33643e-05	98.865	ELAK(1)LFPDEIAADQSK	2	-0.42258	1
Flavin containing amine oxidoreductase	0.00750335	TRINITY_DN28216_c0_g1_m.11876	508	K	"15-cis-phytoene desaturase, chloroplastic/chromoplastic OS=Arabidopsis thaliana OX=3702 GN=PDS PE=1 SV=1"	PDS	1	0.00479789	97.033	YHVVK(1)TPR	2	-2.4983	1
Flavin containing amine oxidoreductase	0.00750335	TRINITY_DN31185_c0_g1_m.17735	92	K	"Protoporphyrinogen oxidase 1, chloroplastic OS=Arabidopsis thaliana OX=3702 GN=PPOX1 PE=1 SV=1"	PPOX1	1	0.000291642	105.08	HTGLAPK(1)LLVTEAGPR	2	0.85705	1
Flavin containing amine oxidoreductase	0.00750335	TRINITY_DN31185_c0_g1_m.17735	279	K	"Protoporphyrinogen oxidase 1, chloroplastic OS=Arabidopsis thaliana OX=3702 GN=PPOX1 PE=1 SV=1"	PPOX1	0.978519	0.0237241	75.474	LPK(0.021)PK(0.979)GQTVGSFR	3	-4.7216	1
Flavin containing amine oxidoreductase	0.00750335	TRINITY_DN31185_c0_g1_m.17735	316	K	"Protoporphyrinogen oxidase 1, chloroplastic OS=Arabidopsis thaliana OX=3702 GN=PPOX1 PE=1 SV=1"	PPOX1	1	0.00310132	64.906	LSSISK(1)LDYGQYK	2	0.30195	1
Flavin containing amine oxidoreductase	0.00750335	TRINITY_DN31355_c0_g1_m.18093	331	K	"Prolycopene isomerase, chloroplastic OS=Daucus carota OX=4039 GN=CRTISO PE=2 SV=1"	CRTISO	1	0.000530363	112.7	SHVDK(1)VVVENGR	2	-1.9091	3
Sec23/Sec24 beta-sandwich domain	0.276976	TRINITY_DN33639_c1_g1_m.23601	328	K	Protein transport protein SEC23 OS=Ustilago maydis (strain 521 / FGSC 9021) OX=237631 GN=SEC23 PE=3 SV=1	SEC23	0.999996	0.00881847	58.313	DLDKDSATHFHK(1)AVK	3	-2.6621	1
Sec23/Sec24 beta-sandwich domain	0.276976	TRINITY_DN35904_c1_g1_m.30266	675	K	Protein transport protein Sec24-like At4g32640 OS=Arabidopsis thaliana OX=3702 GN=At4g32640 PE=3 SV=3	At4g32640	1	0.00102148	126.29	ANVSAGEK(1)EAHK	2	-2.1114	1
Methyl-CpG binding domain	0.0474461	TRINITY_DN27291_c0_g2_m.10206	127	K	Methyl-CpG-binding domain-containing protein 10 OS=Arabidopsis thaliana OX=3702 GN=MBD10 PE=1 SV=1	MBD10	1	3.90981e-06	162.23	AAEEK(1)DDVREETK	2	-0.38935	3
Methyl-CpG binding domain	0.0474461	TRINITY_DN27291_c0_g2_m.10206	143	K	Methyl-CpG-binding domain-containing protein 10 OS=Arabidopsis thaliana OX=3702 GN=MBD10 PE=1 SV=1	MBD10	1	0.0185638	78.043	SQDVEMK(1)EVADAR	2	-1.6347	1
Methyl-CpG binding domain	0.0474461	TRINITY_DN27188_c0_g1_m.10006	237	K	Methyl-CpG-binding domain-containing protein 10 OS=Arabidopsis thaliana OX=3702 GN=MBD10 PE=1 SV=1	MBD10	1	6.31887e-12	268.44	GQSGDAK(1)VTDDGQVEAK	2	0.44882	4
Methyl-CpG binding domain	0.0474461	TRINITY_DN27188_c0_g1_m.10006	252	K	Methyl-CpG-binding domain-containing protein 10 OS=Arabidopsis thaliana OX=3702 GN=MBD10 PE=1 SV=1	MBD10	0.999986	0.007968	80.623	ADNSK(1)SEGKDEK	2	-1.0699	1
Methyl-CpG binding domain	0.0474461	TRINITY_DN27188_c0_g1_m.10006	339	K	Methyl-CpG-binding domain-containing protein 10 OS=Arabidopsis thaliana OX=3702 GN=MBD10 PE=1 SV=1	MBD10	1	0.00125306	57.003	QDSYGK(1)PNVQAEEK	2	-3.8457	1
Methyl-CpG binding domain	0.0474461	TRINITY_DN27188_c0_g1_m.10006	259	K	Methyl-CpG-binding domain-containing protein 10 OS=Arabidopsis thaliana OX=3702 GN=MBD10 PE=1 SV=1	MBD10	1	1.93717e-16	218.03	DEK(1)QGAADGASVDQPSNK	2	-1.4023	4
Methyl-CpG binding domain	0.0474461	TRINITY_DN27188_c0_g1_m.10006	228	K	Methyl-CpG-binding domain-containing protein 10 OS=Arabidopsis thaliana OX=3702 GN=MBD10 PE=1 SV=1	MBD10	0.998469	0.00222294	85.081	ISDPNIGEIK(0.002)PEDGK(0.998)DK	3	-2.7071	1
Methyl-CpG binding domain	0.0474461	TRINITY_DN27188_c0_g1_m.10006	347	K	Methyl-CpG-binding domain-containing protein 10 OS=Arabidopsis thaliana OX=3702 GN=MBD10 PE=1 SV=1	MBD10	1	0.000649487	124.62	QDSYGKPNVQAEEK(1)IEK	2	0.40655	1
Methyl-CpG binding domain	0.0474461	TRINITY_DN27188_c0_g1_m.10006	285	K	Methyl-CpG-binding domain-containing protein 10 OS=Arabidopsis thaliana OX=3702 GN=MBD10 PE=1 SV=1	MBD10	1	0.00103622	216.04	SVAAETTENEK(1)ER	2	1.2803	1
Methyl-CpG binding domain	0.0474461	TRINITY_DN27188_c0_g1_m.10006	247	K	Methyl-CpG-binding domain-containing protein 10 OS=Arabidopsis thaliana OX=3702 GN=MBD10 PE=1 SV=1	MBD10	1	2.02958e-05	222.48	VTDDGQVEAK(1)ADNSK	2	-1.2838	2
Methyl-CpG binding domain	0.0474461	TRINITY_DN31951_c0_g1_m.19457	131	K	Methyl-CpG-binding domain-containing protein 10 OS=Arabidopsis thaliana OX=3702 GN=MBD10 PE=1 SV=1	MBD10	1	1.925e-13	200.9	EAAPEGTEETK(1)VENIQEDQK	2	1.5634	1
Methyl-CpG binding domain	0.0474461	TRINITY_DN31951_c0_g1_m.19457	120	K	Methyl-CpG-binding domain-containing protein 10 OS=Arabidopsis thaliana OX=3702 GN=MBD10 PE=1 SV=1	MBD10	1	2.66889e-05	96.946	EK(1)EAAPEGTEETK	2	-0.90602	4
Methyl-CpG binding domain	0.0474461	TRINITY_DN31951_c0_g1_m.19457	156	K	Methyl-CpG-binding domain-containing protein 10 OS=Arabidopsis thaliana OX=3702 GN=MBD10 PE=1 SV=1	MBD10	1	0.000744691	267.31	KDVVK(1)ENQDEK	2	-1.956	2
Methyl-CpG binding domain	0.0474461	TRINITY_DN31951_c0_g1_m.19457	162	K	Methyl-CpG-binding domain-containing protein 10 OS=Arabidopsis thaliana OX=3702 GN=MBD10 PE=1 SV=1	MBD10	0.986987	0.000414375	65.421	ENQDEK(0.987)K(0.013)PEAAAAGEAGAEK	2	-2.4597	2
Methyl-CpG binding domain	0.0474461	TRINITY_DN31951_c0_g1_m.19457	186	K	Methyl-CpG-binding domain-containing protein 10 OS=Arabidopsis thaliana OX=3702 GN=MBD10 PE=1 SV=1	MBD10	1	1.07956e-25	317.67	SQLSNDAEK(1)TTEAGEGSLK	2	3.267	1
Methyl-CpG binding domain	0.0474461	TRINITY_DN31951_c0_g1_m.19457	196	K	Methyl-CpG-binding domain-containing protein 10 OS=Arabidopsis thaliana OX=3702 GN=MBD10 PE=1 SV=1	MBD10	1	1.59567e-08	301.74	TTEAGEGSLK(1)DASIEK	2	1.989	3
Methyl-CpG binding domain	0.0474461	TRINITY_DN31951_c0_g1_m.19457	202	K	Methyl-CpG-binding domain-containing protein 10 OS=Arabidopsis thaliana OX=3702 GN=MBD10 PE=1 SV=1	MBD10	0.999999	0.0291479	84.999	DASIEK(1)DVVAENKK	2	-0.21288	1
Methyl-CpG binding domain	0.0474461	TRINITY_DN31951_c0_g1_m.19457	143	K	Methyl-CpG-binding domain-containing protein 10 OS=Arabidopsis thaliana OX=3702 GN=MBD10 PE=1 SV=1	MBD10	1	1.70749e-06	211.84	TEK(1)DDAHDATK	2	-1.2023	2
Methyl-CpG binding domain	0.0474461	TRINITY_DN27012_c0_g1_m.9753	150	K	Methyl-CpG-binding domain-containing protein 4 OS=Arabidopsis thaliana OX=3702 GN=MBD4 PE=1 SV=1	MBD4	1	0.000246554	104.04	ENPQYK(1)DLSPDDFR	2	-0.0071787	1
Alpha mannosidase, middle domain	0.0254653	TRINITY_DN36139_c0_g1_m.31086	436	K	Alpha-mannosidase At3g26720 OS=Arabidopsis thaliana OX=3702 GN=At3g26720 PE=1 SV=1	At3g26720	1	0.0142143	55.235	VSIGYK(1)EAEK	2	-2.8795	1
Alpha mannosidase, middle domain	0.0254653	TRINITY_DN36139_c0_g1_m.31086	947	K	Alpha-mannosidase At3g26720 OS=Arabidopsis thaliana OX=3702 GN=At3g26720 PE=1 SV=1	At3g26720	1	5.21534e-05	237.27	INK(1)VTEMSLSANQER	2	0.18045	2
Alpha mannosidase, middle domain	0.0254653	TRINITY_DN36139_c0_g1_m.31086	853	K	Alpha-mannosidase At3g26720 OS=Arabidopsis thaliana OX=3702 GN=At3g26720 PE=1 SV=1	At3g26720	1	0.0043985	49.16	IDPLGEGAK(1)WR	2	-5.7614	1
Alpha mannosidase, middle domain	0.0254653	TRINITY_DN34965_c0_g1_m.27356	158	K	Probable alpha-mannosidase At5g13980 OS=Arabidopsis thaliana OX=3702 GN=At5g13980 PE=2 SV=1	At5g13980	1	0.00637884	96.311	QHVANDYAK(1)R	2	-1.7848	1
Alpha mannosidase, middle domain	0.0254653	TRINITY_DN34965_c0_g1_m.27356	678	K	Probable alpha-mannosidase At5g13980 OS=Arabidopsis thaliana OX=3702 GN=At5g13980 PE=2 SV=1	At5g13980	1	6.07303e-07	137.58	ISK(1)VTETSLSANQER	2	0.29942	1
Alpha mannosidase, middle domain	0.0254653	TRINITY_DN28778_c1_g1_m.12907	319	K	Alpha-mannosidase OS=Canavalia ensiformis OX=3823 PE=1 SV=1		1	0.000238401	102.55	LIHYVNK(1)DGR	2	-2.1907	1
Alpha mannosidase, middle domain	0.0254653	TRINITY_DN28778_c1_g1_m.12907	738	K	Alpha-mannosidase OS=Canavalia ensiformis OX=3823 PE=1 SV=1		1	0.00606623	52.149	LTANMATDK(1)VFYTDSNGR	2	-0.30036	1
Alpha mannosidase, middle domain	0.0254653	TRINITY_DN28778_c1_g1_m.12907	432	K	Alpha-mannosidase OS=Canavalia ensiformis OX=3823 PE=1 SV=1		1	0.00150898	112.8	QHTTNDYAK(1)R	2	-2.3251	1
PLAT/LH2 domain	0.135871	TRINITY_DN35693_c2_g1_m.29598	144	K	"Linoleate 13S-lipoxygenase 2-1, chloroplastic OS=Solanum tuberosum OX=4113 GN=LOX2.1 PE=1 SV=1"	LOX2.1	1	4.08314e-06	164.31	ETVQAYAHK(1)VGK	2	-1.1724	1
PLAT/LH2 domain	0.135871	TRINITY_DN35693_c2_g1_m.29598	135	K	"Linoleate 13S-lipoxygenase 2-1, chloroplastic OS=Solanum tuberosum OX=4113 GN=LOX2.1 PE=1 SV=1"	LOX2.1	1	0.0308969	50.09	TGLEK(1)ETVQAYAHK	2	0.83718	1
PLAT/LH2 domain	0.135871	TRINITY_DN34802_c0_g1_m.26869	30	K	Linoleate 9S-lipoxygenase 5 OS=Arabidopsis thaliana OX=3702 GN=LOX5 PE=2 SV=2	LOX5	1	4.60604e-06	108.2	AVTNHK(1)VVETK	2	-2.1721	1
PLAT/LH2 domain	0.135871	TRINITY_DN27596_c0_g1_m.10743	205	K	"Linoleate 13S-lipoxygenase 2-1, chloroplastic OS=Solanum tuberosum OX=4113 GN=LOX2.1 PE=1 SV=1"	LOX2.1	1	0.000223031	102.57	VFFANK(1)SYLPSETPSGLK	2	2.6228	1
PLAT/LH2 domain	0.135871	TRINITY_DN27596_c0_g1_m.10743	630	K	"Linoleate 13S-lipoxygenase 2-1, chloroplastic OS=Solanum tuberosum OX=4113 GN=LOX2.1 PE=1 SV=1"	LOX2.1	1	0.00349489	61.194	YSMELCSDAYDK(1)LWR	2	3.6607	1
PLAT/LH2 domain	0.135871	TRINITY_DN27596_c0_g1_m.10743	267	K	"Linoleate 13S-lipoxygenase 2-1, chloroplastic OS=Solanum tuberosum OX=4113 GN=LOX2.1 PE=1 SV=1"	LOX2.1	1	0.000142313	162.49	RPVLGGK(1)QHPYPR	3	-2.6834	2
Metallopeptidase family M24	0.0660811	TRINITY_DN31223_c0_g5_m.17822	402	K	Aminopeptidase P1 OS=Arabidopsis thaliana OX=3702 GN=APP1 PE=1 SV=1	APP1	1	0.0164525	61.494	ASK(1)EHFR	2	-3.1812	1
Metallopeptidase family M24	0.0660811	TRINITY_DN31223_c0_g5_m.17822	621	K	Aminopeptidase P1 OS=Arabidopsis thaliana OX=3702 GN=APP1 PE=1 SV=1	APP1	1	0.000140716	122.44	WVNSYHSK(1)CK	2	-0.41413	1
Metallopeptidase family M24	0.0660811	TRINITY_DN31223_c0_g5_m.17822	470	K	Aminopeptidase P1 OS=Arabidopsis thaliana OX=3702 GN=APP1 PE=1 SV=1	APP1	1	0.0253984	45.183	PSAHEK(1)ACYTAVLK	3	-5.5257	1
Metallopeptidase family M24	0.0660811	TRINITY_DN31223_c0_g5_m.17822	329	K	Aminopeptidase P1 OS=Arabidopsis thaliana OX=3702 GN=APP1 PE=1 SV=1	APP1	0.999997	0.0243507	55.754	ALK(1)NPIELDGLKK	3	-6.5662	1
Metallopeptidase family M24	0.0660811	TRINITY_DN31223_c0_g5_m.17822	507	K	Aminopeptidase P1 OS=Arabidopsis thaliana OX=3702 GN=APP1 PE=1 SV=1	APP1	1	0.0115597	71.066	VPLWK(1)DGLDYR	2	-3.2524	1
Metallopeptidase family M24	0.0660811	TRINITY_DN27896_c0_g1_m.11293	52	K	ERBB-3 BINDING PROTEIN 1 OS=Solanum tuberosum OX=4113 GN=EBP1 PE=2 SV=1	EBP1	1	0.016149	60.547	IVDLCEK(1)GDSYIR	2	-1.7982	1
Metallopeptidase family M24	0.0660811	TRINITY_DN27896_c0_g1_m.11293	162	K	ERBB-3 BINDING PROTEIN 1 OS=Solanum tuberosum OX=4113 GN=EBP1 PE=2 SV=1	EBP1	1	0.0368077	56.202	NNK(1)DVTEAIQK	2	-1.6735	1
Metallopeptidase family M24	0.0660811	TRINITY_DN27896_c0_g1_m.11293	66	K	ERBB-3 BINDING PROTEIN 1 OS=Solanum tuberosum OX=4113 GN=EBP1 PE=2 SV=1	EBP1	1	4.37503e-06	154.35	EQTGNMYK(1)NVK	2	-0.21109	1
Metallopeptidase family M24	0.0660811	TRINITY_DN27896_c0_g1_m.11293	178	K	ERBB-3 BINDING PROTEIN 1 OS=Solanum tuberosum OX=4113 GN=EBP1 PE=2 SV=1	EBP1	1	0.00874197	59.77	VAAAYDCK(1)IVEGVLSHQLK	3	-3.4425	1
Metallopeptidase family M24	0.0660811	TRINITY_DN27896_c0_g1_m.11293	43	K	ERBB-3 BINDING PROTEIN 1 OS=Solanum tuberosum OX=4113 GN=EBP1 PE=2 SV=1	EBP1	0.98588	0.000986407	110.88	ALQLVLSECK(0.014)PK(0.986)AK	2	4.4196	1
Metallopeptidase family M24	0.0660811	TRINITY_DN34132_c0_g1_m.24958	525	K	Aminopeptidase P2 OS=Arabidopsis thaliana OX=3702 GN=APP2 PE=2 SV=1	APP2	1	0.0171618	50.09	TVHFGEPK(1)AWEK	2	-1.0162	1
Metallopeptidase family M24	0.0660811	TRINITY_DN30154_c0_g1_m.15554	298	K	"Methionine aminopeptidase 1B, chloroplastic OS=Arabidopsis thaliana OX=3702 GN=MAP1B PE=2 SV=2"	MAP1B	1	0.0155701	40.83	ISEHAGK(1)YGYGVVER	3	-4.6226	1
Pathogenesis-related protein Bet v I family	0.0155409	TRINITY_DN35653_c0_g1_m.29468	77	K	MLP-like protein 31 OS=Arabidopsis thaliana OX=3702 GN=MLP31 PE=2 SV=2	MLP31	0.999947	9.54416e-07	144.27	FHDMFK(1)HKPHHINK	3	-3.2464	2
Pathogenesis-related protein Bet v I family	0.0155409	TRINITY_DN35653_c0_g1_m.29468	71	K	MLP-like protein 31 OS=Arabidopsis thaliana OX=3702 GN=MLP31 PE=2 SV=2	MLP31	1	0.00421839	87.942	ASPNK(1)FHDMFK	2	-3.2456	1
Pathogenesis-related protein Bet v I family	0.0155409	TRINITY_DN24242_c0_g1_m.5917	154	K	MLP-like protein 28 OS=Arabidopsis thaliana OX=3702 GN=MLP28 PE=1 SV=1	MLP28	1	9.63465e-07	163.59	VIEGDLLEHYK(1)SIK	2	1.282	1
Pathogenesis-related protein Bet v I family	0.0155409	TRINITY_DN24242_c0_g1_m.5917	314	K	MLP-like protein 28 OS=Arabidopsis thaliana OX=3702 GN=MLP28 PE=1 SV=1	MLP28	1	0.000862347	82.437	VIEGDLMEHYK(1)SIK	2	3.7501	1
Pathogenesis-related protein Bet v I family	0.0155409	TRINITY_DN22678_c0_g1_m.4383	66	K	Major allergen Pru av 1 OS=Prunus avium OX=42229 GN=PRUA1 PE=1 SV=1	PRUA1	1	0.00540401	79.833	FTYAK(1)HR	2	-4.9052	1
Pathogenesis-related protein Bet v I family	0.0155409	TRINITY_DN26910_c0_g5_m.9583	42	K	Major allergen Pru ar 1 OS=Prunus armeniaca OX=36596 PE=1 SV=1		1	8.42921e-42	298.15	HK(1)VDSLDHDNLSHGHTVIEGDVLVGSLEK	3	3.0815	3
Pathogenesis-related protein Bet v I family	0.0155409	TRINITY_DN26910_c0_g5_m.9583	69	K	Major allergen Pru ar 1 OS=Prunus armeniaca OX=36596 PE=1 SV=1		1	8.87044e-16	145.73	VDSLDHDNLSHGHTVIEGDVLVGSLEK(1)ISQESK	4	2.703	1
Pathogenesis-related protein Bet v I family	0.0155409	TRINITY_DN26910_c0_g5_m.9583	35	K	Major allergen Pru ar 1 OS=Prunus armeniaca OX=36596 PE=1 SV=1		1	0.00494398	81.642	ITLGDGGK(1)FK	2	-4.5777	1
Pathogenesis-related protein Bet v I family	0.0155409	TRINITY_DN26910_c0_g5_m.9583	106	K	Major allergen Pru ar 1 OS=Prunus armeniaca OX=36596 PE=1 SV=1		1	2.80928e-18	281.76	FYTTGDAGIDEEYLK(1)EGK	2	3.5667	1
Pathogenesis-related protein Bet v I family	0.0155409	TRINITY_DN26910_c0_g5_m.9583	75	K	Major allergen Pru ar 1 OS=Prunus armeniaca OX=36596 PE=1 SV=1		1	2.90731e-12	153.08	ISQESK(1)VVASPNGGSIVK	2	2.966	1
Pathogenesis-related protein Bet v I family	0.0155409	TRINITY_DN26910_c0_g5_m.9583	26	K	Major allergen Pru ar 1 OS=Prunus armeniaca OX=36596 PE=1 SV=1		1	1.2628e-08	149.58	HVEILEGTGGPGTIK(1)K	2	2.6411	1
Pathogenesis-related protein Bet v I family	0.0155409	TRINITY_DN26910_c0_g5_m.9583	91	K	Major allergen Pru ar 1 OS=Prunus armeniaca OX=36596 PE=1 SV=1		1	1.56389e-12	236.67	ITNK(1)FYTTGDAGIDEEYLK	2	1.0727	1
Pathogenesis-related protein Bet v I family	0.0155409	TRINITY_DN21307_c0_g1_m.3417	112	K	MLP-like protein 423 OS=Arabidopsis thaliana OX=3702 GN=MLP423 PE=2 SV=1	MLP423	1	0.00328701	61.577	AHVTVVPK(1)EEGSLVK	2	0.12144	1
Pathogenesis-related protein Bet v I family	0.0155409	TRINITY_DN19634_c0_g1_m.2546	68	K	Major allergen Pru ar 1 OS=Prunus armeniaca OX=36596 PE=1 SV=1		1	0.0284995	45.183	HK(1)VEAIDHEHLTYK	3	-1.5861	1
FtsZ family, C-terminal domain	0.0218007	TRINITY_DN30548_c0_g1_m.16337	384	K	"Cell division protein FtsZ homolog 1, chloroplastic OS=Arabidopsis thaliana OX=3702 GN=FTSZ1 PE=1 SV=2"	FTSZ1	1	0.0231208	69.276	LVEK(1)VAGGQESK	2	-2.2794	1
FtsZ family, C-terminal domain	0.0218007	TRINITY_DN30548_c0_g1_m.16337	202	K	"Cell division protein FtsZ homolog 1, chloroplastic OS=Arabidopsis thaliana OX=3702 GN=FTSZ1 PE=1 SV=2"	FTSZ1	1	0.0182776	55.754	SLQALEAIEK(1)LQK	2	0.60118	1
FtsZ family, C-terminal domain	0.0218007	TRINITY_DN33851_c1_g1_m.24191	196	K	"Cell division protein FtsZ homolog 2-2, chloroplastic OS=Arabidopsis thaliana OX=3702 GN=FTSZ2-2 PE=1 SV=1"	FTSZ2-2	1	1.155e-12	236.37	GLGAGGNPEIGMNAAK(1)ESR	2	-0.028488	2
Saposin-like type B, region 1	0.0254653	TRINITY_DN31924_c0_g1_m.19399	505	K	Aspartic proteinase OS=Cucurbita pepo OX=3663 PE=2 SV=1		1	0.0205073	63.397	YHTVFDSGK(1)LR	2	-5.852	1
Saposin-like type B, region 1	0.0254653	TRINITY_DN31329_c0_g1_m.18034	124	K	Aspartic proteinase OS=Oryza sativa subsp. japonica OX=39947 GN=RAP PE=2 SV=2	RAP	1	0.00406657	74.849	SSK(1)STTYTSIGK	2	-0.84065	1
Saposin-like type B, region 1	0.0254653	TRINITY_DN31329_c0_g1_m.18034	244	K	Aspartic proteinase OS=Oryza sativa subsp. japonica OX=39947 GN=RAP PE=2 SV=2	RAP	1	0.00605219	67.881	GK(1)HTYVPVTR	2	-1.0064	1
Saposin-like type B, region 1	0.0254653	TRINITY_DN28388_c0_g1_m.12178	255	K	Aspartic proteinase A1 OS=Arabidopsis thaliana OX=3702 GN=APA1 PE=1 SV=1	APA1	1	1.99113e-07	66.582	HTDEEEGGEIVFGGVDPDHFK(1)GEHTYVPITQK	4	0.44497	1
Saposin-like type B, region 1	0.0254653	TRINITY_DN28388_c0_g1_m.12178	143	K	Aspartic proteinase A1 OS=Arabidopsis thaliana OX=3702 GN=APA1 PE=1 SV=1	APA1	1	0.000274672	102.46	SSSTYEK(1)NGK	2	-1.1499	1
Alpha amylase, catalytic domain	0.0024307	TRINITY_DN33825_c1_g3_m.24123	161	K	"Isoamylase 1, chloroplastic OS=Arabidopsis thaliana OX=3702 GN=ISA1 PE=1 SV=1"	ISA1	1	3.9565e-06	58.508	FDGK(1)LSPEEGHYYEPSR	2	0.15941	2
Alpha amylase, catalytic domain	0.0024307	TRINITY_DN27426_c0_g1_m.10457	226	K	Alpha-amylase OS=Vigna mungo OX=3915 GN=AMY1.1 PE=2 SV=1	AMY1.1	0.994156	3.17226e-06	44.654	TK(0.006)PEFAVGEK(0.994)WDSLAEQDGKPQANQDAHR	4	-1.1605	1
Alpha amylase, catalytic domain	0.0024307	TRINITY_DN32934_c1_g1_m.21756	128	K	"1,4-alpha-glucan-branching enzyme 1, chloroplastic/amyloplastic (Fragment) OS=Pisum sativum OX=3888 GN=SBEII PE=1 SV=1"	SBEII	1	0.000178694	93.649	LFQEHEGGLEEFAK(1)GYLK	3	-3.7461	1
Alpha amylase, catalytic domain	0.0024307	TRINITY_DN32934_c1_g1_m.21756	772	K	"1,4-alpha-glucan-branching enzyme 1, chloroplastic/amyloplastic (Fragment) OS=Pisum sativum OX=3888 GN=SBEII PE=1 SV=1"	SBEII	1	1.16574e-05	168.43	VDESK(1)ETSAAEVFDK	2	3.5655	1
Alpha amylase, catalytic domain	0.0024307	TRINITY_DN32934_c1_g1_m.21756	640	K	"1,4-alpha-glucan-branching enzyme 1, chloroplastic/amyloplastic (Fragment) OS=Pisum sativum OX=3888 GN=SBEII PE=1 SV=1"	SBEII	1	0.00100292	113.7	YK(1)FLNAFDR	2	-3.972	1
Alpha amylase, catalytic domain	0.0024307	TRINITY_DN32934_c1_g1_m.21756	246	K	"1,4-alpha-glucan-branching enzyme 1, chloroplastic/amyloplastic (Fragment) OS=Pisum sativum OX=3888 GN=SBEII PE=1 SV=1"	SBEII	1	2.17285e-05	138.23	YNFK(1)HPRPPK	2	-3.1625	3
Alpha amylase, catalytic domain	0.0024307	TRINITY_DN32934_c1_g1_m.21756	181	K	"1,4-alpha-glucan-branching enzyme 1, chloroplastic/amyloplastic (Fragment) OS=Pisum sativum OX=3888 GN=SBEII PE=1 SV=1"	SBEII	1	1.86547e-05	61.211	NQFGVWSIK(1)IPDSGENPGIPHNSR	3	-2.6462	1
Alpha amylase, catalytic domain	0.0024307	TRINITY_DN32934_c1_g1_m.21756	198	K	"1,4-alpha-glucan-branching enzyme 1, chloroplastic/amyloplastic (Fragment) OS=Pisum sativum OX=3888 GN=SBEII PE=1 SV=1"	SBEII	1	0.00191635	77.696	VK(1)FHFMHGDGIWVDR	3	-4.7827	1
Alpha amylase, catalytic domain	0.0024307	TRINITY_DN32934_c1_g1_m.21756	534	K	"1,4-alpha-glucan-branching enzyme 1, chloroplastic/amyloplastic (Fragment) OS=Pisum sativum OX=3888 GN=SBEII PE=1 SV=1"	SBEII	1	1.93036e-13	164.28	YSEK(1)CISYAESHDQSIVGDK	3	-1.4947	1
Alpha amylase, catalytic domain	0.0024307	TRINITY_DN32934_c1_g1_m.21756	624	K	"1,4-alpha-glucan-branching enzyme 1, chloroplastic/amyloplastic (Fragment) OS=Pisum sativum OX=3888 GN=SBEII PE=1 SV=1"	SBEII	1	0.00219261	87.895	EGNGWSYEK(1)CIR	2	-4.4304	1
Alpha amylase, catalytic domain	0.0024307	TRINITY_DN35402_c1_g2_m.28674	352	K	"Isoamylase 3, chloroplastic OS=Arabidopsis thaliana OX=3702 GN=ISA3 PE=1 SV=2"	ISA3	1	0.0368111	65.933	ASQEFK(1)EMVK	2	-9.2537	1
Alpha amylase, catalytic domain	0.0024307	TRINITY_DN33899_c4_g1_m.24322	209	K	"1,4-alpha-glucan-branching enzyme 1, chloroplastic/amyloplastic OS=Pisum sativum OX=3888 GN=SBEI PE=1 SV=1"	SBEI	1	0.0154088	82.716	GYEK(1)LGFTR	2	-1.9829	1
Alpha amylase, catalytic domain	0.0024307	TRINITY_DN33899_c4_g1_m.24322	319	K	"1,4-alpha-glucan-branching enzyme 1, chloroplastic/amyloplastic OS=Pisum sativum OX=3888 GN=SBEI PE=1 SV=1"	SBEI	1	0.00644588	62.88	HK(1)FQHPQPK	2	-2.4657	1
Alpha amylase, catalytic domain	0.0024307	TRINITY_DN33899_c4_g1_m.24322	589	K	"1,4-alpha-glucan-branching enzyme 1, chloroplastic/amyloplastic OS=Pisum sativum OX=3888 GN=SBEI PE=1 SV=1"	SBEI	1	3.55349e-11	149.14	KKDEGWK(1)VGDIIHTLTNR	3	-3.9805	1
Alpha amylase, catalytic domain	0.0024307	TRINITY_DN33899_c4_g1_m.24322	654	K	"1,4-alpha-glucan-branching enzyme 1, chloroplastic/amyloplastic OS=Pisum sativum OX=3888 GN=SBEI PE=1 SV=1"	SBEI	1	0.000353204	117.18	GIALHK(1)MIR	2	-4.351	1
Alpha amylase, catalytic domain	0.0024307	TRINITY_DN33899_c4_g1_m.24322	706	K	"1,4-alpha-glucan-branching enzyme 1, chloroplastic/amyloplastic OS=Pisum sativum OX=3888 GN=SBEI PE=1 SV=1"	SBEI	1	1.77378e-05	89.489	VDQHLPNGDVVPGNNFSYDK(1)CR	3	-0.29393	2
Alpha amylase, catalytic domain	0.0024307	TRINITY_DN35940_c0_g1_m.30395	141	K	"Alpha-amylase 3, chloroplastic OS=Arabidopsis thaliana OX=3702 GN=AMY3 PE=1 SV=1"	AMY3	1	0.000266755	141.29	LYHGK(1)SGQDWK	2	-0.92611	1
Alpha amylase, catalytic domain	0.0024307	TRINITY_DN35940_c0_g1_m.30395	678	K	"Alpha-amylase 3, chloroplastic OS=Arabidopsis thaliana OX=3702 GN=AMY3 PE=1 SV=1"	AMY3	1	5.66912e-05	42.028	GNK(1)SSGDHFHAAPNIDHSQDFVR	3	1.9892	1
Alpha amylase, catalytic domain	0.0024307	TRINITY_DN35940_c0_g1_m.30395	489	K	"Alpha-amylase 3, chloroplastic OS=Arabidopsis thaliana OX=3702 GN=AMY3 PE=1 SV=1"	AMY3	1	0.000399445	146.27	HLVSDISSEK(1)R	2	-2.7802	1
Alpha amylase, catalytic domain	0.0024307	TRINITY_DN35940_c0_g1_m.30395	911	K	"Alpha-amylase 3, chloroplastic OS=Arabidopsis thaliana OX=3702 GN=AMY3 PE=1 SV=1"	AMY3	1	0.0263597	44.571	VAVK(1)IGPGHYEPPSGPQR	2	2.9205	1
Skp1 family, dimerisation domain	0.0589709	TRINITY_DN27720_c0_g1_m.10963	55	K	SKP1-like protein 1A OS=Arabidopsis thaliana OX=3702 GN=SKP1A PE=1 SV=1	SKP1A	1	0.0226774	54.584	ILSK(1)VIEYCNR	2	-6.592	1
Skp1 family, dimerisation domain	0.0589709	TRINITY_DN21103_c0_g1_m.3266	104	K	SKP1-like protein 1B OS=Arabidopsis thaliana OX=3702 GN=SKP1B PE=1 SV=1	SKP1B	1	0.00112101	83.358	ILSK(1)VIEYCK	2	-4.1087	1
Skp1 family, dimerisation domain	0.0589709	TRINITY_DN21103_c0_g1_m.3266	130	K	SKP1-like protein 1B OS=Arabidopsis thaliana OX=3702 GN=SKP1B PE=1 SV=1	SKP1B	1	3.67013e-09	107.6	ASSADDDLK(1)AWDADFVK	2	3.873	1
Skp1 family, dimerisation domain	0.0589709	TRINITY_DN21103_c0_g1_m.3266	186	K	SKP1-like protein 1B OS=Arabidopsis thaliana OX=3702 GN=SKP1B PE=1 SV=1	SKP1B	1	1.23517e-11	193.62	TFNIK(1)NDFTPEEEEEVRR	3	-3.182	1
Skp1 family, dimerisation domain	0.0589709	TRINITY_DN21103_c0_g1_m.3266	117	K	SKP1-like protein 1B OS=Arabidopsis thaliana OX=3702 GN=SKP1B PE=1 SV=1	SKP1B	1	0.00015627	117.3	HVEAPK(1)TDER	2	-3.9707	1
Transketolase, thiamine diphosphate binding domain	0.0218007	TRINITY_DN33426_c0_g3_m.23055	237	K	"Transketolase, chloroplastic OS=Solanum tuberosum OX=4113 PE=2 SV=1"		1	0.00012362	108.92	FAEYEK(1)K	1	0.34497	2
Transketolase, thiamine diphosphate binding domain	0.0218007	TRINITY_DN33426_c0_g3_m.23055	238	K	"Transketolase, chloroplastic OS=Solanum tuberosum OX=4113 PE=2 SV=1"		1	0.000379266	127.93	K(1)YGEEAAELK	2	-0.80516	1
Transketolase, thiamine diphosphate binding domain	0.0218007	TRINITY_DN33426_c0_g3_m.23055	562	K	"Transketolase, chloroplastic OS=Solanum tuberosum OX=4113 PE=2 SV=1"		1	0.00467523	49.097	AIGIDHFGASAPAGK(1)IYK	2	5.4788	1
Transketolase, thiamine diphosphate binding domain	0.0218007	TRINITY_DN33426_c0_g3_m.23055	155	K	"Transketolase, chloroplastic OS=Solanum tuberosum OX=4113 PE=2 SV=1"		0.999839	0.00868626	103.87	AVK(1)DKPTLIK	2	-1.1281	1
Transketolase, thiamine diphosphate binding domain	0.0218007	TRINITY_DN33426_c0_g3_m.23055	547	K	"Transketolase, chloroplastic OS=Solanum tuberosum OX=4113 PE=2 SV=1"		1	2.6401e-08	166.48	GK(1)AIGIDHFGASAPAGK	2	2.9387	2
Transketolase, thiamine diphosphate binding domain	0.0218007	TRINITY_DN33426_c0_g3_m.23055	188	K	"Transketolase, chloroplastic OS=Solanum tuberosum OX=4113 PE=2 SV=1"		1	4.38912e-14	233.92	ANSYSVHGSALGAK(1)EVDATRK	3	-0.97109	10
Transketolase, thiamine diphosphate binding domain	0.0218007	TRINITY_DN33426_c0_g3_m.23055	211	K	"Transketolase, chloroplastic OS=Solanum tuberosum OX=4113 PE=2 SV=1"		0.999998	0.000104411	64.21	KNLGWPYEPFHVPEDVK(1)QHWSR	4	-2.8035	1
Transketolase, thiamine diphosphate binding domain	0.0218007	TRINITY_DN33426_c0_g3_m.23055	430	K	"Transketolase, chloroplastic OS=Solanum tuberosum OX=4113 PE=2 SV=1"		1	0.0196018	68.49	K(1)RPSILALSR	2	-4.1009	1
Transketolase, thiamine diphosphate binding domain	0.0218007	TRINITY_DN33426_c0_g3_m.23055	231	K	"Transketolase, chloroplastic OS=Solanum tuberosum OX=4113 PE=2 SV=1"		1	1.06519e-10	135.89	HTPDGAALEAEWNAK(1)FAEYEK	3	-2.3544	1
Transketolase, thiamine diphosphate binding domain	0.0218007	TRINITY_DN33426_c0_g3_m.23055	315	K	"Transketolase, chloroplastic OS=Solanum tuberosum OX=4113 PE=2 SV=1"		1	9.15465e-05	244.74	MFGDFQK(1)DTPEER	2	2.5627	5
Transketolase, thiamine diphosphate binding domain	0.0218007	TRINITY_DN33426_c0_g3_m.23055	174	K	"Transketolase, chloroplastic OS=Solanum tuberosum OX=4113 PE=2 SV=1"		1	4.49863e-26	225.34	VTTTIGFGSPNK(1)ANSYSVHGSALGAK	3	-2.1047	1
Transketolase, thiamine diphosphate binding domain	0.0218007	TRINITY_DN33426_c0_g3_m.23055	423	K	"Transketolase, chloroplastic OS=Solanum tuberosum OX=4113 PE=2 SV=1"		1	3.47229e-40	322.01	PADGNETAGAYK(1)VAVLNR	2	5.2569	6
Transketolase, thiamine diphosphate binding domain	0.0218007	TRINITY_DN33426_c0_g1_m.23052	133	K	"Transketolase, chloroplastic OS=Solanum tuberosum OX=4113 PE=2 SV=1"		1	0.00041773	190.93	YNPK(1)NPYWFNR	2	-1.7524	1
Ribosomal protein L24e	0.0589709	TRINITY_DN34922_c0_g1_m.27202	4	K	60S ribosomal protein L24 OS=Prunus avium OX=42229 GN=RPL24 PE=2 SV=1	RPL24	1	0.00198475	78.178	VLK(1)TELCR	2	-4.9462	1
Ribosomal protein L24e	0.0589709	TRINITY_DN34922_c0_g1_m.27202	135	K	60S ribosomal protein L24 OS=Prunus avium OX=42229 GN=RPL24 PE=2 SV=1	RPL24	1	0.0188936	74.424	KAELSK(1)SQK	2	-1.5478	1
Ribosomal protein L24e	0.0589709	TRINITY_DN22926_c0_g1_m.4623	164	K	60S ribosomal protein L24 OS=Prunus avium OX=42229 GN=RPL24 PE=2 SV=1	RPL24	1	0.000340806	141.29	KAEVTSK(1)SQK	2	-3.0134	1
Nucleoside diphosphate kinase	0.0114405	TRINITY_DN26305_c0_g1_m.8646	137	K	"Nucleoside diphosphate kinase 2, chloroplastic OS=Nicotiana tabacum OX=4097 GN=NDPK2 PE=1 SV=1"	NDPK2	1	0.000234851	167.76	DLAEEHYK(1)DLK	2	1.6641	1
Nucleoside diphosphate kinase	0.0114405	TRINITY_DN26305_c0_g1_m.8646	123	K	"Nucleoside diphosphate kinase 2, chloroplastic OS=Nicotiana tabacum OX=4097 GN=NDPK2 PE=1 SV=1"	NDPK2	1	0.000914537	183	LTGLK(1)LFQCPR	2	-2.6335	1
Nucleoside diphosphate kinase	0.0114405	TRINITY_DN26305_c0_g1_m.8646	211	K	"Nucleoside diphosphate kinase 2, chloroplastic OS=Nicotiana tabacum OX=4097 GN=NDPK2 PE=1 SV=1"	NDPK2	1	0.000294723	190.68	NVVHGSDSPENGK(1)R	2	-1.0114	4
Nucleoside diphosphate kinase	0.0114405	TRINITY_DN32792_c1_g1_m.21377	128	K	"Nucleoside diphosphate kinase IV, chloroplastic/mitochondrial OS=Arabidopsis thaliana OX=3702 GN=NDK4 PE=1 SV=2"	NDK4	1	0.0326513	46.447	VVIPSK(1)EFAQK	2	-4.136	1
Nucleoside diphosphate kinase	0.0114405	TRINITY_DN32792_c1_g1_m.21377	181	K	"Nucleoside diphosphate kinase IV, chloroplastic/mitochondrial OS=Arabidopsis thaliana OX=3702 GN=NDK4 PE=1 SV=2"	NDK4	1	0.0290966	68.108	LIGATDPQK(1)SEPGTIR	2	0.37415	1
Nucleoside diphosphate kinase	0.0114405	TRINITY_DN32792_c1_g1_m.21377	139	K	"Nucleoside diphosphate kinase IV, chloroplastic/mitochondrial OS=Arabidopsis thaliana OX=3702 GN=NDK4 PE=1 SV=2"	NDK4	1	0.0013176	79.809	HYHDLK(1)ER	2	-2.7392	1
Nucleoside diphosphate kinase	0.0114405	TRINITY_DN32792_c1_g1_m.21377	117	K	"Nucleoside diphosphate kinase IV, chloroplastic/mitochondrial OS=Arabidopsis thaliana OX=3702 GN=NDK4 PE=1 SV=2"	NDK4	0.848217	0.0220942	82.716	K(0.152)GFK(0.848)LVAIK	2	-4.4295	1
Nucleoside diphosphate kinase	0.0114405	TRINITY_DN32792_c1_g1_m.21377	133	K	"Nucleoside diphosphate kinase IV, chloroplastic/mitochondrial OS=Arabidopsis thaliana OX=3702 GN=NDK4 PE=1 SV=2"	NDK4	1	0.000918571	211.68	EFAQK(1)HYHDLK	2	-0.29819	2
Nucleoside diphosphate kinase	0.0114405	TRINITY_DN25379_c0_g1_m.7308	29	K	Nucleoside diphosphate kinase 1 OS=Pisum sativum OX=3888 GN=NDPK1 PE=2 SV=1	NDPK1	1	0.00330385	93.467	FEQK(1)GFFLK	2	-3.7351	1
Nucleoside diphosphate kinase	0.0114405	TRINITY_DN25379_c0_g1_m.7308	48	K	Nucleoside diphosphate kinase 1 OS=Pisum sativum OX=3888 GN=NDPK1 PE=2 SV=1	NDPK1	1	0.000970782	224.09	AFAEK(1)HYADLSAK	2	2.5756	1
Protein of unknown function (DUF933)	0.0218007	TRINITY_DN35282_c1_g1_m.28320	212	K	Obg-like ATPase 1 OS=Arabidopsis thaliana OX=3702 GN=YchF1 PE=1 SV=1	YchF1	1	0.0416652	41.796	QLK(1)IEHECCQK	2	-1.9712	1
Protein of unknown function (DUF933)	0.0218007	TRINITY_DN32511_c0_g1_m.20713	27	K	Ribosome-binding ATPase YchF OS=Bacillus subtilis (strain 168) OX=224308 GN=ychF PE=2 SV=1	ychF	1	0.00257906	84.58	AALEK(1)IQQALMDGKPAR	2	1.2253	2
Protein of unknown function (DUF933)	0.0218007	TRINITY_DN32511_c0_g1_m.20713	151	K	Ribosome-binding ATPase YchF OS=Bacillus subtilis (strain 168) OX=224308 GN=ychF PE=2 SV=1	ychF	1	4.21846e-06	117.3	TYFTSGEK(1)ETK	2	1.4872	1
Caspase domain	0.218091	TRINITY_DN27872_c0_g1_m.11253	99	K	Metacaspase-1 OS=Arabidopsis thaliana OX=3702 GN=AMC1 PE=1 SV=1	AMC1	1	0.000802879	122.51	HELK(1)GCINDAK	2	1.8419	1
Caspase domain	0.218091	TRINITY_DN28279_c0_g1_m.11992	309	K	Metacaspase-4 OS=Arabidopsis thaliana OX=3702 GN=AMC4 PE=1 SV=1	AMC4	1	1.24489e-20	139.46	HK(1)LEENDEEEYAK	2	-0.70831	2
Caspase domain	0.218091	TRINITY_DN28279_c0_g1_m.11992	157	K	Metacaspase-4 OS=Arabidopsis thaliana OX=3702 GN=AMC4 PE=1 SV=1	AMC4	1	0.00734842	91.457	EQIGHSTK(1)NDDDDSESSFGFR	3	-1.4948	1
Starch synthase catalytic domain	2.41176e-05	TRINITY_DN34484_c1_g1_m.25943	74	K	"Granule-bound starch synthase 2, chloroplastic/amyloplastic OS=Solanum tuberosum OX=4113 GN=SS2 PE=1 SV=3"	SS2	1	0.0012204	99.174	YSDYAEAK(1)DAGVR	2	-1.5305	1
Starch synthase catalytic domain	2.41176e-05	TRINITY_DN34996_c0_g1_m.27438	82	K	"Probable starch synthase 4, chloroplastic/amyloplastic OS=Arabidopsis thaliana OX=3702 GN=SS4 PE=1 SV=1"	SS4	1	0.00377733	68.49	AVEELNK(1)INEENR	2	0.71101	2
Starch synthase catalytic domain	2.41176e-05	TRINITY_DN35008_c0_g1_m.27477	269	K	"Probable starch synthase 4, chloroplastic/amyloplastic OS=Arabidopsis thaliana OX=3702 GN=SS4 PE=1 SV=1"	SS4	0.998153	0.0129944	92.732	AFSYFK(0.998)DK(0.002)PDK	2	-2.0728	1
Starch synthase catalytic domain	2.41176e-05	TRINITY_DN33831_c2_g2_m.24141	345	K	"Starch synthase 1, chloroplastic/amyloplastic OS=Arabidopsis thaliana OX=3702 GN=SS1 PE=2 SV=1"	SS1	1	0.000633204	145.75	YRPYGVYK(1)DAR	2	1.1901	1
Starch synthase catalytic domain	2.41176e-05	TRINITY_DN33304_c0_g1_m.22714	367	K	"Probable starch synthase 4, chloroplastic/amyloplastic OS=Arabidopsis thaliana OX=3702 GN=SS4 PE=1 SV=1"	SS4	1	0.00310665	58.338	LEESLEEANTYK(1)LSSQK	2	4.0751	1
[truncated: 1,074 more rows]

## Sheet: ident
Domain Description	Mapping	Background	All Mapping	All Backgroud	Fold enrichment	Fisher's exact test p value	-log10(P value)	Related Protein
[truncated: 25 more rows]
