# Supplementary material for: Comprehensive Profiling of Paper Mulberry (Broussonetia papyrifera) Crotonylome Reveals the Significance of Lysine Crotonylation in Young Leaves
Source: Int J Mol Sci. 2022 Jan 21;23(3):1173. doi: 10.3390/ijms23031173 (PMC8834973; doi:10.3390/ijms23031173)
Supplement: Supplementary file 1 [file ijms-23-01173-s001.zip › Protein GO enrichment.xlsx]

## Sheet: ident GO2Protein
Supplemental Table S3 Protein GO enrichment based on biological process、molecular function and cellular component
GO Terms Level 1	GO Terms ID	GO Terms Level	GO Terms Description	Fisher's exact test P value	Protein accession	Position	Amino acid	Protein description	Gene name	Localization probability	PEP	Score	Modified sequence	Charge	Mass error [ppm]	MS/MS Count
Cellular Component	GO:0098800	3	inner mitochondrial membrane protein complex	1.67817e-11	TRINITY_DN25129_c0_g1_m.6978	77	K	NADH dehydrogenase [ubiquinone] 1 beta subcomplex subunit 9 OS=Arabidopsis thaliana OX=3702 GN=CIB22 PE=1 SV=1	CIB22	1	0.000184373	174.8	LIADGEASYNK(1)WR	2	-2.0384	1
Cellular Component	GO:0098800	3	inner mitochondrial membrane protein complex	1.67817e-11	TRINITY_DN25129_c0_g1_m.6978	56	K	NADH dehydrogenase [ubiquinone] 1 beta subcomplex subunit 9 OS=Arabidopsis thaliana OX=3702 GN=CIB22 PE=1 SV=1	CIB22	1	3.83452e-07	188.19	FEANK(1)HVEDLDTIDR	2	1.381	2
Cellular Component	GO:0098800	3	inner mitochondrial membrane protein complex	1.67817e-11	TRINITY_DN25129_c0_g1_m.6978	29	K	NADH dehydrogenase [ubiquinone] 1 beta subcomplex subunit 9 OS=Arabidopsis thaliana OX=3702 GN=CIB22 PE=1 SV=1	CIB22	1	0.000249027	129.28	ALK(1)DTLNWAVHR	2	-3.7694	1
Cellular Component	GO:0098800	3	inner mitochondrial membrane protein complex	1.67817e-11	TRINITY_DN5480_c0_g1_m.34461	53	K	"NAD(P)H-quinone oxidoreductase subunit H, chloroplastic OS=Morus indica OX=248361 GN=ndhH PE=3 SV=1"	ndhH	1	0.00147296	110.22	GMEK(1)IAENR	2	0.097363	1
Cellular Component	GO:0098800	3	inner mitochondrial membrane protein complex	1.67817e-11	TRINITY_DN23518_c0_g1_m.5186	22	K	Cytochrome b-c1 complex subunit 7 OS=Solanum tuberosum OX=4113 PE=1 SV=1		1	0.000227617	97.594	NFLAAQHMK(1)TVSR	2	-0.48749	2
Cellular Component	GO:0098800	3	inner mitochondrial membrane protein complex	1.67817e-11	TRINITY_DN31823_c0_g1_m.19161	408	K	"NADH dehydrogenase [ubiquinone] flavoprotein 1, mitochondrial OS=Arabidopsis thaliana OX=3702 GN=At5g08530 PE=1 SV=1"	At5g08530	1	0.00195538	78.888	LSYFYK(1)HESCGQCTPCR	3	-2.3571	1
Cellular Component	GO:0098800	3	inner mitochondrial membrane protein complex	1.67817e-11	TRINITY_DN31823_c0_g1_m.19161	137	K	"NADH dehydrogenase [ubiquinone] flavoprotein 1, mitochondrial OS=Arabidopsis thaliana OX=3702 GN=At5g08530 PE=1 SV=1"	At5g08530	1	0.0101131	67.881	WSFMPK(1)VSDGR	2	-2.1069	1
Cellular Component	GO:0098800	3	inner mitochondrial membrane protein complex	1.67817e-11	TRINITY_DN34590_c4_g1_m.26257	123	K	"Cytochrome b-c1 complex subunit Rieske-1, mitochondrial (Fragment) OS=Nicotiana tabacum OX=4097 PE=2 SV=1"		1	1.89906e-06	154.09	NPTSK(1)IMYDEYNHER	2	1.0724	2
Cellular Component	GO:0098800	3	inner mitochondrial membrane protein complex	1.67817e-11	TRINITY_DN30483_c0_g1_m.16211	143	K	Mitochondrial import inner membrane translocase subunit TIM50 OS=Arabidopsis thaliana OX=3702 GN=TIM50 PE=1 SV=1	TIM50	1	0.00342635	55.578	FK(1)SLLYSSAVTVPAK	2	1.3986	1
Cellular Component	GO:0098800	3	inner mitochondrial membrane protein complex	1.67817e-11	TRINITY_DN29003_c0_g1_m.13324	190	K	"Prohibitin-3, mitochondrial OS=Arabidopsis thaliana OX=3702 GN=PHB3 PE=1 SV=1"	PHB3	1	8.20102e-05	117.21	AVEQK(1)QVAQQEAER	2	-0.017805	1
Cellular Component	GO:0098800	3	inner mitochondrial membrane protein complex	1.67817e-11	TRINITY_DN29003_c0_g1_m.13324	257	K	"Prohibitin-3, mitochondrial OS=Arabidopsis thaliana OX=3702 GN=PHB3 PE=1 SV=1"	PHB3	1	0.000801838	97.084	EVAATLAK(1)SPNVAYLPGGK	2	3.1271	1
Cellular Component	GO:0098800	3	inner mitochondrial membrane protein complex	1.67817e-11	TRINITY_DN28438_c0_g1_m.12271	232	K	"Prohibitin-1, mitochondrial OS=Arabidopsis thaliana OX=3702 GN=PHB1 PE=1 SV=1"	PHB1	1	2.20186e-14	293.6	EFTAAIEAK(1)QVAAQEAER	2	3.535	1
Cellular Component	GO:0098800	3	inner mitochondrial membrane protein complex	1.67817e-11	TRINITY_DN28438_c0_g1_m.12271	248	K	"Prohibitin-1, mitochondrial OS=Arabidopsis thaliana OX=3702 GN=PHB1 PE=1 SV=1"	PHB1	1	0.00343191	159.11	FVVEK(1)AEQDKR	2	-0.72213	1
Cellular Component	GO:0098800	3	inner mitochondrial membrane protein complex	1.67817e-11	TRINITY_DN22128_c0_g1_m.3985	71	K	NADH dehydrogenase [ubiquinone] 1 beta subcomplex subunit 7 OS=Arabidopsis thaliana OX=3702 GN=At2g02050 PE=3 SV=1	At2g02050	1	0.000448124	95.138	DQCAHLLIPLNK(1)CR	2	2.1928	1
Cellular Component	GO:0098800	3	inner mitochondrial membrane protein complex	1.67817e-11	TRINITY_DN25788_c0_g1_m.7863	145	K	"NADH dehydrogenase [ubiquinone] flavoprotein 2, mitochondrial OS=Arabidopsis thaliana OX=3702 GN=At4g02580 PE=1 SV=3"	At4g02580	1	8.29289e-06	115.41	EIEDALLK(1)HLGVK	2	-0.24889	1
Cellular Component	GO:0098800	3	inner mitochondrial membrane protein complex	1.67817e-11	TRINITY_DN28841_c0_g1_m.13036	82	K	"ATP synthase subunit gamma, mitochondrial OS=Ipomoea batatas OX=4120 GN=ATPC PE=1 SV=2"	ATPC	1	0.0335894	52.591	AIQTK(1)AENSR	2	-5.2688	1
Cellular Component	GO:0098800	3	inner mitochondrial membrane protein complex	1.67817e-11	TRINITY_DN32787_c0_g1_m.21366	197	K	"ATP synthase subunit beta, mitochondrial OS=Nicotiana plumbaginifolia OX=4092 GN=ATPB PE=1 SV=1"	ATPB	1	9.59225e-05	204.34	GDIK(1)TDHYLPIHR	2	0.22402	2
Cellular Component	GO:0098800	3	inner mitochondrial membrane protein complex	1.67817e-11	TRINITY_DN32787_c0_g1_m.21366	87	K	"ATP synthase subunit beta, mitochondrial OS=Nicotiana plumbaginifolia OX=4092 GN=ATPB PE=1 SV=1"	ATPB	1	4.44043e-05	100.07	GGK(1)ITDEFTGAGSIGK	2	-1.2962	1
Cellular Component	GO:0098800	3	inner mitochondrial membrane protein complex	1.67817e-11	TRINITY_DN32787_c0_g1_m.21366	304	K	"ATP synthase subunit beta, mitochondrial OS=Nicotiana plumbaginifolia OX=4092 GN=ATPB PE=1 SV=1"	ATPB	1	1.71818e-09	148.62	QSESK(1)CALVYGQMNEPPGAR	2	3.2227	2
Cellular Component	GO:0098800	3	inner mitochondrial membrane protein complex	1.67817e-11	TRINITY_DN32787_c0_g1_m.21366	299	K	"ATP synthase subunit beta, mitochondrial OS=Nicotiana plumbaginifolia OX=4092 GN=ATPB PE=1 SV=1"	ATPB	1	0.00799398	88.181	LDEK(1)QSESK	2	-2.329	1
Cellular Component	GO:0098800	3	inner mitochondrial membrane protein complex	1.67817e-11	TRINITY_DN26259_c0_g1_m.8581	128	K	"NADH dehydrogenase [ubiquinone] iron-sulfur protein 4, mitochondrial OS=Arabidopsis thaliana OX=3702 GN=FRO1 PE=1 SV=1"	FRO1	1	0.000689228	86.838	AFAEK(1)HGWDYVVK	2	1.9974	1
Cellular Component	GO:0098800	3	inner mitochondrial membrane protein complex	1.67817e-11	TRINITY_DN32852_c0_g1_m.21543	639	K	"Succinate dehydrogenase [ubiquinone] flavoprotein subunit, mitochondrial OS=Oryza sativa subsp. japonica OX=39947 GN=SDH1 PE=1 SV=1"	SDH1	1	0.00149348	215.84	HTLGYWENEK(1)VR	2	0.51406	1
Cellular Component	GO:0098800	3	inner mitochondrial membrane protein complex	1.67817e-11	TRINITY_DN32852_c0_g1_m.21543	502	K	"Succinate dehydrogenase [ubiquinone] flavoprotein subunit, mitochondrial OS=Oryza sativa subsp. japonica OX=39947 GN=SDH1 PE=1 SV=1"	SDH1	0.992398	0.0137804	59.997	VAEIQRPGEK(0.992)QK(0.008)PLEK	2	-0.54083	1
Cellular Component	GO:0098800	3	inner mitochondrial membrane protein complex	1.67817e-11	TRINITY_DN32852_c0_g1_m.21543	202	K	"Succinate dehydrogenase [ubiquinone] flavoprotein subunit, mitochondrial OS=Oryza sativa subsp. japonica OX=39947 GN=SDH1 PE=1 SV=1"	SDH1	1	4.10752e-08	230.23	AFGGQSLDFGK(1)GGQAYR	2	0.91441	1
Cellular Component	GO:0098800	3	inner mitochondrial membrane protein complex	1.67817e-11	TRINITY_DN32852_c0_g1_m.21543	187	K	"Succinate dehydrogenase [ubiquinone] flavoprotein subunit, mitochondrial OS=Oryza sativa subsp. japonica OX=39947 GN=SDH1 PE=1 SV=1"	SDH1	1	0.000552459	121.31	TEDGK(1)IYQR	2	-5.1265	1
Cellular Component	GO:0098800	3	inner mitochondrial membrane protein complex	1.67817e-11	TRINITY_DN22295_c0_g1_m.4089	112	K	copper ion-binding protein [Medicago truncatula]		0.996372	0.0349308	63.397	GSEK(0.996)K(0.004)PEVQD	2	-1.0425	1
Cellular Component	GO:0098800	3	inner mitochondrial membrane protein complex	1.67817e-11	TRINITY_DN22295_c0_g1_m.4089	81	K	copper ion-binding protein [Medicago truncatula]		1	7.06138e-13	275.23	PSGSGSTSGASTEK(1)VSTDK	2	0.50992	1
Cellular Component	GO:0098800	3	inner mitochondrial membrane protein complex	1.67817e-11	TRINITY_DN22295_c0_g1_m.4089	40	K	copper ion-binding protein [Medicago truncatula]		1	0.00050493	117.3	TEQEK(1)LEK	2	-2.6184	2
Cellular Component	GO:0098800	3	inner mitochondrial membrane protein complex	1.67817e-11	TRINITY_DN25069_c0_g1_m.6912	74	K	"ATP synthase subunit epsilon, mitochondrial OS=Ipomoea batatas OX=4120 PE=1 SV=2"		1	0.0203348	52.591	EK(1)VHFSVSK	2	-4.454	1
Cellular Component	GO:0098800	3	inner mitochondrial membrane protein complex	1.67817e-11	TRINITY_DN25069_c0_g1_m.6912	81	K	"ATP synthase subunit epsilon, mitochondrial OS=Ipomoea batatas OX=4120 PE=1 SV=2"		0.999999	2.1806e-11	162	VHFSVSK(1)WTDGKPEKPTIR	3	-3.4042	2
Cellular Component	GO:0098800	3	inner mitochondrial membrane protein complex	1.67817e-11	TRINITY_DN31357_c1_g1_m.18097	69	K	NADH dehydrogenase [ubiquinone] 1 beta subcomplex subunit 10-B OS=Arabidopsis thaliana OX=3702 GN=At3g18410 PE=3 SV=1	At3g18410	1	0.000525848	170.69	VEGVNHLQK(1)CR	2	-1.84	1
Cellular Component	GO:0098800	3	inner mitochondrial membrane protein complex	1.67817e-11	TRINITY_DN31357_c1_g1_m.18097	99	K	NADH dehydrogenase [ubiquinone] 1 beta subcomplex subunit 10-B OS=Arabidopsis thaliana OX=3702 GN=At3g18410 PE=3 SV=1	At3g18410	1	5.42803e-08	248.59	HPSLHGPK(1)VEAEAAEAE	2	0.45858	1
Cellular Component	GO:0098800	3	inner mitochondrial membrane protein complex	1.67817e-11	TRINITY_DN35959_c1_g9_m.30465	152	K	"ATP synthase subunit d, mitochondrial OS=Arabidopsis thaliana OX=3702 GN=At3g52300 PE=1 SV=3"	At3g52300	0.998707	0.000987627	146.27	K(0.001)K(0.999)FDDEIR	2	-0.53539	1
Cellular Component	GO:0098800	3	inner mitochondrial membrane protein complex	1.67817e-11	TRINITY_DN35959_c1_g9_m.30465	145	K	"ATP synthase subunit d, mitochondrial OS=Arabidopsis thaliana OX=3702 GN=At3g52300 PE=1 SV=3"	At3g52300	1	0.000274323	142.08	ISTMTADEYFEK(1)HPELK	2	1.4408	4
Cellular Component	GO:0098800	3	inner mitochondrial membrane protein complex	1.67817e-11	TRINITY_DN35959_c1_g9_m.30465	10	K	"ATP synthase subunit d, mitochondrial OS=Arabidopsis thaliana OX=3702 GN=At3g52300 PE=1 SV=3"	At3g52300	1	0.000588079	136.84	KVVDVAFK(1)ASR	2	-2.7917	1
Cellular Component	GO:0098800	3	inner mitochondrial membrane protein complex	1.67817e-11	TRINITY_DN35959_c1_g9_m.30465	76	K	"ATP synthase subunit d, mitochondrial OS=Arabidopsis thaliana OX=3702 GN=At3g52300 PE=1 SV=3"	At3g52300	1	0.0167508	62.398	LVDMYK(1)EAYDSIEIPK	2	5.1533	1
Cellular Component	GO:0098800	3	inner mitochondrial membrane protein complex	1.67817e-11	TRINITY_DN26440_c0_g1_m.8836	149	K	"ATP synthase subunit O, mitochondrial OS=Ipomoea batatas OX=4120 PE=1 SV=1"		1	1.1388e-05	157.77	VEAIK(1)DIFSHVK	2	-2.2088	1
Cellular Component	GO:0098800	3	inner mitochondrial membrane protein complex	1.67817e-11	TRINITY_DN26440_c0_g1_m.8836	185	K	"ATP synthase subunit O, mitochondrial OS=Ipomoea batatas OX=4120 PE=1 SV=1"		1	0.0217142	42.075	FK(1)QLTMAHK	2	-2.2182	1
Cellular Component	GO:0098800	3	inner mitochondrial membrane protein complex	1.67817e-11	TRINITY_DN32052_c0_g1_m.19673	27	K	Mitochondrial import inner membrane translocase subunit TIM44-2 OS=Arabidopsis thaliana OX=3702 GN=TIM44-2 PE=1 SV=1	TIM44-2	1	0.016941	67.464	VQSHPIFK(1)R	2	-2.4734	1
Cellular Component	GO:0098800	3	inner mitochondrial membrane protein complex	1.67817e-11	TRINITY_DN32052_c0_g1_m.19673	19	K	Mitochondrial import inner membrane translocase subunit TIM44-2 OS=Arabidopsis thaliana OX=3702 GN=TIM44-2 PE=1 SV=1	TIM44-2	1	0.0260698	60.892	NK(1)VQSHPIFK	2	-0.042769	1
Cellular Component	GO:0098800	3	inner mitochondrial membrane protein complex	1.67817e-11	TRINITY_DN26319_c0_g1_m.8668	119	K	NADH dehydrogenase [ubiquinone] 1 alpha subcomplex subunit 13-B OS=Arabidopsis thaliana OX=3702 GN=At2g33220 PE=2 SV=1	At2g33220	1	2.59802e-05	91.245	DVPGWK(1)VGESVYHSGR	2	4.8865	1
Cellular Component	GO:0098800	3	inner mitochondrial membrane protein complex	1.67817e-11	TRINITY_DN34744_c0_g1_m.26713	360	K	"Probable mitochondrial-processing peptidase subunit beta, mitochondrial OS=Arabidopsis thaliana OX=3702 GN=At3g02090 PE=1 SV=2"	At3g02090	1	7.50287e-14	187.01	SSFTK(1)LSSDDPTTASQLVAK	2	1.7985	1
Cellular Component	GO:0098800	3	inner mitochondrial membrane protein complex	1.67817e-11	TRINITY_DN34744_c0_g1_m.26713	156	K	"Probable mitochondrial-processing peptidase subunit beta, mitochondrial OS=Arabidopsis thaliana OX=3702 GN=At3g02090 PE=1 SV=2"	At3g02090	1	4.82863e-07	117.41	ILSAPETK(1)VTTLPNGLR	2	3.8927	1
Cellular Component	GO:0098800	3	inner mitochondrial membrane protein complex	1.67817e-11	TRINITY_DN34744_c0_g1_m.26713	432	K	"Probable mitochondrial-processing peptidase subunit beta, mitochondrial OS=Arabidopsis thaliana OX=3702 GN=At3g02090 PE=1 SV=2"	At3g02090	1	0.000487521	130.71	NAGGGK(1)HMGSELAQR	2	-0.89725	3
Cellular Component	GO:0098800	3	inner mitochondrial membrane protein complex	1.67817e-11	TRINITY_DN34744_c0_g1_m.26713	122	K	"Probable mitochondrial-processing peptidase subunit beta, mitochondrial OS=Arabidopsis thaliana OX=3702 GN=At3g02090 PE=1 SV=2"	At3g02090	1	0.000180499	153.33	SK(1)LQQLENPDPR	2	-3.3534	1
Cellular Component	GO:0098800	3	inner mitochondrial membrane protein complex	1.67817e-11	TRINITY_DN34744_c0_g1_m.26713	242	K	"Probable mitochondrial-processing peptidase subunit beta, mitochondrial OS=Arabidopsis thaliana OX=3702 GN=At3g02090 PE=1 SV=2"	At3g02090	0.998562	0.011227	86.729	EQTTYYAK(0.999)VLDK(0.001)DVPK	2	-0.52916	1
Cellular Component	GO:0098800	3	inner mitochondrial membrane protein complex	1.67817e-11	TRINITY_DN34744_c0_g1_m.26713	135	K	"Probable mitochondrial-processing peptidase subunit beta, mitochondrial OS=Arabidopsis thaliana OX=3702 GN=At3g02090 PE=1 SV=2"	At3g02090	1	3.69723e-08	159.44	FLK(1)YGSPHPTVTDHTR	2	-0.30174	3
Cellular Component	GO:0098800	3	inner mitochondrial membrane protein complex	1.67817e-11	TRINITY_DN28590_c0_g1_m.12553	147	K	Leghemoglobin reductase OS=Vigna unguiculata OX=3917 GN=FLBR PE=1 SV=1	FLBR	1	0.0129717	56.014	VNYVK(1)GYGK	2	-4.5456	1
Cellular Component	GO:0098800	3	inner mitochondrial membrane protein complex	1.67817e-11	TRINITY_DN28590_c0_g1_m.12553	398	K	Leghemoglobin reductase OS=Vigna unguiculata OX=3917 GN=FLBR PE=1 SV=1	FLBR	1	2.7599e-15	157.7	VPGVVYTHPEVASVGK(1)TEEQVK	3	0.83389	1
Cellular Component	GO:0098800	3	inner mitochondrial membrane protein complex	1.67817e-11	TRINITY_DN28590_c0_g1_m.12553	272	K	Leghemoglobin reductase OS=Vigna unguiculata OX=3917 GN=FLBR PE=1 SV=1	FLBR	1	0.000184235	117.21	TK(1)VVGVDTSGSGVK	2	-0.9017	2
Cellular Component	GO:0098800	3	inner mitochondrial membrane protein complex	1.67817e-11	TRINITY_DN28590_c0_g1_m.12553	206	K	Leghemoglobin reductase OS=Vigna unguiculata OX=3917 GN=FLBR PE=1 SV=1	FLBR	1	0.00379051	66.619	IVSSTGALALK(1)EIPK	2	3.5636	1
Cellular Component	GO:0098800	3	inner mitochondrial membrane protein complex	1.67817e-11	TRINITY_DN28590_c0_g1_m.12553	142	K	Leghemoglobin reductase OS=Vigna unguiculata OX=3917 GN=FLBR PE=1 SV=1	FLBR	1	0.000996238	134.85	NK(1)VNYVK	2	-3.7913	2
Cellular Component	GO:0098800	3	inner mitochondrial membrane protein complex	1.67817e-11	TRINITY_DN28590_c0_g1_m.12553	489	K	Leghemoglobin reductase OS=Vigna unguiculata OX=3917 GN=FLBR PE=1 SV=1	FLBR	1	4.11148e-08	86.798	VCHAHPTMSEALK(1)EAAMATYDKPIHI	3	4.3942	3
Cellular Component	GO:0098800	3	inner mitochondrial membrane protein complex	1.67817e-11	TRINITY_DN28590_c0_g1_m.12553	327	K	Leghemoglobin reductase OS=Vigna unguiculata OX=3917 GN=FLBR PE=1 SV=1	FLBR	1	0.00333063	93.467	IGVETDK(1)VGR	2	-3.4824	1
Cellular Component	GO:0098800	3	inner mitochondrial membrane protein complex	1.67817e-11	TRINITY_DN28590_c0_g1_m.12553	439	K	Leghemoglobin reductase OS=Vigna unguiculata OX=3917 GN=FLBR PE=1 SV=1	FLBR	1	0.000235607	105.81	ILAEK(1)ETDK	2	-1.8503	1
Cellular Component	GO:0098800	3	inner mitochondrial membrane protein complex	1.67817e-11	TRINITY_DN28590_c0_g1_m.12553	99	K	Leghemoglobin reductase OS=Vigna unguiculata OX=3917 GN=FLBR PE=1 SV=1	FLBR	1	2.5425e-19	179.92	ALLHSSHMYHEAK(1)HSFASHGVK	4	-0.90736	4
Cellular Component	GO:0098800	3	inner mitochondrial membrane protein complex	1.67817e-11	TRINITY_DN28590_c0_g1_m.12553	382	K	Leghemoglobin reductase OS=Vigna unguiculata OX=3917 GN=FLBR PE=1 SV=1	FLBR	1	3.36329e-18	152.17	VGHVDYDK(1)VPGVVYTHPEVASVGK	3	4.669	1
Cellular Component	GO:0098800	3	inner mitochondrial membrane protein complex	1.67817e-11	TRINITY_DN28590_c0_g1_m.12553	86	K	Leghemoglobin reductase OS=Vigna unguiculata OX=3917 GN=FLBR PE=1 SV=1	FLBR	1	4.2049e-09	121.07	GALGGTCLNVGCIPSK(1)ALLHSSHMYHEAK	3	5.057	4
Cellular Component	GO:0098800	3	inner mitochondrial membrane protein complex	1.67817e-11	TRINITY_DN28590_c0_g1_m.12553	404	K	Leghemoglobin reductase OS=Vigna unguiculata OX=3917 GN=FLBR PE=1 SV=1	FLBR	1	0.000674165	78.864	TEEQVK(1)ALGVPYNVGK	2	2.1031	1
Cellular Component	GO:0098800	3	inner mitochondrial membrane protein complex	1.67817e-11	TRINITY_DN25436_c0_g1_m.7382	241	K	"NADH dehydrogenase [ubiquinone] iron-sulfur protein 7, mitochondrial OS=Brassica oleracea OX=3712 PE=2 SV=1"		1	0.0328102	52.591	RK(1)DFLHWWTK	3	-3.9344	1
Cellular Component	GO:0098800	3	inner mitochondrial membrane protein complex	1.67817e-11	TRINITY_DN22799_c0_g1_m.4502	28	K	Probable NADH dehydrogenase [ubiquinone] 1 alpha subcomplex subunit 12 OS=Arabidopsis thaliana OX=3702 GN=At3g03100 PE=1 SV=1	At3g03100	1	0.00137038	70.67	EK(1)GVGNFLR	2	-3.5851	1
Cellular Component	GO:0098800	3	inner mitochondrial membrane protein complex	1.67817e-11	TRINITY_DN22799_c0_g1_m.4502	93	K	Probable NADH dehydrogenase [ubiquinone] 1 alpha subcomplex subunit 12 OS=Arabidopsis thaliana OX=3702 GN=At3g03100 PE=1 SV=1	At3g03100	1	0.00102864	81.642	WVEYAEK(1)SR	2	-3.8377	1
Cellular Component	GO:0098800	3	inner mitochondrial membrane protein complex	1.67817e-11	TRINITY_DN22799_c0_g1_m.4502	76	K	Probable NADH dehydrogenase [ubiquinone] 1 alpha subcomplex subunit 12 OS=Arabidopsis thaliana OX=3702 GN=At3g03100 PE=1 SV=1	At3g03100	1	0.00259593	97.277	YYEK(1)LEGMQYGR	2	-2.6634	1
Cellular Component	GO:0098800	3	inner mitochondrial membrane protein complex	1.67817e-11	TRINITY_DN22799_c0_g1_m.4502	133	K	Probable NADH dehydrogenase [ubiquinone] 1 alpha subcomplex subunit 12 OS=Arabidopsis thaliana OX=3702 GN=At3g03100 PE=1 SV=1	At3g03100	1	5.18913e-05	80.049	YGIEHK(1)ENFSGEGDEYIYHSK	3	-0.57514	2
Cellular Component	GO:0098800	3	inner mitochondrial membrane protein complex	1.67817e-11	TRINITY_DN21062_c0_g1_m.3240	66	K	NADH dehydrogenase [ubiquinone] 1 alpha subcomplex subunit 8-B OS=Arabidopsis thaliana OX=3702 GN=At5g18800 PE=1 SV=1	At5g18800	1	0.0311538	43.306	CQSENVEFLK(1)CK	2	1.5779	1
Cellular Component	GO:0098800	3	inner mitochondrial membrane protein complex	1.67817e-11	TRINITY_DN26692_c0_g1_m.9232	42	K	"Probable NADH dehydrogenase [ubiquinone] 1 alpha subcomplex subunit 5, mitochondrial OS=Arabidopsis thaliana OX=3702 GN=At5g52840 PE=1 SV=1"	At5g52840	1	0.0261563	63.766	TLK(1)EVQAIPEDEGYR	2	-7.6004	1
Cellular Component	GO:0098800	3	inner mitochondrial membrane protein complex	1.67817e-11	TRINITY_DN26692_c0_g1_m.9232	66	K	"Probable NADH dehydrogenase [ubiquinone] 1 alpha subcomplex subunit 5, mitochondrial OS=Arabidopsis thaliana OX=3702 GN=At5g52840 PE=1 SV=1"	At5g52840	1	1.04988e-05	126.17	LK(1)VCEEESDWEAIEK	2	6.7079	1
Cellular Component	GO:0098800	3	inner mitochondrial membrane protein complex	1.67817e-11	TRINITY_DN26692_c0_g1_m.9232	79	K	"Probable NADH dehydrogenase [ubiquinone] 1 alpha subcomplex subunit 5, mitochondrial OS=Arabidopsis thaliana OX=3702 GN=At5g52840 PE=1 SV=1"	At5g52840	1	0.0027173	86.838	VCEEESDWEAIEK(1)R	2	1.4231	1
Cellular Component	GO:0098800	3	inner mitochondrial membrane protein complex	1.67817e-11	TRINITY_DN25990_c0_g1_m.8169	233	K	"Probable ATP synthase 24 kDa subunit, mitochondrial OS=Arabidopsis thaliana OX=3702 GN=At2g21870 PE=1 SV=1"	At2g21870	1	5.05284e-06	118.26	EEFKDEEMVDPK(1)SLDLR	2	3.1352	3
Cellular Component	GO:0098800	3	inner mitochondrial membrane protein complex	1.67817e-11	TRINITY_DN25990_c0_g1_m.8169	225	K	"Probable ATP synthase 24 kDa subunit, mitochondrial OS=Arabidopsis thaliana OX=3702 GN=At2g21870 PE=1 SV=1"	At2g21870	1	3.03245e-05	183.08	REEFK(1)DEEMVDPK	2	-0.53861	8
Cellular Component	GO:0098800	3	inner mitochondrial membrane protein complex	1.67817e-11	TRINITY_DN25990_c0_g1_m.8169	70	K	"Probable ATP synthase 24 kDa subunit, mitochondrial OS=Arabidopsis thaliana OX=3702 GN=At2g21870 PE=1 SV=1"	At2g21870	1	0.0173312	63.79	EK(1)ITIDPENPAAVAEYAK	2	1.843	1
Cellular Component	GO:0098800	3	inner mitochondrial membrane protein complex	1.67817e-11	TRINITY_DN25990_c0_g1_m.8169	43	K	"Probable ATP synthase 24 kDa subunit, mitochondrial OS=Arabidopsis thaliana OX=3702 GN=At2g21870 PE=1 SV=1"	At2g21870	1	0.00522855	90.142	PALLK(1)GDEMLK	2	-3.8541	2
Cellular Component	GO:0098800	3	inner mitochondrial membrane protein complex	1.67817e-11	TRINITY_DN25990_c0_g1_m.8169	58	K	"Probable ATP synthase 24 kDa subunit, mitochondrial OS=Arabidopsis thaliana OX=3702 GN=At2g21870 PE=1 SV=1"	At2g21870	0.970014	1.31701e-05	153.33	K(0.03)K(0.97)FETAMDVLR	2	-2.0193	1
Cellular Component	GO:0098800	3	inner mitochondrial membrane protein complex	1.67817e-11	TRINITY_DN25380_c0_g1_m.7310	153	K	"Outer envelope pore protein 16-3, chloroplastic/mitochondrial OS=Arabidopsis thaliana OX=3702 GN=OEP163 PE=1 SV=1"	OEP163	1	0.0201002	67.464	EYYPYTTK(1)K	2	-1.549	1
Cellular Component	GO:0098800	3	inner mitochondrial membrane protein complex	1.67817e-11	TRINITY_DN32363_c0_g1_m.20385	68	K	"Outer envelope pore protein 16, chloroplastic OS=Pisum sativum OX=3888 GN=OEP16 PE=1 SV=1"	OEP16	1	0.00275139	83.438	AAAEDAYHMVK(1)K	2	-2.0394	1
Cellular Component	GO:0098800	3	inner mitochondrial membrane protein complex	1.67817e-11	TRINITY_DN27607_c0_g1_m.10759	289	K	Mitochondrial-processing peptidase subunit alpha OS=Solanum tuberosum OX=4113 GN=MPP PE=1 SV=1	MPP	1	0.0201165	63.908	YAEEPK(1)SMYVGGDYR	2	3.2984	1
Cellular Component	GO:0098800	3	inner mitochondrial membrane protein complex	1.67817e-11	TRINITY_DN26155_c0_g1_m.8412	243	K	"Succinate dehydrogenase [ubiquinone] iron-sulfur subunit 2, mitochondrial OS=Arabidopsis thaliana OX=3702 GN=SDH2-2 PE=1 SV=2"	SDH2-2	1	0.000288259	87.895	LESINDEFK(1)LYR	2	-0.97275	1
Cellular Component	GO:0098800	3	inner mitochondrial membrane protein complex	1.67817e-11	TRINITY_DN26155_c0_g1_m.8412	68	K	"Succinate dehydrogenase [ubiquinone] iron-sulfur subunit 2, mitochondrial OS=Arabidopsis thaliana OX=3702 GN=SDH2-2 PE=1 SV=2"	SDH2-2	1	2.14587e-08	142.73	WNPDKPGKPELQDYK(1)IDLK	3	-1.6489	1
Cellular Component	GO:0009534	5	chloroplast thylakoid	1.04705e-63	TRINITY_DN25730_c0_g1_m.7792	165	K	"Nucleoid-associated protein At4g30620, chloroplastic OS=Arabidopsis thaliana OX=3702 GN=At4g30620 PE=1 SV=1"	At4g30620	1	1.97313e-06	181.87	LSLLVTEAYK(1)DAHQK	2	-0.023227	2
Cellular Component	GO:0009534	5	chloroplast thylakoid	1.04705e-63	TRINITY_DN31816_c0_g1_m.19147	408	K	"Pheophorbide a oxygenase, chloroplastic OS=Arabidopsis thaliana OX=3702 GN=PAO PE=1 SV=1"	PAO	1	6.65741e-05	151.08	EDSADVNK(1)EYTK	2	-2.8482	2
Cellular Component	GO:0009534	5	chloroplast thylakoid	1.04705e-63	TRINITY_DN31816_c0_g1_m.19147	137	K	"Pheophorbide a oxygenase, chloroplastic OS=Arabidopsis thaliana OX=3702 GN=PAO PE=1 SV=1"	PAO	1	5.93451e-06	168.05	NTGQWVAFDDK(1)CPHR	2	4.1947	2
Cellular Component	GO:0009534	5	chloroplast thylakoid	1.04705e-63	TRINITY_DN31816_c0_g1_m.19147	412	K	"Pheophorbide a oxygenase, chloroplastic OS=Arabidopsis thaliana OX=3702 GN=PAO PE=1 SV=1"	PAO	1	0.0273528	71.219	EYTK(1)LTFTPTQADR	2	-36.343	1
Cellular Component	GO:0009534	5	chloroplast thylakoid	1.04705e-63	TRINITY_DN31816_c0_g1_m.19147	470	K	"Pheophorbide a oxygenase, chloroplastic OS=Arabidopsis thaliana OX=3702 GN=PAO PE=1 SV=1"	PAO	1	0.0301416	64.906	FEQHTLK(1)CSSCK	2	-1.8019	1
Cellular Component	GO:0009534	5	chloroplast thylakoid	1.04705e-63	TRINITY_DN27366_c0_g1_m.10358	206	K	"Oxygen-evolving enhancer protein 3-2, chloroplastic OS=Arabidopsis thaliana OX=3702 GN=PSBQ2 PE=1 SV=2"	PSBQ2	1	2.72651e-05	238.02	LFQDISNLDHAAK(1)IK	2	1.9375	4
Cellular Component	GO:0009534	5	chloroplast thylakoid	1.04705e-63	TRINITY_DN27366_c0_g1_m.10358	179	K	"Oxygen-evolving enhancer protein 3-2, chloroplastic OS=Arabidopsis thaliana OX=3702 GN=PSBQ2 PE=1 SV=2"	PSBQ2	1	0.00025929	211.68	YDLNTVISSK(1)SK	2	-2.4778	2
Cellular Component	GO:0009534	5	chloroplast thylakoid	1.04705e-63	TRINITY_DN27366_c0_g1_m.10358	164	K	"Oxygen-evolving enhancer protein 3-2, chloroplastic OS=Arabidopsis thaliana OX=3702 GN=PSBQ2 PE=1 SV=2"	PSBQ2	1	0.00209978	121.52	LK(1)AEYLR	2	-4.0905	1
Cellular Component	GO:0009534	5	chloroplast thylakoid	1.04705e-63	TRINITY_DN27366_c0_g1_m.10358	146	K	"Oxygen-evolving enhancer protein 3-2, chloroplastic OS=Arabidopsis thaliana OX=3702 GN=PSBQ2 PE=1 SV=2"	PSBQ2	0.99973	0.000747559	138.23	DIVGVK(1)TLIDKK	2	-2.8169	1
Cellular Component	GO:0009534	5	chloroplast thylakoid	1.04705e-63	TRINITY_DN27366_c0_g1_m.10358	188	K	"Oxygen-evolving enhancer protein 3-2, chloroplastic OS=Arabidopsis thaliana OX=3702 GN=PSBQ2 PE=1 SV=2"	PSBQ2	0.999749	0.00137208	131.22	SKDEK(0.972)K(0.028)PLK(1)DLTGK	3	-5.2887	2
Cellular Component	GO:0009534	5	chloroplast thylakoid	1.04705e-63	TRINITY_DN27366_c0_g1_m.10358	140	K	"Oxygen-evolving enhancer protein 3-2, chloroplastic OS=Arabidopsis thaliana OX=3702 GN=PSBQ2 PE=1 SV=2"	PSBQ2	1	0.0243601	57.032	ESAK(1)DIVGVK	2	-5.0414	1
Cellular Component	GO:0009534	5	chloroplast thylakoid	1.04705e-63	TRINITY_DN27366_c0_g1_m.10358	184	K	"Oxygen-evolving enhancer protein 3-2, chloroplastic OS=Arabidopsis thaliana OX=3702 GN=PSBQ2 PE=1 SV=2"	PSBQ2	0.993712	0.00154809	117.3	SKDEK(0.994)K(0.006)PLK	2	-2.5661	2
Cellular Component	GO:0009534	5	chloroplast thylakoid	1.04705e-63	TRINITY_DN23474_c0_g1_m.5145	215	K	"Ycf3-interacting protein 1, chloroplastic OS=Nicotiana tabacum OX=4097 PE=1 SV=2"		1	0.000602295	94.791	SLYAK(1)ATDTGIDPR	2	0.11806	1
Cellular Component	GO:0009534	5	chloroplast thylakoid	1.04705e-63	TRINITY_DN28447_c0_g2_m.12291	181	K	"PsbP domain-containing protein 4, chloroplastic OS=Arabidopsis thaliana OX=3702 GN=PPD4 PE=1 SV=2"	PPD4	1	0.000140476	78.673	FADYLGDDAK(1)IEQIGPPEK	2	-1.3499	2
Cellular Component	GO:0009534	5	chloroplast thylakoid	1.04705e-63	TRINITY_DN28447_c0_g2_m.12291	255	K	"PsbP domain-containing protein 4, chloroplastic OS=Arabidopsis thaliana OX=3702 GN=PPD4 PE=1 SV=2"	PPD4	1	2.2391e-05	112.93	LYMFNVTGSGLQWK(1)R	2	0.66828	1
Cellular Component	GO:0009534	5	chloroplast thylakoid	1.04705e-63	TRINITY_DN31904_c2_g1_m.19340	161	K	"Plastocyanin, chloroplastic OS=Solanum lycopersicum OX=4081 GN=PETE PE=2 SV=1"	PETE	1	2.66043e-19	222.86	GSYSFYCAPHQGAGMVGK(1)VTVN	2	2.5678	3
Cellular Component	GO:0009534	5	chloroplast thylakoid	1.04705e-63	TRINITY_DN31904_c2_g1_m.19340	96	K	"Plastocyanin, chloroplastic OS=Solanum lycopersicum OX=4081 GN=PETE PE=2 SV=1"	PETE	1	2.38984e-38	294.99	IVFK(1)NNAGFPHNVVFDEDEIPGGVDASK	3	-0.52651	2
Cellular Component	GO:0009534	5	chloroplast thylakoid	1.04705e-63	TRINITY_DN22526_c0_g1_m.4265	174	K	"Photosynthetic NDH subunit of lumenal location 2, chloroplastic OS=Arabidopsis thaliana OX=3702 GN=PNSL2 PE=1 SV=1"	PNSL2	1	0.000890162	171.2	TPK(1)VYESYLFYEK	2	1.5543	1
Cellular Component	GO:0009534	5	chloroplast thylakoid	1.04705e-63	TRINITY_DN32577_c1_g1_m.20869	319	K	"Peptidyl-prolyl cis-trans isomerase CYP37, chloroplastic OS=Arabidopsis thaliana OX=3702 GN=CYP37 PE=1 SV=3"	CYP37	1	0.000471285	85.742	NK(1)GYSLPLEIKPSGQFEPLYR	3	-2.0468	1
Cellular Component	GO:0009534	5	chloroplast thylakoid	1.04705e-63	TRINITY_DN32577_c1_g1_m.20869	186	K	"Peptidyl-prolyl cis-trans isomerase CYP37, chloroplastic OS=Arabidopsis thaliana OX=3702 GN=CYP37 PE=1 SV=3"	CYP37	1	3.58487e-05	136.94	GSALYASLIDGK(1)GGLK	2	0.79878	2
Cellular Component	GO:0009534	5	chloroplast thylakoid	1.04705e-63	TRINITY_DN32577_c1_g1_m.20869	424	K	"Peptidyl-prolyl cis-trans isomerase CYP37, chloroplastic OS=Arabidopsis thaliana OX=3702 GN=CYP37 PE=1 SV=3"	CYP37	1	9.74466e-06	119.07	SAK(1)LVDGEDR	2	-2.4558	1
Cellular Component	GO:0009534	5	chloroplast thylakoid	1.04705e-63	TRINITY_DN31904_c2_g1_m.19339	97	K	"Plastocyanin, chloroplastic OS=Solanum lycopersicum OX=4081 GN=PETE PE=2 SV=1"	PETE	1	2.25304e-36	253.53	IVFK(1)NNAGFPHNVVFDEDEIPAGVDASK	3	-0.54944	2
Cellular Component	GO:0009534	5	chloroplast thylakoid	1.04705e-63	TRINITY_DN34623_c0_g1_m.26374	287	K	Chloroplast processing peptidase OS=Arabidopsis thaliana OX=3702 GN=PLSP1 PE=2 SV=2	PLSP1	1	1.33524e-06	139.94	NNSYDSHVWGPLPAK(1)NILGR	3	-2.6868	1
Cellular Component	GO:0009534	5	chloroplast thylakoid	1.04705e-63	TRINITY_DN24543_c0_g1_m.6255	271	K	"Ferritin-3, chloroplastic OS=Glycine max OX=3847 PE=2 SV=1"		1	0.00298799	65.408	LVGK(1)GHGVWHFDQK	2	1.06	1
Cellular Component	GO:0009534	5	chloroplast thylakoid	1.04705e-63	TRINITY_DN24543_c0_g1_m.6255	230	K	"Ferritin-3, chloroplastic OS=Glycine max OX=3847 PE=2 SV=1"		1	0.000319911	120.65	LLSLHK(1)VAETK	2	-2.2009	1
Cellular Component	GO:0009534	5	chloroplast thylakoid	1.04705e-63	TRINITY_DN24543_c0_g1_m.6255	224	K	"Ferritin-3, chloroplastic OS=Glycine max OX=3847 PE=2 SV=1"		1	0.000714514	207.88	LTNEK(1)LLSLHK	2	-2.0237	2
Cellular Component	GO:0009534	5	chloroplast thylakoid	1.04705e-63	TRINITY_DN24543_c0_g1_m.6255	175	K	"Ferritin-3, chloroplastic OS=Glycine max OX=3847 PE=2 SV=1"		1	0.00231405	52.863	SSEEEREHAEK(1)LIR	3	-2.9895	1
Cellular Component	GO:0009534	5	chloroplast thylakoid	1.04705e-63	TRINITY_DN34445_c2_g9_m.25825	185	K	"Glyceraldehyde-3-phosphate dehydrogenase A, chloroplastic OS=Pisum sativum OX=3888 GN=GAPA PE=1 SV=2"	GAPA	1	0.0155607	150.21	HIQAGAK(1)K	2	-2.708	2
Cellular Component	GO:0009534	5	chloroplast thylakoid	1.04705e-63	TRINITY_DN34445_c2_g9_m.25825	241	K	"Glyceraldehyde-3-phosphate dehydrogenase A, chloroplastic OS=Pisum sativum OX=3888 GN=GAPA PE=1 SV=2"	GAPA	1	5.87141e-06	83.474	FGIIK(1)GTMTTTHSYTGDQR	3	-2.2228	2
Cellular Component	GO:0009534	5	chloroplast thylakoid	1.04705e-63	TRINITY_DN34445_c2_g9_m.25825	178	K	"Glyceraldehyde-3-phosphate dehydrogenase A, chloroplastic OS=Pisum sativum OX=3888 GN=GAPA PE=1 SV=2"	GAPA	1	0.000980831	167.76	EGAGK(1)HIQAGAK(1)K	2	-2.0138	2
Cellular Component	GO:0009534	5	chloroplast thylakoid	1.04705e-63	TRINITY_DN34445_c2_g9_m.25825	295	K	"Glyceraldehyde-3-phosphate dehydrogenase A, chloroplastic OS=Pisum sativum OX=3888 GN=GAPA PE=1 SV=2"	GAPA	1	0.010284	67.903	GK(1)LNGIALR	2	-5.8446	1
Cellular Component	GO:0009534	5	chloroplast thylakoid	1.04705e-63	TRINITY_DN34445_c2_g9_m.25825	236	K	"Glyceraldehyde-3-phosphate dehydrogenase A, chloroplastic OS=Pisum sativum OX=3888 GN=GAPA PE=1 SV=2"	GAPA	1	0.00542619	81.642	VLDQK(1)FGIIK	2	-4.861	1
Cellular Component	GO:0009534	5	chloroplast thylakoid	1.04705e-63	TRINITY_DN30167_c0_g1_m.15583	327	K	"Signal recognition particle 43 kDa protein, chloroplastic OS=Arabidopsis thaliana OX=3702 GN=CAO PE=1 SV=2"	CAO	1	0.0163402	57.293	LGDDGK(1)NEYLVK	2	-3.7831	1
Cellular Component	GO:0009534	5	chloroplast thylakoid	1.04705e-63	TRINITY_DN30167_c0_g1_m.15583	284	K	"Signal recognition particle 43 kDa protein, chloroplastic OS=Arabidopsis thaliana OX=3702 GN=CAO PE=1 SV=2"	CAO	1	0.000415121	113.46	WK(1)DGEANEWVK	2	-2.9076	1
Cellular Component	GO:0009534	5	chloroplast thylakoid	1.04705e-63	TRINITY_DN34518_c0_g1_m.26028	120	K	MAR-binding filament-like protein 1-1 OS=Nicotiana tabacum OX=4097 GN=MFP1-1 PE=2 SV=1	MFP1-1	1	2.94378e-07	114.93	QASEENQK(1)AEEPQPR	2	-1.1944	1
Cellular Component	GO:0009534	5	chloroplast thylakoid	1.04705e-63	TRINITY_DN34518_c0_g1_m.26028	142	K	MAR-binding filament-like protein 1-1 OS=Nicotiana tabacum OX=4097 GN=MFP1-1 PE=2 SV=1	MFP1-1	1	0.000297239	98.865	ETEVK(1)PSEESQNAEELQK	2	0.80331	1
Cellular Component	GO:0009534	5	chloroplast thylakoid	1.04705e-63	TRINITY_DN34518_c0_g1_m.26028	597	K	MAR-binding filament-like protein 1-1 OS=Nicotiana tabacum OX=4097 GN=MFP1-1 PE=2 SV=1	MFP1-1	1	0.000235979	238.02	KAETAANDLK(1)EQQK	2	-0.54474	2
Cellular Component	GO:0009534	5	chloroplast thylakoid	1.04705e-63	TRINITY_DN34518_c0_g1_m.26028	484	K	MAR-binding filament-like protein 1-1 OS=Nicotiana tabacum OX=4097 GN=MFP1-1 PE=2 SV=1	MFP1-1	1	0.000228307	115.24	VSNLSHELHTTK(1)ENLVK	3	-2.1959	1
Cellular Component	GO:0009534	5	chloroplast thylakoid	1.04705e-63	TRINITY_DN34518_c0_g1_m.26028	295	K	MAR-binding filament-like protein 1-1 OS=Nicotiana tabacum OX=4097 GN=MFP1-1 PE=2 SV=1	MFP1-1	1	0.00553301	79.059	TLEENLK(1)EK	2	-2.258	1
Cellular Component	GO:0009534	5	chloroplast thylakoid	1.04705e-63	TRINITY_DN34518_c0_g1_m.26028	205	K	MAR-binding filament-like protein 1-1 OS=Nicotiana tabacum OX=4097 GN=MFP1-1 PE=2 SV=1	MFP1-1	1	0.0013566	103.69	EK(1)EAAIVSR	2	-1.081	2
Cellular Component	GO:0009534	5	chloroplast thylakoid	1.04705e-63	TRINITY_DN34518_c0_g1_m.26028	137	K	MAR-binding filament-like protein 1-1 OS=Nicotiana tabacum OX=4097 GN=MFP1-1 PE=2 SV=1	MFP1-1	0.827974	0.00477624	43.767	TITLEGLPTK(0.828)ETEVK(0.172)PSEESQNAEELQK	3	-0.68583	1
Cellular Component	GO:0009534	5	chloroplast thylakoid	1.04705e-63	TRINITY_DN34518_c0_g1_m.26028	608	K	MAR-binding filament-like protein 1-1 OS=Nicotiana tabacum OX=4097 GN=MFP1-1 PE=2 SV=1	MFP1-1	1	1.5654e-05	166.71	TVSTLNK(1)ELQALEK	2	0.97973	1
Cellular Component	GO:0009534	5	chloroplast thylakoid	1.04705e-63	TRINITY_DN34518_c0_g1_m.26028	337	K	MAR-binding filament-like protein 1-1 OS=Nicotiana tabacum OX=4097 GN=MFP1-1 PE=2 SV=1	MFP1-1	1	3.43202e-06	109.16	SSLADKDLELK(1)DLETSNK	2	1.3155	1
Cellular Component	GO:0009534	5	chloroplast thylakoid	1.04705e-63	TRINITY_DN34518_c0_g1_m.26028	719	K	MAR-binding filament-like protein 1-1 OS=Nicotiana tabacum OX=4097 GN=MFP1-1 PE=2 SV=1	MFP1-1	1	0.000124964	250.16	KLEGELSSAK(1)GEILR	2	2.8567	1
Cellular Component	GO:0009534	5	chloroplast thylakoid	1.04705e-63	TRINITY_DN26425_c1_g1_m.8811	77	K	"ATP synthase gamma chain, chloroplastic OS=Nicotiana tabacum OX=4097 GN=ATPC PE=1 SV=1"	ATPC	1	0.000715846	134.66	NTQK(1)ITEAMK	2	-1.0464	2
Cellular Component	GO:0009534	5	chloroplast thylakoid	1.04705e-63	TRINITY_DN26425_c1_g1_m.8811	83	K	"ATP synthase gamma chain, chloroplastic OS=Nicotiana tabacum OX=4097 GN=ATPC PE=1 SV=1"	ATPC	1	0.000369052	81.099	ITEAMK(1)LVAAAK	2	-1.1632	3
Cellular Component	GO:0009534	5	chloroplast thylakoid	1.04705e-63	TRINITY_DN26425_c1_g1_m.8811	352	K	"ATP synthase gamma chain, chloroplastic OS=Nicotiana tabacum OX=4097 GN=ATPC PE=1 SV=1"	ATPC	1	4.30643e-08	285.55	MSAMSNATDNAVELK(1)K	2	0.65576	4
Cellular Component	GO:0009534	5	chloroplast thylakoid	1.04705e-63	TRINITY_DN26425_c1_g1_m.8811	73	K	"ATP synthase gamma chain, chloroplastic OS=Nicotiana tabacum OX=4097 GN=ATPC PE=1 SV=1"	ATPC	1	0.000974923	113.7	IDSVK(1)NTQK	2	-2.4179	2
Cellular Component	GO:0009534	5	chloroplast thylakoid	1.04705e-63	TRINITY_DN26425_c1_g1_m.8811	196	K	"ATP synthase gamma chain, chloroplastic OS=Nicotiana tabacum OX=4097 GN=ATPC PE=1 SV=1"	ATPC	1	0.000939509	104.86	RPYIPVDK(1)FFEGGSLPTAK	2	1.2871	2
Cellular Component	GO:0009534	5	chloroplast thylakoid	1.04705e-63	TRINITY_DN25875_c0_g1_m.7995	221	K	"Chlorophyll a-b binding protein 6A, chloroplastic OS=Solanum lycopersicum OX=4081 GN=CAB6A PE=2 SV=1"	CAB6A	1	1.55444e-10	277.18	YPGGAFDPLGYSK(1)DPEK	2	3.7556	4
Cellular Component	GO:0009534	5	chloroplast thylakoid	1.04705e-63	TRINITY_DN25875_c0_g1_m.7995	202	K	"Chlorophyll a-b binding protein 6A, chloroplastic OS=Solanum lycopersicum OX=4081 GN=CAB6A PE=2 SV=1"	CAB6A	1	0.00378933	126.82	SMEK(1)DPEK	2	-3.0591	3
Cellular Component	GO:0009534	5	chloroplast thylakoid	1.04705e-63	TRINITY_DN25875_c0_g1_m.7995	126	K	"Chlorophyll a-b binding protein 6A, chloroplastic OS=Solanum lycopersicum OX=4081 GN=CAB6A PE=2 SV=1"	CAB6A	1	7.70946e-06	138.26	FK(1)ESELIHCR	2	0.17585	2
Cellular Component	GO:0009534	5	chloroplast thylakoid	1.04705e-63	TRINITY_DN31662_c0_g1_m.18779	192	K	"PsbP domain-containing protein 3, chloroplastic OS=Arabidopsis thaliana OX=3702 GN=PPD3 PE=1 SV=2"	PPD3	1	0.000198304	104.49	SWQRPPGVAAK(1)LINCK	2	2.546	1
Cellular Component	GO:0009534	5	chloroplast thylakoid	1.04705e-63	TRINITY_DN29077_c0_g1_m.13469	217	K	"Plastid-lipid-associated protein 6, chloroplastic OS=Arabidopsis thaliana OX=3702 GN=PAP6 PE=1 SV=1"	PAP6	1	0.012531	58.916	FDLIGSSK(1)IK	2	-4.9472	1
Cellular Component	GO:0009534	5	chloroplast thylakoid	1.04705e-63	TRINITY_DN29077_c0_g1_m.13469	90	K	"Plastid-lipid-associated protein 6, chloroplastic OS=Arabidopsis thaliana OX=3702 GN=PAP6 PE=1 SV=1"	PAP6	1	7.20082e-06	141.29	LK(1)LLSAISGVNR	2	-2.0115	1
Cellular Component	GO:0009534	5	chloroplast thylakoid	1.04705e-63	TRINITY_DN29077_c0_g1_m.13469	88	K	"Plastid-lipid-associated protein 6, chloroplastic OS=Arabidopsis thaliana OX=3702 GN=PAP6 PE=1 SV=1"	PAP6	1	0.000538311	113.46	SSGSELVPYLK(1)LK	2	-1.9378	1
Cellular Component	GO:0009534	5	chloroplast thylakoid	1.04705e-63	TRINITY_DN29077_c0_g1_m.13469	224	K	"Plastid-lipid-associated protein 6, chloroplastic OS=Arabidopsis thaliana OX=3702 GN=PAP6 PE=1 SV=1"	PAP6	1	0.013041	69.905	IIFEK(1)TTVK	2	-3.8317	1
Cellular Component	GO:0009534	5	chloroplast thylakoid	1.04705e-63	TRINITY_DN29077_c0_g1_m.13469	117	K	"Plastid-lipid-associated protein 6, chloroplastic OS=Arabidopsis thaliana OX=3702 GN=PAP6 PE=1 SV=1"	PAP6	0.999349	6.0284e-07	101.8	K(0.001)AEAAAK(0.999)DLEDAGGLVDLSSDLDK	3	-2.1073	2
Cellular Component	GO:0009534	5	chloroplast thylakoid	1.04705e-63	TRINITY_DN29497_c0_g1_m.14222	304	K	"Photosynthetic NDH subunit of subcomplex B 2, chloroplastic OS=Arabidopsis thaliana OX=3702 GN=PNSB2 PE=2 SV=1"	PNSB2	1	2.52146e-09	172.09	AIYNTPPSK(1)YETLDQGR	2	4.1003	1
Cellular Component	GO:0009534	5	chloroplast thylakoid	1.04705e-63	TRINITY_DN29497_c0_g1_m.14222	279	K	"Photosynthetic NDH subunit of subcomplex B 2, chloroplastic OS=Arabidopsis thaliana OX=3702 GN=PNSB2 PE=2 SV=1"	PNSB2	1	0.00124972	63.766	KPGVWTEQDVPFTILK(1)HK	3	-4.8149	1
Cellular Component	GO:0009534	5	chloroplast thylakoid	1.04705e-63	TRINITY_DN32420_c0_g1_m.20507	142	K	Protein TIC 100 OS=Arabidopsis thaliana OX=3702 GN=TIC100 PE=1 SV=1	TIC100	1	0.000697187	85.622	LISYK(1)DDEEHGIR	3	-4.2792	1
Cellular Component	GO:0009534	5	chloroplast thylakoid	1.04705e-63	TRINITY_DN28796_c0_g1_m.12944	332	K	"ATP-dependent Clp protease proteolytic subunit 5, chloroplastic OS=Arabidopsis thaliana OX=3702 GN=CLPP5 PE=1 SV=1"	CLPP5	1	8.03656e-08	123.92	INQDTDRDFFMSAK(1)EAK	3	-2.7313	3
Cellular Component	GO:0009534	5	chloroplast thylakoid	1.04705e-63	TRINITY_DN1646_c0_g1_m.1390	34	K	"ATP synthase subunit beta, chloroplastic OS=Morus indica OX=248361 GN=atpB PE=3 SV=1"	atpB	1	4.44637e-05	117.3	MPNIYNALVVK(1)GR	2	-3.1815	2
Cellular Component	GO:0009534	5	chloroplast thylakoid	1.04705e-63	TRINITY_DN1646_c0_g1_m.1390	376	K	"ATP synthase subunit beta, chloroplastic OS=Morus indica OX=248361 GN=atpB PE=3 SV=1"	atpB	1	0.00809279	88.35	VK(1)QTLQR	2	-4.5726	1
Cellular Component	GO:0009534	5	chloroplast thylakoid	1.04705e-63	TRINITY_DN1646_c0_g1_m.1390	151	K	"ATP synthase subunit beta, chloroplastic OS=Morus indica OX=248361 GN=atpB PE=3 SV=1"	atpB	1	0.0143749	48.785	GGK(1)IGLFGGAGVGK	2	-4.646	1
Cellular Component	GO:0009534	5	chloroplast thylakoid	1.04705e-63	TRINITY_DN1646_c0_g1_m.1390	343	K	"ATP synthase subunit beta, chloroplastic OS=Morus indica OX=248361 GN=atpB PE=3 SV=1"	atpB	1	9.08146e-10	132.01	GLAAK(1)GIYPAVDPLDSTSTMLQPR	3	2.029	2
Cellular Component	GO:0009534	5	chloroplast thylakoid	1.04705e-63	TRINITY_DN26427_c0_g1_m.8814	92	K	"Photosystem I reaction center subunit III, chloroplastic OS=Arabidopsis thaliana OX=3702 GN=PSAF PE=1 SV=1"	PSAF	1	0.0215042	97.033	REK(1)QQIK	2	-4.5641	1
Cellular Component	GO:0009534	5	chloroplast thylakoid	1.04705e-63	TRINITY_DN26427_c0_g1_m.8814	185	K	"Photosystem I reaction center subunit III, chloroplastic OS=Arabidopsis thaliana OX=3702 GN=PSAF PE=1 SV=1"	PSAF	0.996358	0.0151412	87.251	GEK(0.996)K(0.004)PTQK	2	-4.2341	1
Cellular Component	GO:0009534	5	chloroplast thylakoid	1.04705e-63	TRINITY_DN35694_c1_g1_m.29602	721	K	"K(+) efflux antiporter 3, chloroplastic OS=Arabidopsis thaliana OX=3702 GN=KEA3 PE=1 SV=2"	KEA3	1	0.00896129	70.598	DSMELQAQDSLGK(1)NDDR	2	2.1678	1
Cellular Component	GO:0009534	5	chloroplast thylakoid	1.04705e-63	TRINITY_DN35694_c1_g1_m.29602	661	K	"K(+) efflux antiporter 3, chloroplastic OS=Arabidopsis thaliana OX=3702 GN=KEA3 PE=1 SV=2"	KEA3	1	0.0268458	58.476	AQDLK(1)HLLDLK	2	-8.3359	1
Cellular Component	GO:0009534	5	chloroplast thylakoid	1.04705e-63	TRINITY_DN34148_c3_g2_m.24996	553	K	"Adenylate kinase 5, chloroplastic OS=Arabidopsis thaliana OX=3702 GN=At5g35170 PE=1 SV=1"	At5g35170	1	0.00962501	56.202	MSYPYQYELYK(1)R	2	2.5429	1
Cellular Component	GO:0009534	5	chloroplast thylakoid	1.04705e-63	TRINITY_DN34148_c3_g2_m.24996	217	K	"Adenylate kinase 5, chloroplastic OS=Arabidopsis thaliana OX=3702 GN=At5g35170 PE=1 SV=1"	At5g35170	1	0.00619353	103.87	RLDPVTGK(1)IYHLK	3	-3.8395	1
Cellular Component	GO:0009534	5	chloroplast thylakoid	1.04705e-63	TRINITY_DN34148_c3_g2_m.24996	165	K	"Adenylate kinase 5, chloroplastic OS=Arabidopsis thaliana OX=3702 GN=At5g35170 PE=1 SV=1"	At5g35170	1	4.93695e-06	123.42	EK(1)GWLLDGYPR	2	-3.8781	1
Cellular Component	GO:0009534	5	chloroplast thylakoid	1.04705e-63	TRINITY_DN34148_c3_g2_m.24996	245	K	"Adenylate kinase 5, chloroplastic OS=Arabidopsis thaliana OX=3702 GN=At5g35170 PE=1 SV=1"	At5g35170	1	0.00111714	169.57	LITRPDDTDEK(1)AK	2	1.035	1
Cellular Component	GO:0009534	5	chloroplast thylakoid	1.04705e-63	TRINITY_DN34148_c3_g2_m.24996	313	K	"Adenylate kinase 5, chloroplastic OS=Arabidopsis thaliana OX=3702 GN=At5g35170 PE=1 SV=1"	At5g35170	1	1.10939e-08	126.63	LENANILNK(1)SSSIQDNWR	2	2.9273	1
Cellular Component	GO:0009534	5	chloroplast thylakoid	1.04705e-63	TRINITY_DN33016_c0_g1_m.21956	188	K	"PsbQ-like protein 3, chloroplastic OS=Arabidopsis thaliana OX=3702 GN=PQL3 PE=2 SV=1"	PQL3	1	8.24659e-05	122.51	LDYAAQNK(1)DASR	2	-3.5276	1
Cellular Component	GO:0009534	5	chloroplast thylakoid	1.04705e-63	TRINITY_DN26433_c0_g1_m.8825	196	K	"Thioredoxin-like protein HCF164, chloroplastic OS=Arabidopsis thaliana OX=3702 GN=HCF164 PE=1 SV=2"	HCF164	1	0.00778877	53.028	ELAPDVYK(1)VEQK	2	-1.525	1
Cellular Component	GO:0009534	5	chloroplast thylakoid	1.04705e-63	TRINITY_DN30353_c0_g1_m.15956	212	K	"Magnesium protoporphyrin IX methyltransferase, chloroplastic OS=Arabidopsis thaliana OX=3702 GN=CHLM PE=1 SV=1"	CHLM	1	0.00208704	92.445	FEVK(1)DLESLDGK	2	-3.072	1
Cellular Component	GO:0009534	5	chloroplast thylakoid	1.04705e-63	TRINITY_DN30353_c0_g1_m.15956	98	K	"Magnesium protoporphyrin IX methyltransferase, chloroplastic OS=Arabidopsis thaliana OX=3702 GN=CHLM PE=1 SV=1"	CHLM	1	1.2203e-07	145.08	LQAEEVGGGDK(1)EVVR	2	-0.99586	1
Cellular Component	GO:0009534	5	chloroplast thylakoid	1.04705e-63	TRINITY_DN16663_c0_g1_m.1453	131	K	Photosystem I P700 chlorophyll a apoprotein A2 OS=Morus indica OX=248361 GN=psaB PE=3 SV=1	psaB	1	1.06684e-06	231.22	WKPSVSWFK(1)NAESR	2	2.7779	7
Cellular Component	GO:0009534	5	chloroplast thylakoid	1.04705e-63	TRINITY_DN16663_c0_g1_m.1453	507	K	Photosystem I P700 chlorophyll a apoprotein A2 OS=Morus indica OX=248361 GN=psaB PE=3 SV=1	psaB	1	0.0105629	86.205	GSK(1)LMPDKK	2	-3.3435	1
Cellular Component	GO:0009534	5	chloroplast thylakoid	1.04705e-63	TRINITY_DN16663_c0_g1_m.1453	264	K	Photosystem I P700 chlorophyll a apoprotein A2 OS=Morus indica OX=248361 GN=psaB PE=3 SV=1	psaB	1	0.000649892	55.866	TNFGIGHSIK(1)NLLEAHIPPGGR	3	-3.436	1
Cellular Component	GO:0009534	5	chloroplast thylakoid	1.04705e-63	TRINITY_DN16663_c0_g1_m.1453	513	K	Photosystem I P700 chlorophyll a apoprotein A2 OS=Morus indica OX=248361 GN=psaB PE=3 SV=1	psaB	0.931416	0.00129941	91.457	LMPDK(0.069)K(0.931)DFGYSFPCDGPGR	3	-1.8896	2
Cellular Component	GO:0009534	5	chloroplast thylakoid	1.04705e-63	TRINITY_DN34581_c0_g2_m.26233	26	K	"Protein CURVATURE THYLAKOID 1C, chloroplastic OS=Arabidopsis thaliana OX=3702 GN=CURT1C PE=1 SV=1"	CURT1C	1	0.0234367	49.16	AFSK(1)LPVSPIK	2	-13.251	1
Cellular Component	GO:0009534	5	chloroplast thylakoid	1.04705e-63	TRINITY_DN33851_c1_g1_m.24191	196	K	"Cell division protein FtsZ homolog 2-2, chloroplastic OS=Arabidopsis thaliana OX=3702 GN=FTSZ2-2 PE=1 SV=1"	FTSZ2-2	1	1.155e-12	236.37	GLGAGGNPEIGMNAAK(1)ESR	2	-0.028488	2
Cellular Component	GO:0009534	5	chloroplast thylakoid	1.04705e-63	TRINITY_DN32117_c0_g1_m.19819	308	K	"Isocitrate dehydrogenase [NADP], chloroplastic/mitochondrial OS=Arabidopsis thaliana OX=3702 GN=At5g14590 PE=1 SV=1"	At5g14590	1	0.000643651	92.445	QK(1)FEEHSIWYEHR	3	-3.3923	1
Cellular Component	GO:0009534	5	chloroplast thylakoid	1.04705e-63	TRINITY_DN32117_c0_g1_m.19819	441	K	"Isocitrate dehydrogenase [NADP], chloroplastic/mitochondrial OS=Arabidopsis thaliana OX=3702 GN=At5g14590 PE=1 SV=1"	At5g14590	1	3.96703e-05	110.58	LEASCIETVETGK(1)MTK	2	4.6243	1
Cellular Component	GO:0009534	5	chloroplast thylakoid	1.04705e-63	TRINITY_DN32117_c0_g1_m.19819	222	K	"Isocitrate dehydrogenase [NADP], chloroplastic/mitochondrial OS=Arabidopsis thaliana OX=3702 GN=At5g14590 PE=1 SV=1"	At5g14590	1	0.00225372	62.271	ATDTIIEGPGK(1)LK	2	-0.78644	1
Cellular Component	GO:0009534	5	chloroplast thylakoid	1.04705e-63	TRINITY_DN28616_c1_g1_m.12605	119	K	"30S ribosomal protein 2, chloroplastic OS=Arabidopsis thaliana OX=3702 GN=PSRP2 PE=2 SV=1"	PSRP2	1	2.32361e-09	104.15	IFEEHGAVEK(1)AEVMYDK	2	2.6862	1
Cellular Component	GO:0009534	5	chloroplast thylakoid	1.04705e-63	TRINITY_DN28616_c1_g1_m.12605	109	K	"30S ribosomal protein 2, chloroplastic OS=Arabidopsis thaliana OX=3702 GN=PSRP2 PE=2 SV=1"	PSRP2	1	0.00101599	122.66	TVTNEELNK(1)IFEEHGAVEK	3	-3.3852	1
Cellular Component	GO:0009534	5	chloroplast thylakoid	1.04705e-63	TRINITY_DN28616_c1_g1_m.12605	214	K	"30S ribosomal protein 2, chloroplastic OS=Arabidopsis thaliana OX=3702 GN=PSRP2 PE=2 SV=1"	PSRP2	1	0.00297502	86.838	NFFSEK(1)GNVLSAK	2	0.83604	1
Cellular Component	GO:0009534	5	chloroplast thylakoid	1.04705e-63	TRINITY_DN28616_c1_g1_m.12605	126	K	"30S ribosomal protein 2, chloroplastic OS=Arabidopsis thaliana OX=3702 GN=PSRP2 PE=2 SV=1"	PSRP2	1	0.00253426	104.39	AEVMYDK(1)YSGR	2	-0.78831	2
Cellular Component	GO:0009534	5	chloroplast thylakoid	1.04705e-63	TRINITY_DN32313_c0_g1_m.20263	310	K	"Peptidyl-prolyl cis-trans isomerase FKBP19, chloroplastic OS=Arabidopsis thaliana OX=3702 GN=FKBP19 PE=1 SV=1"	FKBP19	1	0.0034842	65.173	IIVPPELGYPENDFNK(1)R	2	2.6389	1
Cellular Component	GO:0009534	5	chloroplast thylakoid	1.04705e-63	TRINITY_DN32313_c0_g1_m.20263	216	K	"Peptidyl-prolyl cis-trans isomerase FKBP19, chloroplastic OS=Arabidopsis thaliana OX=3702 GN=FKBP19 PE=1 SV=1"	FKBP19	1	1.48358e-15	254.47	FPDYTETESGLQYK(1)DLR	2	4.1486	1
Cellular Component	GO:0009534	5	chloroplast thylakoid	1.04705e-63	TRINITY_DN32313_c0_g1_m.20263	264	K	"Peptidyl-prolyl cis-trans isomerase FKBP19, chloroplastic OS=Arabidopsis thaliana OX=3702 GN=FKBP19 PE=1 SV=1"	FKBP19	1	0.00435575	88.24	GGSFEGDDK(1)DFFK	2	-3.916	1
Cellular Component	GO:0009534	5	chloroplast thylakoid	1.04705e-63	TRINITY_DN32313_c0_g1_m.20263	255	K	"Peptidyl-prolyl cis-trans isomerase FKBP19, chloroplastic OS=Arabidopsis thaliana OX=3702 GN=FKBP19 PE=1 SV=1"	FKBP19	1	0.00339869	114.93	TK(1)GGSFEGDDKDFFK	3	-3.5754	1
Cellular Component	GO:0009534	5	chloroplast thylakoid	1.04705e-63	TRINITY_DN32313_c0_g1_m.20263	268	K	"Peptidyl-prolyl cis-trans isomerase FKBP19, chloroplastic OS=Arabidopsis thaliana OX=3702 GN=FKBP19 PE=1 SV=1"	FKBP19	1	9.27807e-05	207.12	GGSFEGDDKDFFK(1)FR	2	6.07	1
Cellular Component	GO:0009534	5	chloroplast thylakoid	1.04705e-63	TRINITY_DN33426_c0_g1_m.23052	133	K	"Transketolase, chloroplastic OS=Solanum tuberosum OX=4113 PE=2 SV=1"		1	0.00041773	190.93	YNPK(1)NPYWFNR	2	-1.7524	1
Cellular Component	GO:0009534	5	chloroplast thylakoid	1.04705e-63	TRINITY_DN32821_c1_g1_m.21460	276	K	"Protein ACTIVITY OF BC1 COMPLEX KINASE 7, chloroplastic OS=Arabidopsis thaliana OX=3702 GN=ABC1K7 PE=1 SV=1"	ABC1K7	1	0.00201282	54.261	VLFK(1)EFEDQPIAAASLGQVHR	3	-2.7484	1
Cellular Component	GO:0009534	5	chloroplast thylakoid	1.04705e-63	TRINITY_DN30536_c0_g1_m.16319	252	K	"Aminomethyltransferase, mitochondrial OS=Flaveria pringlei OX=4226 GN=GDCST PE=2 SV=1"	GDCST	1	0.0160809	58.426	AILEK(1)SEGK	2	-7.3727	1
Cellular Component	GO:0009534	5	chloroplast thylakoid	1.04705e-63	TRINITY_DN30536_c0_g1_m.16319	370	K	"Aminomethyltransferase, mitochondrial OS=Flaveria pringlei OX=4226 GN=GDCST PE=2 SV=1"	GDCST	1	0.00916671	87.942	NIAMGYVK(1)SGSHK	2	-1.7402	1
Cellular Component	GO:0009534	5	chloroplast thylakoid	1.04705e-63	TRINITY_DN30536_c0_g1_m.16319	168	K	"Aminomethyltransferase, mitochondrial OS=Flaveria pringlei OX=4226 GN=GDCST PE=2 SV=1"	GDCST	1	1.31317e-05	171.2	AK(1)GGDVSWHIHDER	2	0.45881	2
Cellular Component	GO:0009534	5	chloroplast thylakoid	1.04705e-63	TRINITY_DN30536_c0_g1_m.16319	361	K	"Aminomethyltransferase, mitochondrial OS=Flaveria pringlei OX=4226 GN=GDCST PE=2 SV=1"	GDCST	1	8.18091e-11	275.23	GQNLGEITSGGFSPCLK(1)K	2	3.9795	1
Cellular Component	GO:0009534	5	chloroplast thylakoid	1.04705e-63	TRINITY_DN30536_c0_g1_m.16319	153	K	"Aminomethyltransferase, mitochondrial OS=Flaveria pringlei OX=4226 GN=GDCST PE=2 SV=1"	GDCST	1	0.000417971	193.94	DK(1)DLAHIEEHMK	2	-0.74088	4
Cellular Component	GO:0009534	5	chloroplast thylakoid	1.04705e-63	TRINITY_DN30536_c0_g1_m.16319	163	K	"Aminomethyltransferase, mitochondrial OS=Flaveria pringlei OX=4226 GN=GDCST PE=2 SV=1"	GDCST	1	3.24968e-07	221.63	DLAHIEEHMK(1)AFK	2	1.1679	10
Cellular Component	GO:0009534	5	chloroplast thylakoid	1.04705e-63	TRINITY_DN30536_c0_g1_m.16319	395	K	"Aminomethyltransferase, mitochondrial OS=Flaveria pringlei OX=4226 GN=GDCST PE=2 SV=1"	GDCST	1	2.29551e-06	144.51	AYDGVVTK(1)MPFVPTK	2	-0.42344	1
Cellular Component	GO:0009534	5	chloroplast thylakoid	1.04705e-63	TRINITY_DN30536_c0_g1_m.16319	136	K	"Aminomethyltransferase, mitochondrial OS=Flaveria pringlei OX=4226 GN=GDCST PE=2 SV=1"	GDCST	1	0.0147216	53.028	GGAIDDSVITK(1)VK	2	-1.5877	1
Cellular Component	GO:0009534	5	chloroplast thylakoid	1.04705e-63	TRINITY_DN30536_c0_g1_m.16319	344	K	"Aminomethyltransferase, mitochondrial OS=Flaveria pringlei OX=4226 GN=GDCST PE=2 SV=1"	GDCST	1	9.32057e-28	237.83	SHSEIQDEK(1)GQNLGEITSGGFSPCLK	3	-1.3859	1
Cellular Component	GO:0009534	5	chloroplast thylakoid	1.04705e-63	TRINITY_DN30536_c0_g1_m.16319	256	K	"Aminomethyltransferase, mitochondrial OS=Flaveria pringlei OX=4226 GN=GDCST PE=2 SV=1"	GDCST	1	1.36726e-05	146.27	AILEKSEGK(1)VR	2	-2.0601	1
Cellular Component	GO:0009534	5	chloroplast thylakoid	1.04705e-63	TRINITY_DN33285_c0_g2_m.22673	124	K	"Chaperone protein dnaJ A6, chloroplastic OS=Arabidopsis thaliana OX=3702 GN=DJA6 PE=2 SV=2"	DJA6	0.999996	0.000365785	85.081	SYHPDVNKEPGAEQK(1)FK	3	-3.0525	2
Cellular Component	GO:0009534	5	chloroplast thylakoid	1.04705e-63	TRINITY_DN33285_c0_g2_m.22673	146	K	"Chaperone protein dnaJ A6, chloroplastic OS=Arabidopsis thaliana OX=3702 GN=DJA6 PE=2 SV=2"	DJA6	1	0.0110892	72.922	SLYDK(1)YGEAGIK	2	-2.9373	1
Cellular Component	GO:0009534	5	chloroplast thylakoid	1.04705e-63	TRINITY_DN33285_c0_g2_m.22673	117	K	"Chaperone protein dnaJ A6, chloroplastic OS=Arabidopsis thaliana OX=3702 GN=DJA6 PE=2 SV=2"	DJA6	1	2.56621e-05	226.85	SYHPDVNK(1)EPGAEQK	2	-0.49603	2
Cellular Component	GO:0009534	5	chloroplast thylakoid	1.04705e-63	TRINITY_DN33285_c0_g2_m.22673	140	K	"Chaperone protein dnaJ A6, chloroplastic OS=Arabidopsis thaliana OX=3702 GN=DJA6 PE=2 SV=2"	DJA6	1	9.65168e-05	117.41	EISNAYEVLSDDEK(1)R	2	3.5619	1
Cellular Component	GO:0009534	5	chloroplast thylakoid	1.04705e-63	TRINITY_DN33285_c0_g2_m.22673	126	K	"Chaperone protein dnaJ A6, chloroplastic OS=Arabidopsis thaliana OX=3702 GN=DJA6 PE=2 SV=2"	DJA6	1	1.35263e-08	231.22	FK(1)EISNAYEVLSDDEKR	3	-3.3741	2
Cellular Component	GO:0009534	5	chloroplast thylakoid	1.04705e-63	TRINITY_DN29409_c0_g1_m.14063	354	K	"Protease Do-like 1, chloroplastic OS=Arabidopsis thaliana OX=3702 GN=DEGP1 PE=1 SV=2"	DEGP1	1	0.00286582	132.44	FGK(1)VTRPILGIK	2	-1.6555	1
Cellular Component	GO:0009534	5	chloroplast thylakoid	1.04705e-63	TRINITY_DN26198_c0_g1_m.8486	42	K	"Chlorophyll a-b binding protein 151, chloroplastic OS=Gossypium hirsutum OX=3635 GN=CAB-151 PE=2 SV=2"	CAB-151	1	4.02316e-10	234.93	TVK(1)SAPQSIWYGPDRPK	2	1.3033	2
Cellular Component	GO:0009534	5	chloroplast thylakoid	1.04705e-63	TRINITY_DN28053_c0_g1_m.11579	251	K	"Red chlorophyll catabolite reductase, chloroplastic OS=Arabidopsis thaliana OX=3702 GN=RCCR PE=1 SV=2"	RCCR	1	0.00148402	92.445	EHVHPVAK(1)EVLR	2	0.12847	1
Cellular Component	GO:0009534	5	chloroplast thylakoid	1.04705e-63	TRINITY_DN28053_c0_g1_m.11579	278	K	"Red chlorophyll catabolite reductase, chloroplastic OS=Arabidopsis thaliana OX=3702 GN=RCCR PE=1 SV=2"	RCCR	1	0.00183717	112.93	EVDEGERDYLQK(1)R	2	0.82508	1
Cellular Component	GO:0009534	5	chloroplast thylakoid	1.04705e-63	TRINITY_DN28053_c0_g1_m.11579	66	K	"Red chlorophyll catabolite reductase, chloroplastic OS=Arabidopsis thaliana OX=3702 GN=RCCR PE=1 SV=2"	RCCR	1	0.0030432	72.922	FLDFPYASAPHK(1)K	2	2.9321	1
Cellular Component	GO:0009534	5	chloroplast thylakoid	1.04705e-63	TRINITY_DN28053_c0_g1_m.11579	193	K	"Red chlorophyll catabolite reductase, chloroplastic OS=Arabidopsis thaliana OX=3702 GN=RCCR PE=1 SV=2"	RCCR	1	0.000567583	106.35	TFYEDTK(1)LEAQR	2	0.014308	1
Cellular Component	GO:0009534	5	chloroplast thylakoid	1.04705e-63	TRINITY_DN28053_c0_g1_m.11579	54	K	"Red chlorophyll catabolite reductase, chloroplastic OS=Arabidopsis thaliana OX=3702 GN=RCCR PE=1 SV=2"	RCCR	1	0.00182628	68.548	AK(1)FLDFPYASAPHK	2	3.0646	3
Cellular Component	GO:0009534	5	chloroplast thylakoid	1.04705e-63	TRINITY_DN34788_c2_g1_m.26837	237	K	"Oxygen-evolving enhancer protein 2, chloroplastic OS=Cucumis sativus OX=3659 GN=PSBP PE=2 SV=1"	PSBP	1	1.0053e-05	174.8	LYICK(1)AQAGDK(1)R	2	-1.3383	7
Cellular Component	GO:0009534	5	chloroplast thylakoid	1.04705e-63	TRINITY_DN34788_c2_g1_m.26837	90	K	"Oxygen-evolving enhancer protein 2, chloroplastic OS=Cucumis sativus OX=3659 GN=PSBP PE=2 SV=1"	PSBP	1	7.81019e-08	247.66	PK(1)TNTDFLPYNGDGFK	2	5.7095	2
Cellular Component	GO:0009534	5	chloroplast thylakoid	1.04705e-63	TRINITY_DN34788_c2_g1_m.26837	146	K	"Oxygen-evolving enhancer protein 2, chloroplastic OS=Cucumis sativus OX=3659 GN=PSBP PE=2 SV=1"	PSBP	1	3.45844e-05	214.14	K(1)SITDFGSPEEFLSK	2	-1.2792	1
Cellular Component	GO:0009534	5	chloroplast thylakoid	1.04705e-63	TRINITY_DN34788_c2_g1_m.26837	115	K	"Oxygen-evolving enhancer protein 2, chloroplastic OS=Cucumis sativus OX=3659 GN=PSBP PE=2 SV=1"	PSBP	1	9.77594e-06	260.76	WNPSK(1)EVEYPGQVLR	2	2.2618	2
Cellular Component	GO:0009534	5	chloroplast thylakoid	1.04705e-63	TRINITY_DN34788_c2_g1_m.26837	220	K	"Oxygen-evolving enhancer protein 2, chloroplastic OS=Cucumis sativus OX=3659 GN=PSBP PE=2 SV=1"	PSBP	1	2.16098e-18	330.54	TADGDEGGK(1)HQLITATVK(1)DGK	3	-23.447	7
Cellular Component	GO:0009534	5	chloroplast thylakoid	1.04705e-63	TRINITY_DN34788_c2_g1_m.26837	167	K	"Oxygen-evolving enhancer protein 2, chloroplastic OS=Cucumis sativus OX=3659 GN=PSBP PE=2 SV=1"	PSBP	1	0.00104175	113.46	VDYLLGK(1)QAYFGK	2	1.793	2
Cellular Component	GO:0009534	5	chloroplast thylakoid	1.04705e-63	TRINITY_DN34788_c2_g1_m.26837	243	K	"Oxygen-evolving enhancer protein 2, chloroplastic OS=Cucumis sativus OX=3659 GN=PSBP PE=2 SV=1"	PSBP	1	0.000465749	166.66	LYICK(1)AQAGDK(1)R	2	-1.3383	1
Cellular Component	GO:0009534	5	chloroplast thylakoid	1.04705e-63	TRINITY_DN34788_c2_g1_m.26837	229	K	"Oxygen-evolving enhancer protein 2, chloroplastic OS=Cucumis sativus OX=3659 GN=PSBP PE=2 SV=1"	PSBP	1	7.96212e-19	236.23	TADGDEGGK(1)HQLITATVK(1)DGK	3	-23.447	5
Cellular Component	GO:0009534	5	chloroplast thylakoid	1.04705e-63	TRINITY_DN34788_c2_g1_m.26837	110	K	"Oxygen-evolving enhancer protein 2, chloroplastic OS=Cucumis sativus OX=3659 GN=PSBP PE=2 SV=1"	PSBP	1	4.21722e-06	140.05	LSIPSK(1)WNPSK	2	-1.8483	1
Cellular Component	GO:0009534	5	chloroplast thylakoid	1.04705e-63	TRINITY_DN34788_c2_g1_m.26837	247	K	"Oxygen-evolving enhancer protein 2, chloroplastic OS=Cucumis sativus OX=3659 GN=PSBP PE=2 SV=1"	PSBP	1	0.00875877	105.22	RWFK(1)GAR	2	-5.9588	1
Cellular Component	GO:0009534	5	chloroplast thylakoid	1.04705e-63	TRINITY_DN39635_c0_g1_m.32678	58	K	Photosystem I assembly protein Ycf4 OS=Morus indica OX=248361 GN=ycf4 PE=3 SV=1	ycf4	1	0.015778	59.645	FLMK(1)DIQSIR	2	-5.0127	1
Cellular Component	GO:0009534	5	chloroplast thylakoid	1.04705e-63	TRINITY_DN29933_c0_g1_m.15095	629	K	"ATP-dependent zinc metalloprotease FTSH 2, chloroplastic OS=Arabidopsis thaliana OX=3702 GN=FTSH2 PE=1 SV=1"	FTSH2	1	0.000119426	119.07	LAEDIDAAVK(1)R	2	-4.8593	1
Cellular Component	GO:0009534	5	chloroplast thylakoid	1.04705e-63	TRINITY_DN29933_c0_g1_m.15095	412	K	"ATP-dependent zinc metalloprotease FTSH 2, chloroplastic OS=Arabidopsis thaliana OX=3702 GN=FTSH2 PE=1 SV=1"	FTSH2	1	0.000166269	130.31	TEILK(1)VHAGNK	2	-1.9765	1
Cellular Component	GO:0009534	5	chloroplast thylakoid	1.04705e-63	TRINITY_DN29933_c0_g1_m.15095	619	K	"ATP-dependent zinc metalloprotease FTSH 2, chloroplastic OS=Arabidopsis thaliana OX=3702 GN=FTSH2 PE=1 SV=1"	FTSH2	1	0.0177023	51.829	NSMSEK(1)LAEDIDAAVK	2	2.6173	1
Cellular Component	GO:0009534	5	chloroplast thylakoid	1.04705e-63	TRINITY_DN29933_c0_g1_m.15095	463	K	"ATP-dependent zinc metalloprotease FTSH 2, chloroplastic OS=Arabidopsis thaliana OX=3702 GN=FTSH2 PE=1 SV=1"	FTSH2	1	7.18223e-05	198.33	TAISSK(1)EIDDSIDR	2	2.0155	1
Cellular Component	GO:0009534	5	chloroplast thylakoid	1.04705e-63	TRINITY_DN29933_c0_g1_m.15095	108	K	"ATP-dependent zinc metalloprotease FTSH 2, chloroplastic OS=Arabidopsis thaliana OX=3702 GN=FTSH2 PE=1 SV=1"	FTSH2	1	0.00981637	65.156	FLEYLDK(1)DR	2	-8.7475	1
Cellular Component	GO:0009534	5	chloroplast thylakoid	1.04705e-63	TRINITY_DN29933_c0_g1_m.15095	218	K	"ATP-dependent zinc metalloprotease FTSH 2, chloroplastic OS=Arabidopsis thaliana OX=3702 GN=FTSH2 PE=1 SV=1"	FTSH2	1	0.000127543	48.476	SSGGMGGPGGPGFPLAFGQSK(1)AK	2	2.8094	1
Cellular Component	GO:0009534	5	chloroplast thylakoid	1.04705e-63	TRINITY_DN29933_c0_g1_m.15095	485	K	"ATP-dependent zinc metalloprotease FTSH 2, chloroplastic OS=Arabidopsis thaliana OX=3702 GN=FTSH2 PE=1 SV=1"	FTSH2	1	5.6188e-05	101.64	IVAGMEGTVMTDGK(1)SK	2	-0.57243	2
Cellular Component	GO:0009534	5	chloroplast thylakoid	1.04705e-63	TRINITY_DN32535_c1_g3_m.20769	347	K	Dynamin-related protein 5A OS=Glycine max OX=3847 PE=2 SV=1		1	8.6985e-05	67.927	IFDSIYK(1)EHLDGVRPGGDK	3	-2.6303	1
Cellular Component	GO:0009534	5	chloroplast thylakoid	1.04705e-63	TRINITY_DN32535_c1_g3_m.20769	78	K	Dynamin-related protein 5A OS=Glycine max OX=3847 PE=2 SV=1		1	0.0159538	61.577	RPLVLQLHK(1)ISEGSR	3	-3.5291	1
Cellular Component	GO:0009534	5	chloroplast thylakoid	1.04705e-63	TRINITY_DN30234_c0_g1_m.15725	84	K	"Pyridoxal reductase, chloroplastic OS=Arabidopsis thaliana OX=3702 GN=PLR1 PE=1 SV=1"	PLR1	1	0.00304182	69.716	FIK(1)EYQGQR	2	-3.8576	1
Cellular Component	GO:0009534	5	chloroplast thylakoid	1.04705e-63	TRINITY_DN32420_c0_g1_m.20508	392	K	Protein TIC 100 OS=Arabidopsis thaliana OX=3702 GN=TIC100 PE=1 SV=1	TIC100	1	0.00876812	81.32	YAGQWK(1)HGR	2	-2.4604	1
Cellular Component	GO:0009534	5	chloroplast thylakoid	1.04705e-63	TRINITY_DN28902_c0_g1_m.13140	92	K	"Protein disulfide isomerase pTAC5, chloroplastic OS=Arabidopsis thaliana OX=3702 GN=PTAC5 PE=1 SV=1"	PTAC5	1	0.00311316	79.059	ESATK(1)CLVCR	2	-2.9383	1
Cellular Component	GO:0009534	5	chloroplast thylakoid	1.04705e-63	TRINITY_DN28902_c0_g1_m.13140	43	K	"Protein disulfide isomerase pTAC5, chloroplastic OS=Arabidopsis thaliana OX=3702 GN=PTAC5 PE=1 SV=1"	PTAC5	1	0.0103178	57.042	TVVK(1)DDGVTGAEVSK	2	-2.7599	1
Cellular Component	GO:0009534	5	chloroplast thylakoid	1.04705e-63	TRINITY_DN28902_c0_g1_m.13140	54	K	"Protein disulfide isomerase pTAC5, chloroplastic OS=Arabidopsis thaliana OX=3702 GN=PTAC5 PE=1 SV=1"	PTAC5	1	5.48075e-06	142.71	DDGVTGAEVSK(1)HR	2	-1.6115	1
Cellular Component	GO:0009534	5	chloroplast thylakoid	1.04705e-63	TRINITY_DN31185_c0_g1_m.17735	92	K	"Protoporphyrinogen oxidase 1, chloroplastic OS=Arabidopsis thaliana OX=3702 GN=PPOX1 PE=1 SV=1"	PPOX1	1	0.000291642	105.08	HTGLAPK(1)LLVTEAGPR	2	0.85705	1
Cellular Component	GO:0009534	5	chloroplast thylakoid	1.04705e-63	TRINITY_DN31185_c0_g1_m.17735	279	K	"Protoporphyrinogen oxidase 1, chloroplastic OS=Arabidopsis thaliana OX=3702 GN=PPOX1 PE=1 SV=1"	PPOX1	0.978519	0.0237241	75.474	LPK(0.021)PK(0.979)GQTVGSFR	3	-4.7216	1
Cellular Component	GO:0009534	5	chloroplast thylakoid	1.04705e-63	TRINITY_DN31185_c0_g1_m.17735	316	K	"Protoporphyrinogen oxidase 1, chloroplastic OS=Arabidopsis thaliana OX=3702 GN=PPOX1 PE=1 SV=1"	PPOX1	1	0.00310132	64.906	LSSISK(1)LDYGQYK	2	0.30195	1
Cellular Component	GO:0009534	5	chloroplast thylakoid	1.04705e-63	TRINITY_DN29329_c0_g1_m.13924	423	K	"Protease Do-like 8, chloroplastic OS=Arabidopsis thaliana OX=3702 GN=DEGP8 PE=1 SV=1"	DEGP8	1	0.0301423	60.709	NK(1)AELYK	2	-3.6495	1
Cellular Component	GO:0009534	5	chloroplast thylakoid	1.04705e-63	TRINITY_DN28134_c0_g4_m.11714	134	K	"Thylakoid lumenal 15 kDa protein 1, chloroplastic OS=Arabidopsis thaliana OX=3702 GN=At2g44920 PE=1 SV=2"	At2g44920	1	6.28111e-13	248.24	EYLCK(1)VADGVNPTTGNATR	2	4.4843	2
Cellular Component	GO:0009534	5	chloroplast thylakoid	1.04705e-63	TRINITY_DN28134_c0_g4_m.11714	31	K	"Thylakoid lumenal 15 kDa protein 1, chloroplastic OS=Arabidopsis thaliana OX=3702 GN=At2g44920 PE=1 SV=2"	At2g44920	1	0.000300302	129.69	GQDLTGK(1)DFSGK	2	-2.8821	1
Cellular Component	GO:0009534	5	chloroplast thylakoid	1.04705e-63	TRINITY_DN28134_c0_g4_m.11714	44	K	"Thylakoid lumenal 15 kDa protein 1, chloroplastic OS=Arabidopsis thaliana OX=3702 GN=At2g44920 PE=1 SV=2"	At2g44920	1	0.000433634	205.77	QDFK(1)TSILR	2	-4.1967	1
Cellular Component	GO:0009534	5	chloroplast thylakoid	1.04705e-63	TRINITY_DN23612_c0_g1_m.5296	90	K	"NAD(P)H-quinone oxidoreductase subunit O, chloroplastic OS=Arabidopsis thaliana OX=3702 GN=ndhO PE=2 SV=1"	ndhO	0.966414	1.53405e-07	85.421	VDK(0.034)EK(0.966)YLNSVNYLSVGHPPYYK	3	0.39114	1
Cellular Component	GO:0009534	5	chloroplast thylakoid	1.04705e-63	TRINITY_DN23612_c0_g1_m.5296	79	K	"NAD(P)H-quinone oxidoreductase subunit O, chloroplastic OS=Arabidopsis thaliana OX=3702 GN=ndhO PE=2 SV=1"	ndhO	1	0.0056806	106.93	KPVYSMK(1)K	2	-2.3581	1
Cellular Component	GO:0009534	5	chloroplast thylakoid	1.04705e-63	TRINITY_DN23902_c0_g1_m.5580	77	K	"Phospholipid hydroperoxide glutathione peroxidase 1, chloroplastic OS=Arabidopsis thaliana OX=3702 GN=GPX1 PE=2 SV=2"	GPX1	1	0.00106166	96.946	AATEK(1)SLYDFTVK	2	-4.1949	1
Cellular Component	GO:0009534	5	chloroplast thylakoid	1.04705e-63	TRINITY_DN23902_c0_g1_m.5580	85	K	"Phospholipid hydroperoxide glutathione peroxidase 1, chloroplastic OS=Arabidopsis thaliana OX=3702 GN=GPX1 PE=2 SV=2"	GPX1	1	0.000315195	177.47	SLYDFTVK(1)DIDGK	2	-1.0812	1
Cellular Component	GO:0009534	5	chloroplast thylakoid	1.04705e-63	TRINITY_DN23902_c0_g1_m.5580	228	K	"Phospholipid hydroperoxide glutathione peroxidase 1, chloroplastic OS=Arabidopsis thaliana OX=3702 GN=GPX1 PE=2 SV=2"	GPX1	1	6.72001e-08	191.95	YAPTTSPFQIEK(1)DIQK	2	3.2488	1
Cellular Component	GO:0009534	5	chloroplast thylakoid	1.04705e-63	TRINITY_DN27729_c0_g1_m.10980	204	K	"50S ribosomal protein L4, chloroplastic OS=Nicotiana tabacum OX=4097 GN=RPL4 PE=2 SV=1"	RPL4	1	0.0417345	56.202	RWGIDPK(1)EK	2	-3.3498	1
Cellular Component	GO:0009534	5	chloroplast thylakoid	1.04705e-63	TRINITY_DN28104_c0_g1_m.11658	264	K	"Photosystem I assembly factor PSA3, chloroplastic OS=Arabidopsis thaliana OX=3702 GN=PSA3 PE=1 SV=1"	PSA3	1	2.47167e-05	132.93	AEK(1)IAQGGNVNVPEPK	2	0.94333	1
Cellular Component	GO:0009534	5	chloroplast thylakoid	1.04705e-63	TRINITY_DN28104_c0_g1_m.11658	277	K	"Photosystem I assembly factor PSA3, chloroplastic OS=Arabidopsis thaliana OX=3702 GN=PSA3 PE=1 SV=1"	PSA3	1	3.26451e-08	146.58	IAQGGNVNVPEPK(1)ALSK	2	2.4516	1
Cellular Component	GO:0009534	5	chloroplast thylakoid	1.04705e-63	TRINITY_DN28914_c0_g1_m.13161	169	K	"Inner membrane protein PPF-1, chloroplastic OS=Pisum sativum OX=3888 GN=PPF-1 PE=2 SV=2"	PPF-1	1	0.0338648	60.709	YK(1)GNQER	2	-2.7948	1
Cellular Component	GO:0009534	5	chloroplast thylakoid	1.04705e-63	TRINITY_DN28914_c0_g1_m.13161	160	K	"Inner membrane protein PPF-1, chloroplastic OS=Pisum sativum OX=3888 GN=PPF-1 PE=2 SV=2"	PPF-1	1	3.00437e-08	191.95	QQVESTLAMQSLQPK(1)IK	2	1.1307	2
Cellular Component	GO:0009534	5	chloroplast thylakoid	1.04705e-63	TRINITY_DN29545_c0_g1_m.14323	93	K	"Peptidyl-prolyl cis-trans isomerase FKBP16-4, chloroplastic OS=Arabidopsis thaliana OX=3702 GN=FKBP16-4 PE=1 SV=1"	FKBP16-4	1	0.00706461	70.806	GAK(1)IPESEYTTLPNGLK	2	2.4032	1
Cellular Component	GO:0009534	5	chloroplast thylakoid	1.04705e-63	TRINITY_DN29607_c0_g1_m.14450	127	K	"L-ascorbate peroxidase T, chloroplastic OS=Arabidopsis thaliana OX=3702 GN=APXT PE=2 SV=2"	APXT	1	7.34739e-09	124.62	GFSAASAPK(1)CAASDPEQLK	2	2.9858	2
Cellular Component	GO:0009534	5	chloroplast thylakoid	1.04705e-63	TRINITY_DN29607_c0_g1_m.14450	392	K	"L-ascorbate peroxidase T, chloroplastic OS=Arabidopsis thaliana OX=3702 GN=APXT PE=2 SV=2"	APXT	1	1.23164e-05	97.59	LSNLGAK(1)FDPPEGIVIDDGAPKPAPEK	3	4.0682	1
Cellular Component	GO:0009534	5	chloroplast thylakoid	1.04705e-63	TRINITY_DN29607_c0_g1_m.14450	312	K	"L-ascorbate peroxidase T, chloroplastic OS=Arabidopsis thaliana OX=3702 GN=APXT PE=2 SV=2"	APXT	1	0.00456485	52.662	YTK(1)DGPGAPGGESWTVQWLK	2	0.91453	1
Cellular Component	GO:0009534	5	chloroplast thylakoid	1.04705e-63	TRINITY_DN29607_c0_g1_m.14450	309	K	"L-ascorbate peroxidase T, chloroplastic OS=Arabidopsis thaliana OX=3702 GN=APXT PE=2 SV=2"	APXT	1	0.000462256	138	SGWGKPETK(1)YTK	2	-0.47622	1
Cellular Component	GO:0009534	5	chloroplast thylakoid	1.04705e-63	TRINITY_DN29607_c0_g1_m.14450	282	K	"L-ascorbate peroxidase T, chloroplastic OS=Arabidopsis thaliana OX=3702 GN=APXT PE=2 SV=2"	APXT	1	6.54308e-09	200.9	MGLNDK(1)EIVALSGAHTLGR	3	-4.5643	2
Cellular Component	GO:0009534	5	chloroplast thylakoid	1.04705e-63	TRINITY_DN29607_c0_g1_m.14450	336	K	"L-ascorbate peroxidase T, chloroplastic OS=Arabidopsis thaliana OX=3702 GN=APXT PE=2 SV=2"	APXT	1	0.00196844	92.732	FDNSYFK(1)DIK	2	-1.6468	1
Cellular Component	GO:0009534	5	chloroplast thylakoid	1.04705e-63	TRINITY_DN29607_c0_g1_m.14450	377	K	"L-ascorbate peroxidase T, chloroplastic OS=Arabidopsis thaliana OX=3702 GN=APXT PE=2 SV=2"	APXT	1	3.83147e-13	260.78	YAEDQEAFFK(1)DYAEAHAK	2	2.3198	2
Cellular Component	GO:0009534	5	chloroplast thylakoid	1.04705e-63	TRINITY_DN31182_c0_g1_m.17728	358	K	"Phosphoserine aminotransferase 1, chloroplastic OS=Arabidopsis thaliana OX=3702 GN=PSAT1 PE=1 SV=1"	PSAT1	1	0.00956855	65.156	HK(1)ADLLYK	2	-4.1186	1
Cellular Component	GO:0009534	5	chloroplast thylakoid	1.04705e-63	TRINITY_DN29513_c1_g1_m.14253	234	K	"20 kDa chaperonin, chloroplastic OS=Arabidopsis thaliana OX=3702 GN=CPN20 PE=1 SV=2"	CPN20	1	0.0217584	41.025	YAGNDFK(1)GK	2	2.163	1
Cellular Component	GO:0009534	5	chloroplast thylakoid	1.04705e-63	TRINITY_DN29513_c1_g1_m.14253	64	K	"20 kDa chaperonin, chloroplastic OS=Arabidopsis thaliana OX=3702 GN=CPN20 PE=1 SV=2"	CPN20	1	0.000115811	162.59	YTSIK(1)PLGDR	2	-3.8337	1
Cellular Component	GO:0009534	5	chloroplast thylakoid	1.04705e-63	TRINITY_DN29513_c1_g1_m.14253	178	K	"20 kDa chaperonin, chloroplastic OS=Arabidopsis thaliana OX=3702 GN=CPN20 PE=1 SV=2"	CPN20	1	1.82747e-12	260.14	VAQAEEK(1)TAGGLLLTEASK	2	4.7999	2
Cellular Component	GO:0009534	5	chloroplast thylakoid	1.04705e-63	TRINITY_DN29513_c1_g1_m.14253	80	K	"20 kDa chaperonin, chloroplastic OS=Arabidopsis thaliana OX=3702 GN=CPN20 PE=1 SV=2"	CPN20	1	3.5864e-27	112.38	STEEK(1)SEGGILLPTTAQTK	2	2.741	3
Cellular Component	GO:0009534	5	chloroplast thylakoid	1.04705e-63	TRINITY_DN29513_c1_g1_m.14253	113	K	"20 kDa chaperonin, chloroplastic OS=Arabidopsis thaliana OX=3702 GN=CPN20 PE=1 SV=2"	CPN20	1	0.0426931	54.436	SK(1)VDISVK	2	-4.4999	1
Cellular Component	GO:0009534	5	chloroplast thylakoid	1.04705e-63	TRINITY_DN29191_c0_g1_m.13675	118	K	"Photosynthetic NDH subunit of lumenal location 1, chloroplastic OS=Arabidopsis thaliana OX=3702 GN=PNSL1 PE=1 SV=2"	PNSL1	1	0.00128119	150.17	AHDSAFK(1)DR	2	31.597	2
Cellular Component	GO:0009534	5	chloroplast thylakoid	1.04705e-63	TRINITY_DN26699_c0_g1_m.9242	217	K	"Chlorophyll a-b binding protein 7, chloroplastic OS=Solanum lycopersicum OX=4081 GN=CAB7 PE=3 SV=1"	CAB7	1	0.0175135	56.014	TK(1)EIK(1)NGR	2	29.696	1
Cellular Component	GO:0009534	5	chloroplast thylakoid	1.04705e-63	TRINITY_DN26699_c0_g1_m.9242	220	K	"Chlorophyll a-b binding protein 7, chloroplastic OS=Solanum lycopersicum OX=4081 GN=CAB7 PE=3 SV=1"	CAB7	1	0.0175135	56.014	TK(1)EIK(1)NGR	2	29.696	1
Cellular Component	GO:0009534	5	chloroplast thylakoid	1.04705e-63	TRINITY_DN30759_c0_g1_m.16796	128	K	"Protease Do-like 2, chloroplastic OS=Arabidopsis thaliana OX=3702 GN=DEGP2 PE=1 SV=2"	DEGP2	1	0.0160949	69.915	ESAFDSK(1)EQK	2	-1.7869	1
Cellular Component	GO:0009534	5	chloroplast thylakoid	1.04705e-63	TRINITY_DN20982_c0_g1_m.3185	124	K	"Thioredoxin M4, chloroplastic OS=Arabidopsis thaliana OX=3702 GN=At3g15360 PE=2 SV=2"	At3g15360	1	1.29604e-09	126.21	MIHPIVDDLAK(1)QYVGK	2	4.5431	1
Cellular Component	GO:0009534	5	chloroplast thylakoid	1.04705e-63	TRINITY_DN20982_c0_g1_m.3185	159	K	"Thioredoxin M4, chloroplastic OS=Arabidopsis thaliana OX=3702 GN=At3g15360 PE=2 SV=2"	At3g15360	1	0.000107327	115.41	SIPTVIMFK(1)GGEK	2	-1.0576	1
Cellular Component	GO:0009534	5	chloroplast thylakoid	1.04705e-63	TRINITY_DN20982_c0_g1_m.3185	173	K	"Thioredoxin M4, chloroplastic OS=Arabidopsis thaliana OX=3702 GN=At3g15360 PE=2 SV=2"	At3g15360	1	7.81588e-06	144.16	DAIIGAVPK(1)STLTTSIEK	2	5.2496	1
Cellular Component	GO:0009534	5	chloroplast thylakoid	1.04705e-63	TRINITY_DN20982_c0_g1_m.3185	134	K	"Thioredoxin M4, chloroplastic OS=Arabidopsis thaliana OX=3702 GN=At3g15360 PE=2 SV=2"	At3g15360	1	1.07537e-20	314.58	FYK(1)VNTDDSPTIATQYGIR	2	3.607	1
Cellular Component	GO:0009534	5	chloroplast thylakoid	1.04705e-63	TRINITY_DN26908_c0_g1_m.9579	81	K	"NAD(P)H-quinone oxidoreductase subunit M, chloroplastic OS=Vitis vinifera OX=29760 GN=ndhM PE=2 SV=1"	ndhM	1	0.0273086	56.202	PVEPQVNVK(1)SK	2	-3.8269	1
Cellular Component	GO:0009534	5	chloroplast thylakoid	1.04705e-63	TRINITY_DN26908_c0_g1_m.9579	185	K	"NAD(P)H-quinone oxidoreductase subunit M, chloroplastic OS=Vitis vinifera OX=29760 GN=ndhM PE=2 SV=1"	ndhM	1	0.0120066	71.066	LLYDGEIK(1)YNMNAR	2	-3.5481	1
Cellular Component	GO:0009534	5	chloroplast thylakoid	1.04705e-63	TRINITY_DN27837_c0_g1_m.11191	103	K	"Photosystem II repair protein PSB27-H1, chloroplastic OS=Arabidopsis thaliana OX=3702 GN=PSB27-1 PE=1 SV=1"	PSB27-1	1	0.000157025	141.93	DTAEMINK(1)VR	2	-1.9104	2
Cellular Component	GO:0009534	5	chloroplast thylakoid	1.04705e-63	TRINITY_DN27837_c0_g1_m.11191	134	K	"Photosystem II repair protein PSB27-H1, chloroplastic OS=Arabidopsis thaliana OX=3702 GN=PSB27-1 PE=1 SV=1"	PSB27-1	1	0.000133742	123.5	ETSNSWVAK(1)YR	2	-3.4657	1
Cellular Component	GO:0009534	5	chloroplast thylakoid	1.04705e-63	TRINITY_DN27837_c0_g1_m.11191	187	K	"Photosystem II repair protein PSB27-H1, chloroplastic OS=Arabidopsis thaliana OX=3702 GN=PSB27-1 PE=1 SV=1"	PSB27-1	1	5.89838e-05	200.06	ILEEMDTAEK(1)ALIR	2	2.7766	2
Cellular Component	GO:0009534	5	chloroplast thylakoid	1.04705e-63	TRINITY_DN29423_c0_g1_m.14093	170	K	"PsbP domain-containing protein 5, chloroplastic OS=Arabidopsis thaliana OX=3702 GN=PPD5 PE=1 SV=3"	PPD5	1	0.0285464	53.878	DK(1)STWTAK	2	-3.6661	1
Cellular Component	GO:0009534	5	chloroplast thylakoid	1.04705e-63	TRINITY_DN27054_c0_g1_m.9821	174	K	"Photosynthetic NDH subunit of lumenal location 3, chloroplastic OS=Arabidopsis thaliana OX=3702 GN=PNSL3 PE=1 SV=1"	PNSL3	1	0.00167357	117.45	LK(1)STFMYYDFDK	2	-0.72496	1
Cellular Component	GO:0009534	5	chloroplast thylakoid	1.04705e-63	TRINITY_DN27054_c0_g1_m.9821	210	K	"Photosynthetic NDH subunit of lumenal location 3, chloroplastic OS=Arabidopsis thaliana OX=3702 GN=PNSL3 PE=1 SV=1"	PNSL3	1	0.000525682	181.87	LFDNFEK(1)LDGATK	2	-2.4519	1
Cellular Component	GO:0009534	5	chloroplast thylakoid	1.04705e-63	TRINITY_DN27054_c0_g1_m.9821	228	K	"Photosynthetic NDH subunit of lumenal location 3, chloroplastic OS=Arabidopsis thaliana OX=3702 GN=PNSL3 PE=1 SV=1"	PNSL3	1	4.56616e-06	144.27	NLPQTESFYK(1)DTK	2	2.2141	1
Cellular Component	GO:0009534	5	chloroplast thylakoid	1.04705e-63	TRINITY_DN27054_c0_g1_m.9821	194	K	"Photosynthetic NDH subunit of lumenal location 3, chloroplastic OS=Arabidopsis thaliana OX=3702 GN=PNSL3 PE=1 SV=1"	PNSL3	1	3.63169e-13	264.08	VITAAAIDEK(1)QPLTDLANR	2	1.0704	1
Cellular Component	GO:0009534	5	chloroplast thylakoid	1.04705e-63	TRINITY_DN27054_c0_g1_m.9821	169	K	"Photosynthetic NDH subunit of lumenal location 3, chloroplastic OS=Arabidopsis thaliana OX=3702 GN=PNSL3 PE=1 SV=1"	PNSL3	1	0.00410602	233.14	KDTLNYVQK(1)YLR	2	-0.29021	1
Cellular Component	GO:0009534	5	chloroplast thylakoid	1.04705e-63	TRINITY_DN32779_c0_g1_m.21350	517	K	"ATP-dependent zinc metalloprotease FTSH 10, mitochondrial OS=Arabidopsis thaliana OX=3702 GN=FTSH10 PE=1 SV=1"	FTSH10	1	0.00224002	46.358	IK(1)LDHEPSYYSQR	3	-3.673	1
Cellular Component	GO:0009534	5	chloroplast thylakoid	1.04705e-63	TRINITY_DN32779_c0_g1_m.21350	329	K	"ATP-dependent zinc metalloprotease FTSH 10, mitochondrial OS=Arabidopsis thaliana OX=3702 GN=FTSH10 PE=1 SV=1"	FTSH10	1	0.00560696	86.243	VYFK(1)DVAGCDEAK	2	1.982	1
Cellular Component	GO:0009534	5	chloroplast thylakoid	1.04705e-63	TRINITY_DN30248_c1_g1_m.15749	69	K	"PGR5-like protein 1A, chloroplastic OS=Arabidopsis thaliana OX=3702 GN=PGRL1A PE=1 SV=1"	PGRL1A	1	3.1029e-11	233.43	ATADQEGK(1)VEGDEVVDGK	2	1.1358	1
Cellular Component	GO:0009534	5	chloroplast thylakoid	1.04705e-63	TRINITY_DN30248_c1_g1_m.15749	301	K	"PGR5-like protein 1A, chloroplastic OS=Arabidopsis thaliana OX=3702 GN=PGRL1A PE=1 SV=1"	PGRL1A	1	1.96837e-09	187.49	VK(1)CSNCATEMVYDSNTR	2	-0.91705	2
Cellular Component	GO:0009534	5	chloroplast thylakoid	1.04705e-63	TRINITY_DN28542_c0_g1_m.12475	81	K	"Rhodanese-like domain-containing protein 14, chloroplastic OS=Arabidopsis thaliana OX=3702 GN=At4g27700 PE=2 SV=1"	At4g27700	1	6.86091e-05	144.47	RPAEEDWK(1)IK	2	0.033668	1
Cellular Component	GO:0009534	5	chloroplast thylakoid	1.04705e-63	TRINITY_DN28542_c0_g1_m.12475	98	K	"Rhodanese-like domain-containing protein 14, chloroplastic OS=Arabidopsis thaliana OX=3702 GN=At4g27700 PE=2 SV=1"	At4g27700	1	0.0160265	81.642	SVDAK(1)EALR	2	-6.188	1
Cellular Component	GO:0009534	5	chloroplast thylakoid	1.04705e-63	TRINITY_DN28542_c0_g1_m.12475	179	K	"Rhodanese-like domain-containing protein 14, chloroplastic OS=Arabidopsis thaliana OX=3702 GN=At4g27700 PE=2 SV=1"	At4g27700	0.999916	6.1626e-06	45.458	DAK(1)IIVACATGGTMKPTQNLPEGQQSR	3	1.7567	2
Cellular Component	GO:0009534	5	chloroplast thylakoid	1.04705e-63	TRINITY_DN28542_c0_g1_m.12475	73	K	"Rhodanese-like domain-containing protein 14, chloroplastic OS=Arabidopsis thaliana OX=3702 GN=At4g27700 PE=2 SV=1"	At4g27700	1	0.00198514	114.39	QEK(1)RPAEEDWK	2	-2.2633	1
Cellular Component	GO:0009534	5	chloroplast thylakoid	1.04705e-63	TRINITY_DN28542_c0_g1_m.12475	105	K	"Rhodanese-like domain-containing protein 14, chloroplastic OS=Arabidopsis thaliana OX=3702 GN=At4g27700 PE=2 SV=1"	At4g27700	1	0.000172626	76.009	LQK(1)ENNFVILDVRPEAEYK	3	-2.8506	1
Cellular Component	GO:0009534	5	chloroplast thylakoid	1.04705e-63	TRINITY_DN27516_c0_g1_m.10616	151	K	"Photosynthetic NDH subunit of lumenal location 4, chloroplastic OS=Arabidopsis thaliana OX=3702 GN=PNSL4 PE=1 SV=1"	PNSL4	1	0.0342607	58.687	IGVGK(1)ILR	2	-6.8387	1
Cellular Component	GO:0009534	5	chloroplast thylakoid	1.04705e-63	TRINITY_DN23701_c0_g1_m.5379	147	K	"Polyphenol oxidase, chloroplastic OS=Malus domestica OX=3750 PE=2 SV=1"		1	0.0108462	75.915	AYIAK(1)YNR	2	-4.1331	1
Cellular Component	GO:0009534	5	chloroplast thylakoid	1.04705e-63	TRINITY_DN23701_c0_g1_m.5379	512	K	"Polyphenol oxidase, chloroplastic OS=Malus domestica OX=3750 PE=2 SV=1"		1	0.000633944	53.782	NNPVK(1)FDVYVNDEDEEAPSRPDK	3	-1.6812	1
Cellular Component	GO:0009534	5	chloroplast thylakoid	1.04705e-63	TRINITY_DN23701_c0_g1_m.5379	374	K	"Polyphenol oxidase, chloroplastic OS=Malus domestica OX=3750 PE=2 SV=1"		1	0.0043335	76.572	MWSVWK(1)TLGGK	2	-8.1039	1
Cellular Component	GO:0009534	5	chloroplast thylakoid	1.04705e-63	TRINITY_DN23701_c0_g1_m.5379	543	K	"Polyphenol oxidase, chloroplastic OS=Malus domestica OX=3750 PE=2 SV=1"		1	0.000175095	168.69	SEFAGSFVNVPHK(1)R	2	2.8543	1
Cellular Component	GO:0009534	5	chloroplast thylakoid	1.04705e-63	TRINITY_DN29432_c0_g1_m.14106	32	K	"Peptidyl-prolyl cis-trans isomerase CYP38, chloroplastic OS=Arabidopsis thaliana OX=3702 GN=CYP38 PE=1 SV=1"	CYP38	1	0.00176667	101.48	VK(1)DNPNLEECVFR	2	-2.5498	1
Cellular Component	GO:0009534	5	chloroplast thylakoid	1.04705e-63	TRINITY_DN35667_c0_g1_m.29519	387	K	"Glycine dehydrogenase (decarboxylating), mitochondrial OS=Solanum tuberosum OX=4113 GN=GDCSP PE=2 SV=1"	GDCSP	1	1.03822e-05	89.923	FGVPMGYGGPHAAFLATSQEYK(1)R	3	-2.4965	1
Cellular Component	GO:0009534	5	chloroplast thylakoid	1.04705e-63	TRINITY_DN35667_c0_g1_m.29519	920	K	"Glycine dehydrogenase (decarboxylating), mitochondrial OS=Solanum tuberosum OX=4113 GN=GDCSP PE=2 SV=1"	GDCSP	1	2.67781e-06	236.34	GFK(1)NTAGIEPEDVAK	2	2.3151	2
Cellular Component	GO:0009534	5	chloroplast thylakoid	1.04705e-63	TRINITY_DN35667_c0_g1_m.29519	165	K	"Glycine dehydrogenase (decarboxylating), mitochondrial OS=Solanum tuberosum OX=4113 GN=GDCSP PE=2 SV=1"	GDCSP	1	3.19321e-14	201.65	FDAGLTESQMVDHMK(1)DLASK	3	-2.4099	3
Cellular Component	GO:0009534	5	chloroplast thylakoid	1.04705e-63	TRINITY_DN35667_c0_g1_m.29519	469	K	"Glycine dehydrogenase (decarboxylating), mitochondrial OS=Solanum tuberosum OX=4113 GN=GDCSP PE=2 SV=1"	GDCSP	1	2.05466e-05	126.82	VHGLAGVFALGLK(1)K	2	-3.3953	1
Cellular Component	GO:0009534	5	chloroplast thylakoid	1.04705e-63	TRINITY_DN35667_c0_g1_m.29519	586	K	"Glycine dehydrogenase (decarboxylating), mitochondrial OS=Solanum tuberosum OX=4113 GN=GDCSP PE=2 SV=1"	GDCSP	1	0.00343415	193.96	YIHK(1)LQSK	2	-3.7024	1
Cellular Component	GO:0009534	5	chloroplast thylakoid	1.04705e-63	TRINITY_DN35667_c0_g1_m.29519	932	K	"Glycine dehydrogenase (decarboxylating), mitochondrial OS=Solanum tuberosum OX=4113 GN=GDCSP PE=2 SV=1"	GDCSP	1	0.00148534	199.59	NTAGIEPEDVAK(1)R	2	1.591	1
Cellular Component	GO:0009534	5	chloroplast thylakoid	1.04705e-63	TRINITY_DN35667_c0_g1_m.29519	891	K	"Glycine dehydrogenase (decarboxylating), mitochondrial OS=Solanum tuberosum OX=4113 GN=GDCSP PE=2 SV=1"	GDCSP	1	4.248e-06	150.24	IAILNANYMAK(1)R	2	-3.8286	1
Cellular Component	GO:0009534	5	chloroplast thylakoid	1.04705e-63	TRINITY_DN35667_c0_g1_m.29519	532	K	"Glycine dehydrogenase (decarboxylating), mitochondrial OS=Solanum tuberosum OX=4113 GN=GDCSP PE=2 SV=1"	GDCSP	1	0.0050415	56.378	LFK(1)VFASGK	2	-5.4274	1
Cellular Component	GO:0009534	5	chloroplast thylakoid	1.04705e-63	TRINITY_DN35667_c0_g1_m.29519	880	K	"Glycine dehydrogenase (decarboxylating), mitochondrial OS=Solanum tuberosum OX=4113 GN=GDCSP PE=2 SV=1"	GDCSP	1	4.32814e-12	162.23	GLTDASK(1)IAILNANYMAK	2	2.4938	1
Cellular Component	GO:0009534	5	chloroplast thylakoid	1.04705e-63	TRINITY_DN35667_c0_g1_m.29519	147	K	"Glycine dehydrogenase (decarboxylating), mitochondrial OS=Solanum tuberosum OX=4113 GN=GDCSP PE=2 SV=1"	GDCSP	1	0.0151323	84.368	LESMK(1)FSK	2	-3.0928	2
Cellular Component	GO:0009534	5	chloroplast thylakoid	1.04705e-63	TRINITY_DN35667_c0_g1_m.29519	986	K	"Glycine dehydrogenase (decarboxylating), mitochondrial OS=Solanum tuberosum OX=4113 GN=GDCSP PE=2 SV=1"	GDCSP	1	5.22822e-41	346.61	EEIAQIENGK(1)ADIHNNVLK	2	0.2299	6
Cellular Component	GO:0009534	5	chloroplast thylakoid	1.04705e-63	TRINITY_DN35667_c0_g1_m.29519	710	K	"Glycine dehydrogenase (decarboxylating), mitochondrial OS=Solanum tuberosum OX=4113 GN=GDCSP PE=2 SV=1"	GDCSP	1	2.98956e-42	150.98	NVCIIPVSAHGTNPASAAMCGMK(1)IVPVGTDAK	3	3.1376	3
Cellular Component	GO:0009534	5	chloroplast thylakoid	1.04705e-63	TRINITY_DN35667_c0_g1_m.29519	590	K	"Glycine dehydrogenase (decarboxylating), mitochondrial OS=Solanum tuberosum OX=4113 GN=GDCSP PE=2 SV=1"	GDCSP	1	3.09813e-15	175.38	LQSK(1)DLSLCHSMIPLGSCTMK	3	-2.1463	4
Cellular Component	GO:0009534	5	chloroplast thylakoid	1.04705e-63	TRINITY_DN35667_c0_g1_m.29519	501	K	"Glycine dehydrogenase (decarboxylating), mitochondrial OS=Solanum tuberosum OX=4113 GN=GDCSP PE=2 SV=1"	GDCSP	1	5.67869e-13	208.81	TADAHAIADAAYK(1)SGINLR	2	4.3374	3
Cellular Component	GO:0009534	5	chloroplast thylakoid	1.04705e-63	TRINITY_DN35667_c0_g1_m.29519	296	K	"Glycine dehydrogenase (decarboxylating), mitochondrial OS=Solanum tuberosum OX=4113 GN=GDCSP PE=2 SV=1"	GDCSP	1	0.00019985	138.23	VVTADLK(1)DIDYK	2	-2.7846	1
Cellular Component	GO:0009534	5	chloroplast thylakoid	1.04705e-63	TRINITY_DN35667_c0_g1_m.29519	175	K	"Glycine dehydrogenase (decarboxylating), mitochondrial OS=Solanum tuberosum OX=4113 GN=GDCSP PE=2 SV=1"	GDCSP	1	0.000361306	70.552	VFK(1)SYIGMGYYNTHVPPVILR	3	-2.769	1
Cellular Component	GO:0009534	5	chloroplast thylakoid	1.04705e-63	TRINITY_DN35667_c0_g1_m.29519	150	K	"Glycine dehydrogenase (decarboxylating), mitochondrial OS=Solanum tuberosum OX=4113 GN=GDCSP PE=2 SV=1"	GDCSP	1	1.65567e-12	204.33	FSK(1)FDAGLTESQMVDHMK	3	-2.7872	4
Cellular Component	GO:0009534	5	chloroplast thylakoid	1.04705e-63	TRINITY_DN35667_c0_g1_m.29519	719	K	"Glycine dehydrogenase (decarboxylating), mitochondrial OS=Solanum tuberosum OX=4113 GN=GDCSP PE=2 SV=1"	GDCSP	1	2.42364e-11	220.06	IVPVGTDAK(1)GNINIAELR	2	6.0825	1
Cellular Component	GO:0009534	5	chloroplast thylakoid	1.04705e-63	TRINITY_DN27422_c0_g1_m.10447	34	K	"Photosystem I reaction center subunit V, chloroplastic OS=Arabidopsis thaliana OX=3702 GN=PSAG PE=1 SV=1"	PSAG	1	4.14651e-20	186.55	ENVAK(1)QGLPEQNGVTHFEAGDTR	3	-2.429	2
Cellular Component	GO:0009534	5	chloroplast thylakoid	1.04705e-63	TRINITY_DN33066_c0_g1_m.22079	356	K	"Glutamine synthetase leaf isozyme, chloroplastic OS=Phaseolus vulgaris OX=3885 PE=2 SV=1"		1	1.24316e-10	132.63	RLTGK(1)HETASIDSFSWGVANR	3	-0.42098	4
Cellular Component	GO:0009534	5	chloroplast thylakoid	1.04705e-63	TRINITY_DN33066_c0_g1_m.22079	103	K	"Glutamine synthetase leaf isozyme, chloroplastic OS=Phaseolus vulgaris OX=3885 PE=2 SV=1"		1	0.00298799	72.846	TISK(1)PVEHPSELPK	2	0.59218	2
Cellular Component	GO:0009534	5	chloroplast thylakoid	1.04705e-63	TRINITY_DN33066_c0_g1_m.22079	99	K	"Glutamine synthetase leaf isozyme, chloroplastic OS=Phaseolus vulgaris OX=3885 PE=2 SV=1"		0.999969	0.00151067	80.379	SK(1)TISKPVEHPSELPK	3	-0.42113	2
Cellular Component	GO:0009534	5	chloroplast thylakoid	1.04705e-63	TRINITY_DN33066_c0_g1_m.22079	387	K	"Glutamine synthetase leaf isozyme, chloroplastic OS=Phaseolus vulgaris OX=3885 PE=2 SV=1"		1	0.000692261	204.34	ETEQQGK(1)GYLEDR	2	1.3065	4
Cellular Component	GO:0009534	5	chloroplast thylakoid	1.04705e-63	TRINITY_DN33066_c0_g1_m.22079	339	K	"Glutamine synthetase leaf isozyme, chloroplastic OS=Phaseolus vulgaris OX=3885 PE=2 SV=1"		1	7.86019e-08	318.31	HK(1)EHISAYGEGNER	3	6.187	6
Cellular Component	GO:0009534	5	chloroplast thylakoid	1.04705e-63	TRINITY_DN33066_c0_g1_m.22079	328	K	"Glutamine synthetase leaf isozyme, chloroplastic OS=Phaseolus vulgaris OX=3885 PE=2 SV=1"		1	2.77138e-05	125.98	EEGGYEAIK(1)K	2	-3.062	1
Cellular Component	GO:0009534	5	chloroplast thylakoid	1.04705e-63	TRINITY_DN33066_c0_g1_m.22079	178	K	"Glutamine synthetase leaf isozyme, chloroplastic OS=Phaseolus vulgaris OX=3885 PE=2 SV=1"		1	0.00149247	77.072	AAEIFSNK(1)K	2	-2.0688	1
Cellular Component	GO:0009534	5	chloroplast thylakoid	1.04705e-63	TRINITY_DN33066_c0_g1_m.22079	316	K	"Glutamine synthetase leaf isozyme, chloroplastic OS=Phaseolus vulgaris OX=3885 PE=2 SV=1"		1	2.72906e-19	292.81	PIEGDWNGAGCHTNFSTK(1)TMR	3	-2.2573	4
Cellular Component	GO:0009534	5	chloroplast thylakoid	1.04705e-63	TRINITY_DN28749_c0_g1_m.12847	67	K	"NAD(P)H-quinone oxidoreductase subunit S, chloroplastic OS=Arabidopsis thaliana OX=3702 GN=ndhS PE=1 SV=1"	ndhS	1	3.99149e-08	135.21	GLCNGEEGLQK(1)ELSR	2	-2.1797	2
Cellular Component	GO:0009534	5	chloroplast thylakoid	1.04705e-63	TRINITY_DN28749_c0_g1_m.12847	82	K	"NAD(P)H-quinone oxidoreductase subunit S, chloroplastic OS=Arabidopsis thaliana OX=3702 GN=ndhS PE=1 SV=1"	ndhS	0.992977	4.47989e-09	54.877	ASEVDK(0.993)EQEK(0.007)PDSPATEEGFPEDGFEK	3	-0.095988	1
Cellular Component	GO:0009534	5	chloroplast thylakoid	1.04705e-63	TRINITY_DN23548_c0_g1_m.5215	3	K	Cytochrome b6 OS=Eucalyptus globulus subsp. globulus OX=71271 GN=petB PE=3 SV=1	petB	1	0.000291276	159.11	SK(1)IYDWFEER	2	1.7094	1
Cellular Component	GO:0009534	5	chloroplast thylakoid	1.04705e-63	TRINITY_DN23548_c0_g1_m.5215	111	K	Cytochrome b6 OS=Eucalyptus globulus subsp. globulus OX=71271 GN=petB PE=3 SV=1	petB	0.992167	0.00363592	154.71	VYLTGGFK(0.992)K(0.008)PR	2	-1.8836	1
Cellular Component	GO:0009534	5	chloroplast thylakoid	1.04705e-63	TRINITY_DN25871_c0_g1_m.7987	55	K	"Allene oxide cyclase, chloroplastic OS=Oryza sativa subsp. japonica OX=39947 GN=AOC PE=1 SV=1"	AOC	1	0.00658928	79.059	LYSGDLEK(1)R	2	-3.0377	1
Cellular Component	GO:0009534	5	chloroplast thylakoid	1.04705e-63	TRINITY_DN22693_c0_g2_m.4399	308	K	Photosystem II CP47 reaction center protein OS=Morus indica OX=248361 GN=psbB PE=3 SV=1	psbB	1	0.00527126	43.518	IPEK(1)LAFYDYIGNNPAK	2	2.3755	1
Cellular Component	GO:0009534	5	chloroplast thylakoid	1.04705e-63	TRINITY_DN22693_c0_g2_m.4399	304	K	Photosystem II CP47 reaction center protein OS=Morus indica OX=248361 GN=psbB PE=3 SV=1	psbB	1	6.15632e-06	138	QSLSEAWSK(1)IPEK	2	-0.95578	1
Cellular Component	GO:0009534	5	chloroplast thylakoid	1.04705e-63	TRINITY_DN22693_c0_g2_m.4399	295	K	Photosystem II CP47 reaction center protein OS=Morus indica OX=248361 GN=psbB PE=3 SV=1	psbB	1	1.90854e-08	224.75	VSAGLAEK(1)QSLSEAWSK	2	15.275	4
Cellular Component	GO:0009534	5	chloroplast thylakoid	1.04705e-63	TRINITY_DN22693_c0_g2_m.4399	438	K	Photosystem II CP47 reaction center protein OS=Morus indica OX=248361 GN=psbB PE=3 SV=1	psbB	1	0.0326478	62.969	ATLK(1)SDGVFR	2	-2.9254	1
Cellular Component	GO:0009534	5	chloroplast thylakoid	1.04705e-63	TRINITY_DN31743_c0_g1_m.18976	352	K	"Thylakoid lumenal 29 kDa protein, chloroplastic OS=Solanum lycopersicum OX=4081 GN=CLEB3J9 PE=3 SV=1"	CLEB3J9	1	0.00308365	122.44	KVDLSK(1)LK	2	-4.3583	1
Cellular Component	GO:0009534	5	chloroplast thylakoid	1.04705e-63	TRINITY_DN31743_c0_g1_m.18976	264	K	"Thylakoid lumenal 29 kDa protein, chloroplastic OS=Solanum lycopersicum OX=4081 GN=CLEB3J9 PE=3 SV=1"	CLEB3J9	1	6.26622e-05	131.22	DK(1)FSAIGFGPR	2	-4.4473	1
Cellular Component	GO:0009534	5	chloroplast thylakoid	1.04705e-63	TRINITY_DN31743_c0_g1_m.18976	305	K	"Thylakoid lumenal 29 kDa protein, chloroplastic OS=Solanum lycopersicum OX=4081 GN=CLEB3J9 PE=3 SV=1"	CLEB3J9	1	0.00235881	138.55	PWVEK(1)YQR	2	-2.6777	1
Cellular Component	GO:0009534	5	chloroplast thylakoid	1.04705e-63	TRINITY_DN31743_c0_g1_m.18976	255	K	"Thylakoid lumenal 29 kDa protein, chloroplastic OS=Solanum lycopersicum OX=4081 GN=CLEB3J9 PE=3 SV=1"	CLEB3J9	1	5.80359e-06	185.18	VPLWEK(1)ATVQEMK	2	-3.0432	3
Cellular Component	GO:0009534	5	chloroplast thylakoid	1.04705e-63	TRINITY_DN31743_c0_g1_m.18976	262	K	"Thylakoid lumenal 29 kDa protein, chloroplastic OS=Solanum lycopersicum OX=4081 GN=CLEB3J9 PE=3 SV=1"	CLEB3J9	1	0.0168453	69.716	ATVQEMK(1)DK	2	-1.8734	2
Cellular Component	GO:0009534	5	chloroplast thylakoid	1.04705e-63	TRINITY_DN28016_c1_g3_m.11512	131	K	Cytochrome f OS=Morus indica OX=248361 GN=petA PE=3 SV=1	petA	1	2.0001e-07	269.57	EK(1)ISNLSFQSYRPTK	2	5.3905	3
Cellular Component	GO:0009534	5	chloroplast thylakoid	1.04705e-63	TRINITY_DN28016_c1_g3_m.11512	93	K	Cytochrome f OS=Morus indica OX=248361 GN=petA PE=3 SV=1	petA	1	2.47843e-05	145.95	IPYDLQLK(1)QVLANGKK	3	-4.5278	1
Cellular Component	GO:0009534	5	chloroplast thylakoid	1.04705e-63	TRINITY_DN28016_c1_g3_m.11512	312	K	Cytochrome f OS=Morus indica OX=248361 GN=petA PE=3 SV=1	petA	1	2.18021e-05	168.69	QFEK(1)VQLSEMNF	2	-0.012454	2
Cellular Component	GO:0009534	5	chloroplast thylakoid	1.04705e-63	TRINITY_DN28016_c1_g3_m.11512	144	K	Cytochrome f OS=Morus indica OX=248361 GN=petA PE=3 SV=1	petA	1	0.000133558	248.59	ISNLSFQSYRPTK(1)K	2	2.2999	2
Cellular Component	GO:0009534	5	chloroplast thylakoid	1.04705e-63	TRINITY_DN31994_c0_g1_m.19551	143	K	"Violaxanthin de-epoxidase, chloroplastic OS=Arabidopsis thaliana OX=3702 GN=VDE1 PE=1 SV=1"	VDE1	1	0.000425718	123.5	TCACLLK(1)ECR	2	-4.011	1
Cellular Component	GO:0009534	5	chloroplast thylakoid	1.04705e-63	TRINITY_DN26508_c0_g2_m.8940	99	K	"Plastid-lipid-associated protein, chloroplastic OS=Citrus unshiu OX=55188 GN=PAP PE=2 SV=1"	PAP	1	0.0168723	45.939	K(1)ALVDSFYGTDR	2	-4.4191	1
Cellular Component	GO:0009534	5	chloroplast thylakoid	1.04705e-63	TRINITY_DN26508_c0_g2_m.8940	113	K	"Plastid-lipid-associated protein, chloroplastic OS=Citrus unshiu OX=55188 GN=PAP PE=2 SV=1"	PAP	1	0.00408514	58.426	GLK(1)ASSETR	2	-2.6524	1
Cellular Component	GO:0009534	5	chloroplast thylakoid	1.04705e-63	TRINITY_DN28043_c0_g1_m.11560	334	K	"Protochlorophyllide reductase, chloroplastic OS=Cucumis sativus OX=3659 GN=PORA PE=2 SV=1"	PORA	1	9.55935e-05	97.594	YITK(1)GFVSEEESGKR	2	1.7454	1
Cellular Component	GO:0009534	5	chloroplast thylakoid	1.04705e-63	TRINITY_DN30236_c0_g1_m.15729	437	K	"Protein PLASTID TRANSCRIPTIONALLY ACTIVE 16, chloroplastic OS=Arabidopsis thaliana OX=3702 GN=PTAC16 PE=1 SV=1"	PTAC16	0.999993	4.29694e-05	179.21	VQNSQEKDQK(1)ETSK	3	-1.8948	2
Cellular Component	GO:0009534	5	chloroplast thylakoid	1.04705e-63	TRINITY_DN30236_c0_g1_m.15729	142	K	"Protein PLASTID TRANSCRIPTIONALLY ACTIVE 16, chloroplastic OS=Arabidopsis thaliana OX=3702 GN=PTAC16 PE=1 SV=1"	PTAC16	1	0.00345824	117.39	IISNEESK(1)R	2	-1.6395	1
Cellular Component	GO:0009534	5	chloroplast thylakoid	1.04705e-63	TRINITY_DN30236_c0_g1_m.15729	134	K	"Protein PLASTID TRANSCRIPTIONALLY ACTIVE 16, chloroplastic OS=Arabidopsis thaliana OX=3702 GN=PTAC16 PE=1 SV=1"	PTAC16	1	2.31322e-06	171.34	YK(1)IISNEESKR	2	2.4371	8
Cellular Component	GO:0009534	5	chloroplast thylakoid	1.04705e-63	TRINITY_DN30236_c0_g1_m.15729	347	K	"Protein PLASTID TRANSCRIPTIONALLY ACTIVE 16, chloroplastic OS=Arabidopsis thaliana OX=3702 GN=PTAC16 PE=1 SV=1"	PTAC16	1	0.00169132	84.999	AK(1)AEEEATTAAEK	2	-1.7631	1
Cellular Component	GO:0009534	5	chloroplast thylakoid	1.04705e-63	TRINITY_DN30236_c0_g1_m.15729	58	K	"Protein PLASTID TRANSCRIPTIONALLY ACTIVE 16, chloroplastic OS=Arabidopsis thaliana OX=3702 GN=PTAC16 PE=1 SV=1"	PTAC16	1	0.000723973	121.8	FDFSK(1)VPDVK	2	-1.8306	1
Cellular Component	GO:0009534	5	chloroplast thylakoid	1.04705e-63	TRINITY_DN30236_c0_g1_m.15729	358	K	"Protein PLASTID TRANSCRIPTIONALLY ACTIVE 16, chloroplastic OS=Arabidopsis thaliana OX=3702 GN=PTAC16 PE=1 SV=1"	PTAC16	1	0.000125553	273.81	AKAEEEATTAAEK(1)AR	2	-1.6072	3
Cellular Component	GO:0009534	5	chloroplast thylakoid	1.04705e-63	TRINITY_DN30236_c0_g1_m.15729	345	K	"Protein PLASTID TRANSCRIPTIONALLY ACTIVE 16, chloroplastic OS=Arabidopsis thaliana OX=3702 GN=PTAC16 PE=1 SV=1"	PTAC16	1	0.00506456	97.277	AAYAEAQAK(1)AK	2	-1.6049	1
Cellular Component	GO:0009534	5	chloroplast thylakoid	1.04705e-63	TRINITY_DN30236_c0_g1_m.15729	472	K	"Protein PLASTID TRANSCRIPTIONALLY ACTIVE 16, chloroplastic OS=Arabidopsis thaliana OX=3702 GN=PTAC16 PE=1 SV=1"	PTAC16	0.999972	0.0138023	102.55	SSSKPK(1)EQPK	2	-3.8534	1
Cellular Component	GO:0009534	5	chloroplast thylakoid	1.04705e-63	TRINITY_DN5480_c0_g1_m.34461	53	K	"NAD(P)H-quinone oxidoreductase subunit H, chloroplastic OS=Morus indica OX=248361 GN=ndhH PE=3 SV=1"	ndhH	1	0.00147296	110.22	GMEK(1)IAENR	2	0.097363	1
Cellular Component	GO:0009534	5	chloroplast thylakoid	1.04705e-63	TRINITY_DN28607_c0_g1_m.12583	233	K	"ATP-dependent Clp protease proteolytic subunit 4, chloroplastic OS=Arabidopsis thaliana OX=3702 GN=CLPP4 PE=1 SV=1"	CLPP4	1	9.63116e-05	233	SFEQVQK(1)DIDRDR	2	3.0684	2
Cellular Component	GO:0009534	5	chloroplast thylakoid	1.04705e-63	TRINITY_DN28607_c0_g1_m.12583	213	K	"ATP-dependent Clp protease proteolytic subunit 4, chloroplastic OS=Arabidopsis thaliana OX=3702 GN=CLPP4 PE=1 SV=1"	CLPP4	1	0.00138833	111.38	EIMHNK(1)NNVTSIIANFTGR	3	-2.8332	1
Cellular Component	GO:0009534	5	chloroplast thylakoid	1.04705e-63	TRINITY_DN28607_c0_g1_m.12583	282	K	"ATP-dependent Clp protease proteolytic subunit 4, chloroplastic OS=Arabidopsis thaliana OX=3702 GN=CLPP4 PE=1 SV=1"	CLPP4	1	0.000521695	203.97	ISYEEISK(1)DPR	2	-2.5902	1
Cellular Component	GO:0009534	5	chloroplast thylakoid	1.04705e-63	TRINITY_DN28717_c0_g1_m.12786	223	K	Translocon-associated protein subunit alpha OS=Arabidopsis thaliana OX=3702 GN=At2g21160 PE=2 SV=3	At2g21160	1	0.0125771	60.892	APK(1)VEVGTR	2	-5.6857	1
Cellular Component	GO:0009534	5	chloroplast thylakoid	1.04705e-63	TRINITY_DN29081_c0_g1_m.13476	170	K	"Thylakoid lumenal 16.5 kDa protein, chloroplastic OS=Arabidopsis thaliana OX=3702 GN=At4g02530 PE=1 SV=3"	At4g02530	1	0.000301278	159.93	AFTK(1)LSSSPEEK	2	-2.6567	1
Cellular Component	GO:0009534	5	chloroplast thylakoid	1.04705e-63	TRINITY_DN29081_c0_g1_m.13476	162	K	"Thylakoid lumenal 16.5 kDa protein, chloroplastic OS=Arabidopsis thaliana OX=3702 GN=At4g02530 PE=1 SV=3"	At4g02530	1	0.00148069	78.816	STDSDWVK(1)NVNK	2	-3.5304	1
Cellular Component	GO:0009534	5	chloroplast thylakoid	1.04705e-63	TRINITY_DN27583_c0_g1_m.10721	122	K	"Cell division protein FtsY homolog, chloroplastic OS=Arabidopsis thaliana OX=3702 GN=CPFTSY PE=1 SV=2"	CPFTSY	1	0.00708415	73.891	IVESLRDDILAGK(1)LK	2	1.9864	1
Cellular Component	GO:0009534	5	chloroplast thylakoid	1.04705e-63	TRINITY_DN27583_c0_g1_m.10721	176	K	"Cell division protein FtsY homolog, chloroplastic OS=Arabidopsis thaliana OX=3702 GN=CPFTSY PE=1 SV=2"	CPFTSY	1	0.000948032	91.783	TTSLGK(1)LAHR	2	-2.8899	1
Cellular Component	GO:0009534	5	chloroplast thylakoid	1.04705e-63	TRINITY_DN30076_c2_g1_m.15392	145	K	"Phosphoribulokinase, chloroplastic OS=Mesembryanthemum crystallinum OX=3544 PE=2 SV=1"		1	3.62047e-07	156.73	ANNFDLMYDQVK(1)ALK	2	3.7462	2
Cellular Component	GO:0009534	5	chloroplast thylakoid	1.04705e-63	TRINITY_DN30076_c2_g1_m.15392	234	K	"Phosphoribulokinase, chloroplastic OS=Mesembryanthemum crystallinum OX=3544 PE=2 SV=1"		1	0.00388761	78.043	K(1)PDFDAYIDPQK	2	-3.7629	1
Cellular Component	GO:0009534	5	chloroplast thylakoid	1.04705e-63	TRINITY_DN30076_c2_g1_m.15392	125	K	"Phosphoribulokinase, chloroplastic OS=Mesembryanthemum crystallinum OX=3544 PE=2 SV=1"		1	0.000854563	142.71	EK(1)GVTALDPR	2	-4.407	2
Cellular Component	GO:0009534	5	chloroplast thylakoid	1.04705e-63	TRINITY_DN30076_c2_g1_m.15392	148	K	"Phosphoribulokinase, chloroplastic OS=Mesembryanthemum crystallinum OX=3544 PE=2 SV=1"		0.999998	4.83645e-19	144.69	ALK(1)DGTAVEKPIYNHVTGLLDPPELIKPPK	4	-0.08985	2
Cellular Component	GO:0009534	5	chloroplast thylakoid	1.04705e-63	TRINITY_DN30076_c2_g1_m.15392	227	K	"Phosphoribulokinase, chloroplastic OS=Mesembryanthemum crystallinum OX=3544 PE=2 SV=1"		1	0.0002119	248.91	GHSLESIK(1)ASIEAR	2	-2.0206	1
Cellular Component	GO:0009534	5	chloroplast thylakoid	1.04705e-63	TRINITY_DN30076_c2_g1_m.15392	211	K	"Phosphoribulokinase, chloroplastic OS=Mesembryanthemum crystallinum OX=3544 PE=2 SV=1"		1	0.00229104	88.201	FAWK(1)IQR	2	-5.1559	1
Cellular Component	GO:0009534	5	chloroplast thylakoid	1.04705e-63	TRINITY_DN30560_c0_g2_m.16356	167	K	"Tocopherol cyclase, chloroplastic OS=Arabidopsis thaliana OX=3702 GN=VTE1 PE=1 SV=1"	VTE1	0.999448	0.0115827	44.598	GK(0.999)LK(0.001)PWEVVQYGPR	2	1.0828	1
Cellular Component	GO:0009534	5	chloroplast thylakoid	1.04705e-63	TRINITY_DN30560_c0_g2_m.16356	288	K	"Tocopherol cyclase, chloroplastic OS=Arabidopsis thaliana OX=3702 GN=VTE1 PE=1 SV=1"	VTE1	1	0.0147216	60.547	PVFGWGNVGSK(1)QK	2	-0.16689	1
Cellular Component	GO:0009534	5	chloroplast thylakoid	1.04705e-63	TRINITY_DN34399_c0_g1_m.25687	398	K	"ATP-dependent zinc metalloprotease FTSH 11, chloroplastic/mitochondrial OS=Arabidopsis thaliana OX=3702 GN=FTSH11 PE=1 SV=1"	FTSH11	1	0.00100405	91.939	LPK(1)GILLTGAPGTGK	2	-2.9258	1
Cellular Component	GO:0009534	5	chloroplast thylakoid	1.04705e-63	TRINITY_DN24988_c0_g1_m.6819	209	K	"50S ribosomal protein L12, chloroplastic OS=Spinacia oleracea OX=3562 GN=RPL12 PE=1 SV=2"	RPL12	1	5.28162e-08	266.6	FK(1)EGVSKDEAEDAK	2	1.102	10
Cellular Component	GO:0009534	5	chloroplast thylakoid	1.04705e-63	TRINITY_DN24988_c0_g1_m.6819	207	K	"50S ribosomal protein L12, chloroplastic OS=Spinacia oleracea OX=3562 GN=RPL12 PE=1 SV=2"	RPL12	0.999961	0.000995814	100.69	K(1)FK(0.998)EGVSK(0.002)DEAEDAKK	3	0.85166	3
Cellular Component	GO:0009534	5	chloroplast thylakoid	1.04705e-63	TRINITY_DN24988_c0_g1_m.6819	214	K	"50S ribosomal protein L12, chloroplastic OS=Spinacia oleracea OX=3562 GN=RPL12 PE=1 SV=2"	RPL12	1	0.000177045	148.76	EGVSK(1)DEAEDAK	2	-1.335	4
Cellular Component	GO:0009534	5	chloroplast thylakoid	1.04705e-63	TRINITY_DN28443_c0_g1_m.12284	466	K	"Protein TIC 40, chloroplastic OS=Pisum sativum OX=3888 GN=TIC40 PE=1 SV=1"	TIC40	1	0.000605945	112.7	YQNDK(1)EVMDVFNK	2	0.96416	2
Cellular Component	GO:0009534	5	chloroplast thylakoid	1.04705e-63	TRINITY_DN28443_c0_g1_m.12284	369	K	"Protein TIC 40, chloroplastic OS=Pisum sativum OX=3888 GN=TIC40 PE=1 SV=1"	TIC40	1	2.24697e-05	190.68	NPTTFK(1)WMLQNPQYR	2	3.4993	1
Cellular Component	GO:0009534	5	chloroplast thylakoid	1.04705e-63	TRINITY_DN28443_c0_g1_m.12284	303	K	"Protein TIC 40, chloroplastic OS=Pisum sativum OX=3888 GN=TIC40 PE=1 SV=1"	TIC40	1	1.61513e-08	144.16	TLSK(1)ESPVTEVSQNGTTSK	2	0.77039	1
Cellular Component	GO:0009534	5	chloroplast thylakoid	1.04705e-63	TRINITY_DN28443_c0_g1_m.12284	299	K	"Protein TIC 40, chloroplastic OS=Pisum sativum OX=3888 GN=TIC40 PE=1 SV=1"	TIC40	1	0.0344696	57.279	SPFESDLNDADK(1)TLSK	2	5.8713	1
Cellular Component	GO:0009534	5	chloroplast thylakoid	1.04705e-63	TRINITY_DN28443_c0_g1_m.12284	262	K	"Protein TIC 40, chloroplastic OS=Pisum sativum OX=3888 GN=TIC40 PE=1 SV=1"	TIC40	1	0.00190509	104.04	VDATPATDIK(1)DETEQK	2	-0.71181	1
Cellular Component	GO:0009534	5	chloroplast thylakoid	1.04705e-63	TRINITY_DN33426_c0_g3_m.23055	237	K	"Transketolase, chloroplastic OS=Solanum tuberosum OX=4113 PE=2 SV=1"		1	0.00012362	108.92	FAEYEK(1)K	1	0.34497	2
Cellular Component	GO:0009534	5	chloroplast thylakoid	1.04705e-63	TRINITY_DN33426_c0_g3_m.23055	238	K	"Transketolase, chloroplastic OS=Solanum tuberosum OX=4113 PE=2 SV=1"		1	0.000379266	127.93	K(1)YGEEAAELK	2	-0.80516	1
Cellular Component	GO:0009534	5	chloroplast thylakoid	1.04705e-63	TRINITY_DN33426_c0_g3_m.23055	562	K	"Transketolase, chloroplastic OS=Solanum tuberosum OX=4113 PE=2 SV=1"		1	0.00467523	49.097	AIGIDHFGASAPAGK(1)IYK	2	5.4788	1
Cellular Component	GO:0009534	5	chloroplast thylakoid	1.04705e-63	TRINITY_DN33426_c0_g3_m.23055	155	K	"Transketolase, chloroplastic OS=Solanum tuberosum OX=4113 PE=2 SV=1"		0.999839	0.00868626	103.87	AVK(1)DKPTLIK	2	-1.1281	1
Cellular Component	GO:0009534	5	chloroplast thylakoid	1.04705e-63	TRINITY_DN33426_c0_g3_m.23055	547	K	"Transketolase, chloroplastic OS=Solanum tuberosum OX=4113 PE=2 SV=1"		1	2.6401e-08	166.48	GK(1)AIGIDHFGASAPAGK	2	2.9387	2
Cellular Component	GO:0009534	5	chloroplast thylakoid	1.04705e-63	TRINITY_DN33426_c0_g3_m.23055	188	K	"Transketolase, chloroplastic OS=Solanum tuberosum OX=4113 PE=2 SV=1"		1	4.38912e-14	233.92	ANSYSVHGSALGAK(1)EVDATRK	3	-0.97109	10
Cellular Component	GO:0009534	5	chloroplast thylakoid	1.04705e-63	TRINITY_DN33426_c0_g3_m.23055	211	K	"Transketolase, chloroplastic OS=Solanum tuberosum OX=4113 PE=2 SV=1"		0.999998	0.000104411	64.21	KNLGWPYEPFHVPEDVK(1)QHWSR	4	-2.8035	1
Cellular Component	GO:0009534	5	chloroplast thylakoid	1.04705e-63	TRINITY_DN33426_c0_g3_m.23055	430	K	"Transketolase, chloroplastic OS=Solanum tuberosum OX=4113 PE=2 SV=1"		1	0.0196018	68.49	K(1)RPSILALSR	2	-4.1009	1
Cellular Component	GO:0009534	5	chloroplast thylakoid	1.04705e-63	TRINITY_DN33426_c0_g3_m.23055	231	K	"Transketolase, chloroplastic OS=Solanum tuberosum OX=4113 PE=2 SV=1"		1	1.06519e-10	135.89	HTPDGAALEAEWNAK(1)FAEYEK	3	-2.3544	1
Cellular Component	GO:0009534	5	chloroplast thylakoid	1.04705e-63	TRINITY_DN33426_c0_g3_m.23055	315	K	"Transketolase, chloroplastic OS=Solanum tuberosum OX=4113 PE=2 SV=1"		1	9.15465e-05	244.74	MFGDFQK(1)DTPEER	2	2.5627	5
Cellular Component	GO:0009534	5	chloroplast thylakoid	1.04705e-63	TRINITY_DN33426_c0_g3_m.23055	174	K	"Transketolase, chloroplastic OS=Solanum tuberosum OX=4113 PE=2 SV=1"		1	4.49863e-26	225.34	VTTTIGFGSPNK(1)ANSYSVHGSALGAK	3	-2.1047	1
Cellular Component	GO:0009534	5	chloroplast thylakoid	1.04705e-63	TRINITY_DN33426_c0_g3_m.23055	423	K	"Transketolase, chloroplastic OS=Solanum tuberosum OX=4113 PE=2 SV=1"		1	3.47229e-40	322.01	PADGNETAGAYK(1)VAVLNR	2	5.2569	6
Cellular Component	GO:0009534	5	chloroplast thylakoid	1.04705e-63	TRINITY_DN27405_c1_g1_m.10423	158	K	"30S ribosomal protein S17, chloroplastic OS=Arabidopsis thaliana OX=3702 GN=RPS17 PE=1 SV=1"	RPS17	1	1.5859e-05	75.969	YQAHDPDNQFK(1)VGDFVQLEK	3	-2.2467	2
Cellular Component	GO:0009534	5	chloroplast thylakoid	1.04705e-63	TRINITY_DN27405_c1_g1_m.10423	173	K	"30S ribosomal protein S17, chloroplastic OS=Arabidopsis thaliana OX=3702 GN=RPS17 PE=1 SV=1"	RPS17	1	0.00164206	108.3	SRPISK(1)TK	2	-2.7426	1
Cellular Component	GO:0009534	5	chloroplast thylakoid	1.04705e-63	TRINITY_DN24808_c0_g1_m.6562	166	K	"Protein CURVATURE THYLAKOID 1B, chloroplastic OS=Arabidopsis thaliana OX=3702 GN=CURT1B PE=1 SV=2"	CURT1B	0.999956	0.00156099	136.06	VKDTYK(1)EIIGSN	2	-1.495	1
Cellular Component	GO:0009534	5	chloroplast thylakoid	1.04705e-63	TRINITY_DN24808_c0_g1_m.6562	94	K	"Protein CURVATURE THYLAKOID 1B, chloroplastic OS=Arabidopsis thaliana OX=3702 GN=CURT1B PE=1 SV=2"	CURT1B	1	0.000913908	90.306	AVQEAWDK(1)VEDK	2	-2.3359	1
Cellular Component	GO:0009534	5	chloroplast thylakoid	1.04705e-63	TRINITY_DN27481_c2_g1_m.10551	71	K	"Chlorophyll a-b binding protein 21, chloroplastic OS=Nicotiana tabacum OX=4097 GN=CAB21 PE=2 SV=1"	CAB21	1	0.00178268	66.509	TGGK(1)PASSGSPWYGPDR	2	-1.9179	1
Cellular Component	GO:0009534	5	chloroplast thylakoid	1.04705e-63	TRINITY_DN31064_c0_g1_m.17467	189	K	"Oxygen-evolving enhancer protein 1, chloroplastic OS=Nicotiana tabacum OX=4097 GN=PSBO PE=2 SV=1"	PSBO	1	3.28774e-08	251.02	AEGVSK(1)NAPPEFQNTK	2	-0.44619	2
Cellular Component	GO:0009534	5	chloroplast thylakoid	1.04705e-63	TRINITY_DN31064_c0_g1_m.17467	309	K	"Oxygen-evolving enhancer protein 1, chloroplastic OS=Nicotiana tabacum OX=4097 GN=PSBO PE=2 SV=1"	PSBO	1	1.36444e-39	319.9	GGSTGYDNAVALPAGGRGDEEELTK(1)ENVK	3	0.99217	5
Cellular Component	GO:0009534	5	chloroplast thylakoid	1.04705e-63	TRINITY_DN31064_c0_g1_m.17467	183	K	"Oxygen-evolving enhancer protein 1, chloroplastic OS=Nicotiana tabacum OX=4097 GN=PSBO PE=2 SV=1"	PSBO	1	1.80714e-06	135.13	FCLEPTSFTVK(1)AEGVSK	2	3.7367	2
Cellular Component	GO:0009534	5	chloroplast thylakoid	1.04705e-63	TRINITY_DN31064_c0_g1_m.17467	282	K	"Oxygen-evolving enhancer protein 1, chloroplastic OS=Nicotiana tabacum OX=4097 GN=PSBO PE=2 SV=1"	PSBO	1	7.91127e-06	125.98	GSSFLDPK(1)GR	2	-2.4091	1
Cellular Component	GO:0009534	5	chloroplast thylakoid	1.04705e-63	TRINITY_DN31064_c0_g1_m.17467	199	K	"Oxygen-evolving enhancer protein 1, chloroplastic OS=Nicotiana tabacum OX=4097 GN=PSBO PE=2 SV=1"	PSBO	1	1.55839e-06	176.97	NAPPEFQNTK(1)LMTR	2	3.1197	3
Cellular Component	GO:0009534	5	chloroplast thylakoid	1.04705e-63	TRINITY_DN31064_c0_g1_m.17467	167	K	"Oxygen-evolving enhancer protein 1, chloroplastic OS=Nicotiana tabacum OX=4097 GN=PSBO PE=2 SV=1"	PSBO	1	1.76891e-36	219.99	PGK(1)YNAK	2	-4.1289	3
Cellular Component	GO:0009534	5	chloroplast thylakoid	1.04705e-63	TRINITY_DN31064_c0_g1_m.17467	313	K	"Oxygen-evolving enhancer protein 1, chloroplastic OS=Nicotiana tabacum OX=4097 GN=PSBO PE=2 SV=1"	PSBO	1	3.55728e-14	191.49	GDEEELTK(1)ENVK(1)NAASSTGK	2	1.9942	7
Cellular Component	GO:0009534	5	chloroplast thylakoid	1.04705e-63	TRINITY_DN31064_c0_g1_m.17467	143	K	"Oxygen-evolving enhancer protein 1, chloroplastic OS=Nicotiana tabacum OX=4097 GN=PSBO PE=2 SV=1"	PSBO	1	4.16449e-42	191.16	TYLEVK(1)GTGTANQCPTIDGGVDSFAFKPGK	3	0.79431	1
Cellular Component	GO:0009534	5	chloroplast thylakoid	1.04705e-63	TRINITY_DN31064_c0_g1_m.17467	172	K	"Oxygen-evolving enhancer protein 1, chloroplastic OS=Nicotiana tabacum OX=4097 GN=PSBO PE=2 SV=1"	PSBO	1	0.000215785	134.2	K(1)FCLEPTSFTVK	2	-2.8275	1
Cellular Component	GO:0009534	5	chloroplast thylakoid	1.04705e-63	TRINITY_DN31064_c0_g1_m.17467	353	K	"Oxygen-evolving enhancer protein 1, chloroplastic OS=Nicotiana tabacum OX=4097 GN=PSBO PE=2 SV=1"	PSBO	1	3.33547e-22	173.79	TKPETGEVIGVFESLQPSDTDLGAK(1)APK	3	1.8331	1
Cellular Component	GO:0009534	5	chloroplast thylakoid	1.04705e-63	TRINITY_DN31064_c0_g1_m.17467	164	K	"Oxygen-evolving enhancer protein 1, chloroplastic OS=Nicotiana tabacum OX=4097 GN=PSBO PE=2 SV=1"	PSBO	1	3.03521e-26	202.16	GTGTANQCPTIDGGVDSFAFK(1)PGK	2	2.0688	2
Cellular Component	GO:0009534	5	chloroplast thylakoid	1.04705e-63	TRINITY_DN31064_c0_g1_m.17467	321	K	"Oxygen-evolving enhancer protein 1, chloroplastic OS=Nicotiana tabacum OX=4097 GN=PSBO PE=2 SV=1"	PSBO	1	0.000378389	106.47	NAASSTGK(1)ITLSVTK	2	-38.025	3
Cellular Component	GO:0009534	5	chloroplast thylakoid	1.04705e-63	TRINITY_DN26955_c0_g2_m.9661	190	K	Ribulose bisphosphate carboxylase large chain OS=Morus indica OX=248361 GN=rbcL PE=3 SV=1	rbcL	1	2.39645e-10	137.88	PK(1)LGLSAK(1)NYGR	2	-3.3858	13
Cellular Component	GO:0009534	5	chloroplast thylakoid	1.04705e-63	TRINITY_DN26955_c0_g2_m.9661	182	K	Ribulose bisphosphate carboxylase large chain OS=Morus indica OX=248361 GN=rbcL PE=3 SV=1	rbcL	1	1.18119e-07	158.59	PLLGCTIK(1)PK	2	-3.1908	2
Cellular Component	GO:0009534	5	chloroplast thylakoid	1.04705e-63	TRINITY_DN26955_c0_g2_m.9661	28	K	Ribulose bisphosphate carboxylase large chain OS=Morus indica OX=248361 GN=rbcL PE=3 SV=1	rbcL	1	2.98423e-07	159.44	DYK(1)LTYYTPEYEVK	2	5.1831	4
Cellular Component	GO:0009534	5	chloroplast thylakoid	1.04705e-63	TRINITY_DN26955_c0_g2_m.9661	436	K	Ribulose bisphosphate carboxylase large chain OS=Morus indica OX=248361 GN=rbcL PE=3 SV=1	rbcL	1	0.000165076	94.806	VALEACVK(1)AR	2	-3.3525	1
Cellular Component	GO:0009534	5	chloroplast thylakoid	1.04705e-63	TRINITY_DN26955_c0_g2_m.9661	259	K	Ribulose bisphosphate carboxylase large chain OS=Morus indica OX=248361 GN=rbcL PE=3 SV=1	rbcL	1	5.43555e-11	297.54	GHYLNATAGTCEEMMK(1)R	2	0.62326	26
Cellular Component	GO:0009534	5	chloroplast thylakoid	1.04705e-63	TRINITY_DN26955_c0_g2_m.9661	208	K	Ribulose bisphosphate carboxylase large chain OS=Morus indica OX=248361 GN=rbcL PE=3 SV=1	rbcL	1	2.43924e-25	318.04	GGLDFTK(1)DDENVNSQPFMR	2	5.182	6
Cellular Component	GO:0009534	5	chloroplast thylakoid	1.04705e-63	TRINITY_DN26955_c0_g2_m.9661	323	K	Ribulose bisphosphate carboxylase large chain OS=Morus indica OX=248361 GN=rbcL PE=3 SV=1	rbcL	1	0.00424855	133.95	VLAK(1)ALR	1	1.4669	2
Cellular Component	GO:0009534	5	chloroplast thylakoid	1.04705e-63	TRINITY_DN26955_c0_g2_m.9661	168	K	Ribulose bisphosphate carboxylase large chain OS=Morus indica OX=248361 GN=rbcL PE=3 SV=1	rbcL	1	0.000891771	130	DK(1)LNKYGR	2	-3.1135	2
Cellular Component	GO:0009534	5	chloroplast thylakoid	1.04705e-63	TRINITY_DN26955_c0_g2_m.9661	341	K	Ribulose bisphosphate carboxylase large chain OS=Morus indica OX=248361 GN=rbcL PE=3 SV=1	rbcL	1	1.15114e-25	308.08	MSGGDHIHSGTVVGK(1)LEGER	2	5.3266	18
Cellular Component	GO:0009534	5	chloroplast thylakoid	1.04705e-63	TRINITY_DN26955_c0_g2_m.9661	184	K	Ribulose bisphosphate carboxylase large chain OS=Morus indica OX=248361 GN=rbcL PE=3 SV=1	rbcL	1	1.68968e-12	197.79	PK(1)LGLSAK(1)NYGR	2	-3.3858	13
Cellular Component	GO:0009534	5	chloroplast thylakoid	1.04705e-63	TRINITY_DN26955_c0_g2_m.9661	153	K	Ribulose bisphosphate carboxylase large chain OS=Morus indica OX=248361 GN=rbcL PE=3 SV=1	rbcL	1	9.41945e-14	207	IPTAYTK(1)TFQGPPHGIQVER	3	-2.4448	4
Cellular Component	GO:0009534	5	chloroplast thylakoid	1.04705e-63	TRINITY_DN26955_c0_g2_m.9661	243	K	Ribulose bisphosphate carboxylase large chain OS=Morus indica OX=248361 GN=rbcL PE=3 SV=1	rbcL	1	1.21255e-27	305.44	AQAETGEIK(1)GHYLNATAGTCEEMMK(1)R	3	1.1657	16
Cellular Component	GO:0009534	5	chloroplast thylakoid	1.04705e-63	TRINITY_DN26955_c0_g2_m.9661	363	K	Ribulose bisphosphate carboxylase large chain OS=Morus indica OX=248361 GN=rbcL PE=3 SV=1	rbcL	1	0.000904284	106.93	DDFIEK(1)DR	1	0.85731	4
Cellular Component	GO:0009534	5	chloroplast thylakoid	1.04705e-63	TRINITY_DN26955_c0_g2_m.9661	312	K	Ribulose bisphosphate carboxylase large chain OS=Morus indica OX=248361 GN=rbcL PE=3 SV=1	rbcL	1	0.000224915	130	QK(1)NHGIHFR	2	-0.14576	4
Cellular Component	GO:0009534	5	chloroplast thylakoid	1.04705e-63	TRINITY_DN26955_c0_g2_m.9661	171	K	Ribulose bisphosphate carboxylase large chain OS=Morus indica OX=248361 GN=rbcL PE=3 SV=1	rbcL	1	4.46098e-09	144.72	DKLNK(1)YGR	2	-2.0532	5
Cellular Component	GO:0009534	5	chloroplast thylakoid	1.04705e-63	TRINITY_DN31763_c0_g1_m.19020	371	K	"Photosystem II stability/assembly factor HCF136, chloroplastic OS=Oryza sativa subsp. japonica OX=39947 GN=HCF136 PE=3 SV=1"	HCF136	1	0.010489	100.84	TTNGGK(1)TWIR	2	-2.0501	1
Cellular Component	GO:0009534	5	chloroplast thylakoid	1.04705e-63	TRINITY_DN31763_c0_g1_m.19020	206	K	"Photosystem II stability/assembly factor HCF136, chloroplastic OS=Oryza sativa subsp. japonica OX=39947 GN=HCF136 PE=3 SV=1"	HCF136	1	6.01554e-15	108.94	ATGEK(1)SAEMVTDQGAIYVTSNK	2	0.36504	2
Cellular Component	GO:0009534	5	chloroplast thylakoid	1.04705e-63	TRINITY_DN31763_c0_g1_m.19020	132	K	"Photosystem II stability/assembly factor HCF136, chloroplastic OS=Oryza sativa subsp. japonica OX=39947 GN=HCF136 PE=3 SV=1"	HCF136	1	7.65473e-09	278.73	QTILETK(1)DGGDTWVSR	2	0.47509	1
Cellular Component	GO:0009534	5	chloroplast thylakoid	1.04705e-63	TRINITY_DN26164_c2_g1_m.8430	350	K	"Ferredoxin--NADP reductase, leaf isozyme, chloroplastic OS=Pisum sativum OX=3888 GN=PETH PE=1 SV=1"	PETH	1	0.000212125	197.66	DGIDWLDYK(1)K	2	-1.5614	1
Cellular Component	GO:0009534	5	chloroplast thylakoid	1.04705e-63	TRINITY_DN26164_c2_g1_m.8430	272	K	"Ferredoxin--NADP reductase, leaf isozyme, chloroplastic OS=Pisum sativum OX=3888 GN=PETH PE=1 SV=1"	PETH	1	1.5754e-05	122.44	MEEK(1)YPDNFR	2	-1.858	2
Cellular Component	GO:0009534	5	chloroplast thylakoid	1.04705e-63	TRINITY_DN26164_c2_g1_m.8430	190	K	"Ferredoxin--NADP reductase, leaf isozyme, chloroplastic OS=Pisum sativum OX=3888 GN=PETH PE=1 SV=1"	PETH	1	0.00049498	104	GVCSNFLCDLK(1)PGAEVK	2	3.3932	1
Cellular Component	GO:0009534	5	chloroplast thylakoid	1.04705e-63	TRINITY_DN26164_c2_g1_m.8430	203	K	"Ferredoxin--NADP reductase, leaf isozyme, chloroplastic OS=Pisum sativum OX=3888 GN=PETH PE=1 SV=1"	PETH	1	0.000418222	127.03	ITGPVGK(1)EMLMPK	2	-0.49871	3
Cellular Component	GO:0009534	5	chloroplast thylakoid	1.04705e-63	TRINITY_DN26164_c2_g1_m.8430	85	K	"Ferredoxin--NADP reductase, leaf isozyme, chloroplastic OS=Pisum sativum OX=3888 GN=PETH PE=1 SV=1"	PETH	1	0.000989069	142.04	PK(1)NPYTGR	2	-5.4296	2
Cellular Component	GO:0009534	5	chloroplast thylakoid	1.04705e-63	TRINITY_DN26164_c2_g1_m.8430	291	K	"Ferredoxin--NADP reductase, leaf isozyme, chloroplastic OS=Pisum sativum OX=3888 GN=PETH PE=1 SV=1"	PETH	1	0.000214395	119.07	EQTNEK(1)GEK	2	-2.7955	1
Cellular Component	GO:0009534	5	chloroplast thylakoid	1.04705e-63	TRINITY_DN26164_c2_g1_m.8430	71	K	"Ferredoxin--NADP reductase, leaf isozyme, chloroplastic OS=Pisum sativum OX=3888 GN=PETH PE=1 SV=1"	PETH	0.989448	0.0147516	75.474	VSK(0.989)K(0.011)DEEGVVTNK	3	-5.0047	2
Cellular Component	GO:0009534	5	chloroplast thylakoid	1.04705e-63	TRINITY_DN26164_c2_g1_m.8430	68	K	"Ferredoxin--NADP reductase, leaf isozyme, chloroplastic OS=Pisum sativum OX=3888 GN=PETH PE=1 SV=1"	PETH	0.99972	0.00506091	113.7	KVEK(1)VSK	2	-3.4762	1
Cellular Component	GO:0009534	5	chloroplast thylakoid	1.04705e-63	TRINITY_DN26164_c2_g1_m.8430	268	K	"Ferredoxin--NADP reductase, leaf isozyme, chloroplastic OS=Pisum sativum OX=3888 GN=PETH PE=1 SV=1"	PETH	1	9.45008e-05	137.84	EEFEK(1)MEEK	2	0.54277	3
Cellular Component	GO:0009534	5	chloroplast thylakoid	1.04705e-63	TRINITY_DN26164_c2_g1_m.8430	81	K	"Ferredoxin--NADP reductase, leaf isozyme, chloroplastic OS=Pisum sativum OX=3888 GN=PETH PE=1 SV=1"	PETH	1	4.58679e-05	269.91	KDEEGVVTNK(1)FK	2	-0.26813	6
Cellular Component	GO:0009534	5	chloroplast thylakoid	1.04705e-63	TRINITY_DN26164_c2_g1_m.8430	294	K	"Ferredoxin--NADP reductase, leaf isozyme, chloroplastic OS=Pisum sativum OX=3888 GN=PETH PE=1 SV=1"	PETH	1	5.28544e-05	146.37	GEK(1)MYIQTR	2	-2.7853	5
Cellular Component	GO:0009534	5	chloroplast thylakoid	1.04705e-63	TRINITY_DN26164_c2_g1_m.8430	329	K	"Ferredoxin--NADP reductase, leaf isozyme, chloroplastic OS=Pisum sativum OX=3888 GN=PETH PE=1 SV=1"	PETH	1	0.0124355	45.654	GMEK(1)GIDDIMVSLAAK	2	2.7527	1
Cellular Component	GO:0009534	5	chloroplast thylakoid	1.04705e-63	TRINITY_DN26164_c2_g1_m.8430	325	K	"Ferredoxin--NADP reductase, leaf isozyme, chloroplastic OS=Pisum sativum OX=3888 GN=PETH PE=1 SV=1"	PETH	1	0.000858777	70.806	DNTYIYMCGLK(1)GMEK	2	5.0902	3
Cellular Component	GO:0009534	5	chloroplast thylakoid	1.04705e-63	TRINITY_DN26995_c0_g1_m.9727	252	K	"Probable plastid-lipid-associated protein 4, chloroplastic OS=Arabidopsis thaliana OX=3702 GN=PAP4 PE=1 SV=1"	PAP4	1	0.0104855	81.642	GDK(1)GNLFILK	2	-7.3753	1
Cellular Component	GO:0009534	5	chloroplast thylakoid	1.04705e-63	TRINITY_DN26995_c0_g1_m.9727	144	K	"Probable plastid-lipid-associated protein 4, chloroplastic OS=Arabidopsis thaliana OX=3702 GN=PAP4 PE=1 SV=1"	PAP4	0.995525	1.5714e-09	99.442	KLEAVTPIK(0.004)EPLK(0.996)SDLLNGK	3	1.0213	1
Cellular Component	GO:0009534	5	chloroplast thylakoid	1.04705e-63	TRINITY_DN32424_c0_g1_m.20522	92	K	"Fructose-bisphosphate aldolase 3, chloroplastic OS=Arabidopsis thaliana OX=3702 GN=FBA3 PE=1 SV=1"	FBA3	1	0.0407311	63.397	TAK(1)SIASPGR	2	-4.1776	1
Cellular Component	GO:0009534	5	chloroplast thylakoid	1.04705e-63	TRINITY_DN32424_c0_g1_m.20522	210	K	"Fructose-bisphosphate aldolase 3, chloroplastic OS=Arabidopsis thaliana OX=3702 GN=FBA3 PE=1 SV=1"	FBA3	1	1.1605e-05	158.61	SAEYYK(1)QGAR	2	-2.3372	1
Cellular Component	GO:0009534	5	chloroplast thylakoid	1.04705e-63	TRINITY_DN32424_c0_g1_m.20522	420	K	"Fructose-bisphosphate aldolase 3, chloroplastic OS=Arabidopsis thaliana OX=3702 GN=FBA3 PE=1 SV=1"	FBA3	1	0.000441999	104.39	YSAEGESEEAK(1)K	2	-1.6675	1
Cellular Component	GO:0009534	5	chloroplast thylakoid	1.04705e-63	TRINITY_DN32424_c0_g1_m.20522	113	K	"Fructose-bisphosphate aldolase 3, chloroplastic OS=Arabidopsis thaliana OX=3702 GN=FBA3 PE=1 SV=1"	FBA3	1	0.000470743	87.942	GILAIDESNATCGK(1)R	2	-35.724	1
Cellular Component	GO:0009534	5	chloroplast thylakoid	1.04705e-63	TRINITY_DN31338_c0_g1_m.18051	233	K	"Acetylglutamate kinase, chloroplastic OS=Arabidopsis thaliana OX=3702 GN=NAGK PE=1 SV=1"	NAGK	1	1.73892e-05	130.71	PAANAAK(1)LGFVGEVAR	2	-3.8923	1
Cellular Component	GO:0009534	5	chloroplast thylakoid	1.04705e-63	TRINITY_DN31651_c0_g1_m.18746	439	K	"Photosynthetic NDH subunit of subcomplex B 1, chloroplastic OS=Arabidopsis thaliana OX=3702 GN=PNSB1 PE=2 SV=1"	PNSB1	1	9.81488e-10	101.52	ANVFVPNAEDK(1)NCVLVSSK	2	2.6625	1
Cellular Component	GO:0009534	5	chloroplast thylakoid	1.04705e-63	TRINITY_DN26362_c0_g1_m.8727	76	K	"Chlorophyll a-b binding protein 40, chloroplastic OS=Nicotiana tabacum OX=4097 GN=CAB40 PE=2 SV=1"	CAB40	1	1.25414e-10	150.93	K(1)SATK(1)VASSGSPWYGPDR	2	4.1515	1
Cellular Component	GO:0009534	5	chloroplast thylakoid	1.04705e-63	TRINITY_DN26362_c0_g1_m.8727	80	K	"Chlorophyll a-b binding protein 40, chloroplastic OS=Nicotiana tabacum OX=4097 GN=CAB40 PE=2 SV=1"	CAB40	1	1.25414e-10	227.47	SATK(1)VASSGSPWYGPDR	2	2.1757	2
Cellular Component	GO:0009534	5	chloroplast thylakoid	1.04705e-63	TRINITY_DN29288_c0_g1_m.13846	154	K	"Calcium sensing receptor, chloroplastic OS=Arabidopsis thaliana OX=3702 GN=CAS PE=1 SV=1"	CAS	1	2.41399e-08	172.09	TVADAAQQSGK(1)VIEGVK	2	0.15679	1
Cellular Component	GO:0009534	5	chloroplast thylakoid	1.04705e-63	TRINITY_DN29288_c0_g1_m.13846	305	K	"Calcium sensing receptor, chloroplastic OS=Arabidopsis thaliana OX=3702 GN=CAS PE=1 SV=1"	CAS	1	2.49729e-13	139.94	SSNIIILDSYSDSAK(1)TVAR	2	-0.53114	1
Cellular Component	GO:0009534	5	chloroplast thylakoid	1.04705e-63	TRINITY_DN29288_c0_g1_m.13846	143	K	"Calcium sensing receptor, chloroplastic OS=Arabidopsis thaliana OX=3702 GN=CAS PE=1 SV=1"	CAS	0.999966	1.73131e-15	70.168	KAQEAIQNAGVDTEPVITAAK(1)TVADAAQQSGK	3	1.3695	1
Cellular Component	GO:0009534	5	chloroplast thylakoid	1.04705e-63	TRINITY_DN29288_c0_g1_m.13846	290	K	"Calcium sensing receptor, chloroplastic OS=Arabidopsis thaliana OX=3702 GN=CAS PE=1 SV=1"	CAS	1	0.000117419	117.03	VNK(1)SSNIIILDSYSDSAK	2	1.6389	1
Cellular Component	GO:0009534	5	chloroplast thylakoid	1.04705e-63	TRINITY_DN25173_c0_g1_m.7043	83	K	"Rhodanese-like domain-containing protein 9, chloroplastic OS=Arabidopsis thaliana OX=3702 GN=STR9 PE=2 SV=1"	STR9	1	0.000776529	91.032	AHIK(1)SCYHVPLFIENK	3	-2.8646	1
Cellular Component	GO:0009534	5	chloroplast thylakoid	1.04705e-63	TRINITY_DN27180_c0_g1_m.9999	245	K	"Chlorophyll a-b binding protein CP29.3, chloroplastic OS=Arabidopsis thaliana OX=3702 GN=LHCB4.3 PE=2 SV=1"	LHCB4.3	1	6.7353e-05	163.2	LQLAEIK(1)HAR	2	-3.2862	3
Cellular Component	GO:0009534	5	chloroplast thylakoid	1.04705e-63	TRINITY_DN35959_c1_g9_m.30465	152	K	"ATP synthase subunit d, mitochondrial OS=Arabidopsis thaliana OX=3702 GN=At3g52300 PE=1 SV=3"	At3g52300	0.998707	0.000987627	146.27	K(0.001)K(0.999)FDDEIR	2	-0.53539	1
Cellular Component	GO:0009534	5	chloroplast thylakoid	1.04705e-63	TRINITY_DN35959_c1_g9_m.30465	145	K	"ATP synthase subunit d, mitochondrial OS=Arabidopsis thaliana OX=3702 GN=At3g52300 PE=1 SV=3"	At3g52300	1	0.000274323	142.08	ISTMTADEYFEK(1)HPELK	2	1.4408	4
Cellular Component	GO:0009534	5	chloroplast thylakoid	1.04705e-63	TRINITY_DN35959_c1_g9_m.30465	10	K	"ATP synthase subunit d, mitochondrial OS=Arabidopsis thaliana OX=3702 GN=At3g52300 PE=1 SV=3"	At3g52300	1	0.000588079	136.84	KVVDVAFK(1)ASR	2	-2.7917	1
Cellular Component	GO:0009534	5	chloroplast thylakoid	1.04705e-63	TRINITY_DN35959_c1_g9_m.30465	76	K	"ATP synthase subunit d, mitochondrial OS=Arabidopsis thaliana OX=3702 GN=At3g52300 PE=1 SV=3"	At3g52300	1	0.0167508	62.398	LVDMYK(1)EAYDSIEIPK	2	5.1533	1
Cellular Component	GO:0009534	5	chloroplast thylakoid	1.04705e-63	TRINITY_DN32846_c0_g4_m.21520	327	K	Photosystem I P700 chlorophyll a apoprotein A1 OS=Morus indica OX=248361 GN=psaA PE=3 SV=1	psaA	1	0.00136424	99.589	DILEAHK(1)GPFTGQGHK	3	-1.8695	1
Cellular Component	GO:0009534	5	chloroplast thylakoid	1.04705e-63	TRINITY_DN32846_c0_g4_m.21520	11	K	Photosystem I P700 chlorophyll a apoprotein A1 OS=Morus indica OX=248361 GN=psaA PE=3 SV=1	psaA	1	1.56738e-08	250.16	SPEPEVK(1)ILVDRDPIK	2	3.9989	4
Cellular Component	GO:0009534	5	chloroplast thylakoid	1.04705e-63	TRINITY_DN32846_c0_g4_m.21520	707	K	Photosystem I P700 chlorophyll a apoprotein A1 OS=Morus indica OX=248361 GN=psaA PE=3 SV=1	psaA	1	0.000294252	100.84	LK(1)VAPATQPR	2	-3.1022	1
Cellular Component	GO:0009534	5	chloroplast thylakoid	1.04705e-63	TRINITY_DN32846_c0_g4_m.21520	320	K	Photosystem I P700 chlorophyll a apoprotein A1 OS=Morus indica OX=248361 GN=psaA PE=3 SV=1	psaA	1	2.27176e-13	326.76	TNWGIGHGIK(1)DILEAHK	3	-3.1346	4
Cellular Component	GO:0009534	5	chloroplast thylakoid	1.04705e-63	TRINITY_DN32846_c0_g4_m.21520	20	K	Photosystem I P700 chlorophyll a apoprotein A1 OS=Morus indica OX=248361 GN=psaA PE=3 SV=1	psaA	1	0.00134514	176.45	DPIK(1)TSFEEWAR	2	-2.3069	1
Cellular Component	GO:0009534	5	chloroplast thylakoid	1.04705e-63	TRINITY_DN34382_c0_g4_m.25637	259	K	ACT domain-containing protein ACR11 OS=Arabidopsis thaliana OX=3702 GN=ACR11 PE=1 SV=1	ACR11	1	1.97172e-05	154.35	ATFHVSYK(1)GK	2	-3.0338	1
Cellular Component	GO:0009534	5	chloroplast thylakoid	1.04705e-63	TRINITY_DN34382_c0_g4_m.25637	138	K	ACT domain-containing protein ACR11 OS=Arabidopsis thaliana OX=3702 GN=ACR11 PE=1 SV=1	ACR11	1	0.00150377	121.31	HNK(1)FAITK	2	-4.3278	1
Cellular Component	GO:0009534	5	chloroplast thylakoid	1.04705e-63	TRINITY_DN34382_c0_g4_m.25637	135	K	ACT domain-containing protein ACR11 OS=Arabidopsis thaliana OX=3702 GN=ACR11 PE=1 SV=1	ACR11	1	0.000963968	216.26	ANVYLDSSGK(1)HNK	2	2.0341	2
Cellular Component	GO:0009534	5	chloroplast thylakoid	1.04705e-63	TRINITY_DN30263_c0_g1_m.15781	109	K	"Protochlorophyllide reductase, chloroplastic OS=Cucumis sativus OX=3659 GN=PORA PE=2 SV=1"	PORA	1	0.0109055	47.57	ALADTGK(1)WHVIMACR	2	4.9479	1
Cellular Component	GO:0009534	5	chloroplast thylakoid	1.04705e-63	TRINITY_DN30263_c0_g1_m.15781	375	K	"Protochlorophyllide reductase, chloroplastic OS=Cucumis sativus OX=3659 GN=PORA PE=2 SV=1"	PORA	1	9.64705e-12	178.51	NSSSFENQLSK(1)EASDAEK	2	2.0549	1
Cellular Component	GO:0009534	5	chloroplast thylakoid	1.04705e-63	TRINITY_DN30263_c0_g1_m.15781	342	K	"Protochlorophyllide reductase, chloroplastic OS=Cucumis sativus OX=3659 GN=PORA PE=2 SV=1"	PORA	1	0.00331671	106.93	GYVSEDEAGK(1)R	2	-1.9561	1
Cellular Component	GO:0009534	5	chloroplast thylakoid	1.04705e-63	TRINITY_DN30263_c0_g1_m.15781	332	K	"Protochlorophyllide reductase, chloroplastic OS=Cucumis sativus OX=3659 GN=PORA PE=2 SV=1"	PORA	1	9.79655e-05	110.44	YITK(1)GYVSEDEAGK	2	-1.7528	2
Cellular Component	GO:0009534	5	chloroplast thylakoid	1.04705e-63	TRINITY_DN27757_c0_g1_m.11026	166	K	"Protein MET1, chloroplastic OS=Arabidopsis thaliana OX=3702 GN=MET1 PE=1 SV=1"	MET1	1	0.00330385	65.404	TGK(1)FTVGDK	2	-5.0762	1
Cellular Component	GO:0009534	5	chloroplast thylakoid	1.04705e-63	TRINITY_DN27757_c0_g1_m.11026	116	K	"Protein MET1, chloroplastic OS=Arabidopsis thaliana OX=3702 GN=MET1 PE=1 SV=1"	MET1	1	5.83167e-16	261.56	ASETDAQTAESK(1)GGEGGGEK	2	-0.1073	2
Cellular Component	GO:0009534	5	chloroplast thylakoid	1.04705e-63	TRINITY_DN27757_c0_g1_m.11026	207	K	"Protein MET1, chloroplastic OS=Arabidopsis thaliana OX=3702 GN=MET1 PE=1 SV=1"	MET1	1	0.0200474	75.243	IGPLLMK(1)MQK	2	-5.9785	1
Cellular Component	GO:0009534	5	chloroplast thylakoid	1.04705e-63	TRINITY_DN27757_c0_g1_m.11026	273	K	"Protein MET1, chloroplastic OS=Arabidopsis thaliana OX=3702 GN=MET1 PE=1 SV=1"	MET1	1	0.00668938	90.263	NAK(1)YEEALEK	2	0.63275	1
Cellular Component	GO:0009534	5	chloroplast thylakoid	1.04705e-63	TRINITY_DN27757_c0_g1_m.11026	214	K	"Protein MET1, chloroplastic OS=Arabidopsis thaliana OX=3702 GN=MET1 PE=1 SV=1"	MET1	1	0.00290253	88.734	YGK(1)IDDGGEMTEK	2	-3.1623	1
Cellular Component	GO:0009534	5	chloroplast thylakoid	1.04705e-63	TRINITY_DN27757_c0_g1_m.11026	224	K	"Protein MET1, chloroplastic OS=Arabidopsis thaliana OX=3702 GN=MET1 PE=1 SV=1"	MET1	1	0.000154538	256.71	IDDGGEMTEK(1)EIIR	2	-1.1871	1
Cellular Component	GO:0009534	5	chloroplast thylakoid	1.04705e-63	TRINITY_DN27757_c0_g1_m.11026	270	K	"Protein MET1, chloroplastic OS=Arabidopsis thaliana OX=3702 GN=MET1 PE=1 SV=1"	MET1	1	0.00769982	82.716	EGLQLYK(1)NAK	2	-2.2874	1
Cellular Component	GO:0009534	5	chloroplast thylakoid	1.04705e-63	TRINITY_DN28658_c0_g1_m.12682	81	K	"Protein THYLAKOID FORMATION1, chloroplastic OS=Solanum tuberosum OX=4113 GN=THF1 PE=2 SV=1"	THF1	1	0.0100895	92.677	FNFLK(1)AYK	2	-5.2895	1
Cellular Component	GO:0009534	5	chloroplast thylakoid	1.04705e-63	TRINITY_DN28658_c0_g1_m.12682	162	K	"Protein THYLAKOID FORMATION1, chloroplastic OS=Solanum tuberosum OX=4113 GN=THF1 PE=2 SV=1"	THF1	1	3.12642e-06	207.6	IDSQK(1)LEEWAR	2	-2.7167	2
Cellular Component	GO:0009534	5	chloroplast thylakoid	1.04705e-63	TRINITY_DN28658_c0_g1_m.12682	279	K	"Protein THYLAKOID FORMATION1, chloroplastic OS=Solanum tuberosum OX=4113 GN=THF1 PE=2 SV=1"	THF1	1	5.77822e-05	167.06	TESK(1)ANEAITK	2	-0.61057	1
Cellular Component	GO:0009534	5	chloroplast thylakoid	1.04705e-63	TRINITY_DN28658_c0_g1_m.12682	150	K	"Protein THYLAKOID FORMATION1, chloroplastic OS=Solanum tuberosum OX=4113 GN=THF1 PE=2 SV=1"	THF1	1	0.00212034	100.84	ALK(1)DDPEQYR	2	1.515	1
Cellular Component	GO:0009534	5	chloroplast thylakoid	1.04705e-63	TRINITY_DN28658_c0_g1_m.12682	258	K	"Protein THYLAKOID FORMATION1, chloroplastic OS=Solanum tuberosum OX=4113 GN=THF1 PE=2 SV=1"	THF1	1	0.00261323	91.783	LVQAK(1)ELLK	2	-5.4633	1
Cellular Component	GO:0009534	5	chloroplast thylakoid	1.04705e-63	TRINITY_DN28953_c0_g1_m.13235	304	K	"Carbonic anhydrase, chloroplastic OS=Pisum sativum OX=3888 PE=1 SV=1"		1	8.79735e-05	145.95	TLGLK(1)GGYYDFVK	2	2.3903	2
Cellular Component	GO:0009534	5	chloroplast thylakoid	1.04705e-63	TRINITY_DN28953_c0_g1_m.13235	155	K	"Carbonic anhydrase, chloroplastic OS=Pisum sativum OX=3888 PE=1 SV=1"		1	8.08862e-06	208.35	GQSPK(1)FMVFACSDSR	2	1.5545	2
Cellular Component	GO:0009534	5	chloroplast thylakoid	1.04705e-63	TRINITY_DN28953_c0_g1_m.13235	127	K	"Carbonic anhydrase, chloroplastic OS=Pisum sativum OX=3888 PE=1 SV=1"		1	0.00581385	92.732	LK(1)SGFIHFK	2	-2.3865	1
Cellular Component	GO:0009534	5	chloroplast thylakoid	1.04705e-63	TRINITY_DN28953_c0_g1_m.13235	259	K	"Carbonic anhydrase, chloroplastic OS=Pisum sativum OX=3888 PE=1 SV=1"		1	1.02201e-12	168.74	TK(1)SALGDAALPELCSYCER	2	1.9108	1
Cellular Component	GO:0009534	5	chloroplast thylakoid	1.04705e-63	TRINITY_DN28953_c0_g1_m.13235	299	K	"Carbonic anhydrase, chloroplastic OS=Pisum sativum OX=3888 PE=1 SV=1"		1	0.00385016	81.099	EGLVNK(1)TLGLK	2	-5.3464	2
Cellular Component	GO:0009534	5	chloroplast thylakoid	1.04705e-63	TRINITY_DN28953_c0_g1_m.13235	137	K	"Carbonic anhydrase, chloroplastic OS=Pisum sativum OX=3888 PE=1 SV=1"		1	4.00454e-09	229.17	EK(1)YDK(1)NPALYSELAK	2	2.7563	5
Cellular Component	GO:0009534	5	chloroplast thylakoid	1.04705e-63	TRINITY_DN28953_c0_g1_m.13235	92	K	"Carbonic anhydrase, chloroplastic OS=Pisum sativum OX=3888 PE=1 SV=1"		1	6.63952e-05	207.12	LLSEK(1)GDLKPVAASK	2	4.149	2
Cellular Component	GO:0009534	5	chloroplast thylakoid	1.04705e-63	TRINITY_DN28953_c0_g1_m.13235	140	K	"Carbonic anhydrase, chloroplastic OS=Pisum sativum OX=3888 PE=1 SV=1"		1	5.17376e-08	212.69	YDK(1)NPALYSELAK	2	-0.20844	7
Cellular Component	GO:0009534	5	chloroplast thylakoid	1.04705e-63	TRINITY_DN28953_c0_g1_m.13235	150	K	"Carbonic anhydrase, chloroplastic OS=Pisum sativum OX=3888 PE=1 SV=1"		1	1.22076e-12	249.71	YDKNPALYSELAK(1)GQSPK	2	4.4178	6
Cellular Component	GO:0009534	5	chloroplast thylakoid	1.04705e-63	TRINITY_DN29199_c1_g1_m.13688	246	K	"ATP-dependent Clp protease proteolytic subunit 3, chloroplastic OS=Arabidopsis thaliana OX=3702 GN=CLPP3 PE=1 SV=1"	CLPP3	1	0.0243687	72.492	EMVYHK(1)IK	2	-2.5827	2
Cellular Component	GO:0009534	5	chloroplast thylakoid	1.04705e-63	TRINITY_DN29199_c1_g1_m.13688	231	K	"ATP-dependent Clp protease proteolytic subunit 3, chloroplastic OS=Arabidopsis thaliana OX=3702 GN=CLPP3 PE=1 SV=1"	CLPP3	1	0.00109134	73.262	VMIHQPLGTAGGK(1)ATEMGIR	3	-4.2965	2
Cellular Component	GO:0009534	5	chloroplast thylakoid	1.04705e-63	TRINITY_DN29199_c1_g1_m.13688	337	K	"ATP-dependent Clp protease proteolytic subunit 3, chloroplastic OS=Arabidopsis thaliana OX=3702 GN=CLPP3 PE=1 SV=1"	CLPP3	1	9.27853e-05	169.57	ILENK(1)NGYNGGQSEK	2	-0.66662	2
Cellular Component	GO:0009534	5	chloroplast thylakoid	1.04705e-63	TRINITY_DN29199_c1_g1_m.13688	332	K	"ATP-dependent Clp protease proteolytic subunit 3, chloroplastic OS=Arabidopsis thaliana OX=3702 GN=CLPP3 PE=1 SV=1"	CLPP3	1	2.74496e-05	121.71	KNLPSESK(1)ILENK	2	-0.086481	1
Cellular Component	GO:0009534	5	chloroplast thylakoid	1.04705e-63	TRINITY_DN29199_c1_g1_m.13688	316	K	"ATP-dependent Clp protease proteolytic subunit 3, chloroplastic OS=Arabidopsis thaliana OX=3702 GN=CLPP3 PE=1 SV=1"	CLPP3	1	0.0132512	71.066	VWDMWK(1)VEGSR	2	-2.5989	1
Cellular Component	GO:0009534	5	chloroplast thylakoid	1.04705e-63	TRINITY_DN35693_c2_g1_m.29598	144	K	"Linoleate 13S-lipoxygenase 2-1, chloroplastic OS=Solanum tuberosum OX=4113 GN=LOX2.1 PE=1 SV=1"	LOX2.1	1	4.08314e-06	164.31	ETVQAYAHK(1)VGK	2	-1.1724	1
Cellular Component	GO:0009534	5	chloroplast thylakoid	1.04705e-63	TRINITY_DN35693_c2_g1_m.29598	135	K	"Linoleate 13S-lipoxygenase 2-1, chloroplastic OS=Solanum tuberosum OX=4113 GN=LOX2.1 PE=1 SV=1"	LOX2.1	1	0.0308969	50.09	TGLEK(1)ETVQAYAHK	2	0.83718	1
Cellular Component	GO:0009534	5	chloroplast thylakoid	1.04705e-63	TRINITY_DN27490_c0_g2_m.10567	185	K	Membrane steroid-binding protein 1 OS=Arabidopsis thaliana OX=3702 GN=MSBP1 PE=1 SV=2	MSBP1	0.994327	3.12544e-17	96.264	KVPVTDGSTSGEAESTETK(0.994)EDAK(0.006)PAGASPSDKPADK	4	-1.6229	2
Cellular Component	GO:0009534	5	chloroplast thylakoid	1.04705e-63	TRINITY_DN32358_c0_g1_m.20377	228	K	"Sodium/pyruvate cotransporter BASS2, chloroplastic OS=Arabidopsis thaliana OX=3702 GN=BASS2 PE=1 SV=1"	BASS2	0.999976	0.0150124	83.214	NRPIPVDDKDDFK(1)E	2	1.2692	1
Cellular Component	GO:0009534	5	chloroplast thylakoid	1.04705e-63	TRINITY_DN32358_c0_g1_m.20377	224	K	"Sodium/pyruvate cotransporter BASS2, chloroplastic OS=Arabidopsis thaliana OX=3702 GN=BASS2 PE=1 SV=1"	BASS2	0.998931	0.0164783	79.795	NRPIPVDDK(0.999)DDFK(0.001)E	2	-4.303	1
Cellular Component	GO:0009534	5	chloroplast thylakoid	1.04705e-63	TRINITY_DN27596_c0_g1_m.10744	71	K	"Linoleate 13S-lipoxygenase 2-1, chloroplastic OS=Solanum tuberosum OX=4113 GN=LOX2.1 PE=1 SV=1"	LOX2.1	0.970007	2.52176e-08	78.888	TVGHADK(0.97)K(0.03)DEPWWPVLK	3	-4.1985	1
Cellular Component	GO:0009534	5	chloroplast thylakoid	1.04705e-63	TRINITY_DN33166_c1_g1_m.22341	22	K	"Probable ribose-5-phosphate isomerase 3, chloroplastic OS=Arabidopsis thaliana OX=3702 GN=RPI3 PE=1 SV=1"	RPI3	1	1.77832e-05	117.03	MVEAASDK(1)FVVVADETK	2	5.4656	1
Cellular Component	GO:0009534	5	chloroplast thylakoid	1.04705e-63	TRINITY_DN33166_c1_g1_m.22341	99	K	"Probable ribose-5-phosphate isomerase 3, chloroplastic OS=Arabidopsis thaliana OX=3702 GN=RPI3 PE=1 SV=1"	RPI3	1	0.0342994	56.202	TPIK(1)DALAAGK	2	-4.1035	1
Cellular Component	GO:0009534	5	chloroplast thylakoid	1.04705e-63	TRINITY_DN33166_c1_g1_m.22341	71	K	"Probable ribose-5-phosphate isomerase 3, chloroplastic OS=Arabidopsis thaliana OX=3702 GN=RPI3 PE=1 SV=1"	RPI3	1	0.000133464	226.06	EEGVEAK(1)LR	2	-3.9679	3
Cellular Component	GO:0009534	5	chloroplast thylakoid	1.04705e-63	TRINITY_DN33166_c1_g1_m.22341	64	K	"Probable ribose-5-phosphate isomerase 3, chloroplastic OS=Arabidopsis thaliana OX=3702 GN=RPI3 PE=1 SV=1"	RPI3	1	0.000159206	168.05	LQELFK(1)EEGVEAK	2	1.353	1
Cellular Component	GO:0009534	5	chloroplast thylakoid	1.04705e-63	TRINITY_DN33166_c1_g1_m.22341	14	K	"Probable ribose-5-phosphate isomerase 3, chloroplastic OS=Arabidopsis thaliana OX=3702 GN=RPI3 PE=1 SV=1"	RPI3	1	7.21704e-06	136.84	EK(1)MVEAASDK	2	-0.36748	2
Cellular Component	GO:0009534	5	chloroplast thylakoid	1.04705e-63	TRINITY_DN23625_c0_g1_m.5308	103	K	"Protein SPA, chloroplastic OS=Solanum lycopersicum OX=4081 GN=SPA PE=2 SV=1"	SPA	1	7.67381e-12	139.94	ENTQPCFPCSGSGAQK(1)CR	2	0.84568	1
Cellular Component	GO:0009534	5	chloroplast thylakoid	1.04705e-63	TRINITY_DN28216_c0_g1_m.11876	486	K	"15-cis-phytoene desaturase, chloroplastic/chromoplastic OS=Arabidopsis thaliana OX=3702 GN=PDS PE=1 SV=1"	PDS	1	3.33643e-05	98.865	ELAK(1)LFPDEIAADQSK	2	-0.42258	1
Cellular Component	GO:0009534	5	chloroplast thylakoid	1.04705e-63	TRINITY_DN28216_c0_g1_m.11876	508	K	"15-cis-phytoene desaturase, chloroplastic/chromoplastic OS=Arabidopsis thaliana OX=3702 GN=PDS PE=1 SV=1"	PDS	1	0.00479789	97.033	YHVVK(1)TPR	2	-2.4983	1
Cellular Component	GO:0009534	5	chloroplast thylakoid	1.04705e-63	TRINITY_DN32053_c0_g1_m.19675	155	K	"Protein TIC 62, chloroplastic OS=Pisum sativum OX=3888 GN=TIC62 PE=1 SV=2"	TIC62	1	0.0109934	41.796	LEIVQCDLEK(1)K	2	10.932	1
Cellular Component	GO:0009534	5	chloroplast thylakoid	1.04705e-63	TRINITY_DN32053_c0_g1_m.19675	130	K	"Protein TIC 62, chloroplastic OS=Pisum sativum OX=3888 GN=TIC62 PE=1 SV=2"	TIC62	1	0.000285161	126.63	QLK(1)LNNENAGGETQPVEK	2	1.7531	2
Cellular Component	GO:0009534	5	chloroplast thylakoid	1.04705e-63	TRINITY_DN32053_c0_g1_m.19675	80	K	"Protein TIC 62, chloroplastic OS=Pisum sativum OX=3888 GN=TIC62 PE=1 SV=2"	TIC62	1	3.79871e-11	274.44	ENLK(1)DENLAFVAGATGK	2	3.6107	1
Cellular Component	GO:0009534	5	chloroplast thylakoid	1.04705e-63	TRINITY_DN32053_c0_g1_m.19675	346	K	"Protein TIC 62, chloroplastic OS=Pisum sativum OX=3888 GN=TIC62 PE=1 SV=2"	TIC62	0.999623	0.000975987	58.691	ESSAVK(1)TPDLAPPKPEEPETSIVEEPVK	3	-0.45765	1
Cellular Component	GO:0009534	5	chloroplast thylakoid	1.04705e-63	TRINITY_DN32053_c0_g1_m.19675	340	K	"Protein TIC 62, chloroplastic OS=Pisum sativum OX=3888 GN=TIC62 PE=1 SV=2"	TIC62	1	0.000808827	106.35	PIVFSPK(1)ESSAVK	2	-3.4912	2
Cellular Component	GO:0009534	5	chloroplast thylakoid	1.04705e-63	TRINITY_DN32053_c0_g1_m.19675	76	K	"Protein TIC 62, chloroplastic OS=Pisum sativum OX=3888 GN=TIC62 PE=1 SV=2"	TIC62	1	2.10205e-05	157.74	LSSETVEAIPK(1)ENLK	2	-0.067859	1
Cellular Component	GO:0009534	5	chloroplast thylakoid	1.04705e-63	TRINITY_DN34195_c0_g1_m.25122	377	K	"Ascorbate transporter, chloroplastic OS=Arabidopsis thaliana OX=3702 GN=PHT4;4 PE=1 SV=1"	PHT4;4	1	3.10435e-08	199.3	AYSSPK(1)EDPELSEEEK	2	-2.4897	2
Cellular Component	GO:0009534	5	chloroplast thylakoid	1.04705e-63	TRINITY_DN24964_c0_g1_m.6770	227	K	"Chlorophyll a-b binding protein CP24 10A, chloroplastic OS=Solanum lycopersicum OX=4081 GN=CAP10A PE=3 SV=1"	CAP10A	1	0.00346209	85.813	LAEIK(1)HAR	2	-3.7646	2
Cellular Component	GO:0009534	5	chloroplast thylakoid	1.04705e-63	TRINITY_DN24964_c0_g1_m.6770	222	K	"Chlorophyll a-b binding protein CP24 10A, chloroplastic OS=Solanum lycopersicum OX=4081 GN=CAP10A PE=3 SV=1"	CAP10A	1	0.00272547	85.813	LK(1)LAEIK	2	-5.324	1
Cellular Component	GO:0009534	5	chloroplast thylakoid	1.04705e-63	TRINITY_DN24383_c1_g1_m.6074	83	K	"Photosystem II 22 kDa protein, chloroplastic OS=Spinacia oleracea OX=3562 GN=PSBS PE=1 SV=1"	PSBS	0.999995	2.71696e-13	271.97	QKPK(1)VEDGIFGTSGGIGFTK	2	1.8749	2
Cellular Component	GO:0009534	5	chloroplast thylakoid	1.04705e-63	TRINITY_DN24383_c1_g1_m.6074	184	K	"Photosystem II 22 kDa protein, chloroplastic OS=Spinacia oleracea OX=3562 GN=PSBS PE=1 SV=1"	PSBS	1	1.0115e-18	191.49	FVDDPSTGIEGAVIPPGK(1)SFR	2	2.9168	1
Cellular Component	GO:0009534	5	chloroplast thylakoid	1.04705e-63	TRINITY_DN30076_c2_g1_m.15393	170	K	"Phosphoribulokinase, chloroplastic OS=Mesembryanthemum crystallinum OX=3544 PE=2 SV=1"		1	6.28111e-13	258.79	IRDLFEQISASK(1)TQTPVEATK	3	-4.2336	2
Cellular Component	GO:0009534	5	chloroplast thylakoid	1.04705e-63	TRINITY_DN24966_c0_g1_m.6774	307	K	"29 kDa ribonucleoprotein A, chloroplastic OS=Nicotiana sylvestris OX=4096 PE=2 SV=1"		1	0.00459599	65.156	VTHAEAK(1)PR	2	-2.8033	1
Cellular Component	GO:0009534	5	chloroplast thylakoid	1.04705e-63	TRINITY_DN29432_c0_g1_m.14105	151	K	"Peptidyl-prolyl cis-trans isomerase CYP38, chloroplastic OS=Arabidopsis thaliana OX=3702 GN=CYP38 PE=1 SV=1"	CYP38	0.999999	0.00469962	61.042	EVQKPLEDITESLK(1)VAGVK	3	-4.7355	1
Cellular Component	GO:0009534	5	chloroplast thylakoid	1.04705e-63	TRINITY_DN29432_c0_g1_m.14105	187	K	"Peptidyl-prolyl cis-trans isomerase CYP38, chloroplastic OS=Arabidopsis thaliana OX=3702 GN=CYP38 PE=1 SV=1"	CYP38	1	0.000486036	111.61	NLIVAGLAESK(1)K	2	-4.0558	1
Cellular Component	GO:0009534	5	chloroplast thylakoid	1.04705e-63	TRINITY_DN29257_c0_g2_m.13795	172	K	"Protease Do-like 5, chloroplastic OS=Arabidopsis thaliana OX=3702 GN=DEGP5 PE=1 SV=3"	DEGP5	1	0.0229457	62.969	GNEFYK(1)EGK	2	-2.2699	1
Cellular Component	GO:0009534	5	chloroplast thylakoid	1.04705e-63	TRINITY_DN29257_c0_g2_m.13795	166	K	"Protease Do-like 5, chloroplastic OS=Arabidopsis thaliana OX=3702 GN=DEGP5 PE=1 SV=3"	DEGP5	1	0.0132523	77.358	VYLIDAK(1)GNEFYK	2	1.5679	1
Cellular Component	GO:0009534	5	chloroplast thylakoid	1.04705e-63	TRINITY_DN29336_c0_g1_m.13932	123	K	"Plastid lipid-associated protein 3, chloroplastic OS=Brassica campestris OX=3711 GN=PAP3 PE=2 SV=1"	PAP3	1	1.26357e-12	180.11	VTDEWGEK(1)ADPEPATSYTK	2	2.0264	1
Cellular Component	GO:0009534	5	chloroplast thylakoid	1.04705e-63	TRINITY_DN29336_c0_g1_m.13932	134	K	"Plastid lipid-associated protein 3, chloroplastic OS=Brassica campestris OX=3711 GN=PAP3 PE=2 SV=1"	PAP3	0.951647	8.02215e-05	74.152	ADPEPATSYTK(0.952)LSASDPPK(0.048)DEDEWGK	3	-1.9389	1
Cellular Component	GO:0009534	5	chloroplast thylakoid	1.04705e-63	TRINITY_DN29336_c0_g1_m.13932	142	K	"Plastid lipid-associated protein 3, chloroplastic OS=Brassica campestris OX=3711 GN=PAP3 PE=2 SV=1"	PAP3	1	6.32937e-06	166.71	LSASDPPK(1)DEDEWGK	2	0.0036112	1
Cellular Component	GO:0009534	5	chloroplast thylakoid	1.04705e-63	TRINITY_DN29336_c0_g1_m.13932	169	K	"Plastid lipid-associated protein 3, chloroplastic OS=Brassica campestris OX=3711 GN=PAP3 PE=2 SV=1"	PAP3	1	0.000498211	106.35	GVDDAAK(1)EAEK	2	-1.8849	2
Cellular Component	GO:0009534	5	chloroplast thylakoid	1.04705e-63	TRINITY_DN27596_c0_g1_m.10743	205	K	"Linoleate 13S-lipoxygenase 2-1, chloroplastic OS=Solanum tuberosum OX=4113 GN=LOX2.1 PE=1 SV=1"	LOX2.1	1	0.000223031	102.57	VFFANK(1)SYLPSETPSGLK	2	2.6228	1
Cellular Component	GO:0009534	5	chloroplast thylakoid	1.04705e-63	TRINITY_DN27596_c0_g1_m.10743	630	K	"Linoleate 13S-lipoxygenase 2-1, chloroplastic OS=Solanum tuberosum OX=4113 GN=LOX2.1 PE=1 SV=1"	LOX2.1	1	0.00349489	61.194	YSMELCSDAYDK(1)LWR	2	3.6607	1
Cellular Component	GO:0009534	5	chloroplast thylakoid	1.04705e-63	TRINITY_DN27596_c0_g1_m.10743	267	K	"Linoleate 13S-lipoxygenase 2-1, chloroplastic OS=Solanum tuberosum OX=4113 GN=LOX2.1 PE=1 SV=1"	LOX2.1	1	0.000142313	162.49	RPVLGGK(1)QHPYPR	3	-2.6834	2
Cellular Component	GO:0009534	5	chloroplast thylakoid	1.04705e-63	TRINITY_DN28473_c0_g1_m.12346	127	K	"Membrane-associated protein VIPP1, chloroplastic OS=Arabidopsis thaliana OX=3702 GN=VIPP1 PE=1 SV=1"	VIPP1	1	0.000754709	200.06	YK(1)SAQEASEEWYR	2	2.4961	1
Cellular Component	GO:0009534	5	chloroplast thylakoid	1.04705e-63	TRINITY_DN28473_c0_g1_m.12346	120	K	"Membrane-associated protein VIPP1, chloroplastic OS=Arabidopsis thaliana OX=3702 GN=VIPP1 PE=1 SV=1"	VIPP1	1	6.93936e-08	194.83	QATAQVLASQK(1)QLENR	2	3.2801	1
Cellular Component	GO:0009534	5	chloroplast thylakoid	1.04705e-63	TRINITY_DN28473_c0_g1_m.12346	146	K	"Membrane-associated protein VIPP1, chloroplastic OS=Arabidopsis thaliana OX=3702 GN=VIPP1 PE=1 SV=1"	VIPP1	1	0.0128815	71.896	AQLALGK(1)GDEDLAR	2	-1.0318	1
Cellular Component	GO:0009534	5	chloroplast thylakoid	1.04705e-63	TRINITY_DN28473_c0_g1_m.12346	193	K	"Membrane-associated protein VIPP1, chloroplastic OS=Arabidopsis thaliana OX=3702 GN=VIPP1 PE=1 SV=1"	VIPP1	1	0.0283323	63.397	LLESK(1)MQEAR	2	-2.9753	1
Cellular Component	GO:0009534	5	chloroplast thylakoid	1.04705e-63	TRINITY_DN28044_c0_g1_m.11562	203	K	"ATP-dependent Clp protease proteolytic subunit 2, mitochondrial OS=Arabidopsis thaliana OX=3702 GN=CLPP2 PE=1 SV=1"	CLPP2	1	0.00273592	81.099	DMTIHTK(1)QIVR	2	-0.92548	1
Cellular Component	GO:0009534	5	chloroplast thylakoid	1.04705e-63	TRINITY_DN27318_c0_g1_m.10269	259	K	"UPF0603 protein At1g54780, chloroplastic OS=Arabidopsis thaliana OX=3702 GN=At1g54780 PE=1 SV=1"	At1g54780	1	0.00456255	109.11	ESNFK(1)SR	2	-4.0931	1
Cellular Component	GO:0009534	5	chloroplast thylakoid	1.04705e-63	TRINITY_DN27318_c0_g1_m.10269	250	K	"UPF0603 protein At1g54780, chloroplastic OS=Arabidopsis thaliana OX=3702 GN=At1g54780 PE=1 SV=1"	At1g54780	1	1.58041e-13	199.84	LAAAIDGLPDPGGPTFK(1)ENK	2	5.7782	1
Cellular Component	GO:0009534	5	chloroplast thylakoid	1.04705e-63	TRINITY_DN27318_c0_g1_m.10269	232	K	"UPF0603 protein At1g54780, chloroplastic OS=Arabidopsis thaliana OX=3702 GN=At1g54780 PE=1 SV=1"	At1g54780	1	0.000461342	178.95	YNEAILSSAK(1)R	2	-3.717	1
Cellular Component	GO:0009534	5	chloroplast thylakoid	1.04705e-63	TRINITY_DN27318_c0_g1_m.10269	267	K	"UPF0603 protein At1g54780, chloroplastic OS=Arabidopsis thaliana OX=3702 GN=At1g54780 PE=1 SV=1"	At1g54780	1	0.00301427	166.66	SREETEEK(1)R	2	-3.132	2
Cellular Component	GO:0009534	5	chloroplast thylakoid	1.04705e-63	TRINITY_DN25868_c0_g1_m.7982	276	K	"Fructose-bisphosphate aldolase 2, chloroplastic OS=Arabidopsis thaliana OX=3702 GN=FBA2 PE=1 SV=2"	FBA2	1	0.000183664	188.6	PSMVTPGAESK(1)DK	2	-0.61226	2
Cellular Component	GO:0009534	5	chloroplast thylakoid	1.04705e-63	TRINITY_DN25868_c0_g1_m.7982	386	K	"Fructose-bisphosphate aldolase 2, chloroplastic OS=Arabidopsis thaliana OX=3702 GN=FBA2 PE=1 SV=2"	FBA2	1	0.00186111	195.3	YTGEGESEEAK(1)K	2	2.1519	2
Cellular Component	GO:0009534	5	chloroplast thylakoid	1.04705e-63	TRINITY_DN25868_c0_g1_m.7982	58	K	"Fructose-bisphosphate aldolase 2, chloroplastic OS=Arabidopsis thaliana OX=3702 GN=FBA2 PE=1 SV=2"	FBA2	1	0.000144102	134.66	TAK(1)TIASPGR	2	-1.9945	2
Cellular Component	GO:0009534	5	chloroplast thylakoid	1.04705e-63	TRINITY_DN25868_c0_g1_m.7982	79	K	"Fructose-bisphosphate aldolase 2, chloroplastic OS=Arabidopsis thaliana OX=3702 GN=FBA2 PE=1 SV=2"	FBA2	1	3.06347e-06	219.93	GILAMDESNATCGK(1)R	2	-0.51823	3
Cellular Component	GO:0009534	5	chloroplast thylakoid	1.04705e-63	TRINITY_DN25868_c0_g1_m.7982	135	K	"Fructose-bisphosphate aldolase 2, chloroplastic OS=Arabidopsis thaliana OX=3702 GN=FBA2 PE=1 SV=2"	FBA2	1	1.10396e-07	234.58	KIVDILK(1)EQNIVPGIK	2	3.1238	2
Cellular Component	GO:0009534	5	chloroplast thylakoid	1.04705e-63	TRINITY_DN25868_c0_g1_m.7982	345	K	"Fructose-bisphosphate aldolase 2, chloroplastic OS=Arabidopsis thaliana OX=3702 GN=FBA2 PE=1 SV=2"	FBA2	1	6.73027e-11	155.28	ALQNTALK(1)TWGGRPENVK	3	-3.5453	4
Cellular Component	GO:0009534	5	chloroplast thylakoid	1.04705e-63	TRINITY_DN25868_c0_g1_m.7982	375	K	"Fructose-bisphosphate aldolase 2, chloroplastic OS=Arabidopsis thaliana OX=3702 GN=FBA2 PE=1 SV=2"	FBA2	1	2.72169e-42	391.33	SNSLAQLGK(1)YTGEGESEEAK	2	2.3192	7
Cellular Component	GO:0009534	5	chloroplast thylakoid	1.04705e-63	TRINITY_DN25868_c0_g1_m.7982	366	K	"Fructose-bisphosphate aldolase 2, chloroplastic OS=Arabidopsis thaliana OX=3702 GN=FBA2 PE=1 SV=2"	FBA2	1	6.77105e-06	147.78	AK(1)SNSLAQLGK	2	-3.7544	3
Cellular Component	GO:0009534	5	chloroplast thylakoid	1.04705e-63	TRINITY_DN25868_c0_g1_m.7982	278	K	"Fructose-bisphosphate aldolase 2, chloroplastic OS=Arabidopsis thaliana OX=3702 GN=FBA2 PE=1 SV=2"	FBA2	1	0.000106641	136.06	DK(1)ATPTQVADYTLK	2	0.60312	3
Cellular Component	GO:0009534	5	chloroplast thylakoid	1.04705e-63	TRINITY_DN25868_c0_g1_m.7982	144	K	"Fructose-bisphosphate aldolase 2, chloroplastic OS=Arabidopsis thaliana OX=3702 GN=FBA2 PE=1 SV=2"	FBA2	1	8.50985e-06	148.76	EQNIVPGIK(1)VDK	2	-1.4084	1
Cellular Component	GO:0009534	5	chloroplast thylakoid	1.04705e-63	TRINITY_DN25868_c0_g1_m.7982	355	K	"Fructose-bisphosphate aldolase 2, chloroplastic OS=Arabidopsis thaliana OX=3702 GN=FBA2 PE=1 SV=2"	FBA2	1	5.46814e-13	233.7	TWGGRPENVK(1)AAQDALLLR	2	2.0933	4
Cellular Component	GO:0009534	5	chloroplast thylakoid	1.04705e-63	TRINITY_DN28588_c1_g1_m.12550	119	K	"Cytochrome b6-f complex iron-sulfur subunit, chloroplastic OS=Pisum sativum OX=3888 GN=petC PE=2 SV=1"	petC	1	7.50727e-19	228.55	DAIGNDVVATEWLK(1)THGPGDR	3	-2.9548	1
Cellular Component	GO:0009534	5	chloroplast thylakoid	1.04705e-63	TRINITY_DN28588_c1_g1_m.12550	63	K	"Cytochrome b6-f complex iron-sulfur subunit, chloroplastic OS=Pisum sativum OX=3888 GN=petC PE=2 SV=1"	petC	1	0.0112777	75.915	VPDMGK(1)R	2	-5.3855	1
Cellular Component	GO:0009534	5	chloroplast thylakoid	1.04705e-63	TRINITY_DN28588_c1_g1_m.12550	171	K	"Cytochrome b6-f complex iron-sulfur subunit, chloroplastic OS=Pisum sativum OX=3888 GN=petC PE=2 SV=1"	petC	1	1.13312e-13	217.77	AENK(1)FICPCHGSQYNEQGR	3	-1.5236	3
Cellular Component	GO:0009534	5	chloroplast thylakoid	1.04705e-63	TRINITY_DN28588_c1_g1_m.12550	133	K	"Cytochrome b6-f complex iron-sulfur subunit, chloroplastic OS=Pisum sativum OX=3888 GN=petC PE=2 SV=1"	petC	1	2.46315e-08	286.59	TLTQGLK(1)GDPTYLVVEK	2	5.3463	1
Cellular Component	GO:0009534	5	chloroplast thylakoid	1.04705e-63	TRINITY_DN27683_c0_g1_m.10897	161	K	"Thylakoid lumenal protein TL20.3, chloroplastic OS=Arabidopsis thaliana OX=3702 GN=TL20.3 PE=1 SV=1"	TL20.3	1	3.09185e-06	225.1	ANFK(1)GADLSDTLMDR	2	3.8177	2
Cellular Component	GO:0009534	5	chloroplast thylakoid	1.04705e-63	TRINITY_DN27683_c0_g1_m.10897	220	K	"Thylakoid lumenal protein TL20.3, chloroplastic OS=Arabidopsis thaliana OX=3702 GN=TL20.3 PE=1 SV=1"	TL20.3	1	8.86275e-13	166.65	QALCK(1)YASGTNPTTGVSTR	2	0.24487	1
Cellular Component	GO:0009534	5	chloroplast thylakoid	1.04705e-63	TRINITY_DN27683_c0_g1_m.10897	242	K	"Thylakoid lumenal protein TL20.3, chloroplastic OS=Arabidopsis thaliana OX=3702 GN=TL20.3 PE=1 SV=1"	TL20.3	1	0.000281663	90.308	ISLGCGNK(1)R	2	-3.7248	1
Cellular Component	GO:0009534	5	chloroplast thylakoid	1.04705e-63	TRINITY_DN30366_c0_g1_m.15976	166	K	"Membrane-associated 30 kDa protein, chloroplastic OS=Pisum sativum OX=3888 GN=IM30 PE=2 SV=1"	IM30	1	0.00614841	101.48	QATAQVLASQK(1)R	2	-1.2738	1
Cellular Component	GO:0009534	5	chloroplast thylakoid	1.04705e-63	TRINITY_DN30366_c0_g1_m.15976	173	K	"Membrane-associated 30 kDa protein, chloroplastic OS=Pisum sativum OX=3888 GN=IM30 PE=2 SV=1"	IM30	1	0.00062631	236.95	YK(1)AAQQASEDWYR	2	1.821	1
Cellular Component	GO:0009534	5	chloroplast thylakoid	1.04705e-63	TRINITY_DN30366_c0_g1_m.15976	192	K	"Membrane-associated 30 kDa protein, chloroplastic OS=Pisum sativum OX=3888 GN=IM30 PE=2 SV=1"	IM30	1	1.1552e-05	137.39	AQFALEK(1)GDEDLAR	2	1.6912	2
Cellular Component	GO:0009534	5	chloroplast thylakoid	1.04705e-63	TRINITY_DN30366_c0_g1_m.15976	239	K	"Membrane-associated 30 kDa protein, chloroplastic OS=Pisum sativum OX=3888 GN=IM30 PE=2 SV=1"	IM30	1	0.000162873	126.82	LLESK(1)IQEAR	2	-1.1503	1
Cellular Component	GO:0009534	5	chloroplast thylakoid	1.04705e-63	TRINITY_DN30366_c0_g1_m.15976	216	K	"Membrane-associated 30 kDa protein, chloroplastic OS=Pisum sativum OX=3888 GN=IM30 PE=2 SV=1"	IM30	1	1.64832e-08	177.41	SFADNANSLK(1)AQLDQQK	2	3.3849	1
Cellular Component	GO:0009534	5	chloroplast thylakoid	1.04705e-63	TRINITY_DN30366_c0_g1_m.15976	223	K	"Membrane-associated 30 kDa protein, chloroplastic OS=Pisum sativum OX=3888 GN=IM30 PE=2 SV=1"	IM30	1	6.96653e-12	178.03	AQLDQQK(1)TVVENLVSNTR	2	0.7636	1
Cellular Component	GO:0009534	5	chloroplast thylakoid	1.04705e-63	TRINITY_DN27668_c0_g1_m.10867	276	K	Chloroplastic lipocalin OS=Arabidopsis thaliana OX=3702 GN=CHL PE=1 SV=1	CHL	1	0.000360541	105.94	SYLANFGYDPNK(1)IK	2	-1.4088	1
Cellular Component	GO:0009534	5	chloroplast thylakoid	1.04705e-63	TRINITY_DN27668_c0_g1_m.10867	264	K	Chloroplastic lipocalin OS=Arabidopsis thaliana OX=3702 GN=CHL PE=1 SV=1	CHL	1	2.89811e-05	201.66	YK(1)SYLANFGYDPNK	2	2.0104	1
Cellular Component	GO:0009534	5	chloroplast thylakoid	1.04705e-63	TRINITY_DN27019_c0_g1_m.9763	197	K	"30S ribosomal protein S5, chloroplastic OS=Arabidopsis thaliana OX=3702 GN=rps5 PE=2 SV=1"	rps5	1	0.00431898	92.677	GGK(1)QLHFR	2	-4.7881	1
Cellular Component	GO:0009534	5	chloroplast thylakoid	1.04705e-63	TRINITY_DN27019_c0_g1_m.9763	220	K	"30S ribosomal protein S5, chloroplastic OS=Arabidopsis thaliana OX=3702 GN=rps5 PE=2 SV=1"	rps5	1	0.00115856	112.8	KGQVGVGVGK(1)AK	2	-0.28162	1
Cellular Component	GO:0009534	5	chloroplast thylakoid	1.04705e-63	TRINITY_DN32792_c1_g1_m.21377	128	K	"Nucleoside diphosphate kinase IV, chloroplastic/mitochondrial OS=Arabidopsis thaliana OX=3702 GN=NDK4 PE=1 SV=2"	NDK4	1	0.0326513	46.447	VVIPSK(1)EFAQK	2	-4.136	1
Cellular Component	GO:0009534	5	chloroplast thylakoid	1.04705e-63	TRINITY_DN32792_c1_g1_m.21377	181	K	"Nucleoside diphosphate kinase IV, chloroplastic/mitochondrial OS=Arabidopsis thaliana OX=3702 GN=NDK4 PE=1 SV=2"	NDK4	1	0.0290966	68.108	LIGATDPQK(1)SEPGTIR	2	0.37415	1
Cellular Component	GO:0009534	5	chloroplast thylakoid	1.04705e-63	TRINITY_DN32792_c1_g1_m.21377	139	K	"Nucleoside diphosphate kinase IV, chloroplastic/mitochondrial OS=Arabidopsis thaliana OX=3702 GN=NDK4 PE=1 SV=2"	NDK4	1	0.0013176	79.809	HYHDLK(1)ER	2	-2.7392	1
Cellular Component	GO:0009534	5	chloroplast thylakoid	1.04705e-63	TRINITY_DN32792_c1_g1_m.21377	117	K	"Nucleoside diphosphate kinase IV, chloroplastic/mitochondrial OS=Arabidopsis thaliana OX=3702 GN=NDK4 PE=1 SV=2"	NDK4	0.848217	0.0220942	82.716	K(0.152)GFK(0.848)LVAIK	2	-4.4295	1
Cellular Component	GO:0009534	5	chloroplast thylakoid	1.04705e-63	TRINITY_DN32792_c1_g1_m.21377	133	K	"Nucleoside diphosphate kinase IV, chloroplastic/mitochondrial OS=Arabidopsis thaliana OX=3702 GN=NDK4 PE=1 SV=2"	NDK4	1	0.000918571	211.68	EFAQK(1)HYHDLK	2	-0.29819	2
Cellular Component	GO:0009534	5	chloroplast thylakoid	1.04705e-63	TRINITY_DN34115_c1_g1_m.24916	17	K	Monooxygenase 3 OS=Arabidopsis thaliana OX=3702 GN=MO3 PE=2 SV=1	MO3	1	0.000976175	191.55	FK(1)DEDESQEVR	2	-0.47658	1
Cellular Component	GO:0009534	5	chloroplast thylakoid	1.04705e-63	TRINITY_DN34115_c1_g1_m.24916	15	K	Monooxygenase 3 OS=Arabidopsis thaliana OX=3702 GN=MO3 PE=2 SV=1	MO3	0.999876	0.00187752	91.939	SFK(1)FKDEDESQEVR	2	-0.1282	1
Cellular Component	GO:0009534	5	chloroplast thylakoid	1.04705e-63	TRINITY_DN26481_c0_g1_m.8894	114	K	"Chlorophyll synthase, chloroplastic OS=Arabidopsis thaliana OX=3702 GN=CHLG PE=2 SV=1"	CHLG	1	0.00413472	67.464	GAAQETNK(1)WK	2	-2.3158	1
Cellular Component	GO:0009534	5	chloroplast thylakoid	1.04705e-63	TRINITY_DN26985_c0_g1_m.9714	233	K	"Chlorophyll a-b binding protein CP26, chloroplastic OS=Arabidopsis thaliana OX=3702 GN=LHCB5 PE=1 SV=1"	LHCB5	1	4.66574e-06	101.82	DPDQAALLK(1)VK	2	-2.8705	1
Cellular Component	GO:0009534	5	chloroplast thylakoid	1.04705e-63	TRINITY_DN26985_c0_g1_m.9714	120	K	"Chlorophyll a-b binding protein CP26, chloroplastic OS=Arabidopsis thaliana OX=3702 GN=LHCB5 PE=1 SV=1"	LHCB5	1	1.28012e-07	184.98	KPENFSK(1)YQAYELIHAR	2	2.2211	2
Cellular Component	GO:0009534	5	chloroplast thylakoid	1.04705e-63	TRINITY_DN26985_c0_g1_m.9714	72	K	"Chlorophyll a-b binding protein CP26, chloroplastic OS=Arabidopsis thaliana OX=3702 GN=LHCB5 PE=1 SV=1"	LHCB5	1	5.72345e-10	113.13	SKPAAVTPADEELAK(1)WYGPER	2	2.0027	2
Cellular Component	GO:0009534	5	chloroplast thylakoid	1.04705e-63	TRINITY_DN28965_c0_g1_m.13253	169	K	"PsbP domain-containing protein 6, chloroplastic OS=Arabidopsis thaliana OX=3702 GN=PPD6 PE=1 SV=1"	PPD6	1	0.00409884	70.67	FEDEK(1)QGK	2	-2.5374	1
Cellular Component	GO:0009534	5	chloroplast thylakoid	1.04705e-63	TRINITY_DN28965_c0_g1_m.13253	250	K	"PsbP domain-containing protein 6, chloroplastic OS=Arabidopsis thaliana OX=3702 GN=PPD6 PE=1 SV=1"	PPD6	1	0.0377376	52.662	YVLETPYALTGSHNLAK(1)ATAK	3	-8.5729	1
Cellular Component	GO:0009534	5	chloroplast thylakoid	1.04705e-63	TRINITY_DN28965_c0_g1_m.13253	275	K	"PsbP domain-containing protein 6, chloroplastic OS=Arabidopsis thaliana OX=3702 GN=PPD6 PE=1 SV=1"	PPD6	1	0.0104855	62.969	QWQSSEK(1)ILK	2	-3.4833	1
Cellular Component	GO:0009534	5	chloroplast thylakoid	1.04705e-63	TRINITY_DN32188_c0_g4_m.19962	243	K	Chloroplast envelope quinone oxidoreductase homolog OS=Arabidopsis thaliana OX=3702 GN=CEQORH PE=1 SV=1	CEQORH	1	1.22011e-12	169.52	SLGADEVLDYK(1)TPDGAALR	2	3.6545	1
Cellular Component	GO:0009534	5	chloroplast thylakoid	1.04705e-63	TRINITY_DN32188_c0_g4_m.19962	339	K	Chloroplast envelope quinone oxidoreductase homolog OS=Arabidopsis thaliana OX=3702 GN=CEQORH PE=1 SV=1	CEQORH	1	3.36034e-06	172.1	TVIDSK(1)HPLSK	2	1.7967	1
Cellular Component	GO:0009534	5	chloroplast thylakoid	1.04705e-63	TRINITY_DN32188_c0_g4_m.19962	344	K	Chloroplast envelope quinone oxidoreductase homolog OS=Arabidopsis thaliana OX=3702 GN=CEQORH PE=1 SV=1	CEQORH	1	0.00051259	115.04	HPLSK(1)AEDAWAK	2	-0.97892	1
Cellular Component	GO:0009534	5	chloroplast thylakoid	1.04705e-63	TRINITY_DN32188_c0_g4_m.19962	351	K	Chloroplast envelope quinone oxidoreductase homolog OS=Arabidopsis thaliana OX=3702 GN=CEQORH PE=1 SV=1	CEQORH	1	6.49283e-09	179.21	AEDAWAK(1)SIDGHATGK	2	3.5582	2
Cellular Component	GO:0009534	5	chloroplast thylakoid	1.04705e-63	TRINITY_DN32188_c0_g4_m.19962	68	K	Chloroplast envelope quinone oxidoreductase homolog OS=Arabidopsis thaliana OX=3702 GN=CEQORH PE=1 SV=1	CEQORH	1	0.00535492	69.915	HVEVPVPTPK(1)K	2	-4.7373	1
Cellular Component	GO:0009534	5	chloroplast thylakoid	1.04705e-63	TRINITY_DN26420_c0_g1_m.8800	312	K	"Chloroplast stem-loop binding protein of 41 kDa a, chloroplastic OS=Arabidopsis thaliana OX=3702 GN=CSP41A PE=1 SV=1"	CSP41A	1	0.0155003	59.67	AVTLDGITK(1)LCAQAAGR	2	2.6761	1
Cellular Component	GO:0009534	5	chloroplast thylakoid	1.04705e-63	TRINITY_DN26420_c0_g1_m.8800	179	K	"Chloroplast stem-loop binding protein of 41 kDa a, chloroplastic OS=Arabidopsis thaliana OX=3702 GN=CSP41A PE=1 SV=1"	CSP41A	1	1.96709e-11	182.22	PVVDWAK(1)SSGVK	2	-2.9334	3
Cellular Component	GO:0009534	5	chloroplast thylakoid	1.04705e-63	TRINITY_DN26420_c0_g1_m.8800	330	K	"Chloroplast stem-loop binding protein of 41 kDa a, chloroplastic OS=Arabidopsis thaliana OX=3702 GN=CSP41A PE=1 SV=1"	CSP41A	1	1.67348e-24	242.43	PVNIVHYDPK(1)AVGIDAK	2	3.2009	5
Cellular Component	GO:0009534	5	chloroplast thylakoid	1.04705e-63	TRINITY_DN26420_c0_g1_m.8800	139	K	"Chloroplast stem-loop binding protein of 41 kDa a, chloroplastic OS=Arabidopsis thaliana OX=3702 GN=CSP41A PE=1 SV=1"	CSP41A	1	8.02773e-19	239.48	FSEIVSTGGK(1)TVWGDPAEVGK	2	3.4526	1
Cellular Component	GO:0009534	5	chloroplast thylakoid	1.04705e-63	TRINITY_DN26420_c0_g1_m.8800	388	K	"Chloroplast stem-loop binding protein of 41 kDa a, chloroplastic OS=Arabidopsis thaliana OX=3702 GN=CSP41A PE=1 SV=1"	CSP41A	0.999995	0.000237103	150.21	KDIK(1)FELDDK	2	-3.5861	1
Cellular Component	GO:0009534	5	chloroplast thylakoid	1.04705e-63	TRINITY_DN26420_c0_g1_m.8800	355	K	"Chloroplast stem-loop binding protein of 41 kDa a, chloroplastic OS=Arabidopsis thaliana OX=3702 GN=CSP41A PE=1 SV=1"	CSP41A	0.999969	0.00026626	46.528	AAK(1)DILGWQGTTNLPEDLKER	3	-2.579	1
Cellular Component	GO:0009534	5	chloroplast thylakoid	1.04705e-63	TRINITY_DN27462_c0_g1_m.10520	166	K	"Photosynthetic NDH subunit of lumenal location 5, chloroplastic OS=Arabidopsis thaliana OX=3702 GN=PNSL5 PE=1 SV=1"	PNSL5	1	9.24797e-12	301.95	DFMIQGGDFDK(1)GNGTGGK	2	11.769	4
Cellular Component	GO:0009534	5	chloroplast thylakoid	1.04705e-63	TRINITY_DN27462_c0_g1_m.10520	155	K	"Photosynthetic NDH subunit of lumenal location 5, chloroplastic OS=Arabidopsis thaliana OX=3702 GN=PNSL5 PE=1 SV=1"	PNSL5	1	0.000279198	117.21	VIK(1)DFMIQGGDFDK	2	-0.83806	1
Cellular Component	GO:0009534	5	chloroplast thylakoid	1.04705e-63	TRINITY_DN27462_c0_g1_m.10520	173	K	"Photosynthetic NDH subunit of lumenal location 5, chloroplastic OS=Arabidopsis thaliana OX=3702 GN=PNSL5 PE=1 SV=1"	PNSL5	1	0.000139386	195.4	GNGTGGK(1)SIYGR	2	-1.5003	3
Cellular Component	GO:0009534	5	chloroplast thylakoid	1.04705e-63	TRINITY_DN27462_c0_g1_m.10520	141	K	"Photosynthetic NDH subunit of lumenal location 5, chloroplastic OS=Arabidopsis thaliana OX=3702 GN=PNSL5 PE=1 SV=1"	PNSL5	1	0.000280176	95.311	ALCTGEK(1)GFGYK	2	-1.6017	1
Cellular Component	GO:0009534	5	chloroplast thylakoid	1.04705e-63	TRINITY_DN27462_c0_g1_m.10520	146	K	"Photosynthetic NDH subunit of lumenal location 5, chloroplastic OS=Arabidopsis thaliana OX=3702 GN=PNSL5 PE=1 SV=1"	PNSL5	1	3.77781e-06	170.95	GFGYK(1)GSTFHR	2	2.0184	1
Cellular Component	GO:0009534	5	chloroplast thylakoid	1.04705e-63	TRINITY_DN29410_c0_g4_m.14066	123	K	"Protein HHL1, chloroplastic OS=Arabidopsis thaliana OX=3702 GN=HHL1 PE=1 SV=1"	HHL1	1	0.000811619	137.88	YIYK(1)DTLDR	2	-1.9454	1
Cellular Component	GO:0009534	5	chloroplast thylakoid	1.04705e-63	TRINITY_DN29410_c0_g4_m.14066	203	K	"Protein HHL1, chloroplastic OS=Arabidopsis thaliana OX=3702 GN=HHL1 PE=1 SV=1"	HHL1	0.999999	0.00117466	70.806	VKDFFGDAK(1)DSFGK	2	-2.1499	1
Cellular Component	GO:0009534	5	chloroplast thylakoid	1.04705e-63	TRINITY_DN29410_c0_g4_m.14066	139	K	"Protein HHL1, chloroplastic OS=Arabidopsis thaliana OX=3702 GN=HHL1 PE=1 SV=1"	HHL1	1	5.26829e-05	130.65	NLAAVIYRDEK(1)EIQK	2	0.84579	1
Cellular Component	GO:0009534	5	chloroplast thylakoid	1.04705e-63	TRINITY_DN29410_c0_g4_m.14066	73	K	"Protein HHL1, chloroplastic OS=Arabidopsis thaliana OX=3702 GN=HHL1 PE=1 SV=1"	HHL1	1	0.000881112	79.795	PAPPPLPK(1)IEDDGNPR	2	0.86701	1
Cellular Component	GO:0009534	5	chloroplast thylakoid	1.04705e-63	TRINITY_DN29410_c0_g4_m.14066	113	K	"Protein HHL1, chloroplastic OS=Arabidopsis thaliana OX=3702 GN=HHL1 PE=1 SV=1"	HHL1	1	0.000585559	132.39	IMIAAK(1)DNFLGK	2	-4.5899	1
Cellular Component	GO:0009534	5	chloroplast thylakoid	1.04705e-63	TRINITY_DN29410_c0_g4_m.14066	223	K	"Protein HHL1, chloroplastic OS=Arabidopsis thaliana OX=3702 GN=HHL1 PE=1 SV=1"	HHL1	1	3.157e-08	141.88	MTTLNTSTTEESAEK(1)TK	2	-0.51788	2
Cellular Component	GO:0009534	5	chloroplast thylakoid	1.04705e-63	TRINITY_DN23317_c0_g1_m.4992	164	K	"Ribulose-phosphate 3-epimerase, chloroplastic OS=Spinacia oleracea OX=3562 GN=RPE PE=1 SV=1"	RPE	1	0.000232048	120.33	TLNQIK(1)DLGAK	2	-5.747	1
Cellular Component	GO:0009534	5	chloroplast thylakoid	1.04705e-63	TRINITY_DN24387_c0_g1_m.6079	156	K	"ATP synthase delta chain, chloroplastic OS=Nicotiana tabacum OX=4097 GN=ATPD PE=2 SV=1"	ATPD	1	0.0036984	61.23	RIDLINDVVK(1)EFETVHNK	3	-1.9891	1
Cellular Component	GO:0009534	5	chloroplast thylakoid	1.04705e-63	TRINITY_DN24387_c0_g1_m.6079	94	K	"ATP synthase delta chain, chloroplastic OS=Nicotiana tabacum OX=4097 GN=ATPD PE=2 SV=1"	ATPD	1	2.14807e-07	150.85	ANGTLDATSADVEK(1)VEK	2	2.5908	1
Cellular Component	GO:0009534	5	chloroplast thylakoid	1.04705e-63	TRINITY_DN28141_c1_g11_m.11728	192	K	"50S ribosomal protein L1, chloroplastic OS=Arabidopsis thaliana OX=3702 GN=RPL1 PE=1 SV=1"	RPL1	1	0.000586952	115.04	QMASTK(1)FVETVEAHFR	3	-3.9367	2
Cellular Component	GO:0009534	5	chloroplast thylakoid	1.04705e-63	TRINITY_DN28141_c1_g11_m.11728	208	K	"50S ribosomal protein L1, chloroplastic OS=Arabidopsis thaliana OX=3702 GN=RPL1 PE=1 SV=1"	RPL1	1	0.000759487	211.84	LNIDPK(1)YNDQQLR	2	1.1736	1
Cellular Component	GO:0009534	5	chloroplast thylakoid	1.04705e-63	TRINITY_DN28141_c1_g11_m.11728	168	K	"50S ribosomal protein L1, chloroplastic OS=Arabidopsis thaliana OX=3702 GN=RPL1 PE=1 SV=1"	RPL1	1	0.000326517	88.35	FLEIQK(1)LR	2	-5.3183	1
Cellular Component	GO:0009534	5	chloroplast thylakoid	1.04705e-63	TRINITY_DN28141_c1_g11_m.11728	315	K	"50S ribosomal protein L1, chloroplastic OS=Arabidopsis thaliana OX=3702 GN=RPL1 PE=1 SV=1"	RPL1	1	0.0288233	58.687	QGK(1)VEYR	2	-5.1583	1
Cellular Component	GO:0009534	5	chloroplast thylakoid	1.04705e-63	TRINITY_DN28141_c1_g11_m.11728	360	K	"50S ribosomal protein L1, chloroplastic OS=Arabidopsis thaliana OX=3702 GN=RPL1 PE=1 SV=1"	RPL1	1	4.99957e-08	199.3	SIEANKPSGAK(1)GVYWK	2	5.7501	1
Cellular Component	GO:0009534	5	chloroplast thylakoid	1.04705e-63	TRINITY_DN28141_c1_g11_m.11728	173	K	"50S ribosomal protein L1, chloroplastic OS=Arabidopsis thaliana OX=3702 GN=RPL1 PE=1 SV=1"	RPL1	1	0.0303975	40.502	EIK(1)QEYDVK	2	-2.7389	1
Cellular Component	GO:0009534	5	chloroplast thylakoid	1.04705e-63	TRINITY_DN28141_c1_g11_m.11728	278	K	"50S ribosomal protein L1, chloroplastic OS=Arabidopsis thaliana OX=3702 GN=RPL1 PE=1 SV=1"	RPL1	1	6.9741e-08	147.72	LIASPDMMPK(1)VASLGK	2	-0.96187	4
Cellular Component	GO:0009534	5	chloroplast thylakoid	1.04705e-63	TRINITY_DN28141_c1_g11_m.11728	229	K	"50S ribosomal protein L1, chloroplastic OS=Arabidopsis thaliana OX=3702 GN=RPL1 PE=1 SV=1"	RPL1	1	0.0118817	57.042	GTGQTVK(1)VAVLTQGER	2	-2.9091	1
Cellular Component	GO:0009534	5	chloroplast thylakoid	1.04705e-63	TRINITY_DN28141_c1_g11_m.11728	186	K	"50S ribosomal protein L1, chloroplastic OS=Arabidopsis thaliana OX=3702 GN=RPL1 PE=1 SV=1"	RPL1	1	0.0178948	61.577	TAVSLMK(1)QMASTK	2	-5.7363	1
Cellular Component	GO:0009534	5	chloroplast thylakoid	1.04705e-63	TRINITY_DN28141_c1_g11_m.11728	284	K	"50S ribosomal protein L1, chloroplastic OS=Arabidopsis thaliana OX=3702 GN=RPL1 PE=1 SV=1"	RPL1	1	5.46045e-05	96.311	VASLGK(1)ILGPR	2	-5.4456	1
Cellular Component	GO:0009534	5	chloroplast thylakoid	1.04705e-63	TRINITY_DN28141_c1_g11_m.11728	222	K	"50S ribosomal protein L1, chloroplastic OS=Arabidopsis thaliana OX=3702 GN=RPL1 PE=1 SV=1"	RPL1	1	0.00260417	106.11	ATVNLPK(1)GTGQTVK	2	0.1409	1
Cellular Component	GO:0009534	5	chloroplast thylakoid	1.04705e-63	TRINITY_DN29534_c3_g2_m.14299	221	K	"ATP synthase subunit alpha, chloroplastic OS=Arabis hirsuta OX=78191 GN=atpA PE=3 SV=1"	atpA	1	0.019484	70.67	AMK(1)QVAGK	2	-4.6527	1
Cellular Component	GO:0009534	5	chloroplast thylakoid	1.04705e-63	TRINITY_DN29534_c3_g2_m.14299	148	K	"ATP synthase subunit alpha, chloroplastic OS=Arabis hirsuta OX=78191 GN=atpA PE=3 SV=1"	atpA	1	0.00146158	121.31	AAK(1)LSSR	1	-1.8715	2
Cellular Component	GO:0009534	5	chloroplast thylakoid	1.04705e-63	TRINITY_DN29534_c3_g2_m.14299	110	K	"ATP synthase subunit alpha, chloroplastic OS=Arabis hirsuta OX=78191 GN=atpA PE=3 SV=1"	atpA	1	2.56588e-05	123.99	EQHTLIIYDDLSK(1)QAQAYR	2	0.0017535	2
Cellular Component	GO:0009534	5	chloroplast thylakoid	1.04705e-63	TRINITY_DN25589_c0_g1_m.7600	90	K	"Light-regulated protein 1, chloroplastic OS=Arabidopsis thaliana OX=3702 GN=LIR1 PE=1 SV=1"	LIR1	1	1.46771e-08	119.58	LQQQAK(1)NSTPTSASESVDR	2	0.090991	2
Cellular Component	GO:0009534	5	chloroplast thylakoid	1.04705e-63	TRINITY_DN28472_c0_g1_m.12344	139	K	"NAD(P)H-quinone oxidoreductase subunit N, chloroplastic OS=Arabidopsis thaliana OX=3702 GN=ndhN PE=2 SV=1"	ndhN	1	0.000296668	83.438	IHPVCPAHLGK(1)QPIAR	3	-3.4065	1
Cellular Component	GO:0009534	5	chloroplast thylakoid	1.04705e-63	TRINITY_DN34335_c0_g1_m.25502	137	K	"Imidazoleglycerol-phosphate dehydratase, chloroplastic OS=Pisum sativum OX=3888 GN=HIS3 PE=2 SV=1"	HIS3	0.965355	0.000681602	132.44	ESLK(0.965)EDPK(0.035)DNAK	2	-0.45943	1
Cellular Component	GO:0009534	5	chloroplast thylakoid	1.04705e-63	TRINITY_DN34335_c0_g1_m.25502	154	K	"Imidazoleglycerol-phosphate dehydratase, chloroplastic OS=Pisum sativum OX=3888 GN=HIS3 PE=2 SV=1"	HIS3	1	0.00658897	90.761	TADAAK(1)ESIR	2	-6.3713	1
Cellular Component	GO:0009534	5	chloroplast thylakoid	1.04705e-63	TRINITY_DN33166_c2_g1_m.22344	92	K	"Probable ribose-5-phosphate isomerase 3, chloroplastic OS=Arabidopsis thaliana OX=3702 GN=RPI3 PE=1 SV=1"	RPI3	0.999998	3.41535e-05	153.25	KLAADK(1)AVEYVK	2	-0.99708	1
Cellular Component	GO:0009534	5	chloroplast thylakoid	1.04705e-63	TRINITY_DN30793_c3_g1_m.16860	175	K	"ATP synthase subunit b', chloroplastic OS=Spinacia oleracea OX=3562 GN=ATPG PE=1 SV=2"	ATPG	1	0.000201421	118.87	KETQIEVEQK(1)LAEGR	2	-0.020126	1
Cellular Component	GO:0009534	5	chloroplast thylakoid	1.04705e-63	TRINITY_DN30793_c3_g1_m.16860	133	K	"ATP synthase subunit b', chloroplastic OS=Spinacia oleracea OX=3562 GN=ATPG PE=1 SV=2"	ATPG	1	0.000747074	127.03	LSSVK(1)DTSEEVK	2	0.15642	1
Cellular Component	GO:0009534	5	chloroplast thylakoid	1.04705e-63	TRINITY_DN26445_c0_g1_m.8842	25	K	Cytochrome c oxidase subunit 6b-1 OS=Arabidopsis thaliana OX=3702 GN=COX6B-1 PE=1 SV=1	COX6B-1	0.998073	0.00206732	142.08	GK(0.002)EEK(0.998)VDVETKPVQVK	3	-2.5422	1
Cellular Component	GO:0009534	5	chloroplast thylakoid	1.04705e-63	TRINITY_DN26445_c0_g1_m.8842	43	K	Cytochrome c oxidase subunit 6b-1 OS=Arabidopsis thaliana OX=3702 GN=COX6B-1 PE=1 SV=1	COX6B-1	1	5.13171e-06	142.03	EVENPGK(1)TDPVEVAPEK	2	1.3742	1
Cellular Component	GO:0009534	5	chloroplast thylakoid	1.04705e-63	TRINITY_DN26199_c0_g1_m.8488	32	K	Cytochrome b5 isoform E OS=Arabidopsis thaliana OX=3702 GN=CYTB5-E PE=1 SV=2	CYTB5-E	1	0.000171222	167.76	VHK(1)FEEVATHNK	2	-2.1695	2
Cellular Component	GO:0009534	5	chloroplast thylakoid	1.04705e-63	TRINITY_DN26199_c0_g1_m.8488	41	K	Cytochrome b5 isoform E OS=Arabidopsis thaliana OX=3702 GN=CYTB5-E PE=1 SV=2	CYTB5-E	1	4.90623e-06	159.11	FEEVATHNK(1)TK	2	-1.5262	1
Cellular Component	GO:0009534	5	chloroplast thylakoid	1.04705e-63	TRINITY_DN28278_c1_g1_m.11991	205	K	"Uncharacterized oxidoreductase At1g06690, chloroplastic OS=Arabidopsis thaliana OX=3702 GN=At1g06690 PE=1 SV=1"	At1g06690	1	7.46897e-06	154.35	AVGVSNYGEK(1)R	2	-0.72229	1
Cellular Component	GO:0009534	5	chloroplast thylakoid	1.04705e-63	TRINITY_DN28278_c1_g1_m.11991	40	K	"Uncharacterized oxidoreductase At1g06690, chloroplastic OS=Arabidopsis thaliana OX=3702 GN=At1g06690 PE=1 SV=1"	At1g06690	1	0.00535479	75.243	TEEENK(1)VK	2	-2.3896	1
Cellular Component	GO:0005747	4	mitochondrial respiratory chain complex I	1.58098e-09	TRINITY_DN31357_c1_g1_m.18097	69	K	NADH dehydrogenase [ubiquinone] 1 beta subcomplex subunit 10-B OS=Arabidopsis thaliana OX=3702 GN=At3g18410 PE=3 SV=1	At3g18410	1	0.000525848	170.69	VEGVNHLQK(1)CR	2	-1.84	1
Cellular Component	GO:0005747	4	mitochondrial respiratory chain complex I	1.58098e-09	TRINITY_DN31357_c1_g1_m.18097	99	K	NADH dehydrogenase [ubiquinone] 1 beta subcomplex subunit 10-B OS=Arabidopsis thaliana OX=3702 GN=At3g18410 PE=3 SV=1	At3g18410	1	5.42803e-08	248.59	HPSLHGPK(1)VEAEAAEAE	2	0.45858	1
Cellular Component	GO:0005747	4	mitochondrial respiratory chain complex I	1.58098e-09	TRINITY_DN25129_c0_g1_m.6978	77	K	NADH dehydrogenase [ubiquinone] 1 beta subcomplex subunit 9 OS=Arabidopsis thaliana OX=3702 GN=CIB22 PE=1 SV=1	CIB22	1	0.000184373	174.8	LIADGEASYNK(1)WR	2	-2.0384	1
Cellular Component	GO:0005747	4	mitochondrial respiratory chain complex I	1.58098e-09	TRINITY_DN25129_c0_g1_m.6978	56	K	NADH dehydrogenase [ubiquinone] 1 beta subcomplex subunit 9 OS=Arabidopsis thaliana OX=3702 GN=CIB22 PE=1 SV=1	CIB22	1	3.83452e-07	188.19	FEANK(1)HVEDLDTIDR	2	1.381	2
Cellular Component	GO:0005747	4	mitochondrial respiratory chain complex I	1.58098e-09	TRINITY_DN25129_c0_g1_m.6978	29	K	NADH dehydrogenase [ubiquinone] 1 beta subcomplex subunit 9 OS=Arabidopsis thaliana OX=3702 GN=CIB22 PE=1 SV=1	CIB22	1	0.000249027	129.28	ALK(1)DTLNWAVHR	2	-3.7694	1
Cellular Component	GO:0005747	4	mitochondrial respiratory chain complex I	1.58098e-09	TRINITY_DN5480_c0_g1_m.34461	53	K	"NAD(P)H-quinone oxidoreductase subunit H, chloroplastic OS=Morus indica OX=248361 GN=ndhH PE=3 SV=1"	ndhH	1	0.00147296	110.22	GMEK(1)IAENR	2	0.097363	1
Cellular Component	GO:0005747	4	mitochondrial respiratory chain complex I	1.58098e-09	TRINITY_DN31823_c0_g1_m.19161	408	K	"NADH dehydrogenase [ubiquinone] flavoprotein 1, mitochondrial OS=Arabidopsis thaliana OX=3702 GN=At5g08530 PE=1 SV=1"	At5g08530	1	0.00195538	78.888	LSYFYK(1)HESCGQCTPCR	3	-2.3571	1
Cellular Component	GO:0005747	4	mitochondrial respiratory chain complex I	1.58098e-09	TRINITY_DN31823_c0_g1_m.19161	137	K	"NADH dehydrogenase [ubiquinone] flavoprotein 1, mitochondrial OS=Arabidopsis thaliana OX=3702 GN=At5g08530 PE=1 SV=1"	At5g08530	1	0.0101131	67.881	WSFMPK(1)VSDGR	2	-2.1069	1
Cellular Component	GO:0005747	4	mitochondrial respiratory chain complex I	1.58098e-09	TRINITY_DN26319_c0_g1_m.8668	119	K	NADH dehydrogenase [ubiquinone] 1 alpha subcomplex subunit 13-B OS=Arabidopsis thaliana OX=3702 GN=At2g33220 PE=2 SV=1	At2g33220	1	2.59802e-05	91.245	DVPGWK(1)VGESVYHSGR	2	4.8865	1
Cellular Component	GO:0005747	4	mitochondrial respiratory chain complex I	1.58098e-09	TRINITY_DN28590_c0_g1_m.12553	147	K	Leghemoglobin reductase OS=Vigna unguiculata OX=3917 GN=FLBR PE=1 SV=1	FLBR	1	0.0129717	56.014	VNYVK(1)GYGK	2	-4.5456	1
Cellular Component	GO:0005747	4	mitochondrial respiratory chain complex I	1.58098e-09	TRINITY_DN28590_c0_g1_m.12553	398	K	Leghemoglobin reductase OS=Vigna unguiculata OX=3917 GN=FLBR PE=1 SV=1	FLBR	1	2.7599e-15	157.7	VPGVVYTHPEVASVGK(1)TEEQVK	3	0.83389	1
Cellular Component	GO:0005747	4	mitochondrial respiratory chain complex I	1.58098e-09	TRINITY_DN28590_c0_g1_m.12553	272	K	Leghemoglobin reductase OS=Vigna unguiculata OX=3917 GN=FLBR PE=1 SV=1	FLBR	1	0.000184235	117.21	TK(1)VVGVDTSGSGVK	2	-0.9017	2
Cellular Component	GO:0005747	4	mitochondrial respiratory chain complex I	1.58098e-09	TRINITY_DN28590_c0_g1_m.12553	206	K	Leghemoglobin reductase OS=Vigna unguiculata OX=3917 GN=FLBR PE=1 SV=1	FLBR	1	0.00379051	66.619	IVSSTGALALK(1)EIPK	2	3.5636	1
Cellular Component	GO:0005747	4	mitochondrial respiratory chain complex I	1.58098e-09	TRINITY_DN28590_c0_g1_m.12553	142	K	Leghemoglobin reductase OS=Vigna unguiculata OX=3917 GN=FLBR PE=1 SV=1	FLBR	1	0.000996238	134.85	NK(1)VNYVK	2	-3.7913	2
Cellular Component	GO:0005747	4	mitochondrial respiratory chain complex I	1.58098e-09	TRINITY_DN28590_c0_g1_m.12553	489	K	Leghemoglobin reductase OS=Vigna unguiculata OX=3917 GN=FLBR PE=1 SV=1	FLBR	1	4.11148e-08	86.798	VCHAHPTMSEALK(1)EAAMATYDKPIHI	3	4.3942	3
Cellular Component	GO:0005747	4	mitochondrial respiratory chain complex I	1.58098e-09	TRINITY_DN28590_c0_g1_m.12553	327	K	Leghemoglobin reductase OS=Vigna unguiculata OX=3917 GN=FLBR PE=1 SV=1	FLBR	1	0.00333063	93.467	IGVETDK(1)VGR	2	-3.4824	1
Cellular Component	GO:0005747	4	mitochondrial respiratory chain complex I	1.58098e-09	TRINITY_DN28590_c0_g1_m.12553	439	K	Leghemoglobin reductase OS=Vigna unguiculata OX=3917 GN=FLBR PE=1 SV=1	FLBR	1	0.000235607	105.81	ILAEK(1)ETDK	2	-1.8503	1
Cellular Component	GO:0005747	4	mitochondrial respiratory chain complex I	1.58098e-09	TRINITY_DN28590_c0_g1_m.12553	99	K	Leghemoglobin reductase OS=Vigna unguiculata OX=3917 GN=FLBR PE=1 SV=1	FLBR	1	2.5425e-19	179.92	ALLHSSHMYHEAK(1)HSFASHGVK	4	-0.90736	4
Cellular Component	GO:0005747	4	mitochondrial respiratory chain complex I	1.58098e-09	TRINITY_DN28590_c0_g1_m.12553	382	K	Leghemoglobin reductase OS=Vigna unguiculata OX=3917 GN=FLBR PE=1 SV=1	FLBR	1	3.36329e-18	152.17	VGHVDYDK(1)VPGVVYTHPEVASVGK	3	4.669	1
Cellular Component	GO:0005747	4	mitochondrial respiratory chain complex I	1.58098e-09	TRINITY_DN28590_c0_g1_m.12553	86	K	Leghemoglobin reductase OS=Vigna unguiculata OX=3917 GN=FLBR PE=1 SV=1	FLBR	1	4.2049e-09	121.07	GALGGTCLNVGCIPSK(1)ALLHSSHMYHEAK	3	5.057	4
Cellular Component	GO:0005747	4	mitochondrial respiratory chain complex I	1.58098e-09	TRINITY_DN28590_c0_g1_m.12553	404	K	Leghemoglobin reductase OS=Vigna unguiculata OX=3917 GN=FLBR PE=1 SV=1	FLBR	1	0.000674165	78.864	TEEQVK(1)ALGVPYNVGK	2	2.1031	1
Cellular Component	GO:0005747	4	mitochondrial respiratory chain complex I	1.58098e-09	TRINITY_DN29003_c0_g1_m.13324	190	K	"Prohibitin-3, mitochondrial OS=Arabidopsis thaliana OX=3702 GN=PHB3 PE=1 SV=1"	PHB3	1	8.20102e-05	117.21	AVEQK(1)QVAQQEAER	2	-0.017805	1
Cellular Component	GO:0005747	4	mitochondrial respiratory chain complex I	1.58098e-09	TRINITY_DN29003_c0_g1_m.13324	257	K	"Prohibitin-3, mitochondrial OS=Arabidopsis thaliana OX=3702 GN=PHB3 PE=1 SV=1"	PHB3	1	0.000801838	97.084	EVAATLAK(1)SPNVAYLPGGK	2	3.1271	1
Cellular Component	GO:0005747	4	mitochondrial respiratory chain complex I	1.58098e-09	TRINITY_DN28438_c0_g1_m.12271	232	K	"Prohibitin-1, mitochondrial OS=Arabidopsis thaliana OX=3702 GN=PHB1 PE=1 SV=1"	PHB1	1	2.20186e-14	293.6	EFTAAIEAK(1)QVAAQEAER	2	3.535	1
Cellular Component	GO:0005747	4	mitochondrial respiratory chain complex I	1.58098e-09	TRINITY_DN28438_c0_g1_m.12271	248	K	"Prohibitin-1, mitochondrial OS=Arabidopsis thaliana OX=3702 GN=PHB1 PE=1 SV=1"	PHB1	1	0.00343191	159.11	FVVEK(1)AEQDKR	2	-0.72213	1
Cellular Component	GO:0005747	4	mitochondrial respiratory chain complex I	1.58098e-09	TRINITY_DN25436_c0_g1_m.7382	241	K	"NADH dehydrogenase [ubiquinone] iron-sulfur protein 7, mitochondrial OS=Brassica oleracea OX=3712 PE=2 SV=1"		1	0.0328102	52.591	RK(1)DFLHWWTK	3	-3.9344	1
Cellular Component	GO:0005747	4	mitochondrial respiratory chain complex I	1.58098e-09	TRINITY_DN22128_c0_g1_m.3985	71	K	NADH dehydrogenase [ubiquinone] 1 beta subcomplex subunit 7 OS=Arabidopsis thaliana OX=3702 GN=At2g02050 PE=3 SV=1	At2g02050	1	0.000448124	95.138	DQCAHLLIPLNK(1)CR	2	2.1928	1
Cellular Component	GO:0005747	4	mitochondrial respiratory chain complex I	1.58098e-09	TRINITY_DN22799_c0_g1_m.4502	28	K	Probable NADH dehydrogenase [ubiquinone] 1 alpha subcomplex subunit 12 OS=Arabidopsis thaliana OX=3702 GN=At3g03100 PE=1 SV=1	At3g03100	1	0.00137038	70.67	EK(1)GVGNFLR	2	-3.5851	1
Cellular Component	GO:0005747	4	mitochondrial respiratory chain complex I	1.58098e-09	TRINITY_DN22799_c0_g1_m.4502	93	K	Probable NADH dehydrogenase [ubiquinone] 1 alpha subcomplex subunit 12 OS=Arabidopsis thaliana OX=3702 GN=At3g03100 PE=1 SV=1	At3g03100	1	0.00102864	81.642	WVEYAEK(1)SR	2	-3.8377	1
Cellular Component	GO:0005747	4	mitochondrial respiratory chain complex I	1.58098e-09	TRINITY_DN22799_c0_g1_m.4502	76	K	Probable NADH dehydrogenase [ubiquinone] 1 alpha subcomplex subunit 12 OS=Arabidopsis thaliana OX=3702 GN=At3g03100 PE=1 SV=1	At3g03100	1	0.00259593	97.277	YYEK(1)LEGMQYGR	2	-2.6634	1
Cellular Component	GO:0005747	4	mitochondrial respiratory chain complex I	1.58098e-09	TRINITY_DN22799_c0_g1_m.4502	133	K	Probable NADH dehydrogenase [ubiquinone] 1 alpha subcomplex subunit 12 OS=Arabidopsis thaliana OX=3702 GN=At3g03100 PE=1 SV=1	At3g03100	1	5.18913e-05	80.049	YGIEHK(1)ENFSGEGDEYIYHSK	3	-0.57514	2
Cellular Component	GO:0005747	4	mitochondrial respiratory chain complex I	1.58098e-09	TRINITY_DN21062_c0_g1_m.3240	66	K	NADH dehydrogenase [ubiquinone] 1 alpha subcomplex subunit 8-B OS=Arabidopsis thaliana OX=3702 GN=At5g18800 PE=1 SV=1	At5g18800	1	0.0311538	43.306	CQSENVEFLK(1)CK	2	1.5779	1
Cellular Component	GO:0005747	4	mitochondrial respiratory chain complex I	1.58098e-09	TRINITY_DN25788_c0_g1_m.7863	145	K	"NADH dehydrogenase [ubiquinone] flavoprotein 2, mitochondrial OS=Arabidopsis thaliana OX=3702 GN=At4g02580 PE=1 SV=3"	At4g02580	1	8.29289e-06	115.41	EIEDALLK(1)HLGVK	2	-0.24889	1
Cellular Component	GO:0005747	4	mitochondrial respiratory chain complex I	1.58098e-09	TRINITY_DN26692_c0_g1_m.9232	42	K	"Probable NADH dehydrogenase [ubiquinone] 1 alpha subcomplex subunit 5, mitochondrial OS=Arabidopsis thaliana OX=3702 GN=At5g52840 PE=1 SV=1"	At5g52840	1	0.0261563	63.766	TLK(1)EVQAIPEDEGYR	2	-7.6004	1
Cellular Component	GO:0005747	4	mitochondrial respiratory chain complex I	1.58098e-09	TRINITY_DN26692_c0_g1_m.9232	66	K	"Probable NADH dehydrogenase [ubiquinone] 1 alpha subcomplex subunit 5, mitochondrial OS=Arabidopsis thaliana OX=3702 GN=At5g52840 PE=1 SV=1"	At5g52840	1	1.04988e-05	126.17	LK(1)VCEEESDWEAIEK	2	6.7079	1
Cellular Component	GO:0005747	4	mitochondrial respiratory chain complex I	1.58098e-09	TRINITY_DN26692_c0_g1_m.9232	79	K	"Probable NADH dehydrogenase [ubiquinone] 1 alpha subcomplex subunit 5, mitochondrial OS=Arabidopsis thaliana OX=3702 GN=At5g52840 PE=1 SV=1"	At5g52840	1	0.0027173	86.838	VCEEESDWEAIEK(1)R	2	1.4231	1
Cellular Component	GO:0005747	4	mitochondrial respiratory chain complex I	1.58098e-09	TRINITY_DN32787_c0_g1_m.21366	197	K	"ATP synthase subunit beta, mitochondrial OS=Nicotiana plumbaginifolia OX=4092 GN=ATPB PE=1 SV=1"	ATPB	1	9.59225e-05	204.34	GDIK(1)TDHYLPIHR	2	0.22402	2
Cellular Component	GO:0005747	4	mitochondrial respiratory chain complex I	1.58098e-09	TRINITY_DN32787_c0_g1_m.21366	87	K	"ATP synthase subunit beta, mitochondrial OS=Nicotiana plumbaginifolia OX=4092 GN=ATPB PE=1 SV=1"	ATPB	1	4.44043e-05	100.07	GGK(1)ITDEFTGAGSIGK	2	-1.2962	1
Cellular Component	GO:0005747	4	mitochondrial respiratory chain complex I	1.58098e-09	TRINITY_DN32787_c0_g1_m.21366	304	K	"ATP synthase subunit beta, mitochondrial OS=Nicotiana plumbaginifolia OX=4092 GN=ATPB PE=1 SV=1"	ATPB	1	1.71818e-09	148.62	QSESK(1)CALVYGQMNEPPGAR	2	3.2227	2
Cellular Component	GO:0005747	4	mitochondrial respiratory chain complex I	1.58098e-09	TRINITY_DN32787_c0_g1_m.21366	299	K	"ATP synthase subunit beta, mitochondrial OS=Nicotiana plumbaginifolia OX=4092 GN=ATPB PE=1 SV=1"	ATPB	1	0.00799398	88.181	LDEK(1)QSESK	2	-2.329	1
Cellular Component	GO:0005747	4	mitochondrial respiratory chain complex I	1.58098e-09	TRINITY_DN25380_c0_g1_m.7310	153	K	"Outer envelope pore protein 16-3, chloroplastic/mitochondrial OS=Arabidopsis thaliana OX=3702 GN=OEP163 PE=1 SV=1"	OEP163	1	0.0201002	67.464	EYYPYTTK(1)K	2	-1.549	1
Cellular Component	GO:0005747	4	mitochondrial respiratory chain complex I	1.58098e-09	TRINITY_DN26259_c0_g1_m.8581	128	K	"NADH dehydrogenase [ubiquinone] iron-sulfur protein 4, mitochondrial OS=Arabidopsis thaliana OX=3702 GN=FRO1 PE=1 SV=1"	FRO1	1	0.000689228	86.838	AFAEK(1)HGWDYVVK	2	1.9974	1
Cellular Component	GO:0005747	4	mitochondrial respiratory chain complex I	1.58098e-09	TRINITY_DN22295_c0_g1_m.4089	112	K	copper ion-binding protein [Medicago truncatula]		0.996372	0.0349308	63.397	GSEK(0.996)K(0.004)PEVQD	2	-1.0425	1
Cellular Component	GO:0005747	4	mitochondrial respiratory chain complex I	1.58098e-09	TRINITY_DN22295_c0_g1_m.4089	81	K	copper ion-binding protein [Medicago truncatula]		1	7.06138e-13	275.23	PSGSGSTSGASTEK(1)VSTDK	2	0.50992	1
Cellular Component	GO:0005747	4	mitochondrial respiratory chain complex I	1.58098e-09	TRINITY_DN22295_c0_g1_m.4089	40	K	copper ion-binding protein [Medicago truncatula]		1	0.00050493	117.3	TEQEK(1)LEK	2	-2.6184	2
Cellular Component	GO:0031301	3	integral component of organelle membrane	0.0242921	TRINITY_DN32498_c0_g1_m.20682	625	K	"Protein TOC75-3, chloroplastic OS=Arabidopsis thaliana OX=3702 GN=TOC75-3 PE=1 SV=1"	TOC75-3	1	0.0101169	108.4	DNTK(1)FVNGAIVGQR	2	-1.1629	1
Cellular Component	GO:0031301	3	integral component of organelle membrane	0.0242921	TRINITY_DN32498_c0_g1_m.20682	667	K	"Protein TOC75-3, chloroplastic OS=Arabidopsis thaliana OX=3702 GN=TOC75-3 PE=1 SV=1"	TOC75-3	1	0.00299785	72.922	FFQLK(1)QVEEGPGK	2	-4.8984	1
Cellular Component	GO:0031301	3	integral component of organelle membrane	0.0242921	TRINITY_DN32498_c0_g1_m.20682	269	K	"Protein TOC75-3, chloroplastic OS=Arabidopsis thaliana OX=3702 GN=TOC75-3 PE=1 SV=1"	TOC75-3	1	0.00159643	117.39	LEYFK(1)TQEK	2	-3.07	1
Cellular Component	GO:0031301	3	integral component of organelle membrane	0.0242921	TRINITY_DN32498_c0_g1_m.20682	276	K	"Protein TOC75-3, chloroplastic OS=Arabidopsis thaliana OX=3702 GN=TOC75-3 PE=1 SV=1"	TOC75-3	0.999998	0.00376884	99.305	TQEKDYK(1)R	2	-3.4991	1
Cellular Component	GO:0031301	3	integral component of organelle membrane	0.0242921	TRINITY_DN32498_c0_g1_m.20682	755	K	"Protein TOC75-3, chloroplastic OS=Arabidopsis thaliana OX=3702 GN=TOC75-3 PE=1 SV=1"	TOC75-3	1	0.00595938	74.424	DVK(1)GNPTEVYR	2	3.2728	3
Cellular Component	GO:0031301	3	integral component of organelle membrane	0.0242921	TRINITY_DN24703_c0_g1_m.6438	108	K	Mitochondrial pyruvate carrier 4 OS=Arabidopsis thaliana OX=3702 GN=MPC4 PE=3 SV=1	MPC4	1	5.91442e-08	129.53	IQHDYFSEPEAAAVAK(1)E	2	3.5804	1
Cellular Component	GO:0031301	3	integral component of organelle membrane	0.0242921	TRINITY_DN27399_c1_g1_m.10414	229	K	Peroxisomal and mitochondrial division factor 2 OS=Arabidopsis thaliana OX=3702 GN=PMD2 PE=1 SV=1	PMD2	1	0.00756911	61.48	AMEWK(1)VLQLQK	2	-3.1677	1
Cellular Component	GO:0031301	3	integral component of organelle membrane	0.0242921	TRINITY_DN27399_c1_g1_m.10414	20	K	Peroxisomal and mitochondrial division factor 2 OS=Arabidopsis thaliana OX=3702 GN=PMD2 PE=1 SV=1	PMD2	1	0.0378891	76.572	IETLEQEK(1)LK	2	-12.687	1
Cellular Component	GO:0031301	3	integral component of organelle membrane	0.0242921	TRINITY_DN33325_c1_g1_m.22765	164	K	Peroxisomal membrane protein 11C OS=Arabidopsis thaliana OX=3702 GN=PEX11C PE=1 SV=1	PEX11C	1	0.000143878	175.07	NTDK(1)CQNEQYR	2	-1.5264	1
Cellular Component	GO:0031301	3	integral component of organelle membrane	0.0242921	TRINITY_DN23756_c0_g1_m.5439	92	K	Sulfhydryl oxidase 1 OS=Arabidopsis thaliana OX=3702 GN=QSOX1 PE=2 SV=1	QSOX1	0.999974	0.00918956	46.447	NYKPHYEK(1)VAR	3	-3.5951	1
Cellular Component	GO:0031301	3	integral component of organelle membrane	0.0242921	TRINITY_DN32777_c0_g1_m.21346	312	K	Translocon at the outer membrane of chloroplasts 64 OS=Pisum sativum OX=3888 GN=TOC64 PE=1 SV=1	TOC64	1	4.66574e-06	121.8	VMQFLQK(1)HEFR	2	-3.2751	1
Cellular Component	GO:0031301	3	integral component of organelle membrane	0.0242921	TRINITY_DN32777_c0_g1_m.21346	480	K	Translocon at the outer membrane of chloroplasts 64 OS=Pisum sativum OX=3888 GN=TOC64 PE=1 SV=1	TOC64	1	0.0163676	66.087	EK(1)GNQAYK	2	-3.1823	1
Cellular Component	GO:0031301	3	integral component of organelle membrane	0.0242921	TRINITY_DN32777_c0_g1_m.21346	388	K	Translocon at the outer membrane of chloroplasts 64 OS=Pisum sativum OX=3888 GN=TOC64 PE=1 SV=1	TOC64	1	0.00031403	110.58	VGGK(1)EIQSEEFQNR	2	3.9269	1
Cellular Component	GO:0031301	3	integral component of organelle membrane	0.0242921	TRINITY_DN32618_c0_g1_m.20962	348	K	Hexokinase-1 OS=Spinacia oleracea OX=3562 GN=HXK1 PE=2 SV=1	HXK1	1	1.23903e-05	115.05	MAEEADFFGDTVPPK(1)LK	2	5.6578	1
Cellular Component	GO:0031301	3	integral component of organelle membrane	0.0242921	TRINITY_DN32618_c0_g1_m.20962	268	K	Hexokinase-1 OS=Spinacia oleracea OX=3562 GN=HXK1 PE=2 SV=1	HXK1	1	0.00210311	76.572	AHAIPK(1)WHGLLPK	2	-0.1367	1
Cellular Component	GO:0031301	3	integral component of organelle membrane	0.0242921	TRINITY_DN32363_c0_g1_m.20385	68	K	"Outer envelope pore protein 16, chloroplastic OS=Pisum sativum OX=3888 GN=OEP16 PE=1 SV=1"	OEP16	1	0.00275139	83.438	AAAEDAYHMVK(1)K	2	-2.0394	1
Cellular Component	GO:0031301	3	integral component of organelle membrane	0.0242921	TRINITY_DN27249_c0_g2_m.10122	23	K	"Beta-glucosidase-like SFR2, chloroplastic OS=Oryza sativa subsp. japonica OX=39947 GN=SFR2 PE=2 SV=1"	SFR2	1	0.000295072	121.52	AHAWNK(1)LHR	2	-3.6379	1
Cellular Component	GO:0031301	3	integral component of organelle membrane	0.0242921	TRINITY_DN27747_c0_g2_m.11012	21	K	Mitochondrial outer membrane protein porin of 34 kDa OS=Solanum tuberosum OX=4113 PE=1 SV=2		1	8.70579e-06	129.69	DLLYK(1)DYQSDHK	2	1.0048	2
Cellular Component	GO:0031301	3	integral component of organelle membrane	0.0242921	TRINITY_DN27747_c0_g2_m.11012	13	K	Mitochondrial outer membrane protein porin of 34 kDa OS=Solanum tuberosum OX=4113 PE=1 SV=2		1	0.000108178	124.46	GPGLYTDIGK(1)K	2	-2.7479	3
Cellular Component	GO:0031301	3	integral component of organelle membrane	0.0242921	TRINITY_DN27747_c0_g2_m.11012	236	K	Mitochondrial outer membrane protein porin of 34 kDa OS=Solanum tuberosum OX=4113 PE=1 SV=2		1	0.000141799	118.26	VNNFGK(1)ANALIQHEWRPK	3	-3.0021	3
Cellular Component	GO:0031301	3	integral component of organelle membrane	0.0242921	TRINITY_DN25874_c0_g1_m.7994	70	K	"Outer envelope pore protein 37, chloroplastic OS=Pisum sativum OX=3888 GN=OEP37 PE=1 SV=1"	OEP37	1	0.000472504	115.86	LK(1)VSFQNDHR	2	-1.0391	1
Cellular Component	GO:0031301	3	integral component of organelle membrane	0.0242921	TRINITY_DN27747_c0_g3_m.11014	21	K	Mitochondrial outer membrane protein porin of 36 kDa OS=Solanum tuberosum OX=4113 PE=1 SV=2		1	2.70954e-05	115.41	DLLYK(1)DYQADHK	2	3.3194	3
Cellular Component	GO:0031301	3	integral component of organelle membrane	0.0242921	TRINITY_DN27747_c0_g3_m.11014	13	K	Mitochondrial outer membrane protein porin of 36 kDa OS=Solanum tuberosum OX=4113 PE=1 SV=2		1	0.0107253	61.48	GPGLYSDIGK(1)K	2	-3.9939	1
Cellular Component	GO:0031301	3	integral component of organelle membrane	0.0242921	TRINITY_DN27747_c0_g3_m.11014	236	K	Mitochondrial outer membrane protein porin of 36 kDa OS=Solanum tuberosum OX=4113 PE=1 SV=2		1	7.46525e-06	111.38	VNNYGK(1)ANALIQHEWRPK	3	-2.2588	1
Cellular Component	GO:0031301	3	integral component of organelle membrane	0.0242921	TRINITY_DN34625_c1_g1_m.26381	249	K	Mitochondrial Rho GTPase 1 OS=Arabidopsis thaliana OX=3702 GN=MIRO1 PE=1 SV=1	MIRO1	1	0.0133899	58.476	VVQEK(1)LPEGVNER	2	-1.4487	1
Cellular Component	GO:0031301	3	integral component of organelle membrane	0.0242921	TRINITY_DN24767_c0_g1_m.6519	12	K	"Outer envelope pore protein 21B, chloroplastic OS=Arabidopsis thaliana OX=3702 GN=OEP21B PE=2 SV=1"	OEP21B	1	0.000178955	142.36	YGGDSK(1)SLR	2	-4.74	1
Cellular Component	GO:0031301	3	integral component of organelle membrane	0.0242921	TRINITY_DN27215_c0_g5_m.10064	211	K	"Outer envelope pore protein 24A, chloroplastic OS=Arabidopsis thaliana OX=3702 GN=OEP24A PE=1 SV=1"	OEP24A	1	0.0200846	46.358	ISATCNLAEEVK(1)RPK	2	1.4933	1
Cellular Component	GO:0031301	3	integral component of organelle membrane	0.0242921	TRINITY_DN27215_c0_g5_m.10064	135	K	"Outer envelope pore protein 24A, chloroplastic OS=Arabidopsis thaliana OX=3702 GN=OEP24A PE=1 SV=1"	OEP24A	1	0.000559362	89.382	VSANYMLGTENWK(1)LK	2	-0.3611	1
Cellular Component	GO:0030136	6	clathrin-coated vesicle	0.0198247	TRINITY_DN31497_c0_g1_m.18415	152	K	Clathrin light chain 1 OS=Arabidopsis thaliana OX=3702 GN=At2g20760 PE=2 SV=1	At2g20760	1	0.00014967	73.305	APEPTTSGTASENK(1)SASPAK	2	0.6509	1
Cellular Component	GO:0030136	6	clathrin-coated vesicle	0.0198247	TRINITY_DN31497_c0_g1_m.18415	44	K	Clathrin light chain 1 OS=Arabidopsis thaliana OX=3702 GN=At2g20760 PE=2 SV=1	At2g20760	1	0.000189645	81.163	LYLENQEK(1)FHK	2	-1.1815	1
Cellular Component	GO:0030136	6	clathrin-coated vesicle	0.0198247	TRINITY_DN31497_c0_g1_m.18415	47	K	Clathrin light chain 1 OS=Arabidopsis thaliana OX=3702 GN=At2g20760 PE=2 SV=1	At2g20760	1	0.0159328	82.716	FHK(1)EADK	2	-5.1511	1
Cellular Component	GO:0030136	6	clathrin-coated vesicle	0.0198247	TRINITY_DN33379_c0_g1_m.22928	519	K	Vacuolar-sorting receptor 1 OS=Arabidopsis thaliana OX=3702 GN=VSR1 PE=1 SV=2	VSR1	1	4.81403e-08	199.3	GDGVNSCEDVDECK(1)EK	2	-0.049505	1
Cellular Component	GO:0030136	6	clathrin-coated vesicle	0.0198247	TRINITY_DN28292_c0_g2_m.12011	67	K	ADP-ribosylation factor GTPase-activating protein AGD5 OS=Arabidopsis thaliana OX=3702 GN=AGD5 PE=1 SV=1	AGD5	1	0.0337732	46.447	SLGVHISK(1)VR	2	-4.8883	1
Cellular Component	GO:0030136	6	clathrin-coated vesicle	0.0198247	TRINITY_DN25992_c0_g1_m.8171	68	K	Transmembrane emp24 domain-containing protein p24delta9 OS=Arabidopsis thaliana OX=3702 GN=At1g26690 PE=2 SV=1	At1g26690	1	0.000333774	47.844	YNVVNPNEGHPLPDTHK(1)ITVR	3	-2.6834	1
Cellular Component	GO:0030136	6	clathrin-coated vesicle	0.0198247	TRINITY_DN33551_c0_g1_m.23383	191	K	Dynamin-2A OS=Arabidopsis thaliana OX=3702 GN=DRP2A PE=1 SV=2	DRP2A	1	0.00633778	48.785	VAK(1)EFDADGTR	2	-3.6131	1
Cellular Component	GO:0030136	6	clathrin-coated vesicle	0.0198247	TRINITY_DN35128_c0_g1_m.27853	526	K	Vacuolar-sorting receptor 1 OS=Pisum sativum OX=3888 GN=BP80 PE=1 SV=1	BP80	1	0.00182942	99.174	GDGVHSCTDIDECK(1)ER	3	-2.2447	1
Cellular Component	GO:0030136	6	clathrin-coated vesicle	0.0198247	TRINITY_DN27805_c0_g1_m.11119	179	K	Clathrin light chain 1 OS=Arabidopsis thaliana OX=3702 GN=At2g20760 PE=2 SV=1	At2g20760	1	0.00602045	83.438	RQNAIQLEEK(1)EK	2	-1.1404	2
Cellular Component	GO:0030136	6	clathrin-coated vesicle	0.0198247	TRINITY_DN27805_c0_g1_m.11119	232	K	Clathrin light chain 1 OS=Arabidopsis thaliana OX=3702 GN=At2g20760 PE=2 SV=1	At2g20760	1	0.0159328	82.716	FHK(1)EADK	2	-5.1511	1
Cellular Component	GO:0030136	6	clathrin-coated vesicle	0.0198247	TRINITY_DN27805_c0_g1_m.11119	229	K	Clathrin light chain 1 OS=Arabidopsis thaliana OX=3702 GN=At2g20760 PE=2 SV=1	At2g20760	1	0.00665072	90.761	LCLANQEK(1)FHK	2	-0.38187	1
Cellular Component	GO:0030136	6	clathrin-coated vesicle	0.0198247	TRINITY_DN30292_c0_g1_m.15826	198	K	B-cell receptor-associated protein 31 [Morus notabilis]		1	2.14373e-09	181.08	QNQAFEDGK(1)TAGTDEIK	2	1.8764	1
Cellular Component	GO:0030136	6	clathrin-coated vesicle	0.0198247	TRINITY_DN25823_c0_g1_m.7918	136	K	B-cell receptor-associated protein 31 [Morus notabilis]		1	0.00463039	91.939	VHEDGK(1)NGSAEQLK	2	-0.42255	1
Cellular Component	GO:0030136	6	clathrin-coated vesicle	0.0198247	TRINITY_DN25823_c0_g1_m.7918	177	K	B-cell receptor-associated protein 31 [Morus notabilis]		1	5.96736e-08	177.62	TKTEEAEAAEGK(1)AEALK	2	-0.12333	1
Cellular Component	GO:0098807	3	chloroplast thylakoid membrane protein complex	6.13119e-07	TRINITY_DN27180_c0_g1_m.9999	245	K	"Chlorophyll a-b binding protein CP29.3, chloroplastic OS=Arabidopsis thaliana OX=3702 GN=LHCB4.3 PE=2 SV=1"	LHCB4.3	1	6.7353e-05	163.2	LQLAEIK(1)HAR	2	-3.2862	3
Cellular Component	GO:0098807	3	chloroplast thylakoid membrane protein complex	6.13119e-07	TRINITY_DN1646_c0_g1_m.1390	34	K	"ATP synthase subunit beta, chloroplastic OS=Morus indica OX=248361 GN=atpB PE=3 SV=1"	atpB	1	4.44637e-05	117.3	MPNIYNALVVK(1)GR	2	-3.1815	2
Cellular Component	GO:0098807	3	chloroplast thylakoid membrane protein complex	6.13119e-07	TRINITY_DN1646_c0_g1_m.1390	376	K	"ATP synthase subunit beta, chloroplastic OS=Morus indica OX=248361 GN=atpB PE=3 SV=1"	atpB	1	0.00809279	88.35	VK(1)QTLQR	2	-4.5726	1
Cellular Component	GO:0098807	3	chloroplast thylakoid membrane protein complex	6.13119e-07	TRINITY_DN1646_c0_g1_m.1390	151	K	"ATP synthase subunit beta, chloroplastic OS=Morus indica OX=248361 GN=atpB PE=3 SV=1"	atpB	1	0.0143749	48.785	GGK(1)IGLFGGAGVGK	2	-4.646	1
Cellular Component	GO:0098807	3	chloroplast thylakoid membrane protein complex	6.13119e-07	TRINITY_DN1646_c0_g1_m.1390	343	K	"ATP synthase subunit beta, chloroplastic OS=Morus indica OX=248361 GN=atpB PE=3 SV=1"	atpB	1	9.08146e-10	132.01	GLAAK(1)GIYPAVDPLDSTSTMLQPR	3	2.029	2
Cellular Component	GO:0098807	3	chloroplast thylakoid membrane protein complex	6.13119e-07	TRINITY_DN27422_c0_g1_m.10447	34	K	"Photosystem I reaction center subunit V, chloroplastic OS=Arabidopsis thaliana OX=3702 GN=PSAG PE=1 SV=1"	PSAG	1	4.14651e-20	186.55	ENVAK(1)QGLPEQNGVTHFEAGDTR	3	-2.429	2
Cellular Component	GO:0098807	3	chloroplast thylakoid membrane protein complex	6.13119e-07	TRINITY_DN26985_c0_g1_m.9714	233	K	"Chlorophyll a-b binding protein CP26, chloroplastic OS=Arabidopsis thaliana OX=3702 GN=LHCB5 PE=1 SV=1"	LHCB5	1	4.66574e-06	101.82	DPDQAALLK(1)VK	2	-2.8705	1
Cellular Component	GO:0098807	3	chloroplast thylakoid membrane protein complex	6.13119e-07	TRINITY_DN26985_c0_g1_m.9714	120	K	"Chlorophyll a-b binding protein CP26, chloroplastic OS=Arabidopsis thaliana OX=3702 GN=LHCB5 PE=1 SV=1"	LHCB5	1	1.28012e-07	184.98	KPENFSK(1)YQAYELIHAR	2	2.2211	2
Cellular Component	GO:0098807	3	chloroplast thylakoid membrane protein complex	6.13119e-07	TRINITY_DN26985_c0_g1_m.9714	72	K	"Chlorophyll a-b binding protein CP26, chloroplastic OS=Arabidopsis thaliana OX=3702 GN=LHCB5 PE=1 SV=1"	LHCB5	1	5.72345e-10	113.13	SKPAAVTPADEELAK(1)WYGPER	2	2.0027	2
Cellular Component	GO:0098807	3	chloroplast thylakoid membrane protein complex	6.13119e-07	TRINITY_DN25589_c0_g1_m.7600	90	K	"Light-regulated protein 1, chloroplastic OS=Arabidopsis thaliana OX=3702 GN=LIR1 PE=1 SV=1"	LIR1	1	1.46771e-08	119.58	LQQQAK(1)NSTPTSASESVDR	2	0.090991	2
Cellular Component	GO:0098807	3	chloroplast thylakoid membrane protein complex	6.13119e-07	TRINITY_DN32053_c0_g1_m.19675	155	K	"Protein TIC 62, chloroplastic OS=Pisum sativum OX=3888 GN=TIC62 PE=1 SV=2"	TIC62	1	0.0109934	41.796	LEIVQCDLEK(1)K	2	10.932	1
Cellular Component	GO:0098807	3	chloroplast thylakoid membrane protein complex	6.13119e-07	TRINITY_DN32053_c0_g1_m.19675	130	K	"Protein TIC 62, chloroplastic OS=Pisum sativum OX=3888 GN=TIC62 PE=1 SV=2"	TIC62	1	0.000285161	126.63	QLK(1)LNNENAGGETQPVEK	2	1.7531	2
Cellular Component	GO:0098807	3	chloroplast thylakoid membrane protein complex	6.13119e-07	TRINITY_DN32053_c0_g1_m.19675	80	K	"Protein TIC 62, chloroplastic OS=Pisum sativum OX=3888 GN=TIC62 PE=1 SV=2"	TIC62	1	3.79871e-11	274.44	ENLK(1)DENLAFVAGATGK	2	3.6107	1
Cellular Component	GO:0098807	3	chloroplast thylakoid membrane protein complex	6.13119e-07	TRINITY_DN32053_c0_g1_m.19675	346	K	"Protein TIC 62, chloroplastic OS=Pisum sativum OX=3888 GN=TIC62 PE=1 SV=2"	TIC62	0.999623	0.000975987	58.691	ESSAVK(1)TPDLAPPKPEEPETSIVEEPVK	3	-0.45765	1
Cellular Component	GO:0098807	3	chloroplast thylakoid membrane protein complex	6.13119e-07	TRINITY_DN32053_c0_g1_m.19675	340	K	"Protein TIC 62, chloroplastic OS=Pisum sativum OX=3888 GN=TIC62 PE=1 SV=2"	TIC62	1	0.000808827	106.35	PIVFSPK(1)ESSAVK	2	-3.4912	2
Cellular Component	GO:0098807	3	chloroplast thylakoid membrane protein complex	6.13119e-07	TRINITY_DN32053_c0_g1_m.19675	76	K	"Protein TIC 62, chloroplastic OS=Pisum sativum OX=3888 GN=TIC62 PE=1 SV=2"	TIC62	1	2.10205e-05	157.74	LSSETVEAIPK(1)ENLK	2	-0.067859	1
Cellular Component	GO:0098807	3	chloroplast thylakoid membrane protein complex	6.13119e-07	TRINITY_DN24808_c0_g1_m.6562	166	K	"Protein CURVATURE THYLAKOID 1B, chloroplastic OS=Arabidopsis thaliana OX=3702 GN=CURT1B PE=1 SV=2"	CURT1B	0.999956	0.00156099	136.06	VKDTYK(1)EIIGSN	2	-1.495	1
Cellular Component	GO:0098807	3	chloroplast thylakoid membrane protein complex	6.13119e-07	TRINITY_DN24808_c0_g1_m.6562	94	K	"Protein CURVATURE THYLAKOID 1B, chloroplastic OS=Arabidopsis thaliana OX=3702 GN=CURT1B PE=1 SV=2"	CURT1B	1	0.000913908	90.306	AVQEAWDK(1)VEDK	2	-2.3359	1
Cellular Component	GO:0098807	3	chloroplast thylakoid membrane protein complex	6.13119e-07	TRINITY_DN26164_c2_g1_m.8430	350	K	"Ferredoxin--NADP reductase, leaf isozyme, chloroplastic OS=Pisum sativum OX=3888 GN=PETH PE=1 SV=1"	PETH	1	0.000212125	197.66	DGIDWLDYK(1)K	2	-1.5614	1
Cellular Component	GO:0098807	3	chloroplast thylakoid membrane protein complex	6.13119e-07	TRINITY_DN26164_c2_g1_m.8430	272	K	"Ferredoxin--NADP reductase, leaf isozyme, chloroplastic OS=Pisum sativum OX=3888 GN=PETH PE=1 SV=1"	PETH	1	1.5754e-05	122.44	MEEK(1)YPDNFR	2	-1.858	2
Cellular Component	GO:0098807	3	chloroplast thylakoid membrane protein complex	6.13119e-07	TRINITY_DN26164_c2_g1_m.8430	190	K	"Ferredoxin--NADP reductase, leaf isozyme, chloroplastic OS=Pisum sativum OX=3888 GN=PETH PE=1 SV=1"	PETH	1	0.00049498	104	GVCSNFLCDLK(1)PGAEVK	2	3.3932	1
Cellular Component	GO:0098807	3	chloroplast thylakoid membrane protein complex	6.13119e-07	TRINITY_DN26164_c2_g1_m.8430	203	K	"Ferredoxin--NADP reductase, leaf isozyme, chloroplastic OS=Pisum sativum OX=3888 GN=PETH PE=1 SV=1"	PETH	1	0.000418222	127.03	ITGPVGK(1)EMLMPK	2	-0.49871	3
Cellular Component	GO:0098807	3	chloroplast thylakoid membrane protein complex	6.13119e-07	TRINITY_DN26164_c2_g1_m.8430	85	K	"Ferredoxin--NADP reductase, leaf isozyme, chloroplastic OS=Pisum sativum OX=3888 GN=PETH PE=1 SV=1"	PETH	1	0.000989069	142.04	PK(1)NPYTGR	2	-5.4296	2
Cellular Component	GO:0098807	3	chloroplast thylakoid membrane protein complex	6.13119e-07	TRINITY_DN26164_c2_g1_m.8430	291	K	"Ferredoxin--NADP reductase, leaf isozyme, chloroplastic OS=Pisum sativum OX=3888 GN=PETH PE=1 SV=1"	PETH	1	0.000214395	119.07	EQTNEK(1)GEK	2	-2.7955	1
Cellular Component	GO:0098807	3	chloroplast thylakoid membrane protein complex	6.13119e-07	TRINITY_DN26164_c2_g1_m.8430	71	K	"Ferredoxin--NADP reductase, leaf isozyme, chloroplastic OS=Pisum sativum OX=3888 GN=PETH PE=1 SV=1"	PETH	0.989448	0.0147516	75.474	VSK(0.989)K(0.011)DEEGVVTNK	3	-5.0047	2
Cellular Component	GO:0098807	3	chloroplast thylakoid membrane protein complex	6.13119e-07	TRINITY_DN26164_c2_g1_m.8430	68	K	"Ferredoxin--NADP reductase, leaf isozyme, chloroplastic OS=Pisum sativum OX=3888 GN=PETH PE=1 SV=1"	PETH	0.99972	0.00506091	113.7	KVEK(1)VSK	2	-3.4762	1
Cellular Component	GO:0098807	3	chloroplast thylakoid membrane protein complex	6.13119e-07	TRINITY_DN26164_c2_g1_m.8430	268	K	"Ferredoxin--NADP reductase, leaf isozyme, chloroplastic OS=Pisum sativum OX=3888 GN=PETH PE=1 SV=1"	PETH	1	9.45008e-05	137.84	EEFEK(1)MEEK	2	0.54277	3
Cellular Component	GO:0098807	3	chloroplast thylakoid membrane protein complex	6.13119e-07	TRINITY_DN26164_c2_g1_m.8430	81	K	"Ferredoxin--NADP reductase, leaf isozyme, chloroplastic OS=Pisum sativum OX=3888 GN=PETH PE=1 SV=1"	PETH	1	4.58679e-05	269.91	KDEEGVVTNK(1)FK	2	-0.26813	6
Cellular Component	GO:0098807	3	chloroplast thylakoid membrane protein complex	6.13119e-07	TRINITY_DN26164_c2_g1_m.8430	294	K	"Ferredoxin--NADP reductase, leaf isozyme, chloroplastic OS=Pisum sativum OX=3888 GN=PETH PE=1 SV=1"	PETH	1	5.28544e-05	146.37	GEK(1)MYIQTR	2	-2.7853	5
Cellular Component	GO:0098807	3	chloroplast thylakoid membrane protein complex	6.13119e-07	TRINITY_DN26164_c2_g1_m.8430	329	K	"Ferredoxin--NADP reductase, leaf isozyme, chloroplastic OS=Pisum sativum OX=3888 GN=PETH PE=1 SV=1"	PETH	1	0.0124355	45.654	GMEK(1)GIDDIMVSLAAK	2	2.7527	1
Cellular Component	GO:0098807	3	chloroplast thylakoid membrane protein complex	6.13119e-07	TRINITY_DN26164_c2_g1_m.8430	325	K	"Ferredoxin--NADP reductase, leaf isozyme, chloroplastic OS=Pisum sativum OX=3888 GN=PETH PE=1 SV=1"	PETH	1	0.000858777	70.806	DNTYIYMCGLK(1)GMEK	2	5.0902	3
Cellular Component	GO:0098807	3	chloroplast thylakoid membrane protein complex	6.13119e-07	TRINITY_DN26425_c1_g1_m.8811	77	K	"ATP synthase gamma chain, chloroplastic OS=Nicotiana tabacum OX=4097 GN=ATPC PE=1 SV=1"	ATPC	1	0.000715846	134.66	NTQK(1)ITEAMK	2	-1.0464	2
Cellular Component	GO:0098807	3	chloroplast thylakoid membrane protein complex	6.13119e-07	TRINITY_DN26425_c1_g1_m.8811	83	K	"ATP synthase gamma chain, chloroplastic OS=Nicotiana tabacum OX=4097 GN=ATPC PE=1 SV=1"	ATPC	1	0.000369052	81.099	ITEAMK(1)LVAAAK	2	-1.1632	3
Cellular Component	GO:0098807	3	chloroplast thylakoid membrane protein complex	6.13119e-07	TRINITY_DN26425_c1_g1_m.8811	352	K	"ATP synthase gamma chain, chloroplastic OS=Nicotiana tabacum OX=4097 GN=ATPC PE=1 SV=1"	ATPC	1	4.30643e-08	285.55	MSAMSNATDNAVELK(1)K	2	0.65576	4
Cellular Component	GO:0098807	3	chloroplast thylakoid membrane protein complex	6.13119e-07	TRINITY_DN26425_c1_g1_m.8811	73	K	"ATP synthase gamma chain, chloroplastic OS=Nicotiana tabacum OX=4097 GN=ATPC PE=1 SV=1"	ATPC	1	0.000974923	113.7	IDSVK(1)NTQK	2	-2.4179	2
Cellular Component	GO:0098807	3	chloroplast thylakoid membrane protein complex	6.13119e-07	TRINITY_DN26425_c1_g1_m.8811	196	K	"ATP synthase gamma chain, chloroplastic OS=Nicotiana tabacum OX=4097 GN=ATPC PE=1 SV=1"	ATPC	1	0.000939509	104.86	RPYIPVDK(1)FFEGGSLPTAK	2	1.2871	2
Cellular Component	GO:0098807	3	chloroplast thylakoid membrane protein complex	6.13119e-07	TRINITY_DN26198_c0_g1_m.8486	42	K	"Chlorophyll a-b binding protein 151, chloroplastic OS=Gossypium hirsutum OX=3635 GN=CAB-151 PE=2 SV=2"	CAB-151	1	4.02316e-10	234.93	TVK(1)SAPQSIWYGPDRPK	2	1.3033	2
Cellular Component	GO:1905368	3	peptidase complex	1.03387e-11	TRINITY_DN29835_c0_g1_m.14898	238	K	Proteasome subunit beta type-2-A OS=Arabidopsis thaliana OX=3702 GN=PBD1 PE=1 SV=1	PBD1	1	0.0417959	58.286	IVDK(1)DGAR	2	-3.8578	1
Cellular Component	GO:1905368	3	peptidase complex	1.03387e-11	TRINITY_DN29835_c0_g1_m.14898	88	K	Proteasome subunit beta type-2-A OS=Arabidopsis thaliana OX=3702 GN=PBD1 PE=1 SV=1	PBD1	1	0.000126141	160.62	SNEDK(1)IMVLDSHK	2	1.1524	2
Cellular Component	GO:1905368	3	peptidase complex	1.03387e-11	TRINITY_DN27069_c0_g1_m.9841	147	K	Proteasome subunit beta type-6 OS=Arabidopsis thaliana OX=3702 GN=PBA1 PE=1 SV=2	PBA1	1	2.04402e-05	88.203	YFLHQHTIQQGQPATVK(1)VAANLVR	3	-1.7092	1
Cellular Component	GO:1905368	3	peptidase complex	1.03387e-11	TRINITY_DN27069_c0_g1_m.9841	103	K	Proteasome subunit beta type-6 OS=Arabidopsis thaliana OX=3702 GN=PBA1 PE=1 SV=2	PBA1	1	5.69891e-08	121.69	ASDK(1)ITQLTDNVYVCR	2	3.1878	2
Cellular Component	GO:1905368	3	peptidase complex	1.03387e-11	TRINITY_DN27069_c0_g1_m.9841	219	K	Proteasome subunit beta type-6 OS=Arabidopsis thaliana OX=3702 GN=PBA1 PE=1 SV=2	PBA1	1	0.000743626	90.689	EGMTK(1)DEAEQLVVK	2	1.4816	1
Cellular Component	GO:1905368	3	peptidase complex	1.03387e-11	TRINITY_DN32518_c0_g1_m.20732	180	K	Proteasome subunit alpha type-4 OS=Spinacia oleracea OX=3562 GN=PAC1 PE=2 SV=1	PAC1	1	0.000133398	133.98	QDYK(1)DDLTR	2	-1.8708	1
Cellular Component	GO:1905368	3	peptidase complex	1.03387e-11	TRINITY_DN32518_c0_g1_m.20732	64	K	Proteasome subunit alpha type-4 OS=Spinacia oleracea OX=3562 GN=PAC1 PE=2 SV=1	PAC1	1	0.0031831	90.306	LLQTSTSTEK(1)MYK	2	-1.1399	1
Cellular Component	GO:1905368	3	peptidase complex	1.03387e-11	TRINITY_DN32518_c0_g1_m.20732	198	K	Proteasome subunit alpha type-4 OS=Spinacia oleracea OX=3562 GN=PAC1 PE=2 SV=1	PAC1	1	2.46608e-06	144.2	VLSK(1)TMDSTSLTSEK	2	1.136	2
Cellular Component	GO:1905368	3	peptidase complex	1.03387e-11	TRINITY_DN34070_c3_g1_m.24799	238	K	Proteasome subunit alpha type-3 OS=Spinacia oleracea OX=3562 GN=PAG1 PE=2 SV=1	PAG1	1	0.000605353	108.24	QHHK(1)VPEELLEEAK	2	-0.33542	2
Cellular Component	GO:1905368	3	peptidase complex	1.03387e-11	TRINITY_DN34070_c3_g1_m.24799	179	K	Proteasome subunit alpha type-3 OS=Spinacia oleracea OX=3562 GN=PAG1 PE=2 SV=1	PAG1	1	0.0389223	58.286	YFGAAIGK(1)GR	2	-34.223	1
Cellular Component	GO:1905368	3	peptidase complex	1.03387e-11	TRINITY_DN31154_c0_g1_m.17662	238	K	26S proteasome regulatory subunit 4 homolog A OS=Arabidopsis thaliana OX=3702 GN=RPT2A PE=1 SV=1	RPT2A	1	0.0097155	59.731	GVILYGEPGTGK(1)TLLAK	2	3.3695	1
Cellular Component	GO:1905368	3	peptidase complex	1.03387e-11	TRINITY_DN31154_c0_g1_m.17662	365	K	26S proteasome regulatory subunit 4 homolog A OS=Arabidopsis thaliana OX=3702 GN=RPT2A PE=1 SV=1	RPT2A	0.999999	0.012504	61.194	KIEFPLPDIK(1)TR	2	-3.8983	1
Cellular Component	GO:1905368	3	peptidase complex	1.03387e-11	TRINITY_DN31154_c0_g1_m.17662	426	K	26S proteasome regulatory subunit 4 homolog A OS=Arabidopsis thaliana OX=3702 GN=RPT2A PE=1 SV=1	RPT2A	1	0.00964131	105.81	VTHADFK(1)K	2	-2.8823	1
Cellular Component	GO:1905368	3	peptidase complex	1.03387e-11	TRINITY_DN31154_c0_g1_m.17662	63	K	26S proteasome regulatory subunit 4 homolog A OS=Arabidopsis thaliana OX=3702 GN=RPT2A PE=1 SV=1	RPT2A	1	0.00664471	62.271	LPTVTPLTK(1)CK	2	-4.9617	1
Cellular Component	GO:1905368	3	peptidase complex	1.03387e-11	TRINITY_DN31154_c0_g1_m.17662	419	K	26S proteasome regulatory subunit 4 homolog A OS=Arabidopsis thaliana OX=3702 GN=RPT2A PE=1 SV=1	RPT2A	1	0.00547145	85.622	MK(1)VTHADFK	2	-2.9279	1
Cellular Component	GO:1905368	3	peptidase complex	1.03387e-11	TRINITY_DN31154_c0_g1_m.17662	97	K	26S proteasome regulatory subunit 4 homolog A OS=Arabidopsis thaliana OX=3702 GN=RPT2A PE=1 SV=1	RPT2A	1	3.76187e-05	148.76	LKPQEEK(1)AEEDR	2	-1.0755	1
Cellular Component	GO:1905368	3	peptidase complex	1.03387e-11	TRINITY_DN34160_c0_g2_m.25027	204	K	Proteasome subunit alpha type-6 OS=Nicotiana tabacum OX=4097 GN=PAA1 PE=2 SV=1	PAA1	1	0.00132592	67.887	CDPAGHFFGHK(1)ATSAGLK	3	-1.9734	1
Cellular Component	GO:1905368	3	peptidase complex	1.03387e-11	TRINITY_DN34160_c0_g2_m.25027	193	K	Proteasome subunit alpha type-6 OS=Nicotiana tabacum OX=4097 GN=PAA1 PE=2 SV=1	PAA1	1	0.000579192	96.957	LYK(1)CDPAGHFFGHK	2	0.7091	2
Cellular Component	GO:1905368	3	peptidase complex	1.03387e-11	TRINITY_DN28713_c0_g1_m.12775	159	K	26S proteasome non-ATPase regulatory subunit 13 homolog B OS=Arabidopsis thaliana OX=3702 GN=RPN9B PE=1 SV=1	RPN9B	1	0.00369462	55.578	MQIAAFK(1)LEQGEQK	2	-2.9694	1
Cellular Component	GO:1905368	3	peptidase complex	1.03387e-11	TRINITY_DN28713_c0_g1_m.12775	309	K	26S proteasome non-ATPase regulatory subunit 13 homolog B OS=Arabidopsis thaliana OX=3702 GN=RPN9B PE=1 SV=1	RPN9B	1	0.033338	50.09	AQPALVANENK(1)LLEK	2	-16.479	1
Cellular Component	GO:1905368	3	peptidase complex	1.03387e-11	TRINITY_DN33182_c1_g1_m.22382	375	K	26S proteasome regulatory subunit 7 OS=Prunus persica OX=3760 GN=RPT1 PE=2 SV=1	RPT1	1	0.000575252	130.31	TQIFK(1)IHTR	2	-3.9112	1
Cellular Component	GO:1905368	3	peptidase complex	1.03387e-11	TRINITY_DN27246_c0_g1_m.10115	356	K	26S proteasome regulatory subunit 6A homolog A OS=Arabidopsis thaliana OX=3702 GN=RPT5A PE=1 SV=1	RPT5A	1	0.0140424	41.317	K(1)MNVHPDVNFEELAR	3	-4.5269	1
Cellular Component	GO:1905368	3	peptidase complex	1.03387e-11	TRINITY_DN27246_c0_g1_m.10115	217	K	26S proteasome regulatory subunit 6A homolog A OS=Arabidopsis thaliana OX=3702 GN=RPT5A PE=1 SV=1	RPT5A	1	1.51275e-05	91.245	GVLLYGPPGTGK(1)TLMAR	2	3.6319	1
Cellular Component	GO:1905368	3	peptidase complex	1.03387e-11	TRINITY_DN27246_c0_g1_m.10115	53	K	26S proteasome regulatory subunit 6A homolog A OS=Arabidopsis thaliana OX=3702 GN=RPT5A PE=1 SV=1	RPT5A	1	0.0105315	64.266	TNLELDSYK(1)EK	2	-2.0758	1
Cellular Component	GO:1905368	3	peptidase complex	1.03387e-11	TRINITY_DN32671_c0_g1_m.21083	102	K	Proteasome subunit alpha type-2-A OS=Arabidopsis thaliana OX=3702 GN=PAB1 PE=1 SV=1	PAB1	1	0.000174947	129.69	LYK(1)EPIPVTQLVR	2	-0.40424	1
Cellular Component	GO:1905368	3	peptidase complex	1.03387e-11	TRINITY_DN27222_c0_g1_m.10074	104	K	26S proteasome regulatory subunit 8 homolog A OS=Arabidopsis thaliana OX=3702 GN=RPT6A PE=1 SV=1	RPT6A	1	0.00684472	72.846	VHPEGK(1)YVVDIDK	2	-3.0408	1
Cellular Component	GO:1905368	3	peptidase complex	1.03387e-11	TRINITY_DN27222_c0_g1_m.10074	341	K	26S proteasome regulatory subunit 8 homolog A OS=Arabidopsis thaliana OX=3702 GN=RPT6A PE=1 SV=1	RPT6A	1	0.000558831	154.71	FDILK(1)IHSR	2	-3.8883	1
Cellular Component	GO:1905368	3	peptidase complex	1.03387e-11	TRINITY_DN27222_c0_g1_m.10074	361	K	26S proteasome regulatory subunit 8 homolog A OS=Arabidopsis thaliana OX=3702 GN=RPT6A PE=1 SV=1	RPT6A	1	0.0143929	81.48	IAEK(1)MNGASGAELK	2	-2.0854	2
Cellular Component	GO:1905368	3	peptidase complex	1.03387e-11	TRINITY_DN28125_c0_g1_m.11693	203	K	Proteasome subunit alpha type-1-B OS=Arabidopsis thaliana OX=3702 GN=PAF2 PE=1 SV=2	PAF2	1	0.000184173	109.36	ETLQGEK(1)LR	2	-3.7419	1
Cellular Component	GO:1905368	3	peptidase complex	1.03387e-11	TRINITY_DN28125_c0_g1_m.11693	180	K	Proteasome subunit alpha type-1-B OS=Arabidopsis thaliana OX=3702 GN=PAF2 PE=1 SV=2	PAF2	1	0.000881433	199.4	RFESFK(1)ESSR	2	1.7221	2
Cellular Component	GO:1905368	3	peptidase complex	1.03387e-11	TRINITY_DN28125_c0_g1_m.11693	61	K	Proteasome subunit alpha type-1-B OS=Arabidopsis thaliana OX=3702 GN=PAF2 PE=1 SV=2	PAF2	1	0.00957483	78.932	ANSELSSHQK(1)K	2	-2.4725	1
Cellular Component	GO:1905368	3	peptidase complex	1.03387e-11	TRINITY_DN28125_c0_g1_m.11693	51	K	Proteasome subunit alpha type-1-B OS=Arabidopsis thaliana OX=3702 GN=PAF2 PE=1 SV=2	PAF2	1	2.07918e-05	107.46	THVVLACVNK(1)ANSELSSHQK	3	-0.83961	1
Cellular Component	GO:1905368	3	peptidase complex	1.03387e-11	TRINITY_DN27330_c0_g1_m.10299	350	K	26S proteasome regulatory subunit S10B homolog B OS=Arabidopsis thaliana OX=3702 GN=RPT4B PE=1 SV=1	RPT4B	1	0.0175673	57.293	MEILK(1)IHAAGIAK	2	-2.9066	1
Cellular Component	GO:1905368	3	peptidase complex	1.03387e-11	TRINITY_DN27330_c0_g1_m.10299	56	K	26S proteasome regulatory subunit S10B homolog B OS=Arabidopsis thaliana OX=3702 GN=RPT4B PE=1 SV=1	RPT4B	1	0.000188551	146.88	LLQHK(1)ELESR	2	-2.2183	1
Cellular Component	GO:1905368	3	peptidase complex	1.03387e-11	TRINITY_DN23833_c0_g1_m.5514	225	K	26S proteasome non-ATPase regulatory subunit 14 homolog OS=Arabidopsis thaliana OX=3702 GN=RPN11 PE=1 SV=1	RPN11	1	0.00849884	73.637	MLLNLHK(1)K	2	-3.6892	1
Cellular Component	GO:1905368	3	peptidase complex	1.03387e-11	TRINITY_DN23833_c0_g1_m.5514	260	K	26S proteasome non-ATPase regulatory subunit 14 homolog OS=Arabidopsis thaliana OX=3702 GN=RPN11 PE=1 SV=1	RPN11	1	0.00682644	73.891	YNK(1)AVQEEDELPPEK	2	0.58301	1
Cellular Component	GO:1905368	3	peptidase complex	1.03387e-11	TRINITY_DN28360_c0_g1_m.12139	87	K	Proteasome subunit beta type-5 OS=Spinacia oleracea OX=3562 PE=2 SV=1		1	0.0387648	43.306	ASMGGYISSQSVK(1)K	2	-0.84081	1
Cellular Component	GO:1905368	3	peptidase complex	1.03387e-11	TRINITY_DN28360_c0_g1_m.12139	126	K	Proteasome subunit beta type-5 OS=Spinacia oleracea OX=3562 PE=2 SV=1		1	0.0152614	56.091	LHELANK(1)R	2	-6.9617	1
Cellular Component	GO:1905368	3	peptidase complex	1.03387e-11	TRINITY_DN24567_c0_g1_m.6278	72	K	Proteasome subunit beta type-3-A OS=Arabidopsis thaliana OX=3702 GN=PBC1 PE=1 SV=2	PBC1	1	0.00203262	105.22	HK(1)LYQLR	2	-3.2942	1
Cellular Component	GO:1905368	3	peptidase complex	1.03387e-11	TRINITY_DN24567_c0_g1_m.6278	44	K	Proteasome subunit beta type-3-A OS=Arabidopsis thaliana OX=3702 GN=PBC1 PE=1 SV=2	PBC1	1	0.000965634	89.123	IYK(1)IHDR	2	-3.3213	1
Cellular Component	GO:1905368	3	peptidase complex	1.03387e-11	TRINITY_DN26701_c0_g1_m.9245	37	K	Proteasome subunit beta type-4 OS=Arabidopsis thaliana OX=3702 GN=PBG1 PE=1 SV=2	PBG1	1	0.00304719	58.045	YK(1)DGILMAADMGGSYGSTLR	2	4.6786	1
Cellular Component	GO:1905368	3	peptidase complex	1.03387e-11	TRINITY_DN35758_c0_g2_m.29790	805	K	Proteasome activator subunit 4 OS=Arabidopsis thaliana OX=3702 GN=PA200 PE=2 SV=2	PA200	1	0.00565604	87.942	IHSDPGDEK(1)DHLK	2	-2.2867	2
Cellular Component	GO:1905368	3	peptidase complex	1.03387e-11	TRINITY_DN35758_c0_g2_m.29790	1703	K	Proteasome activator subunit 4 OS=Arabidopsis thaliana OX=3702 GN=PA200 PE=2 SV=2	PA200	1	0.000168812	138.26	AYK(1)EASNLQR	2	-1.5838	1
Cellular Component	GO:1905368	3	peptidase complex	1.03387e-11	TRINITY_DN35758_c0_g2_m.29790	809	K	Proteasome activator subunit 4 OS=Arabidopsis thaliana OX=3702 GN=PA200 PE=2 SV=2	PA200	0.995374	0.00113289	62.494	IHSDPGDEK(0.005)DHLK(0.995)VTLLR	3	-3.0324	1
Cellular Component	GO:1905368	3	peptidase complex	1.03387e-11	TRINITY_DN35758_c0_g2_m.29790	1167	K	Proteasome activator subunit 4 OS=Arabidopsis thaliana OX=3702 GN=PA200 PE=2 SV=2	PA200	1	0.00931008	50.297	ETAGHFLK(1)SLK	2	-2.2507	1
Cellular Component	GO:1905368	3	peptidase complex	1.03387e-11	TRINITY_DN32558_c0_g1_m.20824	431	K	26S proteasome non-ATPase regulatory subunit 12 homolog A OS=Arabidopsis thaliana OX=3702 GN=RPN5A PE=1 SV=1	RPN5A	1	0.0219789	47.361	SCHQIHK(1)ETMVHK	3	-2.7562	1
Cellular Component	GO:1905368	3	peptidase complex	1.03387e-11	TRINITY_DN32558_c0_g1_m.20824	424	K	26S proteasome non-ATPase regulatory subunit 12 homolog A OS=Arabidopsis thaliana OX=3702 GN=RPN5A PE=1 SV=1	RPN5A	1	0.0174066	51.454	LLDLVEK(1)SCHQIHK	2	1.2331	2
Cellular Component	GO:1905368	3	peptidase complex	1.03387e-11	TRINITY_DN27189_c0_g1_m.10007	48	K	26S proteasome regulatory subunit S10B homolog B OS=Arabidopsis thaliana OX=3702 GN=RPT4B PE=1 SV=1	RPT4B	0.999987	0.000127086	117.45	KEFSK(1)TEDDLK	2	1.0936	1
Cellular Component	GO:1905368	3	peptidase complex	1.03387e-11	TRINITY_DN34449_c0_g2_m.25834	130	K	26S proteasome non-ATPase regulatory subunit 1 homolog A OS=Arabidopsis thaliana OX=3702 GN=RPN2A PE=1 SV=1	RPN2A	1	0.000165017	112.7	AAESSDEATK(1)VDPR	2	19.308	2
Cellular Component	GO:1905368	3	peptidase complex	1.03387e-11	TRINITY_DN34449_c0_g2_m.25834	864	K	26S proteasome non-ATPase regulatory subunit 1 homolog A OS=Arabidopsis thaliana OX=3702 GN=RPN2A PE=1 SV=1	RPN2A	1	0.000822831	52.149	ANAEK(1)AAGADSSSVAASTGK	2	-1.0733	1
Cellular Component	GO:1905368	3	peptidase complex	1.03387e-11	TRINITY_DN34449_c0_g2_m.25834	120	K	26S proteasome non-ATPase regulatory subunit 1 homolog A OS=Arabidopsis thaliana OX=3702 GN=RPN2A PE=1 SV=1	RPN2A	1	0.00290956	64.266	SK(1)AAESSDEATK	2	-3.5326	1
Cellular Component	GO:1905368	3	peptidase complex	1.03387e-11	TRINITY_DN34449_c0_g2_m.25834	886	K	26S proteasome non-ATPase regulatory subunit 1 homolog A OS=Arabidopsis thaliana OX=3702 GN=RPN2A PE=1 SV=1	RPN2A	1	1.20154e-12	182.22	SSGDK(1)EGDSMQVDNNPSEK	2	-0.2802	2
Cellular Component	GO:1905368	3	peptidase complex	1.03387e-11	TRINITY_DN34449_c0_g2_m.25834	729	K	26S proteasome non-ATPase regulatory subunit 1 homolog A OS=Arabidopsis thaliana OX=3702 GN=RPN2A PE=1 SV=1	RPN2A	1	0.037421	43.168	IILDK(1)HEDTMSK	2	-2.3256	1
Cellular Component	GO:1905368	3	peptidase complex	1.03387e-11	TRINITY_DN30333_c0_g1_m.15915	297	K	26S proteasome non-ATPase regulatory subunit 11 homolog OS=Arabidopsis thaliana OX=3702 GN=RPN6 PE=1 SV=1	RPN6	1	0.0162155	69.905	AVADAHSK(1)R	2	-3.2949	1
Cellular Component	GO:1905368	3	peptidase complex	1.03387e-11	TRINITY_DN25019_c0_g1_m.6852	101	K	Proteasome subunit alpha type-7 OS=Cicer arietinum OX=3827 GN=PAD1 PE=2 SV=1	PAD1	1	0.0278523	65.156	STAK(1)LQDSR	2	-3.7018	1
Cellular Component	GO:1905368	3	peptidase complex	1.03387e-11	TRINITY_DN25019_c0_g1_m.6852	227	K	Proteasome subunit alpha type-7 OS=Cicer arietinum OX=3827 GN=PAD1 PE=2 SV=1	PAD1	1	8.52195e-06	148.9	NYK(1)ETSGQETVK	2	0.47164	1
Cellular Component	GO:1905368	3	peptidase complex	1.03387e-11	TRINITY_DN26118_c0_g1_m.8368	32	K	26S proteasome non-ATPase regulatory subunit 8 homolog A OS=Arabidopsis thaliana OX=3702 GN=RPN12A PE=1 SV=1	RPN12A	1	0.0126529	67.889	FK(1)AAFVR	2	-5.2778	1
Cellular Component	GO:1905368	3	peptidase complex	1.03387e-11	TRINITY_DN35097_c0_g1_m.27753	349	K	26S proteasome non-ATPase regulatory subunit 2 homolog A OS=Arabidopsis thaliana OX=3702 GN=RPN1A PE=1 SV=2	RPN1A	1	2.38733e-05	165.72	TPEDIYK(1)AHLLDGR	2	4.0545	1
Cellular Component	GO:1905368	3	peptidase complex	1.03387e-11	TRINITY_DN26898_c0_g1_m.9563	84	K	26S proteasome non-ATPase regulatory subunit 6 OS=Oryza sativa subsp. japonica OX=39947 GN=RPN7 PE=2 SV=1	RPN7	1	0.000288195	97.268	LDEK(1)IADAEENLGESEVR	2	2.7451	2
Cellular Component	GO:1905368	3	peptidase complex	1.03387e-11	TRINITY_DN26898_c0_g1_m.9563	122	K	26S proteasome non-ATPase regulatory subunit 6 OS=Oryza sativa subsp. japonica OX=39947 GN=RPN7 PE=2 SV=1	RPN7	1	0.00255142	94.804	ALEQLK(1)VTESK	2	-2.6621	1
Cellular Component	GO:1905368	3	peptidase complex	1.03387e-11	TRINITY_DN26898_c0_g1_m.9563	346	K	26S proteasome non-ATPase regulatory subunit 6 OS=Oryza sativa subsp. japonica OX=39947 GN=RPN7 PE=2 SV=1	RPN7	1	0.00142481	94.63	IDK(1)VAGVLETNRPDAK	2	0.99474	1
Cellular Component	GO:1905368	3	peptidase complex	1.03387e-11	TRINITY_DN28948_c0_g1_m.13229	244	K	26S proteasome regulatory subunit 6B homolog OS=Arabidopsis thaliana OX=3702 GN=RPT3 PE=1 SV=1	RPT3	1	0.00102017	95.656	GVLLYGPPGTGK(1)TMLAK	2	3.4338	1
Cellular Component	GO:1905368	3	peptidase complex	1.03387e-11	TRINITY_DN28948_c0_g1_m.13229	270	K	26S proteasome regulatory subunit 6B homolog OS=Arabidopsis thaliana OX=3702 GN=RPT3 PE=1 SV=1	RPT3	1	6.19624e-08	149.02	VVGSEFVQK(1)YLGEGPR	2	0.21343	1
Cellular Component	GO:1905368	3	peptidase complex	1.03387e-11	TRINITY_DN28284_c0_g1_m.12001	240	K	Proteasome subunit beta type-7-A OS=Arabidopsis thaliana OX=3702 GN=PBB1 PE=1 SV=2	PBB1	1	0.00778877	68.49	TYVSGK(1)DYSSSK	2	-1.3521	1
Cellular Component	GO:1905368	3	peptidase complex	1.03387e-11	TRINITY_DN28284_c0_g1_m.12001	68	K	Proteasome subunit beta type-7-A OS=Arabidopsis thaliana OX=3702 GN=PBB1 PE=1 SV=2	PBB1	1	0.000673923	92.707	ATEGPIVCDK(1)NCEK	2	-1.3201	1
Cellular Component	GO:0009527	4	plastid outer membrane	1.80402e-05	TRINITY_DN32498_c0_g1_m.20682	625	K	"Protein TOC75-3, chloroplastic OS=Arabidopsis thaliana OX=3702 GN=TOC75-3 PE=1 SV=1"	TOC75-3	1	0.0101169	108.4	DNTK(1)FVNGAIVGQR	2	-1.1629	1
Cellular Component	GO:0009527	4	plastid outer membrane	1.80402e-05	TRINITY_DN32498_c0_g1_m.20682	667	K	"Protein TOC75-3, chloroplastic OS=Arabidopsis thaliana OX=3702 GN=TOC75-3 PE=1 SV=1"	TOC75-3	1	0.00299785	72.922	FFQLK(1)QVEEGPGK	2	-4.8984	1
Cellular Component	GO:0009527	4	plastid outer membrane	1.80402e-05	TRINITY_DN32498_c0_g1_m.20682	269	K	"Protein TOC75-3, chloroplastic OS=Arabidopsis thaliana OX=3702 GN=TOC75-3 PE=1 SV=1"	TOC75-3	1	0.00159643	117.39	LEYFK(1)TQEK	2	-3.07	1
Cellular Component	GO:0009527	4	plastid outer membrane	1.80402e-05	TRINITY_DN32498_c0_g1_m.20682	276	K	"Protein TOC75-3, chloroplastic OS=Arabidopsis thaliana OX=3702 GN=TOC75-3 PE=1 SV=1"	TOC75-3	0.999998	0.00376884	99.305	TQEKDYK(1)R	2	-3.4991	1
Cellular Component	GO:0009527	4	plastid outer membrane	1.80402e-05	TRINITY_DN32498_c0_g1_m.20682	755	K	"Protein TOC75-3, chloroplastic OS=Arabidopsis thaliana OX=3702 GN=TOC75-3 PE=1 SV=1"	TOC75-3	1	0.00595938	74.424	DVK(1)GNPTEVYR	2	3.2728	3
Cellular Component	GO:0009527	4	plastid outer membrane	1.80402e-05	TRINITY_DN28043_c0_g1_m.11560	334	K	"Protochlorophyllide reductase, chloroplastic OS=Cucumis sativus OX=3659 GN=PORA PE=2 SV=1"	PORA	1	9.55935e-05	97.594	YITK(1)GFVSEEESGKR	2	1.7454	1
Cellular Component	GO:0009527	4	plastid outer membrane	1.80402e-05	TRINITY_DN32777_c0_g1_m.21346	312	K	Translocon at the outer membrane of chloroplasts 64 OS=Pisum sativum OX=3888 GN=TOC64 PE=1 SV=1	TOC64	1	4.66574e-06	121.8	VMQFLQK(1)HEFR	2	-3.2751	1
Cellular Component	GO:0009527	4	plastid outer membrane	1.80402e-05	TRINITY_DN32777_c0_g1_m.21346	480	K	Translocon at the outer membrane of chloroplasts 64 OS=Pisum sativum OX=3888 GN=TOC64 PE=1 SV=1	TOC64	1	0.0163676	66.087	EK(1)GNQAYK	2	-3.1823	1
Cellular Component	GO:0009527	4	plastid outer membrane	1.80402e-05	TRINITY_DN32777_c0_g1_m.21346	388	K	Translocon at the outer membrane of chloroplasts 64 OS=Pisum sativum OX=3888 GN=TOC64 PE=1 SV=1	TOC64	1	0.00031403	110.58	VGGK(1)EIQSEEFQNR	2	3.9269	1
Cellular Component	GO:0009527	4	plastid outer membrane	1.80402e-05	TRINITY_DN28658_c0_g1_m.12682	81	K	"Protein THYLAKOID FORMATION1, chloroplastic OS=Solanum tuberosum OX=4113 GN=THF1 PE=2 SV=1"	THF1	1	0.0100895	92.677	FNFLK(1)AYK	2	-5.2895	1
Cellular Component	GO:0009527	4	plastid outer membrane	1.80402e-05	TRINITY_DN28658_c0_g1_m.12682	162	K	"Protein THYLAKOID FORMATION1, chloroplastic OS=Solanum tuberosum OX=4113 GN=THF1 PE=2 SV=1"	THF1	1	3.12642e-06	207.6	IDSQK(1)LEEWAR	2	-2.7167	2
Cellular Component	GO:0009527	4	plastid outer membrane	1.80402e-05	TRINITY_DN28658_c0_g1_m.12682	279	K	"Protein THYLAKOID FORMATION1, chloroplastic OS=Solanum tuberosum OX=4113 GN=THF1 PE=2 SV=1"	THF1	1	5.77822e-05	167.06	TESK(1)ANEAITK	2	-0.61057	1
Cellular Component	GO:0009527	4	plastid outer membrane	1.80402e-05	TRINITY_DN28658_c0_g1_m.12682	150	K	"Protein THYLAKOID FORMATION1, chloroplastic OS=Solanum tuberosum OX=4113 GN=THF1 PE=2 SV=1"	THF1	1	0.00212034	100.84	ALK(1)DDPEQYR	2	1.515	1
Cellular Component	GO:0009527	4	plastid outer membrane	1.80402e-05	TRINITY_DN28658_c0_g1_m.12682	258	K	"Protein THYLAKOID FORMATION1, chloroplastic OS=Solanum tuberosum OX=4113 GN=THF1 PE=2 SV=1"	THF1	1	0.00261323	91.783	LVQAK(1)ELLK	2	-5.4633	1
Cellular Component	GO:0009527	4	plastid outer membrane	1.80402e-05	TRINITY_DN29951_c0_g1_m.15139	132	K	"Chromophore lyase CRL, chloroplastic OS=Arabidopsis thaliana OX=3702 GN=CRL PE=1 SV=1"	CRL	0.999998	0.00475105	111.61	FYMVKPCPK(1)ELK	2	2.8016	1
Cellular Component	GO:0009527	4	plastid outer membrane	1.80402e-05	TRINITY_DN35923_c0_g1_m.30334	344	K	"Probable transmembrane GTPase FZO-like, chloroplastic OS=Arabidopsis thaliana OX=3702 GN=FZL PE=1 SV=1"	FZL	1	2.70002e-06	106.97	NFSGPAASK(1)LFDQEVR	2	1.0371	1
Cellular Component	GO:0009527	4	plastid outer membrane	1.80402e-05	TRINITY_DN27631_c0_g1_m.10806	254	K	Translocase of chloroplast 34 OS=Pisum sativum OX=3888 GN=TOC34 PE=1 SV=1	TOC34	1	0.0216701	40.83	SIFVDQK(1)LIEGPNPNER	2	-35.301	1
Cellular Component	GO:0009527	4	plastid outer membrane	1.80402e-05	TRINITY_DN25380_c0_g1_m.7310	153	K	"Outer envelope pore protein 16-3, chloroplastic/mitochondrial OS=Arabidopsis thaliana OX=3702 GN=OEP163 PE=1 SV=1"	OEP163	1	0.0201002	67.464	EYYPYTTK(1)K	2	-1.549	1
Cellular Component	GO:0009527	4	plastid outer membrane	1.80402e-05	TRINITY_DN27747_c0_g2_m.11012	21	K	Mitochondrial outer membrane protein porin of 34 kDa OS=Solanum tuberosum OX=4113 PE=1 SV=2		1	8.70579e-06	129.69	DLLYK(1)DYQSDHK	2	1.0048	2
Cellular Component	GO:0009527	4	plastid outer membrane	1.80402e-05	TRINITY_DN27747_c0_g2_m.11012	13	K	Mitochondrial outer membrane protein porin of 34 kDa OS=Solanum tuberosum OX=4113 PE=1 SV=2		1	0.000108178	124.46	GPGLYTDIGK(1)K	2	-2.7479	3
Cellular Component	GO:0009527	4	plastid outer membrane	1.80402e-05	TRINITY_DN27747_c0_g2_m.11012	236	K	Mitochondrial outer membrane protein porin of 34 kDa OS=Solanum tuberosum OX=4113 PE=1 SV=2		1	0.000141799	118.26	VNNFGK(1)ANALIQHEWRPK	3	-3.0021	3
Cellular Component	GO:0009527	4	plastid outer membrane	1.80402e-05	TRINITY_DN27249_c0_g2_m.10122	23	K	"Beta-glucosidase-like SFR2, chloroplastic OS=Oryza sativa subsp. japonica OX=39947 GN=SFR2 PE=2 SV=1"	SFR2	1	0.000295072	121.52	AHAWNK(1)LHR	2	-3.6379	1
Cellular Component	GO:0009527	4	plastid outer membrane	1.80402e-05	TRINITY_DN32363_c0_g1_m.20385	68	K	"Outer envelope pore protein 16, chloroplastic OS=Pisum sativum OX=3888 GN=OEP16 PE=1 SV=1"	OEP16	1	0.00275139	83.438	AAAEDAYHMVK(1)K	2	-2.0394	1
Cellular Component	GO:0009527	4	plastid outer membrane	1.80402e-05	TRINITY_DN25874_c0_g1_m.7994	70	K	"Outer envelope pore protein 37, chloroplastic OS=Pisum sativum OX=3888 GN=OEP37 PE=1 SV=1"	OEP37	1	0.000472504	115.86	LK(1)VSFQNDHR	2	-1.0391	1
Cellular Component	GO:0009527	4	plastid outer membrane	1.80402e-05	TRINITY_DN26199_c0_g1_m.8488	32	K	Cytochrome b5 isoform E OS=Arabidopsis thaliana OX=3702 GN=CYTB5-E PE=1 SV=2	CYTB5-E	1	0.000171222	167.76	VHK(1)FEEVATHNK	2	-2.1695	2
Cellular Component	GO:0009527	4	plastid outer membrane	1.80402e-05	TRINITY_DN26199_c0_g1_m.8488	41	K	Cytochrome b5 isoform E OS=Arabidopsis thaliana OX=3702 GN=CYTB5-E PE=1 SV=2	CYTB5-E	1	4.90623e-06	159.11	FEEVATHNK(1)TK	2	-1.5262	1
Cellular Component	GO:0009527	4	plastid outer membrane	1.80402e-05	TRINITY_DN27747_c0_g3_m.11014	21	K	Mitochondrial outer membrane protein porin of 36 kDa OS=Solanum tuberosum OX=4113 PE=1 SV=2		1	2.70954e-05	115.41	DLLYK(1)DYQADHK	2	3.3194	3
Cellular Component	GO:0009527	4	plastid outer membrane	1.80402e-05	TRINITY_DN27747_c0_g3_m.11014	13	K	Mitochondrial outer membrane protein porin of 36 kDa OS=Solanum tuberosum OX=4113 PE=1 SV=2		1	0.0107253	61.48	GPGLYSDIGK(1)K	2	-3.9939	1
Cellular Component	GO:0009527	4	plastid outer membrane	1.80402e-05	TRINITY_DN27747_c0_g3_m.11014	236	K	Mitochondrial outer membrane protein porin of 36 kDa OS=Solanum tuberosum OX=4113 PE=1 SV=2		1	7.46525e-06	111.38	VNNYGK(1)ANALIQHEWRPK	3	-2.2588	1
Cellular Component	GO:0009527	4	plastid outer membrane	1.80402e-05	TRINITY_DN35844_c0_g2_m.30085	206	K	"Translocase of chloroplast 159, chloroplastic OS=Arabidopsis thaliana OX=3702 GN=TOC159 PE=1 SV=1"	TOC159	1	3.14771e-12	197.17	ENGVSDGK(1)EGGSEGFGAK	2	-0.78812	2
Cellular Component	GO:0009527	4	plastid outer membrane	1.80402e-05	TRINITY_DN35844_c0_g2_m.30085	198	K	"Translocase of chloroplast 159, chloroplastic OS=Arabidopsis thaliana OX=3702 GN=TOC159 PE=1 SV=1"	TOC159	1	2.02146e-08	227.95	NENFGELAK(1)ENGVSDGK	2	20.572	2
Cellular Component	GO:0009527	4	plastid outer membrane	1.80402e-05	TRINITY_DN35844_c0_g2_m.30085	220	K	"Translocase of chloroplast 159, chloroplastic OS=Arabidopsis thaliana OX=3702 GN=TOC159 PE=1 SV=1"	TOC159	1	0.0362912	73.891	VEEK(1)VVVEQESEDFGGR	2	11.704	1
Cellular Component	GO:0009527	4	plastid outer membrane	1.80402e-05	TRINITY_DN27215_c0_g5_m.10064	211	K	"Outer envelope pore protein 24A, chloroplastic OS=Arabidopsis thaliana OX=3702 GN=OEP24A PE=1 SV=1"	OEP24A	1	0.0200846	46.358	ISATCNLAEEVK(1)RPK	2	1.4933	1
Cellular Component	GO:0009527	4	plastid outer membrane	1.80402e-05	TRINITY_DN27215_c0_g5_m.10064	135	K	"Outer envelope pore protein 24A, chloroplastic OS=Arabidopsis thaliana OX=3702 GN=OEP24A PE=1 SV=1"	OEP24A	1	0.000559362	89.382	VSANYMLGTENWK(1)LK	2	-0.3611	1
Cellular Component	GO:0009527	4	plastid outer membrane	1.80402e-05	TRINITY_DN24767_c0_g1_m.6519	12	K	"Outer envelope pore protein 21B, chloroplastic OS=Arabidopsis thaliana OX=3702 GN=OEP21B PE=2 SV=1"	OEP21B	1	0.000178955	142.36	YGGDSK(1)SLR	2	-4.74	1
Cellular Component	GO:0042582	7	azurophil granule	0.150085	TRINITY_DN34965_c0_g1_m.27356	158	K	Probable alpha-mannosidase At5g13980 OS=Arabidopsis thaliana OX=3702 GN=At5g13980 PE=2 SV=1	At5g13980	1	0.00637884	96.311	QHVANDYAK(1)R	2	-1.7848	1
Cellular Component	GO:0042582	7	azurophil granule	0.150085	TRINITY_DN34965_c0_g1_m.27356	678	K	Probable alpha-mannosidase At5g13980 OS=Arabidopsis thaliana OX=3702 GN=At5g13980 PE=2 SV=1	At5g13980	1	6.07303e-07	137.58	ISK(1)VTETSLSANQER	2	0.29942	1
Cellular Component	GO:0042582	7	azurophil granule	0.150085	TRINITY_DN28778_c1_g1_m.12907	319	K	Alpha-mannosidase OS=Canavalia ensiformis OX=3823 PE=1 SV=1		1	0.000238401	102.55	LIHYVNK(1)DGR	2	-2.1907	1
Cellular Component	GO:0042582	7	azurophil granule	0.150085	TRINITY_DN28778_c1_g1_m.12907	738	K	Alpha-mannosidase OS=Canavalia ensiformis OX=3823 PE=1 SV=1		1	0.00606623	52.149	LTANMATDK(1)VFYTDSNGR	2	-0.30036	1
Cellular Component	GO:0042582	7	azurophil granule	0.150085	TRINITY_DN28778_c1_g1_m.12907	432	K	Alpha-mannosidase OS=Canavalia ensiformis OX=3823 PE=1 SV=1		1	0.00150898	112.8	QHTTNDYAK(1)R	2	-2.3251	1
Cellular Component	GO:0030125	5	clathrin vesicle coat	0.317232	TRINITY_DN31497_c0_g1_m.18415	152	K	Clathrin light chain 1 OS=Arabidopsis thaliana OX=3702 GN=At2g20760 PE=2 SV=1	At2g20760	1	0.00014967	73.305	APEPTTSGTASENK(1)SASPAK	2	0.6509	1
Cellular Component	GO:0030125	5	clathrin vesicle coat	0.317232	TRINITY_DN31497_c0_g1_m.18415	44	K	Clathrin light chain 1 OS=Arabidopsis thaliana OX=3702 GN=At2g20760 PE=2 SV=1	At2g20760	1	0.000189645	81.163	LYLENQEK(1)FHK	2	-1.1815	1
Cellular Component	GO:0030125	5	clathrin vesicle coat	0.317232	TRINITY_DN31497_c0_g1_m.18415	47	K	Clathrin light chain 1 OS=Arabidopsis thaliana OX=3702 GN=At2g20760 PE=2 SV=1	At2g20760	1	0.0159328	82.716	FHK(1)EADK	2	-5.1511	1
Cellular Component	GO:0030125	5	clathrin vesicle coat	0.317232	TRINITY_DN27805_c0_g1_m.11119	179	K	Clathrin light chain 1 OS=Arabidopsis thaliana OX=3702 GN=At2g20760 PE=2 SV=1	At2g20760	1	0.00602045	83.438	RQNAIQLEEK(1)EK	2	-1.1404	2
Cellular Component	GO:0030125	5	clathrin vesicle coat	0.317232	TRINITY_DN27805_c0_g1_m.11119	232	K	Clathrin light chain 1 OS=Arabidopsis thaliana OX=3702 GN=At2g20760 PE=2 SV=1	At2g20760	1	0.0159328	82.716	FHK(1)EADK	2	-5.1511	1
Cellular Component	GO:0030125	5	clathrin vesicle coat	0.317232	TRINITY_DN27805_c0_g1_m.11119	229	K	Clathrin light chain 1 OS=Arabidopsis thaliana OX=3702 GN=At2g20760 PE=2 SV=1	At2g20760	1	0.00665072	90.761	LCLANQEK(1)FHK	2	-0.38187	1
Cellular Component	GO:0005766	7	primary lysosome	0.150085	TRINITY_DN34965_c0_g1_m.27356	158	K	Probable alpha-mannosidase At5g13980 OS=Arabidopsis thaliana OX=3702 GN=At5g13980 PE=2 SV=1	At5g13980	1	0.00637884	96.311	QHVANDYAK(1)R	2	-1.7848	1
Cellular Component	GO:0005766	7	primary lysosome	0.150085	TRINITY_DN34965_c0_g1_m.27356	678	K	Probable alpha-mannosidase At5g13980 OS=Arabidopsis thaliana OX=3702 GN=At5g13980 PE=2 SV=1	At5g13980	1	6.07303e-07	137.58	ISK(1)VTETSLSANQER	2	0.29942	1
Cellular Component	GO:0005766	7	primary lysosome	0.150085	TRINITY_DN28778_c1_g1_m.12907	319	K	Alpha-mannosidase OS=Canavalia ensiformis OX=3823 PE=1 SV=1		1	0.000238401	102.55	LIHYVNK(1)DGR	2	-2.1907	1
Cellular Component	GO:0005766	7	primary lysosome	0.150085	TRINITY_DN28778_c1_g1_m.12907	738	K	Alpha-mannosidase OS=Canavalia ensiformis OX=3823 PE=1 SV=1		1	0.00606623	52.149	LTANMATDK(1)VFYTDSNGR	2	-0.30036	1
Cellular Component	GO:0005766	7	primary lysosome	0.150085	TRINITY_DN28778_c1_g1_m.12907	432	K	Alpha-mannosidase OS=Canavalia ensiformis OX=3823 PE=1 SV=1		1	0.00150898	112.8	QHTTNDYAK(1)R	2	-2.3251	1
Cellular Component	GO:0009840	4	chloroplastic endopeptidase Clp complex	0.000936279	TRINITY_DN28796_c0_g1_m.12944	332	K	"ATP-dependent Clp protease proteolytic subunit 5, chloroplastic OS=Arabidopsis thaliana OX=3702 GN=CLPP5 PE=1 SV=1"	CLPP5	1	8.03656e-08	123.92	INQDTDRDFFMSAK(1)EAK	3	-2.7313	3
Cellular Component	GO:0009840	4	chloroplastic endopeptidase Clp complex	0.000936279	TRINITY_DN28044_c0_g1_m.11562	203	K	"ATP-dependent Clp protease proteolytic subunit 2, mitochondrial OS=Arabidopsis thaliana OX=3702 GN=CLPP2 PE=1 SV=1"	CLPP2	1	0.00273592	81.099	DMTIHTK(1)QIVR	2	-0.92548	1
Cellular Component	GO:0009840	4	chloroplastic endopeptidase Clp complex	0.000936279	TRINITY_DN32123_c0_g1_m.19832	219	K	"Clp protease adapter protein ClpF, chloroplastic OS=Arabidopsis thaliana OX=3702 GN=CLPF PE=1 SV=1"	CLPF	1	0.00252103	84.064	HK(1)IFGYR	2	-4.2533	1
Cellular Component	GO:0009840	4	chloroplastic endopeptidase Clp complex	0.000936279	TRINITY_DN32123_c0_g1_m.19832	150	K	"Clp protease adapter protein ClpF, chloroplastic OS=Arabidopsis thaliana OX=3702 GN=CLPF PE=1 SV=1"	CLPF	1	0.0040722	85.622	GLSSK(1)SEAQDK	2	0.58487	1
Cellular Component	GO:0009840	4	chloroplastic endopeptidase Clp complex	0.000936279	TRINITY_DN28607_c0_g1_m.12583	233	K	"ATP-dependent Clp protease proteolytic subunit 4, chloroplastic OS=Arabidopsis thaliana OX=3702 GN=CLPP4 PE=1 SV=1"	CLPP4	1	9.63116e-05	233	SFEQVQK(1)DIDRDR	2	3.0684	2
Cellular Component	GO:0009840	4	chloroplastic endopeptidase Clp complex	0.000936279	TRINITY_DN28607_c0_g1_m.12583	213	K	"ATP-dependent Clp protease proteolytic subunit 4, chloroplastic OS=Arabidopsis thaliana OX=3702 GN=CLPP4 PE=1 SV=1"	CLPP4	1	0.00138833	111.38	EIMHNK(1)NNVTSIIANFTGR	3	-2.8332	1
Cellular Component	GO:0009840	4	chloroplastic endopeptidase Clp complex	0.000936279	TRINITY_DN28607_c0_g1_m.12583	282	K	"ATP-dependent Clp protease proteolytic subunit 4, chloroplastic OS=Arabidopsis thaliana OX=3702 GN=CLPP4 PE=1 SV=1"	CLPP4	1	0.000521695	203.97	ISYEEISK(1)DPR	2	-2.5902	1
Cellular Component	GO:0009840	4	chloroplastic endopeptidase Clp complex	0.000936279	TRINITY_DN29199_c1_g1_m.13688	246	K	"ATP-dependent Clp protease proteolytic subunit 3, chloroplastic OS=Arabidopsis thaliana OX=3702 GN=CLPP3 PE=1 SV=1"	CLPP3	1	0.0243687	72.492	EMVYHK(1)IK	2	-2.5827	2
Cellular Component	GO:0009840	4	chloroplastic endopeptidase Clp complex	0.000936279	TRINITY_DN29199_c1_g1_m.13688	231	K	"ATP-dependent Clp protease proteolytic subunit 3, chloroplastic OS=Arabidopsis thaliana OX=3702 GN=CLPP3 PE=1 SV=1"	CLPP3	1	0.00109134	73.262	VMIHQPLGTAGGK(1)ATEMGIR	3	-4.2965	2
Cellular Component	GO:0009840	4	chloroplastic endopeptidase Clp complex	0.000936279	TRINITY_DN29199_c1_g1_m.13688	337	K	"ATP-dependent Clp protease proteolytic subunit 3, chloroplastic OS=Arabidopsis thaliana OX=3702 GN=CLPP3 PE=1 SV=1"	CLPP3	1	9.27853e-05	169.57	ILENK(1)NGYNGGQSEK	2	-0.66662	2
Cellular Component	GO:0009840	4	chloroplastic endopeptidase Clp complex	0.000936279	TRINITY_DN29199_c1_g1_m.13688	332	K	"ATP-dependent Clp protease proteolytic subunit 3, chloroplastic OS=Arabidopsis thaliana OX=3702 GN=CLPP3 PE=1 SV=1"	CLPP3	1	2.74496e-05	121.71	KNLPSESK(1)ILENK	2	-0.086481	1
Cellular Component	GO:0009840	4	chloroplastic endopeptidase Clp complex	0.000936279	TRINITY_DN29199_c1_g1_m.13688	316	K	"ATP-dependent Clp protease proteolytic subunit 3, chloroplastic OS=Arabidopsis thaliana OX=3702 GN=CLPP3 PE=1 SV=1"	CLPP3	1	0.0132512	71.066	VWDMWK(1)VEGSR	2	-2.5989	1
Cellular Component	GO:0010598	3	NAD(P)H dehydrogenase complex (plastoquinone)	0.00346987	TRINITY_DN23612_c0_g1_m.5296	90	K	"NAD(P)H-quinone oxidoreductase subunit O, chloroplastic OS=Arabidopsis thaliana OX=3702 GN=ndhO PE=2 SV=1"	ndhO	0.966414	1.53405e-07	85.421	VDK(0.034)EK(0.966)YLNSVNYLSVGHPPYYK	3	0.39114	1
Cellular Component	GO:0010598	3	NAD(P)H dehydrogenase complex (plastoquinone)	0.00346987	TRINITY_DN23612_c0_g1_m.5296	79	K	"NAD(P)H-quinone oxidoreductase subunit O, chloroplastic OS=Arabidopsis thaliana OX=3702 GN=ndhO PE=2 SV=1"	ndhO	1	0.0056806	106.93	KPVYSMK(1)K	2	-2.3581	1
Cellular Component	GO:0010598	3	NAD(P)H dehydrogenase complex (plastoquinone)	0.00346987	TRINITY_DN26908_c0_g1_m.9579	81	K	"NAD(P)H-quinone oxidoreductase subunit M, chloroplastic OS=Vitis vinifera OX=29760 GN=ndhM PE=2 SV=1"	ndhM	1	0.0273086	56.202	PVEPQVNVK(1)SK	2	-3.8269	1
Cellular Component	GO:0010598	3	NAD(P)H dehydrogenase complex (plastoquinone)	0.00346987	TRINITY_DN26908_c0_g1_m.9579	185	K	"NAD(P)H-quinone oxidoreductase subunit M, chloroplastic OS=Vitis vinifera OX=29760 GN=ndhM PE=2 SV=1"	ndhM	1	0.0120066	71.066	LLYDGEIK(1)YNMNAR	2	-3.5481	1
Cellular Component	GO:0010598	3	NAD(P)H dehydrogenase complex (plastoquinone)	0.00346987	TRINITY_DN28472_c0_g1_m.12344	139	K	"NAD(P)H-quinone oxidoreductase subunit N, chloroplastic OS=Arabidopsis thaliana OX=3702 GN=ndhN PE=2 SV=1"	ndhN	1	0.000296668	83.438	IHPVCPAHLGK(1)QPIAR	3	-3.4065	1
Cellular Component	GO:0010598	3	NAD(P)H dehydrogenase complex (plastoquinone)	0.00346987	TRINITY_DN31651_c0_g1_m.18746	439	K	"Photosynthetic NDH subunit of subcomplex B 1, chloroplastic OS=Arabidopsis thaliana OX=3702 GN=PNSB1 PE=2 SV=1"	PNSB1	1	9.81488e-10	101.52	ANVFVPNAEDK(1)NCVLVSSK	2	2.6625	1
Cellular Component	GO:0010598	3	NAD(P)H dehydrogenase complex (plastoquinone)	0.00346987	TRINITY_DN28749_c0_g1_m.12847	67	K	"NAD(P)H-quinone oxidoreductase subunit S, chloroplastic OS=Arabidopsis thaliana OX=3702 GN=ndhS PE=1 SV=1"	ndhS	1	3.99149e-08	135.21	GLCNGEEGLQK(1)ELSR	2	-2.1797	2
Cellular Component	GO:0010598	3	NAD(P)H dehydrogenase complex (plastoquinone)	0.00346987	TRINITY_DN28749_c0_g1_m.12847	82	K	"NAD(P)H-quinone oxidoreductase subunit S, chloroplastic OS=Arabidopsis thaliana OX=3702 GN=ndhS PE=1 SV=1"	ndhS	0.992977	4.47989e-09	54.877	ASEVDK(0.993)EQEK(0.007)PDSPATEEGFPEDGFEK	3	-0.095988	1
Cellular Component	GO:0010598	3	NAD(P)H dehydrogenase complex (plastoquinone)	0.00346987	TRINITY_DN29497_c0_g1_m.14222	304	K	"Photosynthetic NDH subunit of subcomplex B 2, chloroplastic OS=Arabidopsis thaliana OX=3702 GN=PNSB2 PE=2 SV=1"	PNSB2	1	2.52146e-09	172.09	AIYNTPPSK(1)YETLDQGR	2	4.1003	1
Cellular Component	GO:0010598	3	NAD(P)H dehydrogenase complex (plastoquinone)	0.00346987	TRINITY_DN29497_c0_g1_m.14222	279	K	"Photosynthetic NDH subunit of subcomplex B 2, chloroplastic OS=Arabidopsis thaliana OX=3702 GN=PNSB2 PE=2 SV=1"	PNSB2	1	0.00124972	63.766	KPGVWTEQDVPFTILK(1)HK	3	-4.8149	1
Cellular Component	GO:0045239	3	tricarboxylic acid cycle enzyme complex	0.0546919	TRINITY_DN31511_c0_g1_m.18444	242	K	"Lipoamide acyltransferase component of branched-chain alpha-keto acid dehydrogenase complex, mitochondrial OS=Arabidopsis thaliana OX=3702 GN=BCE2 PE=1 SV=1"	BCE2	1	0.00116631	112.95	YAVEK(1)GILEDSSSSSR	2	2.53	1
Cellular Component	GO:0045239	3	tricarboxylic acid cycle enzyme complex	0.0546919	TRINITY_DN35115_c0_g1_m.27807	870	K	"2-oxoglutarate dehydrogenase, mitochondrial OS=Dictyostelium discoideum OX=44689 GN=ogdh PE=3 SV=1"	ogdh	1	1.75015e-05	103.63	SNLSEFDDVQGHPGFDK(1)QGTR	3	-1.1281	1
Cellular Component	GO:0045239	3	tricarboxylic acid cycle enzyme complex	0.0546919	TRINITY_DN35115_c0_g1_m.27807	844	K	"2-oxoglutarate dehydrogenase, mitochondrial OS=Dictyostelium discoideum OX=44689 GN=ogdh PE=3 SV=1"	ogdh	1	0.0172854	65.933	KPLIVMAPK(1)NLLR	2	0.20297	1
Cellular Component	GO:0045239	3	tricarboxylic acid cycle enzyme complex	0.0546919	TRINITY_DN35115_c0_g1_m.27807	541	K	"2-oxoglutarate dehydrogenase, mitochondrial OS=Dictyostelium discoideum OX=44689 GN=ogdh PE=3 SV=1"	ogdh	1	4.552e-05	186.27	LLESGQVTK(1)EDIDR	2	1.6442	1
Cellular Component	GO:0045239	3	tricarboxylic acid cycle enzyme complex	0.0546919	TRINITY_DN35115_c0_g1_m.27807	222	K	"2-oxoglutarate dehydrogenase, mitochondrial OS=Dictyostelium discoideum OX=44689 GN=ogdh PE=3 SV=1"	ogdh	1	0.00204839	79.311	DK(1)IETPTPMQYNR	2	-0.9009	1
Cellular Component	GO:0045239	3	tricarboxylic acid cycle enzyme complex	0.0546919	TRINITY_DN35115_c0_g1_m.27807	604	K	"2-oxoglutarate dehydrogenase, mitochondrial OS=Dictyostelium discoideum OX=44689 GN=ogdh PE=3 SV=1"	ogdh	1	1.32133e-07	112.95	NVGK(1)AITALPENFKPHR	2	0.71361	2
Cellular Component	GO:0070469	2	respiratory chain	1.98046e-10	TRINITY_DN31357_c1_g1_m.18097	69	K	NADH dehydrogenase [ubiquinone] 1 beta subcomplex subunit 10-B OS=Arabidopsis thaliana OX=3702 GN=At3g18410 PE=3 SV=1	At3g18410	1	0.000525848	170.69	VEGVNHLQK(1)CR	2	-1.84	1
Cellular Component	GO:0070469	2	respiratory chain	1.98046e-10	TRINITY_DN31357_c1_g1_m.18097	99	K	NADH dehydrogenase [ubiquinone] 1 beta subcomplex subunit 10-B OS=Arabidopsis thaliana OX=3702 GN=At3g18410 PE=3 SV=1	At3g18410	1	5.42803e-08	248.59	HPSLHGPK(1)VEAEAAEAE	2	0.45858	1
Cellular Component	GO:0070469	2	respiratory chain	1.98046e-10	TRINITY_DN25129_c0_g1_m.6978	77	K	NADH dehydrogenase [ubiquinone] 1 beta subcomplex subunit 9 OS=Arabidopsis thaliana OX=3702 GN=CIB22 PE=1 SV=1	CIB22	1	0.000184373	174.8	LIADGEASYNK(1)WR	2	-2.0384	1
Cellular Component	GO:0070469	2	respiratory chain	1.98046e-10	TRINITY_DN25129_c0_g1_m.6978	56	K	NADH dehydrogenase [ubiquinone] 1 beta subcomplex subunit 9 OS=Arabidopsis thaliana OX=3702 GN=CIB22 PE=1 SV=1	CIB22	1	3.83452e-07	188.19	FEANK(1)HVEDLDTIDR	2	1.381	2
Cellular Component	GO:0070469	2	respiratory chain	1.98046e-10	TRINITY_DN25129_c0_g1_m.6978	29	K	NADH dehydrogenase [ubiquinone] 1 beta subcomplex subunit 9 OS=Arabidopsis thaliana OX=3702 GN=CIB22 PE=1 SV=1	CIB22	1	0.000249027	129.28	ALK(1)DTLNWAVHR	2	-3.7694	1
Cellular Component	GO:0070469	2	respiratory chain	1.98046e-10	TRINITY_DN5480_c0_g1_m.34461	53	K	"NAD(P)H-quinone oxidoreductase subunit H, chloroplastic OS=Morus indica OX=248361 GN=ndhH PE=3 SV=1"	ndhH	1	0.00147296	110.22	GMEK(1)IAENR	2	0.097363	1
Cellular Component	GO:0070469	2	respiratory chain	1.98046e-10	TRINITY_DN23518_c0_g1_m.5186	22	K	Cytochrome b-c1 complex subunit 7 OS=Solanum tuberosum OX=4113 PE=1 SV=1		1	0.000227617	97.594	NFLAAQHMK(1)TVSR	2	-0.48749	2
Cellular Component	GO:0070469	2	respiratory chain	1.98046e-10	TRINITY_DN31823_c0_g1_m.19161	408	K	"NADH dehydrogenase [ubiquinone] flavoprotein 1, mitochondrial OS=Arabidopsis thaliana OX=3702 GN=At5g08530 PE=1 SV=1"	At5g08530	1	0.00195538	78.888	LSYFYK(1)HESCGQCTPCR	3	-2.3571	1
Cellular Component	GO:0070469	2	respiratory chain	1.98046e-10	TRINITY_DN31823_c0_g1_m.19161	137	K	"NADH dehydrogenase [ubiquinone] flavoprotein 1, mitochondrial OS=Arabidopsis thaliana OX=3702 GN=At5g08530 PE=1 SV=1"	At5g08530	1	0.0101131	67.881	WSFMPK(1)VSDGR	2	-2.1069	1
Cellular Component	GO:0070469	2	respiratory chain	1.98046e-10	TRINITY_DN26319_c0_g1_m.8668	119	K	NADH dehydrogenase [ubiquinone] 1 alpha subcomplex subunit 13-B OS=Arabidopsis thaliana OX=3702 GN=At2g33220 PE=2 SV=1	At2g33220	1	2.59802e-05	91.245	DVPGWK(1)VGESVYHSGR	2	4.8865	1
Cellular Component	GO:0070469	2	respiratory chain	1.98046e-10	TRINITY_DN34744_c0_g1_m.26713	360	K	"Probable mitochondrial-processing peptidase subunit beta, mitochondrial OS=Arabidopsis thaliana OX=3702 GN=At3g02090 PE=1 SV=2"	At3g02090	1	7.50287e-14	187.01	SSFTK(1)LSSDDPTTASQLVAK	2	1.7985	1
Cellular Component	GO:0070469	2	respiratory chain	1.98046e-10	TRINITY_DN34744_c0_g1_m.26713	156	K	"Probable mitochondrial-processing peptidase subunit beta, mitochondrial OS=Arabidopsis thaliana OX=3702 GN=At3g02090 PE=1 SV=2"	At3g02090	1	4.82863e-07	117.41	ILSAPETK(1)VTTLPNGLR	2	3.8927	1
Cellular Component	GO:0070469	2	respiratory chain	1.98046e-10	TRINITY_DN34744_c0_g1_m.26713	432	K	"Probable mitochondrial-processing peptidase subunit beta, mitochondrial OS=Arabidopsis thaliana OX=3702 GN=At3g02090 PE=1 SV=2"	At3g02090	1	0.000487521	130.71	NAGGGK(1)HMGSELAQR	2	-0.89725	3
Cellular Component	GO:0070469	2	respiratory chain	1.98046e-10	TRINITY_DN34744_c0_g1_m.26713	122	K	"Probable mitochondrial-processing peptidase subunit beta, mitochondrial OS=Arabidopsis thaliana OX=3702 GN=At3g02090 PE=1 SV=2"	At3g02090	1	0.000180499	153.33	SK(1)LQQLENPDPR	2	-3.3534	1
Cellular Component	GO:0070469	2	respiratory chain	1.98046e-10	TRINITY_DN34744_c0_g1_m.26713	242	K	"Probable mitochondrial-processing peptidase subunit beta, mitochondrial OS=Arabidopsis thaliana OX=3702 GN=At3g02090 PE=1 SV=2"	At3g02090	0.998562	0.011227	86.729	EQTTYYAK(0.999)VLDK(0.001)DVPK	2	-0.52916	1
Cellular Component	GO:0070469	2	respiratory chain	1.98046e-10	TRINITY_DN34744_c0_g1_m.26713	135	K	"Probable mitochondrial-processing peptidase subunit beta, mitochondrial OS=Arabidopsis thaliana OX=3702 GN=At3g02090 PE=1 SV=2"	At3g02090	1	3.69723e-08	159.44	FLK(1)YGSPHPTVTDHTR	2	-0.30174	3
Cellular Component	GO:0070469	2	respiratory chain	1.98046e-10	TRINITY_DN28590_c0_g1_m.12553	147	K	Leghemoglobin reductase OS=Vigna unguiculata OX=3917 GN=FLBR PE=1 SV=1	FLBR	1	0.0129717	56.014	VNYVK(1)GYGK	2	-4.5456	1
Cellular Component	GO:0070469	2	respiratory chain	1.98046e-10	TRINITY_DN28590_c0_g1_m.12553	398	K	Leghemoglobin reductase OS=Vigna unguiculata OX=3917 GN=FLBR PE=1 SV=1	FLBR	1	2.7599e-15	157.7	VPGVVYTHPEVASVGK(1)TEEQVK	3	0.83389	1
Cellular Component	GO:0070469	2	respiratory chain	1.98046e-10	TRINITY_DN28590_c0_g1_m.12553	272	K	Leghemoglobin reductase OS=Vigna unguiculata OX=3917 GN=FLBR PE=1 SV=1	FLBR	1	0.000184235	117.21	TK(1)VVGVDTSGSGVK	2	-0.9017	2
Cellular Component	GO:0070469	2	respiratory chain	1.98046e-10	TRINITY_DN28590_c0_g1_m.12553	206	K	Leghemoglobin reductase OS=Vigna unguiculata OX=3917 GN=FLBR PE=1 SV=1	FLBR	1	0.00379051	66.619	IVSSTGALALK(1)EIPK	2	3.5636	1
Cellular Component	GO:0070469	2	respiratory chain	1.98046e-10	TRINITY_DN28590_c0_g1_m.12553	142	K	Leghemoglobin reductase OS=Vigna unguiculata OX=3917 GN=FLBR PE=1 SV=1	FLBR	1	0.000996238	134.85	NK(1)VNYVK	2	-3.7913	2
Cellular Component	GO:0070469	2	respiratory chain	1.98046e-10	TRINITY_DN28590_c0_g1_m.12553	489	K	Leghemoglobin reductase OS=Vigna unguiculata OX=3917 GN=FLBR PE=1 SV=1	FLBR	1	4.11148e-08	86.798	VCHAHPTMSEALK(1)EAAMATYDKPIHI	3	4.3942	3
Cellular Component	GO:0070469	2	respiratory chain	1.98046e-10	TRINITY_DN28590_c0_g1_m.12553	327	K	Leghemoglobin reductase OS=Vigna unguiculata OX=3917 GN=FLBR PE=1 SV=1	FLBR	1	0.00333063	93.467	IGVETDK(1)VGR	2	-3.4824	1
Cellular Component	GO:0070469	2	respiratory chain	1.98046e-10	TRINITY_DN28590_c0_g1_m.12553	439	K	Leghemoglobin reductase OS=Vigna unguiculata OX=3917 GN=FLBR PE=1 SV=1	FLBR	1	0.000235607	105.81	ILAEK(1)ETDK	2	-1.8503	1
Cellular Component	GO:0070469	2	respiratory chain	1.98046e-10	TRINITY_DN28590_c0_g1_m.12553	99	K	Leghemoglobin reductase OS=Vigna unguiculata OX=3917 GN=FLBR PE=1 SV=1	FLBR	1	2.5425e-19	179.92	ALLHSSHMYHEAK(1)HSFASHGVK	4	-0.90736	4
Cellular Component	GO:0070469	2	respiratory chain	1.98046e-10	TRINITY_DN28590_c0_g1_m.12553	382	K	Leghemoglobin reductase OS=Vigna unguiculata OX=3917 GN=FLBR PE=1 SV=1	FLBR	1	3.36329e-18	152.17	VGHVDYDK(1)VPGVVYTHPEVASVGK	3	4.669	1
Cellular Component	GO:0070469	2	respiratory chain	1.98046e-10	TRINITY_DN28590_c0_g1_m.12553	86	K	Leghemoglobin reductase OS=Vigna unguiculata OX=3917 GN=FLBR PE=1 SV=1	FLBR	1	4.2049e-09	121.07	GALGGTCLNVGCIPSK(1)ALLHSSHMYHEAK	3	5.057	4
Cellular Component	GO:0070469	2	respiratory chain	1.98046e-10	TRINITY_DN28590_c0_g1_m.12553	404	K	Leghemoglobin reductase OS=Vigna unguiculata OX=3917 GN=FLBR PE=1 SV=1	FLBR	1	0.000674165	78.864	TEEQVK(1)ALGVPYNVGK	2	2.1031	1
Cellular Component	GO:0070469	2	respiratory chain	1.98046e-10	TRINITY_DN34590_c4_g1_m.26257	123	K	"Cytochrome b-c1 complex subunit Rieske-1, mitochondrial (Fragment) OS=Nicotiana tabacum OX=4097 PE=2 SV=1"		1	1.89906e-06	154.09	NPTSK(1)IMYDEYNHER	2	1.0724	2
Cellular Component	GO:0070469	2	respiratory chain	1.98046e-10	TRINITY_DN29003_c0_g1_m.13324	190	K	"Prohibitin-3, mitochondrial OS=Arabidopsis thaliana OX=3702 GN=PHB3 PE=1 SV=1"	PHB3	1	8.20102e-05	117.21	AVEQK(1)QVAQQEAER	2	-0.017805	1
Cellular Component	GO:0070469	2	respiratory chain	1.98046e-10	TRINITY_DN29003_c0_g1_m.13324	257	K	"Prohibitin-3, mitochondrial OS=Arabidopsis thaliana OX=3702 GN=PHB3 PE=1 SV=1"	PHB3	1	0.000801838	97.084	EVAATLAK(1)SPNVAYLPGGK	2	3.1271	1
Cellular Component	GO:0070469	2	respiratory chain	1.98046e-10	TRINITY_DN28438_c0_g1_m.12271	232	K	"Prohibitin-1, mitochondrial OS=Arabidopsis thaliana OX=3702 GN=PHB1 PE=1 SV=1"	PHB1	1	2.20186e-14	293.6	EFTAAIEAK(1)QVAAQEAER	2	3.535	1
Cellular Component	GO:0070469	2	respiratory chain	1.98046e-10	TRINITY_DN28438_c0_g1_m.12271	248	K	"Prohibitin-1, mitochondrial OS=Arabidopsis thaliana OX=3702 GN=PHB1 PE=1 SV=1"	PHB1	1	0.00343191	159.11	FVVEK(1)AEQDKR	2	-0.72213	1
Cellular Component	GO:0070469	2	respiratory chain	1.98046e-10	TRINITY_DN25436_c0_g1_m.7382	241	K	"NADH dehydrogenase [ubiquinone] iron-sulfur protein 7, mitochondrial OS=Brassica oleracea OX=3712 PE=2 SV=1"		1	0.0328102	52.591	RK(1)DFLHWWTK	3	-3.9344	1
Cellular Component	GO:0070469	2	respiratory chain	1.98046e-10	TRINITY_DN22128_c0_g1_m.3985	71	K	NADH dehydrogenase [ubiquinone] 1 beta subcomplex subunit 7 OS=Arabidopsis thaliana OX=3702 GN=At2g02050 PE=3 SV=1	At2g02050	1	0.000448124	95.138	DQCAHLLIPLNK(1)CR	2	2.1928	1
Cellular Component	GO:0070469	2	respiratory chain	1.98046e-10	TRINITY_DN22799_c0_g1_m.4502	28	K	Probable NADH dehydrogenase [ubiquinone] 1 alpha subcomplex subunit 12 OS=Arabidopsis thaliana OX=3702 GN=At3g03100 PE=1 SV=1	At3g03100	1	0.00137038	70.67	EK(1)GVGNFLR	2	-3.5851	1
Cellular Component	GO:0070469	2	respiratory chain	1.98046e-10	TRINITY_DN22799_c0_g1_m.4502	93	K	Probable NADH dehydrogenase [ubiquinone] 1 alpha subcomplex subunit 12 OS=Arabidopsis thaliana OX=3702 GN=At3g03100 PE=1 SV=1	At3g03100	1	0.00102864	81.642	WVEYAEK(1)SR	2	-3.8377	1
Cellular Component	GO:0070469	2	respiratory chain	1.98046e-10	TRINITY_DN22799_c0_g1_m.4502	76	K	Probable NADH dehydrogenase [ubiquinone] 1 alpha subcomplex subunit 12 OS=Arabidopsis thaliana OX=3702 GN=At3g03100 PE=1 SV=1	At3g03100	1	0.00259593	97.277	YYEK(1)LEGMQYGR	2	-2.6634	1
Cellular Component	GO:0070469	2	respiratory chain	1.98046e-10	TRINITY_DN22799_c0_g1_m.4502	133	K	Probable NADH dehydrogenase [ubiquinone] 1 alpha subcomplex subunit 12 OS=Arabidopsis thaliana OX=3702 GN=At3g03100 PE=1 SV=1	At3g03100	1	5.18913e-05	80.049	YGIEHK(1)ENFSGEGDEYIYHSK	3	-0.57514	2
Cellular Component	GO:0070469	2	respiratory chain	1.98046e-10	TRINITY_DN21062_c0_g1_m.3240	66	K	NADH dehydrogenase [ubiquinone] 1 alpha subcomplex subunit 8-B OS=Arabidopsis thaliana OX=3702 GN=At5g18800 PE=1 SV=1	At5g18800	1	0.0311538	43.306	CQSENVEFLK(1)CK	2	1.5779	1
Cellular Component	GO:0070469	2	respiratory chain	1.98046e-10	TRINITY_DN25788_c0_g1_m.7863	145	K	"NADH dehydrogenase [ubiquinone] flavoprotein 2, mitochondrial OS=Arabidopsis thaliana OX=3702 GN=At4g02580 PE=1 SV=3"	At4g02580	1	8.29289e-06	115.41	EIEDALLK(1)HLGVK	2	-0.24889	1
Cellular Component	GO:0070469	2	respiratory chain	1.98046e-10	TRINITY_DN26692_c0_g1_m.9232	42	K	"Probable NADH dehydrogenase [ubiquinone] 1 alpha subcomplex subunit 5, mitochondrial OS=Arabidopsis thaliana OX=3702 GN=At5g52840 PE=1 SV=1"	At5g52840	1	0.0261563	63.766	TLK(1)EVQAIPEDEGYR	2	-7.6004	1
Cellular Component	GO:0070469	2	respiratory chain	1.98046e-10	TRINITY_DN26692_c0_g1_m.9232	66	K	"Probable NADH dehydrogenase [ubiquinone] 1 alpha subcomplex subunit 5, mitochondrial OS=Arabidopsis thaliana OX=3702 GN=At5g52840 PE=1 SV=1"	At5g52840	1	1.04988e-05	126.17	LK(1)VCEEESDWEAIEK	2	6.7079	1
Cellular Component	GO:0070469	2	respiratory chain	1.98046e-10	TRINITY_DN26692_c0_g1_m.9232	79	K	"Probable NADH dehydrogenase [ubiquinone] 1 alpha subcomplex subunit 5, mitochondrial OS=Arabidopsis thaliana OX=3702 GN=At5g52840 PE=1 SV=1"	At5g52840	1	0.0027173	86.838	VCEEESDWEAIEK(1)R	2	1.4231	1
Cellular Component	GO:0070469	2	respiratory chain	1.98046e-10	TRINITY_DN32787_c0_g1_m.21366	197	K	"ATP synthase subunit beta, mitochondrial OS=Nicotiana plumbaginifolia OX=4092 GN=ATPB PE=1 SV=1"	ATPB	1	9.59225e-05	204.34	GDIK(1)TDHYLPIHR	2	0.22402	2
Cellular Component	GO:0070469	2	respiratory chain	1.98046e-10	TRINITY_DN32787_c0_g1_m.21366	87	K	"ATP synthase subunit beta, mitochondrial OS=Nicotiana plumbaginifolia OX=4092 GN=ATPB PE=1 SV=1"	ATPB	1	4.44043e-05	100.07	GGK(1)ITDEFTGAGSIGK	2	-1.2962	1
Cellular Component	GO:0070469	2	respiratory chain	1.98046e-10	TRINITY_DN32787_c0_g1_m.21366	304	K	"ATP synthase subunit beta, mitochondrial OS=Nicotiana plumbaginifolia OX=4092 GN=ATPB PE=1 SV=1"	ATPB	1	1.71818e-09	148.62	QSESK(1)CALVYGQMNEPPGAR	2	3.2227	2
Cellular Component	GO:0070469	2	respiratory chain	1.98046e-10	TRINITY_DN32787_c0_g1_m.21366	299	K	"ATP synthase subunit beta, mitochondrial OS=Nicotiana plumbaginifolia OX=4092 GN=ATPB PE=1 SV=1"	ATPB	1	0.00799398	88.181	LDEK(1)QSESK	2	-2.329	1
Cellular Component	GO:0070469	2	respiratory chain	1.98046e-10	TRINITY_DN25380_c0_g1_m.7310	153	K	"Outer envelope pore protein 16-3, chloroplastic/mitochondrial OS=Arabidopsis thaliana OX=3702 GN=OEP163 PE=1 SV=1"	OEP163	1	0.0201002	67.464	EYYPYTTK(1)K	2	-1.549	1
Cellular Component	GO:0070469	2	respiratory chain	1.98046e-10	TRINITY_DN26259_c0_g1_m.8581	128	K	"NADH dehydrogenase [ubiquinone] iron-sulfur protein 4, mitochondrial OS=Arabidopsis thaliana OX=3702 GN=FRO1 PE=1 SV=1"	FRO1	1	0.000689228	86.838	AFAEK(1)HGWDYVVK	2	1.9974	1
Cellular Component	GO:0070469	2	respiratory chain	1.98046e-10	TRINITY_DN32852_c0_g1_m.21543	639	K	"Succinate dehydrogenase [ubiquinone] flavoprotein subunit, mitochondrial OS=Oryza sativa subsp. japonica OX=39947 GN=SDH1 PE=1 SV=1"	SDH1	1	0.00149348	215.84	HTLGYWENEK(1)VR	2	0.51406	1
Cellular Component	GO:0070469	2	respiratory chain	1.98046e-10	TRINITY_DN32852_c0_g1_m.21543	502	K	"Succinate dehydrogenase [ubiquinone] flavoprotein subunit, mitochondrial OS=Oryza sativa subsp. japonica OX=39947 GN=SDH1 PE=1 SV=1"	SDH1	0.992398	0.0137804	59.997	VAEIQRPGEK(0.992)QK(0.008)PLEK	2	-0.54083	1
Cellular Component	GO:0070469	2	respiratory chain	1.98046e-10	TRINITY_DN32852_c0_g1_m.21543	202	K	"Succinate dehydrogenase [ubiquinone] flavoprotein subunit, mitochondrial OS=Oryza sativa subsp. japonica OX=39947 GN=SDH1 PE=1 SV=1"	SDH1	1	4.10752e-08	230.23	AFGGQSLDFGK(1)GGQAYR	2	0.91441	1
Cellular Component	GO:0070469	2	respiratory chain	1.98046e-10	TRINITY_DN32852_c0_g1_m.21543	187	K	"Succinate dehydrogenase [ubiquinone] flavoprotein subunit, mitochondrial OS=Oryza sativa subsp. japonica OX=39947 GN=SDH1 PE=1 SV=1"	SDH1	1	0.000552459	121.31	TEDGK(1)IYQR	2	-5.1265	1
Cellular Component	GO:0070469	2	respiratory chain	1.98046e-10	TRINITY_DN22295_c0_g1_m.4089	112	K	copper ion-binding protein [Medicago truncatula]		0.996372	0.0349308	63.397	GSEK(0.996)K(0.004)PEVQD	2	-1.0425	1
Cellular Component	GO:0070469	2	respiratory chain	1.98046e-10	TRINITY_DN22295_c0_g1_m.4089	81	K	copper ion-binding protein [Medicago truncatula]		1	7.06138e-13	275.23	PSGSGSTSGASTEK(1)VSTDK	2	0.50992	1
Cellular Component	GO:0070469	2	respiratory chain	1.98046e-10	TRINITY_DN22295_c0_g1_m.4089	40	K	copper ion-binding protein [Medicago truncatula]		1	0.00050493	117.3	TEQEK(1)LEK	2	-2.6184	2
Cellular Component	GO:0070469	2	respiratory chain	1.98046e-10	TRINITY_DN27607_c0_g1_m.10759	289	K	Mitochondrial-processing peptidase subunit alpha OS=Solanum tuberosum OX=4113 GN=MPP PE=1 SV=1	MPP	1	0.0201165	63.908	YAEEPK(1)SMYVGGDYR	2	3.2984	1
Cellular Component	GO:0070469	2	respiratory chain	1.98046e-10	TRINITY_DN26155_c0_g1_m.8412	243	K	"Succinate dehydrogenase [ubiquinone] iron-sulfur subunit 2, mitochondrial OS=Arabidopsis thaliana OX=3702 GN=SDH2-2 PE=1 SV=2"	SDH2-2	1	0.000288259	87.895	LESINDEFK(1)LYR	2	-0.97275	1
Cellular Component	GO:0070469	2	respiratory chain	1.98046e-10	TRINITY_DN26155_c0_g1_m.8412	68	K	"Succinate dehydrogenase [ubiquinone] iron-sulfur subunit 2, mitochondrial OS=Arabidopsis thaliana OX=3702 GN=SDH2-2 PE=1 SV=2"	SDH2-2	1	2.14587e-08	142.73	WNPDKPGKPELQDYK(1)IDLK	3	-1.6489	1
Cellular Component	GO:0030662	3	coated vesicle membrane	0.00718838	TRINITY_DN36351_c3_g2_m.31920	8	K	Coatomer subunit alpha-1 OS=Arabidopsis thaliana OX=3702 GN=At1g62020 PE=2 SV=2	At1g62020	1	0.00361691	69.093	FETK(1)SNR	2	-2.6905	1
Cellular Component	GO:0030662	3	coated vesicle membrane	0.00718838	TRINITY_DN36351_c3_g2_m.31920	518	K	Coatomer subunit alpha-1 OS=Arabidopsis thaliana OX=3702 GN=At1g62020 PE=2 SV=2	At1g62020	1	0.0118379	94.806	HAIIIASK(1)K	2	-3.9323	1
Cellular Component	GO:0030662	3	coated vesicle membrane	0.00718838	TRINITY_DN31189_c0_g1_m.17743	144	K	Coatomer subunit beta'-2 OS=Arabidopsis thaliana OX=3702 GN=At1g52360 PE=1 SV=1	At1g52360	1	0.000228457	108.4	IAEFEAHK(1)DYIR	2	1.6937	1
Cellular Component	GO:0030662	3	coated vesicle membrane	0.00718838	TRINITY_DN31189_c0_g1_m.17743	9	K	Coatomer subunit beta'-2 OS=Arabidopsis thaliana OX=3702 GN=At1g52360 PE=1 SV=1	At1g52360	1	0.000206516	107.08	IEK(1)EFAQNSER	2	-1.8973	2
Cellular Component	GO:0030662	3	coated vesicle membrane	0.00718838	TRINITY_DN30712_c2_g2_m.16698	24	K	Protein transport protein SEC13 homolog B OS=Arabidopsis thaliana OX=3702 GN=SEC13B PE=1 SV=1	SEC13B	1	1.14148e-13	179.9	IESGHQDTVHGIAMDYYGK(1)R	3	-1.5368	1
Cellular Component	GO:0030662	3	coated vesicle membrane	0.00718838	TRINITY_DN26945_c0_g1_m.9647	43	K	Novel plant SNARE 13 OS=Arabidopsis thaliana OX=3702 GN=NPSN13 PE=1 SV=1	NPSN13	1	0.000723622	121.8	QSK(1)QLEELTGR	2	-3.3211	1
Cellular Component	GO:0030662	3	coated vesicle membrane	0.00718838	TRINITY_DN26945_c0_g1_m.9647	79	K	Novel plant SNARE 13 OS=Arabidopsis thaliana OX=3702 GN=NPSN13 PE=1 SV=1	NPSN13	1	0.00636556	61.194	NTPEANK(1)QLNDEK	2	-1.089	1
Cellular Component	GO:0030662	3	coated vesicle membrane	0.00718838	TRINITY_DN31497_c0_g1_m.18415	152	K	Clathrin light chain 1 OS=Arabidopsis thaliana OX=3702 GN=At2g20760 PE=2 SV=1	At2g20760	1	0.00014967	73.305	APEPTTSGTASENK(1)SASPAK	2	0.6509	1
Cellular Component	GO:0030662	3	coated vesicle membrane	0.00718838	TRINITY_DN31497_c0_g1_m.18415	44	K	Clathrin light chain 1 OS=Arabidopsis thaliana OX=3702 GN=At2g20760 PE=2 SV=1	At2g20760	1	0.000189645	81.163	LYLENQEK(1)FHK	2	-1.1815	1
Cellular Component	GO:0030662	3	coated vesicle membrane	0.00718838	TRINITY_DN31497_c0_g1_m.18415	47	K	Clathrin light chain 1 OS=Arabidopsis thaliana OX=3702 GN=At2g20760 PE=2 SV=1	At2g20760	1	0.0159328	82.716	FHK(1)EADK	2	-5.1511	1
Cellular Component	GO:0030662	3	coated vesicle membrane	0.00718838	TRINITY_DN27393_c0_g1_m.10404	262	K	Coatomer subunit epsilon-1 OS=Arabidopsis thaliana OX=3702 GN=At1g30630 PE=2 SV=1	At1g30630	1	0.0055504	72.846	FLSQLK(1)LSHPDHTLVK	3	-3.8926	1
Cellular Component	GO:0030662	3	coated vesicle membrane	0.00718838	TRINITY_DN33379_c0_g1_m.22928	519	K	Vacuolar-sorting receptor 1 OS=Arabidopsis thaliana OX=3702 GN=VSR1 PE=1 SV=2	VSR1	1	4.81403e-08	199.3	GDGVNSCEDVDECK(1)EK	2	-0.049505	1
Cellular Component	GO:0030662	3	coated vesicle membrane	0.00718838	TRINITY_DN35676_c0_g1_m.29550	709	K	Coatomer subunit beta-1 OS=Arabidopsis thaliana OX=3702 GN=At4g31480 PE=3 SV=2	At4g31480	1	1.80608e-05	141.44	ATGEFTK(1)DGDDANK	2	-1.576	1
Cellular Component	GO:0030662	3	coated vesicle membrane	0.00718838	TRINITY_DN35128_c0_g1_m.27853	526	K	Vacuolar-sorting receptor 1 OS=Pisum sativum OX=3888 GN=BP80 PE=1 SV=1	BP80	1	0.00182942	99.174	GDGVHSCTDIDECK(1)ER	3	-2.2447	1
Cellular Component	GO:0030662	3	coated vesicle membrane	0.00718838	TRINITY_DN27805_c0_g1_m.11119	179	K	Clathrin light chain 1 OS=Arabidopsis thaliana OX=3702 GN=At2g20760 PE=2 SV=1	At2g20760	1	0.00602045	83.438	RQNAIQLEEK(1)EK	2	-1.1404	2
Cellular Component	GO:0030662	3	coated vesicle membrane	0.00718838	TRINITY_DN27805_c0_g1_m.11119	232	K	Clathrin light chain 1 OS=Arabidopsis thaliana OX=3702 GN=At2g20760 PE=2 SV=1	At2g20760	1	0.0159328	82.716	FHK(1)EADK	2	-5.1511	1
Cellular Component	GO:0030662	3	coated vesicle membrane	0.00718838	TRINITY_DN27805_c0_g1_m.11119	229	K	Clathrin light chain 1 OS=Arabidopsis thaliana OX=3702 GN=At2g20760 PE=2 SV=1	At2g20760	1	0.00665072	90.761	LCLANQEK(1)FHK	2	-0.38187	1
Cellular Component	GO:0030662	3	coated vesicle membrane	0.00718838	TRINITY_DN34102_c0_g1_m.24888	746	K	Coatomer subunit beta'-1 OS=Arabidopsis thaliana OX=3702 GN=At1g79990 PE=2 SV=2	At1g79990	1	0.00435575	57.003	EIATHAQSESK(1)WK	2	-2.6731	1
Cellular Component	GO:0015030	6	Cajal body	0.372451	TRINITY_DN35422_c0_g1_m.28743	320	K	Protein STABILIZED1 OS=Arabidopsis thaliana OX=3702 GN=STA1 PE=1 SV=1	STA1	1	0.00216875	72.042	EHVTALDPK(1)SR	2	-2.3096	1
Cellular Component	GO:0015030	6	Cajal body	0.372451	TRINITY_DN25387_c0_g1_m.7320	83	K	Mediator of RNA polymerase II transcription subunit 36a OS=Arabidopsis thaliana OX=3702 GN=MED36A PE=1 SV=2	MED36A	1	0.00333063	93.467	HDGVFIAK(1)GK	2	-2.8935	1
Cellular Component	GO:0015030	6	Cajal body	0.372451	TRINITY_DN25387_c0_g1_m.7320	115	K	Mediator of RNA polymerase II transcription subunit 36a OS=Arabidopsis thaliana OX=3702 GN=MED36A PE=1 SV=2	MED36A	1	0.0191393	78.043	VSVQNEDGSK(1)VEYR	2	-1.08	1
Cellular Component	GO:0031355	5	integral component of plastid outer membrane	0.000462625	TRINITY_DN32777_c0_g1_m.21346	312	K	Translocon at the outer membrane of chloroplasts 64 OS=Pisum sativum OX=3888 GN=TOC64 PE=1 SV=1	TOC64	1	4.66574e-06	121.8	VMQFLQK(1)HEFR	2	-3.2751	1
Cellular Component	GO:0031355	5	integral component of plastid outer membrane	0.000462625	TRINITY_DN32777_c0_g1_m.21346	480	K	Translocon at the outer membrane of chloroplasts 64 OS=Pisum sativum OX=3888 GN=TOC64 PE=1 SV=1	TOC64	1	0.0163676	66.087	EK(1)GNQAYK	2	-3.1823	1
Cellular Component	GO:0031355	5	integral component of plastid outer membrane	0.000462625	TRINITY_DN32777_c0_g1_m.21346	388	K	Translocon at the outer membrane of chloroplasts 64 OS=Pisum sativum OX=3888 GN=TOC64 PE=1 SV=1	TOC64	1	0.00031403	110.58	VGGK(1)EIQSEEFQNR	2	3.9269	1
Cellular Component	GO:0031355	5	integral component of plastid outer membrane	0.000462625	TRINITY_DN32498_c0_g1_m.20682	625	K	"Protein TOC75-3, chloroplastic OS=Arabidopsis thaliana OX=3702 GN=TOC75-3 PE=1 SV=1"	TOC75-3	1	0.0101169	108.4	DNTK(1)FVNGAIVGQR	2	-1.1629	1
Cellular Component	GO:0031355	5	integral component of plastid outer membrane	0.000462625	TRINITY_DN32498_c0_g1_m.20682	667	K	"Protein TOC75-3, chloroplastic OS=Arabidopsis thaliana OX=3702 GN=TOC75-3 PE=1 SV=1"	TOC75-3	1	0.00299785	72.922	FFQLK(1)QVEEGPGK	2	-4.8984	1
Cellular Component	GO:0031355	5	integral component of plastid outer membrane	0.000462625	TRINITY_DN32498_c0_g1_m.20682	269	K	"Protein TOC75-3, chloroplastic OS=Arabidopsis thaliana OX=3702 GN=TOC75-3 PE=1 SV=1"	TOC75-3	1	0.00159643	117.39	LEYFK(1)TQEK	2	-3.07	1
Cellular Component	GO:0031355	5	integral component of plastid outer membrane	0.000462625	TRINITY_DN32498_c0_g1_m.20682	276	K	"Protein TOC75-3, chloroplastic OS=Arabidopsis thaliana OX=3702 GN=TOC75-3 PE=1 SV=1"	TOC75-3	0.999998	0.00376884	99.305	TQEKDYK(1)R	2	-3.4991	1
Cellular Component	GO:0031355	5	integral component of plastid outer membrane	0.000462625	TRINITY_DN32498_c0_g1_m.20682	755	K	"Protein TOC75-3, chloroplastic OS=Arabidopsis thaliana OX=3702 GN=TOC75-3 PE=1 SV=1"	TOC75-3	1	0.00595938	74.424	DVK(1)GNPTEVYR	2	3.2728	3
Cellular Component	GO:0031355	5	integral component of plastid outer membrane	0.000462625	TRINITY_DN27249_c0_g2_m.10122	23	K	"Beta-glucosidase-like SFR2, chloroplastic OS=Oryza sativa subsp. japonica OX=39947 GN=SFR2 PE=2 SV=1"	SFR2	1	0.000295072	121.52	AHAWNK(1)LHR	2	-3.6379	1
Cellular Component	GO:0031355	5	integral component of plastid outer membrane	0.000462625	TRINITY_DN25874_c0_g1_m.7994	70	K	"Outer envelope pore protein 37, chloroplastic OS=Pisum sativum OX=3888 GN=OEP37 PE=1 SV=1"	OEP37	1	0.000472504	115.86	LK(1)VSFQNDHR	2	-1.0391	1
Cellular Component	GO:0031355	5	integral component of plastid outer membrane	0.000462625	TRINITY_DN27215_c0_g5_m.10064	211	K	"Outer envelope pore protein 24A, chloroplastic OS=Arabidopsis thaliana OX=3702 GN=OEP24A PE=1 SV=1"	OEP24A	1	0.0200846	46.358	ISATCNLAEEVK(1)RPK	2	1.4933	1
Cellular Component	GO:0031355	5	integral component of plastid outer membrane	0.000462625	TRINITY_DN27215_c0_g5_m.10064	135	K	"Outer envelope pore protein 24A, chloroplastic OS=Arabidopsis thaliana OX=3702 GN=OEP24A PE=1 SV=1"	OEP24A	1	0.000559362	89.382	VSANYMLGTENWK(1)LK	2	-0.3611	1
Cellular Component	GO:0031355	5	integral component of plastid outer membrane	0.000462625	TRINITY_DN24767_c0_g1_m.6519	12	K	"Outer envelope pore protein 21B, chloroplastic OS=Arabidopsis thaliana OX=3702 GN=OEP21B PE=2 SV=1"	OEP21B	1	0.000178955	142.36	YGGDSK(1)SLR	2	-4.74	1
Cellular Component	GO:0009513	5	etioplast	0.022821	TRINITY_DN32363_c0_g1_m.20385	68	K	"Outer envelope pore protein 16, chloroplastic OS=Pisum sativum OX=3888 GN=OEP16 PE=1 SV=1"	OEP16	1	0.00275139	83.438	AAAEDAYHMVK(1)K	2	-2.0394	1
Cellular Component	GO:0009513	5	etioplast	0.022821	TRINITY_DN27215_c0_g5_m.10064	211	K	"Outer envelope pore protein 24A, chloroplastic OS=Arabidopsis thaliana OX=3702 GN=OEP24A PE=1 SV=1"	OEP24A	1	0.0200846	46.358	ISATCNLAEEVK(1)RPK	2	1.4933	1
Cellular Component	GO:0009513	5	etioplast	0.022821	TRINITY_DN27215_c0_g5_m.10064	135	K	"Outer envelope pore protein 24A, chloroplastic OS=Arabidopsis thaliana OX=3702 GN=OEP24A PE=1 SV=1"	OEP24A	1	0.000559362	89.382	VSANYMLGTENWK(1)LK	2	-0.3611	1
Cellular Component	GO:0009513	5	etioplast	0.022821	TRINITY_DN24767_c0_g1_m.6519	12	K	"Outer envelope pore protein 21B, chloroplastic OS=Arabidopsis thaliana OX=3702 GN=OEP21B PE=2 SV=1"	OEP21B	1	0.000178955	142.36	YGGDSK(1)SLR	2	-4.74	1
Cellular Component	GO:0019866	3	organelle inner membrane	7.51288e-13	TRINITY_DN31816_c0_g1_m.19147	408	K	"Pheophorbide a oxygenase, chloroplastic OS=Arabidopsis thaliana OX=3702 GN=PAO PE=1 SV=1"	PAO	1	6.65741e-05	151.08	EDSADVNK(1)EYTK	2	-2.8482	2
Cellular Component	GO:0019866	3	organelle inner membrane	7.51288e-13	TRINITY_DN31816_c0_g1_m.19147	137	K	"Pheophorbide a oxygenase, chloroplastic OS=Arabidopsis thaliana OX=3702 GN=PAO PE=1 SV=1"	PAO	1	5.93451e-06	168.05	NTGQWVAFDDK(1)CPHR	2	4.1947	2
Cellular Component	GO:0019866	3	organelle inner membrane	7.51288e-13	TRINITY_DN31816_c0_g1_m.19147	412	K	"Pheophorbide a oxygenase, chloroplastic OS=Arabidopsis thaliana OX=3702 GN=PAO PE=1 SV=1"	PAO	1	0.0273528	71.219	EYTK(1)LTFTPTQADR	2	-36.343	1
Cellular Component	GO:0019866	3	organelle inner membrane	7.51288e-13	TRINITY_DN31816_c0_g1_m.19147	470	K	"Pheophorbide a oxygenase, chloroplastic OS=Arabidopsis thaliana OX=3702 GN=PAO PE=1 SV=1"	PAO	1	0.0301416	64.906	FEQHTLK(1)CSSCK	2	-1.8019	1
Cellular Component	GO:0019866	3	organelle inner membrane	7.51288e-13	TRINITY_DN24703_c0_g1_m.6438	108	K	Mitochondrial pyruvate carrier 4 OS=Arabidopsis thaliana OX=3702 GN=MPC4 PE=3 SV=1	MPC4	1	5.91442e-08	129.53	IQHDYFSEPEAAAVAK(1)E	2	3.5804	1
Cellular Component	GO:0019866	3	organelle inner membrane	7.51288e-13	TRINITY_DN5480_c0_g1_m.34461	53	K	"NAD(P)H-quinone oxidoreductase subunit H, chloroplastic OS=Morus indica OX=248361 GN=ndhH PE=3 SV=1"	ndhH	1	0.00147296	110.22	GMEK(1)IAENR	2	0.097363	1
Cellular Component	GO:0019866	3	organelle inner membrane	7.51288e-13	TRINITY_DN23518_c0_g1_m.5186	22	K	Cytochrome b-c1 complex subunit 7 OS=Solanum tuberosum OX=4113 PE=1 SV=1		1	0.000227617	97.594	NFLAAQHMK(1)TVSR	2	-0.48749	2
Cellular Component	GO:0019866	3	organelle inner membrane	7.51288e-13	TRINITY_DN31823_c0_g1_m.19161	408	K	"NADH dehydrogenase [ubiquinone] flavoprotein 1, mitochondrial OS=Arabidopsis thaliana OX=3702 GN=At5g08530 PE=1 SV=1"	At5g08530	1	0.00195538	78.888	LSYFYK(1)HESCGQCTPCR	3	-2.3571	1
Cellular Component	GO:0019866	3	organelle inner membrane	7.51288e-13	TRINITY_DN31823_c0_g1_m.19161	137	K	"NADH dehydrogenase [ubiquinone] flavoprotein 1, mitochondrial OS=Arabidopsis thaliana OX=3702 GN=At5g08530 PE=1 SV=1"	At5g08530	1	0.0101131	67.881	WSFMPK(1)VSDGR	2	-2.1069	1
Cellular Component	GO:0019866	3	organelle inner membrane	7.51288e-13	TRINITY_DN30560_c0_g2_m.16356	167	K	"Tocopherol cyclase, chloroplastic OS=Arabidopsis thaliana OX=3702 GN=VTE1 PE=1 SV=1"	VTE1	0.999448	0.0115827	44.598	GK(0.999)LK(0.001)PWEVVQYGPR	2	1.0828	1
Cellular Component	GO:0019866	3	organelle inner membrane	7.51288e-13	TRINITY_DN30560_c0_g2_m.16356	288	K	"Tocopherol cyclase, chloroplastic OS=Arabidopsis thaliana OX=3702 GN=VTE1 PE=1 SV=1"	VTE1	1	0.0147216	60.547	PVFGWGNVGSK(1)QK	2	-0.16689	1
Cellular Component	GO:0019866	3	organelle inner membrane	7.51288e-13	TRINITY_DN28088_c0_g1_m.11635	68	K	"ADP,ATP carrier protein 1, mitochondrial OS=Gossypium hirsutum OX=3635 GN=ANT1 PE=2 SV=1"	ANT1	1	0.0163402	50.09	TIK(1)DEGFGSLWR	2	-1.3047	1
Cellular Component	GO:0019866	3	organelle inner membrane	7.51288e-13	TRINITY_DN34399_c0_g1_m.25687	398	K	"ATP-dependent zinc metalloprotease FTSH 11, chloroplastic/mitochondrial OS=Arabidopsis thaliana OX=3702 GN=FTSH11 PE=1 SV=1"	FTSH11	1	0.00100405	91.939	LPK(1)GILLTGAPGTGK	2	-2.9258	1
Cellular Component	GO:0019866	3	organelle inner membrane	7.51288e-13	TRINITY_DN29862_c0_g1_m.14948	130	K	"Membrane metalloprotease ARASP, chloroplastic OS=Arabidopsis thaliana OX=3702 GN=ARASP PE=2 SV=1"	ARASP	1	0.000167785	104.39	FNAK(1)NVEYSIR	2	-2.2141	1
Cellular Component	GO:0019866	3	organelle inner membrane	7.51288e-13	TRINITY_DN34590_c4_g1_m.26257	123	K	"Cytochrome b-c1 complex subunit Rieske-1, mitochondrial (Fragment) OS=Nicotiana tabacum OX=4097 PE=2 SV=1"		1	1.89906e-06	154.09	NPTSK(1)IMYDEYNHER	2	1.0724	2
Cellular Component	GO:0019866	3	organelle inner membrane	7.51288e-13	TRINITY_DN29003_c0_g1_m.13324	190	K	"Prohibitin-3, mitochondrial OS=Arabidopsis thaliana OX=3702 GN=PHB3 PE=1 SV=1"	PHB3	1	8.20102e-05	117.21	AVEQK(1)QVAQQEAER	2	-0.017805	1
Cellular Component	GO:0019866	3	organelle inner membrane	7.51288e-13	TRINITY_DN29003_c0_g1_m.13324	257	K	"Prohibitin-3, mitochondrial OS=Arabidopsis thaliana OX=3702 GN=PHB3 PE=1 SV=1"	PHB3	1	0.000801838	97.084	EVAATLAK(1)SPNVAYLPGGK	2	3.1271	1
Cellular Component	GO:0019866	3	organelle inner membrane	7.51288e-13	TRINITY_DN28438_c0_g1_m.12271	232	K	"Prohibitin-1, mitochondrial OS=Arabidopsis thaliana OX=3702 GN=PHB1 PE=1 SV=1"	PHB1	1	2.20186e-14	293.6	EFTAAIEAK(1)QVAAQEAER	2	3.535	1
Cellular Component	GO:0019866	3	organelle inner membrane	7.51288e-13	TRINITY_DN28438_c0_g1_m.12271	248	K	"Prohibitin-1, mitochondrial OS=Arabidopsis thaliana OX=3702 GN=PHB1 PE=1 SV=1"	PHB1	1	0.00343191	159.11	FVVEK(1)AEQDKR	2	-0.72213	1
Cellular Component	GO:0019866	3	organelle inner membrane	7.51288e-13	TRINITY_DN28443_c0_g1_m.12284	466	K	"Protein TIC 40, chloroplastic OS=Pisum sativum OX=3888 GN=TIC40 PE=1 SV=1"	TIC40	1	0.000605945	112.7	YQNDK(1)EVMDVFNK	2	0.96416	2
Cellular Component	GO:0019866	3	organelle inner membrane	7.51288e-13	TRINITY_DN28443_c0_g1_m.12284	369	K	"Protein TIC 40, chloroplastic OS=Pisum sativum OX=3888 GN=TIC40 PE=1 SV=1"	TIC40	1	2.24697e-05	190.68	NPTTFK(1)WMLQNPQYR	2	3.4993	1
Cellular Component	GO:0019866	3	organelle inner membrane	7.51288e-13	TRINITY_DN28443_c0_g1_m.12284	303	K	"Protein TIC 40, chloroplastic OS=Pisum sativum OX=3888 GN=TIC40 PE=1 SV=1"	TIC40	1	1.61513e-08	144.16	TLSK(1)ESPVTEVSQNGTTSK	2	0.77039	1
Cellular Component	GO:0019866	3	organelle inner membrane	7.51288e-13	TRINITY_DN28443_c0_g1_m.12284	299	K	"Protein TIC 40, chloroplastic OS=Pisum sativum OX=3888 GN=TIC40 PE=1 SV=1"	TIC40	1	0.0344696	57.279	SPFESDLNDADK(1)TLSK	2	5.8713	1
Cellular Component	GO:0019866	3	organelle inner membrane	7.51288e-13	TRINITY_DN28443_c0_g1_m.12284	262	K	"Protein TIC 40, chloroplastic OS=Pisum sativum OX=3888 GN=TIC40 PE=1 SV=1"	TIC40	1	0.00190509	104.04	VDATPATDIK(1)DETEQK	2	-0.71181	1
Cellular Component	GO:0019866	3	organelle inner membrane	7.51288e-13	TRINITY_DN25788_c0_g1_m.7863	145	K	"NADH dehydrogenase [ubiquinone] flavoprotein 2, mitochondrial OS=Arabidopsis thaliana OX=3702 GN=At4g02580 PE=1 SV=3"	At4g02580	1	8.29289e-06	115.41	EIEDALLK(1)HLGVK	2	-0.24889	1
Cellular Component	GO:0019866	3	organelle inner membrane	7.51288e-13	TRINITY_DN31195_c0_g1_m.17758	92	K	Protoporphyrinogen oxidase 2 OS=Spinacia oleracea OX=3562 GN=POX2 PE=1 SV=1	POX2	1	0.00100412	170.85	DK(1)QQFPISQNK	2	-1.6179	1
Cellular Component	GO:0019866	3	organelle inner membrane	7.51288e-13	TRINITY_DN31195_c0_g1_m.17758	147	K	Protoporphyrinogen oxidase 2 OS=Spinacia oleracea OX=3562 GN=POX2 PE=1 SV=1	POX2	1	0.00125065	78.888	SNSK(1)VSDDHTEESVGGFFQR	3	-0.99395	1
Cellular Component	GO:0019866	3	organelle inner membrane	7.51288e-13	TRINITY_DN31714_c0_g1_m.18907	499	K	"External alternative NAD(P)H-ubiquinone oxidoreductase B2, mitochondrial OS=Arabidopsis thaliana OX=3702 GN=NDB2 PE=1 SV=1"	NDB2	1	5.87429e-05	139.78	MEECEK(1)NPEGPLR	2	0.47795	1
Cellular Component	GO:0019866	3	organelle inner membrane	7.51288e-13	TRINITY_DN31714_c0_g1_m.18907	399	K	"External alternative NAD(P)H-ubiquinone oxidoreductase B2, mitochondrial OS=Arabidopsis thaliana OX=3702 GN=NDB2 PE=1 SV=1"	NDB2	1	0.00353953	68.49	ADK(1)DNSGTLTVK	2	-0.60901	1
Cellular Component	GO:0019866	3	organelle inner membrane	7.51288e-13	TRINITY_DN34962_c2_g1_m.27333	130	K	"Protein FATTY ACID EXPORT 3, chloroplastic OS=Arabidopsis thaliana OX=3702 GN=FAX3 PE=2 SV=2"	FAX3	1	6.55392e-05	181.44	IQSVSQEAYEIYSK(1)K	2	4.3236	1
Cellular Component	GO:0019866	3	organelle inner membrane	7.51288e-13	TRINITY_DN34962_c2_g1_m.27333	309	K	"Protein FATTY ACID EXPORT 3, chloroplastic OS=Arabidopsis thaliana OX=3702 GN=FAX3 PE=2 SV=2"	FAX3	1	0.000658545	104.49	DGK(1)QEEGSHLGDTAES	2	-1.2427	1
Cellular Component	GO:0019866	3	organelle inner membrane	7.51288e-13	TRINITY_DN34962_c2_g1_m.27333	111	K	"Protein FATTY ACID EXPORT 3, chloroplastic OS=Arabidopsis thaliana OX=3702 GN=FAX3 PE=2 SV=2"	FAX3	1	0.000259288	175.07	EALESFK(1)EQALK	2	-1.6273	1
Cellular Component	GO:0019866	3	organelle inner membrane	7.51288e-13	TRINITY_DN34962_c2_g1_m.27333	137	K	"Protein FATTY ACID EXPORT 3, chloroplastic OS=Arabidopsis thaliana OX=3702 GN=FAX3 PE=2 SV=2"	FAX3	1	0.00295721	40.533	ALVILK(1)DTSEQLK	2	-2.6225	1
Cellular Component	GO:0019866	3	organelle inner membrane	7.51288e-13	TRINITY_DN34962_c2_g1_m.27333	87	K	"Protein FATTY ACID EXPORT 3, chloroplastic OS=Arabidopsis thaliana OX=3702 GN=FAX3 PE=2 SV=2"	FAX3	1	0.000103293	170.85	HSEIEVEK(1)EK	2	-0.75058	1
Cellular Component	GO:0019866	3	organelle inner membrane	7.51288e-13	TRINITY_DN34962_c2_g1_m.27333	93	K	"Protein FATTY ACID EXPORT 3, chloroplastic OS=Arabidopsis thaliana OX=3702 GN=FAX3 PE=2 SV=2"	FAX3	1	6.9102e-09	298.26	DSAK(1)LGAEESQQAWR	2	1.5037	3
Cellular Component	GO:0019866	3	organelle inner membrane	7.51288e-13	TRINITY_DN34962_c2_g1_m.27333	144	K	"Protein FATTY ACID EXPORT 3, chloroplastic OS=Arabidopsis thaliana OX=3702 GN=FAX3 PE=2 SV=2"	FAX3	1	0.00145688	208.63	DTSEQLK(1)IHADR	2	-1.2155	1
Cellular Component	GO:0019866	3	organelle inner membrane	7.51288e-13	TRINITY_DN34962_c2_g1_m.27333	89	K	"Protein FATTY ACID EXPORT 3, chloroplastic OS=Arabidopsis thaliana OX=3702 GN=FAX3 PE=2 SV=2"	FAX3	0.999987	9.19021e-06	183.08	HSEIEVEKEK(1)DSAK	2	-0.43271	2
Cellular Component	GO:0019866	3	organelle inner membrane	7.51288e-13	TRINITY_DN34962_c2_g1_m.27333	175	K	"Protein FATTY ACID EXPORT 3, chloroplastic OS=Arabidopsis thaliana OX=3702 GN=FAX3 PE=2 SV=2"	FAX3	1	0.00401267	71.896	VYLSTAAEK(1)FPEVK	2	-1.7315	1
Cellular Component	GO:0019866	3	organelle inner membrane	7.51288e-13	TRINITY_DN32787_c0_g1_m.21366	197	K	"ATP synthase subunit beta, mitochondrial OS=Nicotiana plumbaginifolia OX=4092 GN=ATPB PE=1 SV=1"	ATPB	1	9.59225e-05	204.34	GDIK(1)TDHYLPIHR	2	0.22402	2
Cellular Component	GO:0019866	3	organelle inner membrane	7.51288e-13	TRINITY_DN32787_c0_g1_m.21366	87	K	"ATP synthase subunit beta, mitochondrial OS=Nicotiana plumbaginifolia OX=4092 GN=ATPB PE=1 SV=1"	ATPB	1	4.44043e-05	100.07	GGK(1)ITDEFTGAGSIGK	2	-1.2962	1
Cellular Component	GO:0019866	3	organelle inner membrane	7.51288e-13	TRINITY_DN32787_c0_g1_m.21366	304	K	"ATP synthase subunit beta, mitochondrial OS=Nicotiana plumbaginifolia OX=4092 GN=ATPB PE=1 SV=1"	ATPB	1	1.71818e-09	148.62	QSESK(1)CALVYGQMNEPPGAR	2	3.2227	2
Cellular Component	GO:0019866	3	organelle inner membrane	7.51288e-13	TRINITY_DN32787_c0_g1_m.21366	299	K	"ATP synthase subunit beta, mitochondrial OS=Nicotiana plumbaginifolia OX=4092 GN=ATPB PE=1 SV=1"	ATPB	1	0.00799398	88.181	LDEK(1)QSESK	2	-2.329	1
Cellular Component	GO:0019866	3	organelle inner membrane	7.51288e-13	TRINITY_DN22295_c0_g1_m.4089	112	K	copper ion-binding protein [Medicago truncatula]		0.996372	0.0349308	63.397	GSEK(0.996)K(0.004)PEVQD	2	-1.0425	1
Cellular Component	GO:0019866	3	organelle inner membrane	7.51288e-13	TRINITY_DN22295_c0_g1_m.4089	81	K	copper ion-binding protein [Medicago truncatula]		1	7.06138e-13	275.23	PSGSGSTSGASTEK(1)VSTDK	2	0.50992	1
Cellular Component	GO:0019866	3	organelle inner membrane	7.51288e-13	TRINITY_DN22295_c0_g1_m.4089	40	K	copper ion-binding protein [Medicago truncatula]		1	0.00050493	117.3	TEQEK(1)LEK	2	-2.6184	2
Cellular Component	GO:0019866	3	organelle inner membrane	7.51288e-13	TRINITY_DN34708_c0_g1_m.26609	212	K	"Protein TIC110, chloroplastic OS=Arabidopsis thaliana OX=3702 GN=TIC110 PE=1 SV=1"	TIC110	1	0.00642556	57.293	MEENK(1)LSALNQLR	2	-0.40441	1
Cellular Component	GO:0019866	3	organelle inner membrane	7.51288e-13	TRINITY_DN34708_c0_g1_m.26609	111	K	"Protein TIC110, chloroplastic OS=Arabidopsis thaliana OX=3702 GN=TIC110 PE=1 SV=1"	TIC110	1	3.43495e-06	233	LTDEHAEDLLK(1)EHTR	3	-3.2478	1
Cellular Component	GO:0019866	3	organelle inner membrane	7.51288e-13	TRINITY_DN34708_c0_g1_m.26609	585	K	"Protein TIC110, chloroplastic OS=Arabidopsis thaliana OX=3702 GN=TIC110 PE=1 SV=1"	TIC110	1	0.000710705	92.445	QVGLPSQYAQK(1)IIK	2	-0.87482	1
Cellular Component	GO:0019866	3	organelle inner membrane	7.51288e-13	TRINITY_DN32420_c0_g1_m.20507	142	K	Protein TIC 100 OS=Arabidopsis thaliana OX=3702 GN=TIC100 PE=1 SV=1	TIC100	1	0.000697187	85.622	LISYK(1)DDEEHGIR	3	-4.2792	1
Cellular Component	GO:0019866	3	organelle inner membrane	7.51288e-13	TRINITY_DN9129_c0_g1_m.34953	69	K	Protein TIC 214 OS=Populus alba OX=43335 GN=TIC214 PE=3 SV=1	TIC214	1	3.79549e-09	162.52	EDPSPSLFSEEK(1)EDPEK	2	4.3486	1
Cellular Component	GO:0019866	3	organelle inner membrane	7.51288e-13	TRINITY_DN9129_c0_g1_m.34953	28	K	Protein TIC 214 OS=Populus alba OX=43335 GN=TIC214 PE=3 SV=1	TIC214	1	0.00195822	79.795	LK(1)ETEESEEETDVEK	2	1.0108	1
Cellular Component	GO:0019866	3	organelle inner membrane	7.51288e-13	TRINITY_DN9129_c0_g1_m.34953	96	K	Protein TIC 214 OS=Populus alba OX=43335 GN=TIC214 PE=3 SV=1	TIC214	0.999989	0.0167191	54.584	TKDEFHFK(1)ETR	3	-5.3762	1
Cellular Component	GO:0019866	3	organelle inner membrane	7.51288e-13	TRINITY_DN31357_c1_g1_m.18097	69	K	NADH dehydrogenase [ubiquinone] 1 beta subcomplex subunit 10-B OS=Arabidopsis thaliana OX=3702 GN=At3g18410 PE=3 SV=1	At3g18410	1	0.000525848	170.69	VEGVNHLQK(1)CR	2	-1.84	1
Cellular Component	GO:0019866	3	organelle inner membrane	7.51288e-13	TRINITY_DN31357_c1_g1_m.18097	99	K	NADH dehydrogenase [ubiquinone] 1 beta subcomplex subunit 10-B OS=Arabidopsis thaliana OX=3702 GN=At3g18410 PE=3 SV=1	At3g18410	1	5.42803e-08	248.59	HPSLHGPK(1)VEAEAAEAE	2	0.45858	1
Cellular Component	GO:0019866	3	organelle inner membrane	7.51288e-13	TRINITY_DN35959_c1_g9_m.30465	152	K	"ATP synthase subunit d, mitochondrial OS=Arabidopsis thaliana OX=3702 GN=At3g52300 PE=1 SV=3"	At3g52300	0.998707	0.000987627	146.27	K(0.001)K(0.999)FDDEIR	2	-0.53539	1
Cellular Component	GO:0019866	3	organelle inner membrane	7.51288e-13	TRINITY_DN35959_c1_g9_m.30465	145	K	"ATP synthase subunit d, mitochondrial OS=Arabidopsis thaliana OX=3702 GN=At3g52300 PE=1 SV=3"	At3g52300	1	0.000274323	142.08	ISTMTADEYFEK(1)HPELK	2	1.4408	4
Cellular Component	GO:0019866	3	organelle inner membrane	7.51288e-13	TRINITY_DN35959_c1_g9_m.30465	10	K	"ATP synthase subunit d, mitochondrial OS=Arabidopsis thaliana OX=3702 GN=At3g52300 PE=1 SV=3"	At3g52300	1	0.000588079	136.84	KVVDVAFK(1)ASR	2	-2.7917	1
Cellular Component	GO:0019866	3	organelle inner membrane	7.51288e-13	TRINITY_DN35959_c1_g9_m.30465	76	K	"ATP synthase subunit d, mitochondrial OS=Arabidopsis thaliana OX=3702 GN=At3g52300 PE=1 SV=3"	At3g52300	1	0.0167508	62.398	LVDMYK(1)EAYDSIEIPK	2	5.1533	1
Cellular Component	GO:0019866	3	organelle inner membrane	7.51288e-13	TRINITY_DN26440_c0_g1_m.8836	149	K	"ATP synthase subunit O, mitochondrial OS=Ipomoea batatas OX=4120 PE=1 SV=1"		1	1.1388e-05	157.77	VEAIK(1)DIFSHVK	2	-2.2088	1
Cellular Component	GO:0019866	3	organelle inner membrane	7.51288e-13	TRINITY_DN26440_c0_g1_m.8836	185	K	"ATP synthase subunit O, mitochondrial OS=Ipomoea batatas OX=4120 PE=1 SV=1"		1	0.0217142	42.075	FK(1)QLTMAHK	2	-2.2182	1
Cellular Component	GO:0019866	3	organelle inner membrane	7.51288e-13	TRINITY_DN30762_c0_g1_m.16800	180	K	Mitochondrial adenine nucleotide transporter ADNT1 OS=Arabidopsis thaliana OX=3702 GN=ADNT1 PE=1 SV=1	ADNT1	1	0.00516727	69.915	LTVQTEK(1)SPR	2	-3.3459	1
Cellular Component	GO:0019866	3	organelle inner membrane	7.51288e-13	TRINITY_DN21600_c0_g1_m.3598	75	K	"RW1-like protein, putative [Medicago truncatula]"		1	0.00155287	118.06	EHVYAVK(1)DR	2	-2.6106	1
Cellular Component	GO:0019866	3	organelle inner membrane	7.51288e-13	TRINITY_DN28658_c0_g1_m.12682	81	K	"Protein THYLAKOID FORMATION1, chloroplastic OS=Solanum tuberosum OX=4113 GN=THF1 PE=2 SV=1"	THF1	1	0.0100895	92.677	FNFLK(1)AYK	2	-5.2895	1
Cellular Component	GO:0019866	3	organelle inner membrane	7.51288e-13	TRINITY_DN28658_c0_g1_m.12682	162	K	"Protein THYLAKOID FORMATION1, chloroplastic OS=Solanum tuberosum OX=4113 GN=THF1 PE=2 SV=1"	THF1	1	3.12642e-06	207.6	IDSQK(1)LEEWAR	2	-2.7167	2
Cellular Component	GO:0019866	3	organelle inner membrane	7.51288e-13	TRINITY_DN28658_c0_g1_m.12682	279	K	"Protein THYLAKOID FORMATION1, chloroplastic OS=Solanum tuberosum OX=4113 GN=THF1 PE=2 SV=1"	THF1	1	5.77822e-05	167.06	TESK(1)ANEAITK	2	-0.61057	1
Cellular Component	GO:0019866	3	organelle inner membrane	7.51288e-13	TRINITY_DN28658_c0_g1_m.12682	150	K	"Protein THYLAKOID FORMATION1, chloroplastic OS=Solanum tuberosum OX=4113 GN=THF1 PE=2 SV=1"	THF1	1	0.00212034	100.84	ALK(1)DDPEQYR	2	1.515	1
Cellular Component	GO:0019866	3	organelle inner membrane	7.51288e-13	TRINITY_DN28658_c0_g1_m.12682	258	K	"Protein THYLAKOID FORMATION1, chloroplastic OS=Solanum tuberosum OX=4113 GN=THF1 PE=2 SV=1"	THF1	1	0.00261323	91.783	LVQAK(1)ELLK	2	-5.4633	1
Cellular Component	GO:0019866	3	organelle inner membrane	7.51288e-13	TRINITY_DN28590_c0_g1_m.12553	147	K	Leghemoglobin reductase OS=Vigna unguiculata OX=3917 GN=FLBR PE=1 SV=1	FLBR	1	0.0129717	56.014	VNYVK(1)GYGK	2	-4.5456	1
Cellular Component	GO:0019866	3	organelle inner membrane	7.51288e-13	TRINITY_DN28590_c0_g1_m.12553	398	K	Leghemoglobin reductase OS=Vigna unguiculata OX=3917 GN=FLBR PE=1 SV=1	FLBR	1	2.7599e-15	157.7	VPGVVYTHPEVASVGK(1)TEEQVK	3	0.83389	1
Cellular Component	GO:0019866	3	organelle inner membrane	7.51288e-13	TRINITY_DN28590_c0_g1_m.12553	272	K	Leghemoglobin reductase OS=Vigna unguiculata OX=3917 GN=FLBR PE=1 SV=1	FLBR	1	0.000184235	117.21	TK(1)VVGVDTSGSGVK	2	-0.9017	2
Cellular Component	GO:0019866	3	organelle inner membrane	7.51288e-13	TRINITY_DN28590_c0_g1_m.12553	206	K	Leghemoglobin reductase OS=Vigna unguiculata OX=3917 GN=FLBR PE=1 SV=1	FLBR	1	0.00379051	66.619	IVSSTGALALK(1)EIPK	2	3.5636	1
Cellular Component	GO:0019866	3	organelle inner membrane	7.51288e-13	TRINITY_DN28590_c0_g1_m.12553	142	K	Leghemoglobin reductase OS=Vigna unguiculata OX=3917 GN=FLBR PE=1 SV=1	FLBR	1	0.000996238	134.85	NK(1)VNYVK	2	-3.7913	2
Cellular Component	GO:0019866	3	organelle inner membrane	7.51288e-13	TRINITY_DN28590_c0_g1_m.12553	489	K	Leghemoglobin reductase OS=Vigna unguiculata OX=3917 GN=FLBR PE=1 SV=1	FLBR	1	4.11148e-08	86.798	VCHAHPTMSEALK(1)EAAMATYDKPIHI	3	4.3942	3
Cellular Component	GO:0019866	3	organelle inner membrane	7.51288e-13	TRINITY_DN28590_c0_g1_m.12553	327	K	Leghemoglobin reductase OS=Vigna unguiculata OX=3917 GN=FLBR PE=1 SV=1	FLBR	1	0.00333063	93.467	IGVETDK(1)VGR	2	-3.4824	1
Cellular Component	GO:0019866	3	organelle inner membrane	7.51288e-13	TRINITY_DN28590_c0_g1_m.12553	439	K	Leghemoglobin reductase OS=Vigna unguiculata OX=3917 GN=FLBR PE=1 SV=1	FLBR	1	0.000235607	105.81	ILAEK(1)ETDK	2	-1.8503	1
Cellular Component	GO:0019866	3	organelle inner membrane	7.51288e-13	TRINITY_DN28590_c0_g1_m.12553	99	K	Leghemoglobin reductase OS=Vigna unguiculata OX=3917 GN=FLBR PE=1 SV=1	FLBR	1	2.5425e-19	179.92	ALLHSSHMYHEAK(1)HSFASHGVK	4	-0.90736	4
Cellular Component	GO:0019866	3	organelle inner membrane	7.51288e-13	TRINITY_DN28590_c0_g1_m.12553	382	K	Leghemoglobin reductase OS=Vigna unguiculata OX=3917 GN=FLBR PE=1 SV=1	FLBR	1	3.36329e-18	152.17	VGHVDYDK(1)VPGVVYTHPEVASVGK	3	4.669	1
Cellular Component	GO:0019866	3	organelle inner membrane	7.51288e-13	TRINITY_DN28590_c0_g1_m.12553	86	K	Leghemoglobin reductase OS=Vigna unguiculata OX=3917 GN=FLBR PE=1 SV=1	FLBR	1	4.2049e-09	121.07	GALGGTCLNVGCIPSK(1)ALLHSSHMYHEAK	3	5.057	4
Cellular Component	GO:0019866	3	organelle inner membrane	7.51288e-13	TRINITY_DN28590_c0_g1_m.12553	404	K	Leghemoglobin reductase OS=Vigna unguiculata OX=3917 GN=FLBR PE=1 SV=1	FLBR	1	0.000674165	78.864	TEEQVK(1)ALGVPYNVGK	2	2.1031	1
Cellular Component	GO:0019866	3	organelle inner membrane	7.51288e-13	TRINITY_DN25436_c0_g1_m.7382	241	K	"NADH dehydrogenase [ubiquinone] iron-sulfur protein 7, mitochondrial OS=Brassica oleracea OX=3712 PE=2 SV=1"		1	0.0328102	52.591	RK(1)DFLHWWTK	3	-3.9344	1
Cellular Component	GO:0019866	3	organelle inner membrane	7.51288e-13	TRINITY_DN28894_c0_g1_m.13129	265	K	"Mitochondrial phosphate carrier protein 3, mitochondrial OS=Arabidopsis thaliana OX=3702 GN=MPT3 PE=1 SV=1"	MPT3	1	0.0387035	54.584	YGIPTPK(1)DQCSK	2	-2.7115	1
Cellular Component	GO:0019866	3	organelle inner membrane	7.51288e-13	TRINITY_DN28894_c0_g1_m.13129	220	K	"Mitochondrial phosphate carrier protein 3, mitochondrial OS=Arabidopsis thaliana OX=3702 GN=MPT3 PE=1 SV=1"	MPT3	1	0.00418429	53.517	FVK(1)SEGALGLYK	2	-5.2937	1
Cellular Component	GO:0019866	3	organelle inner membrane	7.51288e-13	TRINITY_DN31928_c1_g2_m.19406	61	K	Calcium-transporting ATPase 1 OS=Arabidopsis thaliana OX=3702 GN=ACA1 PE=1 SV=3	ACA1	1	0.0164525	61.494	SNQEK(1)FR	2	-1.2958	1
Cellular Component	GO:0019866	3	organelle inner membrane	7.51288e-13	TRINITY_DN26101_c0_g1_m.8342	148	K	Mitochondrial import receptor subunit TOM40-1 OS=Arabidopsis thaliana OX=3702 GN=TOM40-1 PE=1 SV=3	TOM40-1	1	5.27396e-05	52.149	ANAQLTNEPHMSHGMVNFDYK(1)GR	3	-1.0338	2
Cellular Component	GO:0019866	3	organelle inner membrane	7.51288e-13	TRINITY_DN21062_c0_g1_m.3240	66	K	NADH dehydrogenase [ubiquinone] 1 alpha subcomplex subunit 8-B OS=Arabidopsis thaliana OX=3702 GN=At5g18800 PE=1 SV=1	At5g18800	1	0.0311538	43.306	CQSENVEFLK(1)CK	2	1.5779	1
Cellular Component	GO:0019866	3	organelle inner membrane	7.51288e-13	TRINITY_DN35930_c0_g2_m.30355	96	K	"Cytochrome b-c1 complex subunit Rieske-1, mitochondrial (Fragment) OS=Nicotiana tabacum OX=4097 PE=2 SV=1"		1	4.54726e-07	142.08	NPTSK(1)IEYDEHNHER	2	0.37143	2
Cellular Component	GO:0019866	3	organelle inner membrane	7.51288e-13	TRINITY_DN26692_c0_g1_m.9232	42	K	"Probable NADH dehydrogenase [ubiquinone] 1 alpha subcomplex subunit 5, mitochondrial OS=Arabidopsis thaliana OX=3702 GN=At5g52840 PE=1 SV=1"	At5g52840	1	0.0261563	63.766	TLK(1)EVQAIPEDEGYR	2	-7.6004	1
Cellular Component	GO:0019866	3	organelle inner membrane	7.51288e-13	TRINITY_DN26692_c0_g1_m.9232	66	K	"Probable NADH dehydrogenase [ubiquinone] 1 alpha subcomplex subunit 5, mitochondrial OS=Arabidopsis thaliana OX=3702 GN=At5g52840 PE=1 SV=1"	At5g52840	1	1.04988e-05	126.17	LK(1)VCEEESDWEAIEK	2	6.7079	1
Cellular Component	GO:0019866	3	organelle inner membrane	7.51288e-13	TRINITY_DN26692_c0_g1_m.9232	79	K	"Probable NADH dehydrogenase [ubiquinone] 1 alpha subcomplex subunit 5, mitochondrial OS=Arabidopsis thaliana OX=3702 GN=At5g52840 PE=1 SV=1"	At5g52840	1	0.0027173	86.838	VCEEESDWEAIEK(1)R	2	1.4231	1
Cellular Component	GO:0019866	3	organelle inner membrane	7.51288e-13	TRINITY_DN31309_c0_g1_m.17996	252	K	Mitochondrial uncoupling protein 1 OS=Arabidopsis thaliana OX=3702 GN=PUMP1 PE=1 SV=1	PUMP1	1	0.0174368	69.641	MMGDSAYK(1)STLDCFIK	2	5.0654	1
Cellular Component	GO:0019866	3	organelle inner membrane	7.51288e-13	TRINITY_DN31309_c0_g1_m.17996	57	K	Mitochondrial uncoupling protein 1 OS=Arabidopsis thaliana OX=3702 GN=PUMP1 PE=1 SV=1	PUMP1	1	0.00375349	97.277	VASGDGVALPK(1)YR	2	-4.615	1
Cellular Component	GO:0019866	3	organelle inner membrane	7.51288e-13	TRINITY_DN34195_c0_g1_m.25122	377	K	"Ascorbate transporter, chloroplastic OS=Arabidopsis thaliana OX=3702 GN=PHT4;4 PE=1 SV=1"	PHT4;4	1	3.10435e-08	199.3	AYSSPK(1)EDPELSEEEK	2	-2.4897	2
Cellular Component	GO:0019866	3	organelle inner membrane	7.51288e-13	TRINITY_DN31501_c0_g1_m.18425	450	K	"Internal alternative NAD(P)H-ubiquinone oxidoreductase A2, mitochondrial OS=Arabidopsis thaliana OX=3702 GN=NDA2 PE=1 SV=1"	NDA2	1	0.037706	47.349	YK(1)ALVDLR	2	-6.1444	1
Cellular Component	GO:0019866	3	organelle inner membrane	7.51288e-13	TRINITY_DN31501_c0_g1_m.18425	94	K	"Internal alternative NAD(P)H-ubiquinone oxidoreductase A2, mitochondrial OS=Arabidopsis thaliana OX=3702 GN=NDA2 PE=1 SV=1"	NDA2	1	0.0344255	59.67	GLDTK(1)TYDVVCVSPR	2	-3.4832	1
Cellular Component	GO:0019866	3	organelle inner membrane	7.51288e-13	TRINITY_DN32363_c0_g1_m.20385	68	K	"Outer envelope pore protein 16, chloroplastic OS=Pisum sativum OX=3888 GN=OEP16 PE=1 SV=1"	OEP16	1	0.00275139	83.438	AAAEDAYHMVK(1)K	2	-2.0394	1
Cellular Component	GO:0019866	3	organelle inner membrane	7.51288e-13	TRINITY_DN35054_c1_g1_m.27608	296	K	"Short-chain dehydrogenase TIC 32, chloroplastic OS=Pisum sativum OX=3888 GN=TIC32 PE=1 SV=1"	TIC32	1	0.00944386	91.245	ANPTSLAK(1)DEDLAK	2	3.0136	1
Cellular Component	GO:0019866	3	organelle inner membrane	7.51288e-13	TRINITY_DN35054_c1_g1_m.27608	210	K	"Short-chain dehydrogenase TIC 32, chloroplastic OS=Pisum sativum OX=3888 GN=TIC32 PE=1 SV=1"	TIC32	1	0.00017529	172.1	LANILHAK(1)ELAR	2	-0.72029	1
Cellular Component	GO:0019866	3	organelle inner membrane	7.51288e-13	TRINITY_DN31053_c0_g1_m.17443	111	K	Mitochondrial succinate-fumarate transporter 1 OS=Arabidopsis thaliana OX=3702 GN=SFC1 PE=2 SV=1	SFC1	1	0.00446637	73.655	DSQTGK(1)VSNHGR	2	-1.9683	1
Cellular Component	GO:0019866	3	organelle inner membrane	7.51288e-13	TRINITY_DN27607_c0_g1_m.10759	289	K	Mitochondrial-processing peptidase subunit alpha OS=Solanum tuberosum OX=4113 GN=MPP PE=1 SV=1	MPP	1	0.0201165	63.908	YAEEPK(1)SMYVGGDYR	2	3.2984	1
Cellular Component	GO:0019866	3	organelle inner membrane	7.51288e-13	TRINITY_DN27210_c0_g1_m.10051	59	K	Mitochondrial dicarboxylate/tricarboxylate transporter DTC OS=Arabidopsis thaliana OX=3702 GN=DTC PE=1 SV=1	DTC	1	2.27458e-05	145.95	TMLK(1)DEGIGAFYK	2	-2.0574	2
Cellular Component	GO:0019866	3	organelle inner membrane	7.51288e-13	TRINITY_DN27210_c0_g1_m.10051	149	K	Mitochondrial dicarboxylate/tricarboxylate transporter DTC OS=Arabidopsis thaliana OX=3702 GN=DTC PE=1 SV=1	DTC	1	0.000863251	176.75	NYK(1)NAFHALYR	2	-2.6726	1
Cellular Component	GO:0019866	3	organelle inner membrane	7.51288e-13	TRINITY_DN27210_c0_g1_m.10051	89	K	Mitochondrial dicarboxylate/tricarboxylate transporter DTC OS=Arabidopsis thaliana OX=3702 GN=DTC PE=1 SV=1	DTC	1	9.03297e-05	184.04	LGSFK(1)ILTNK	2	-4.0873	1
Cellular Component	GO:0019866	3	organelle inner membrane	7.51288e-13	TRINITY_DN27210_c0_g1_m.10051	255	K	Mitochondrial dicarboxylate/tricarboxylate transporter DTC OS=Arabidopsis thaliana OX=3702 GN=DTC PE=1 SV=1	DTC	1	0.00172517	81.48	YPYTGSLDCAMK(1)TLK	2	4.3536	1
Cellular Component	GO:0019866	3	organelle inner membrane	7.51288e-13	TRINITY_DN27210_c0_g1_m.10051	55	K	Mitochondrial dicarboxylate/tricarboxylate transporter DTC OS=Arabidopsis thaliana OX=3702 GN=DTC PE=1 SV=1	DTC	1	7.31299e-09	285.99	IQLGQGSAGQVTK(1)TMLK	2	2.0147	2
Cellular Component	GO:0019866	3	organelle inner membrane	7.51288e-13	TRINITY_DN28164_c0_g2_m.11768	123	K	Mitochondrial outer membrane import complex protein METAXIN OS=Arabidopsis thaliana OX=3702 GN=MTX1 PE=1 SV=1	MTX1	1	0.00208704	92.445	DNAEQK(1)EEEIYR	2	0.13945	1
Cellular Component	GO:0019866	3	organelle inner membrane	7.51288e-13	TRINITY_DN28164_c0_g2_m.11768	180	K	Mitochondrial outer membrane import complex protein METAXIN OS=Arabidopsis thaliana OX=3702 GN=MTX1 PE=1 SV=1	MTX1	1	4.78966e-06	148.9	SK(1)LVEHDNLVR	2	-2.2179	1
Cellular Component	GO:0019866	3	organelle inner membrane	7.51288e-13	TRINITY_DN25129_c0_g1_m.6978	77	K	NADH dehydrogenase [ubiquinone] 1 beta subcomplex subunit 9 OS=Arabidopsis thaliana OX=3702 GN=CIB22 PE=1 SV=1	CIB22	1	0.000184373	174.8	LIADGEASYNK(1)WR	2	-2.0384	1
Cellular Component	GO:0019866	3	organelle inner membrane	7.51288e-13	TRINITY_DN25129_c0_g1_m.6978	56	K	NADH dehydrogenase [ubiquinone] 1 beta subcomplex subunit 9 OS=Arabidopsis thaliana OX=3702 GN=CIB22 PE=1 SV=1	CIB22	1	3.83452e-07	188.19	FEANK(1)HVEDLDTIDR	2	1.381	2
Cellular Component	GO:0019866	3	organelle inner membrane	7.51288e-13	TRINITY_DN25129_c0_g1_m.6978	29	K	NADH dehydrogenase [ubiquinone] 1 beta subcomplex subunit 9 OS=Arabidopsis thaliana OX=3702 GN=CIB22 PE=1 SV=1	CIB22	1	0.000249027	129.28	ALK(1)DTLNWAVHR	2	-3.7694	1
Cellular Component	GO:0019866	3	organelle inner membrane	7.51288e-13	TRINITY_DN31195_c0_g1_m.17759	157	K	Protoporphyrinogen oxidase 2 OS=Spinacia oleracea OX=3562 GN=POX2 PE=1 SV=1	POX2	1	0.000487758	138.23	MEK(1)SLPGFFYAGNHK	3	-3.5819	1
Cellular Component	GO:0019866	3	organelle inner membrane	7.51288e-13	TRINITY_DN32420_c0_g1_m.20508	392	K	Protein TIC 100 OS=Arabidopsis thaliana OX=3702 GN=TIC100 PE=1 SV=1	TIC100	1	0.00876812	81.32	YAGQWK(1)HGR	2	-2.4604	1
Cellular Component	GO:0019866	3	organelle inner membrane	7.51288e-13	TRINITY_DN28473_c0_g1_m.12346	127	K	"Membrane-associated protein VIPP1, chloroplastic OS=Arabidopsis thaliana OX=3702 GN=VIPP1 PE=1 SV=1"	VIPP1	1	0.000754709	200.06	YK(1)SAQEASEEWYR	2	2.4961	1
Cellular Component	GO:0019866	3	organelle inner membrane	7.51288e-13	TRINITY_DN28473_c0_g1_m.12346	120	K	"Membrane-associated protein VIPP1, chloroplastic OS=Arabidopsis thaliana OX=3702 GN=VIPP1 PE=1 SV=1"	VIPP1	1	6.93936e-08	194.83	QATAQVLASQK(1)QLENR	2	3.2801	1
Cellular Component	GO:0019866	3	organelle inner membrane	7.51288e-13	TRINITY_DN28473_c0_g1_m.12346	146	K	"Membrane-associated protein VIPP1, chloroplastic OS=Arabidopsis thaliana OX=3702 GN=VIPP1 PE=1 SV=1"	VIPP1	1	0.0128815	71.896	AQLALGK(1)GDEDLAR	2	-1.0318	1
Cellular Component	GO:0019866	3	organelle inner membrane	7.51288e-13	TRINITY_DN28473_c0_g1_m.12346	193	K	"Membrane-associated protein VIPP1, chloroplastic OS=Arabidopsis thaliana OX=3702 GN=VIPP1 PE=1 SV=1"	VIPP1	1	0.0283323	63.397	LLESK(1)MQEAR	2	-2.9753	1
Cellular Component	GO:0019866	3	organelle inner membrane	7.51288e-13	TRINITY_DN30483_c0_g1_m.16211	143	K	Mitochondrial import inner membrane translocase subunit TIM50 OS=Arabidopsis thaliana OX=3702 GN=TIM50 PE=1 SV=1	TIM50	1	0.00342635	55.578	FK(1)SLLYSSAVTVPAK	2	1.3986	1
Cellular Component	GO:0019866	3	organelle inner membrane	7.51288e-13	TRINITY_DN28007_c0_g1_m.11484	152	K	"Protein RETICULATA-RELATED 4, chloroplastic OS=Arabidopsis thaliana OX=3702 GN=RER4 PE=2 SV=1"	RER4	1	0.016999	41.796	WLMQFGGFK(1)ER	2	-2.1368	1
Cellular Component	GO:0019866	3	organelle inner membrane	7.51288e-13	TRINITY_DN22128_c0_g1_m.3985	71	K	NADH dehydrogenase [ubiquinone] 1 beta subcomplex subunit 7 OS=Arabidopsis thaliana OX=3702 GN=At2g02050 PE=3 SV=1	At2g02050	1	0.000448124	95.138	DQCAHLLIPLNK(1)CR	2	2.1928	1
Cellular Component	GO:0019866	3	organelle inner membrane	7.51288e-13	TRINITY_DN27848_c2_g1_m.11209	269	K	Mitochondrial carnitine/acylcarnitine carrier-like protein OS=Arabidopsis thaliana OX=3702 GN=BOU PE=1 SV=1	BOU	1	0.0151917	88.921	GLYK(1)GFGPAMAR	2	-3.0634	1
Cellular Component	GO:0019866	3	organelle inner membrane	7.51288e-13	TRINITY_DN27848_c2_g1_m.11209	244	K	Mitochondrial carnitine/acylcarnitine carrier-like protein OS=Arabidopsis thaliana OX=3702 GN=BOU PE=1 SV=1	BOU	1	0.00102148	116.13	SVIQVDDYK(1)NPK	2	-1.4466	1
Cellular Component	GO:0019866	3	organelle inner membrane	7.51288e-13	TRINITY_DN27848_c2_g1_m.11209	31	K	Mitochondrial carnitine/acylcarnitine carrier-like protein OS=Arabidopsis thaliana OX=3702 GN=BOU PE=1 SV=1	BOU	1	5.55592e-05	108.2	VK(1)LQSQPVPPPGQLPK	2	2.2897	1
Cellular Component	GO:0019866	3	organelle inner membrane	7.51288e-13	TRINITY_DN27848_c2_g1_m.11209	249	K	Mitochondrial carnitine/acylcarnitine carrier-like protein OS=Arabidopsis thaliana OX=3702 GN=BOU PE=1 SV=1	BOU	1	0.00266371	90.308	YK(1)GSIDAFR	2	-4.2916	1
Cellular Component	GO:0019866	3	organelle inner membrane	7.51288e-13	TRINITY_DN28841_c0_g1_m.13036	82	K	"ATP synthase subunit gamma, mitochondrial OS=Ipomoea batatas OX=4120 GN=ATPC PE=1 SV=2"	ATPC	1	0.0335894	52.591	AIQTK(1)AENSR	2	-5.2688	1
Cellular Component	GO:0019866	3	organelle inner membrane	7.51288e-13	TRINITY_DN30366_c0_g1_m.15976	166	K	"Membrane-associated 30 kDa protein, chloroplastic OS=Pisum sativum OX=3888 GN=IM30 PE=2 SV=1"	IM30	1	0.00614841	101.48	QATAQVLASQK(1)R	2	-1.2738	1
Cellular Component	GO:0019866	3	organelle inner membrane	7.51288e-13	TRINITY_DN30366_c0_g1_m.15976	173	K	"Membrane-associated 30 kDa protein, chloroplastic OS=Pisum sativum OX=3888 GN=IM30 PE=2 SV=1"	IM30	1	0.00062631	236.95	YK(1)AAQQASEDWYR	2	1.821	1
Cellular Component	GO:0019866	3	organelle inner membrane	7.51288e-13	TRINITY_DN30366_c0_g1_m.15976	192	K	"Membrane-associated 30 kDa protein, chloroplastic OS=Pisum sativum OX=3888 GN=IM30 PE=2 SV=1"	IM30	1	1.1552e-05	137.39	AQFALEK(1)GDEDLAR	2	1.6912	2
Cellular Component	GO:0019866	3	organelle inner membrane	7.51288e-13	TRINITY_DN30366_c0_g1_m.15976	239	K	"Membrane-associated 30 kDa protein, chloroplastic OS=Pisum sativum OX=3888 GN=IM30 PE=2 SV=1"	IM30	1	0.000162873	126.82	LLESK(1)IQEAR	2	-1.1503	1
Cellular Component	GO:0019866	3	organelle inner membrane	7.51288e-13	TRINITY_DN30366_c0_g1_m.15976	216	K	"Membrane-associated 30 kDa protein, chloroplastic OS=Pisum sativum OX=3888 GN=IM30 PE=2 SV=1"	IM30	1	1.64832e-08	177.41	SFADNANSLK(1)AQLDQQK	2	3.3849	1
Cellular Component	GO:0019866	3	organelle inner membrane	7.51288e-13	TRINITY_DN30366_c0_g1_m.15976	223	K	"Membrane-associated 30 kDa protein, chloroplastic OS=Pisum sativum OX=3888 GN=IM30 PE=2 SV=1"	IM30	1	6.96653e-12	178.03	AQLDQQK(1)TVVENLVSNTR	2	0.7636	1
Cellular Component	GO:0019866	3	organelle inner membrane	7.51288e-13	TRINITY_DN26259_c0_g1_m.8581	128	K	"NADH dehydrogenase [ubiquinone] iron-sulfur protein 4, mitochondrial OS=Arabidopsis thaliana OX=3702 GN=FRO1 PE=1 SV=1"	FRO1	1	0.000689228	86.838	AFAEK(1)HGWDYVVK	2	1.9974	1
Cellular Component	GO:0019866	3	organelle inner membrane	7.51288e-13	TRINITY_DN28088_c0_g2_m.11636	379	K	"ADP,ATP carrier protein 3, mitochondrial OS=Arabidopsis thaliana OX=3702 GN=AAC3 PE=1 SV=1"	AAC3	1	0.00518809	85.813	LQLLVLGK(1)K	2	-4.5767	1
Cellular Component	GO:0019866	3	organelle inner membrane	7.51288e-13	TRINITY_DN28088_c0_g2_m.11636	330	K	"ADP,ATP carrier protein 3, mitochondrial OS=Arabidopsis thaliana OX=3702 GN=AAC3 PE=1 SV=1"	AAC3	1	0.0327149	58.916	YK(1)SSLDAFK	2	-3.7639	1
Cellular Component	GO:0019866	3	organelle inner membrane	7.51288e-13	TRINITY_DN28088_c0_g2_m.11636	337	K	"ADP,ATP carrier protein 3, mitochondrial OS=Arabidopsis thaliana OX=3702 GN=AAC3 PE=1 SV=1"	AAC3	1	0.0156654	60.892	SSLDAFK(1)QIVK	2	-4.535	1
Cellular Component	GO:0019866	3	organelle inner membrane	7.51288e-13	TRINITY_DN26677_c0_g1_m.9207	323	K	"S-adenosylmethionine carrier 1, chloroplastic/mitochondrial OS=Arabidopsis thaliana OX=3702 GN=SAMC1 PE=1 SV=1"	SAMC1	1	0.0168411	81.099	RPIPQQDSK(1)K	2	-2.8334	2
Cellular Component	GO:0019866	3	organelle inner membrane	7.51288e-13	TRINITY_DN32852_c0_g1_m.21543	639	K	"Succinate dehydrogenase [ubiquinone] flavoprotein subunit, mitochondrial OS=Oryza sativa subsp. japonica OX=39947 GN=SDH1 PE=1 SV=1"	SDH1	1	0.00149348	215.84	HTLGYWENEK(1)VR	2	0.51406	1
Cellular Component	GO:0019866	3	organelle inner membrane	7.51288e-13	TRINITY_DN32852_c0_g1_m.21543	502	K	"Succinate dehydrogenase [ubiquinone] flavoprotein subunit, mitochondrial OS=Oryza sativa subsp. japonica OX=39947 GN=SDH1 PE=1 SV=1"	SDH1	0.992398	0.0137804	59.997	VAEIQRPGEK(0.992)QK(0.008)PLEK	2	-0.54083	1
Cellular Component	GO:0019866	3	organelle inner membrane	7.51288e-13	TRINITY_DN32852_c0_g1_m.21543	202	K	"Succinate dehydrogenase [ubiquinone] flavoprotein subunit, mitochondrial OS=Oryza sativa subsp. japonica OX=39947 GN=SDH1 PE=1 SV=1"	SDH1	1	4.10752e-08	230.23	AFGGQSLDFGK(1)GGQAYR	2	0.91441	1
Cellular Component	GO:0019866	3	organelle inner membrane	7.51288e-13	TRINITY_DN32852_c0_g1_m.21543	187	K	"Succinate dehydrogenase [ubiquinone] flavoprotein subunit, mitochondrial OS=Oryza sativa subsp. japonica OX=39947 GN=SDH1 PE=1 SV=1"	SDH1	1	0.000552459	121.31	TEDGK(1)IYQR	2	-5.1265	1
Cellular Component	GO:0019866	3	organelle inner membrane	7.51288e-13	TRINITY_DN32792_c1_g1_m.21377	128	K	"Nucleoside diphosphate kinase IV, chloroplastic/mitochondrial OS=Arabidopsis thaliana OX=3702 GN=NDK4 PE=1 SV=2"	NDK4	1	0.0326513	46.447	VVIPSK(1)EFAQK	2	-4.136	1
Cellular Component	GO:0019866	3	organelle inner membrane	7.51288e-13	TRINITY_DN32792_c1_g1_m.21377	181	K	"Nucleoside diphosphate kinase IV, chloroplastic/mitochondrial OS=Arabidopsis thaliana OX=3702 GN=NDK4 PE=1 SV=2"	NDK4	1	0.0290966	68.108	LIGATDPQK(1)SEPGTIR	2	0.37415	1
Cellular Component	GO:0019866	3	organelle inner membrane	7.51288e-13	TRINITY_DN32792_c1_g1_m.21377	139	K	"Nucleoside diphosphate kinase IV, chloroplastic/mitochondrial OS=Arabidopsis thaliana OX=3702 GN=NDK4 PE=1 SV=2"	NDK4	1	0.0013176	79.809	HYHDLK(1)ER	2	-2.7392	1
Cellular Component	GO:0019866	3	organelle inner membrane	7.51288e-13	TRINITY_DN32792_c1_g1_m.21377	117	K	"Nucleoside diphosphate kinase IV, chloroplastic/mitochondrial OS=Arabidopsis thaliana OX=3702 GN=NDK4 PE=1 SV=2"	NDK4	0.848217	0.0220942	82.716	K(0.152)GFK(0.848)LVAIK	2	-4.4295	1
Cellular Component	GO:0019866	3	organelle inner membrane	7.51288e-13	TRINITY_DN32792_c1_g1_m.21377	133	K	"Nucleoside diphosphate kinase IV, chloroplastic/mitochondrial OS=Arabidopsis thaliana OX=3702 GN=NDK4 PE=1 SV=2"	NDK4	1	0.000918571	211.68	EFAQK(1)HYHDLK	2	-0.29819	2
Cellular Component	GO:0019866	3	organelle inner membrane	7.51288e-13	TRINITY_DN25069_c0_g1_m.6912	74	K	"ATP synthase subunit epsilon, mitochondrial OS=Ipomoea batatas OX=4120 PE=1 SV=2"		1	0.0203348	52.591	EK(1)VHFSVSK	2	-4.454	1
Cellular Component	GO:0019866	3	organelle inner membrane	7.51288e-13	TRINITY_DN25069_c0_g1_m.6912	81	K	"ATP synthase subunit epsilon, mitochondrial OS=Ipomoea batatas OX=4120 PE=1 SV=2"		0.999999	2.1806e-11	162	VHFSVSK(1)WTDGKPEKPTIR	3	-3.4042	2
Cellular Component	GO:0019866	3	organelle inner membrane	7.51288e-13	TRINITY_DN31104_c0_g1_m.17552	217	K	"Protein TIC 56, chloroplastic OS=Arabidopsis thaliana OX=3702 GN=TIC56 PE=1 SV=1"	TIC56	1	0.00866775	84.102	TKEESDDK(1)FWDFAR	2	1.9529	1
Cellular Component	GO:0019866	3	organelle inner membrane	7.51288e-13	TRINITY_DN31104_c0_g1_m.17552	369	K	"Protein TIC 56, chloroplastic OS=Arabidopsis thaliana OX=3702 GN=TIC56 PE=1 SV=1"	TIC56	1	9.62096e-05	217.24	TYEQLQQEAYESK(1)R	2	2.5646	1
Cellular Component	GO:0019866	3	organelle inner membrane	7.51288e-13	TRINITY_DN31104_c0_g1_m.17552	513	K	"Protein TIC 56, chloroplastic OS=Arabidopsis thaliana OX=3702 GN=TIC56 PE=1 SV=1"	TIC56	1	0.00633778	81.099	VYADAAAK(1)DAR	2	-2.6902	1
Cellular Component	GO:0019866	3	organelle inner membrane	7.51288e-13	TRINITY_DN36406_c1_g1_m.32150	64	K	"Putative calcium-transporting ATPase 11, plasma membrane-type OS=Arabidopsis thaliana OX=3702 GN=ACA11 PE=1 SV=1"	ACA11	1	0.00621173	113.1	FVADHAK(1)R	2	-2.964	1
Cellular Component	GO:0019866	3	organelle inner membrane	7.51288e-13	TRINITY_DN36406_c1_g1_m.32150	497	K	"Putative calcium-transporting ATPase 11, plasma membrane-type OS=Arabidopsis thaliana OX=3702 GN=ACA11 PE=1 SV=1"	ACA11	1	0.00977912	60	ALEVNGK(1)ESGDTIK	2	-1.0756	1
Cellular Component	GO:0019866	3	organelle inner membrane	7.51288e-13	TRINITY_DN36406_c1_g1_m.32150	31	K	"Putative calcium-transporting ATPase 11, plasma membrane-type OS=Arabidopsis thaliana OX=3702 GN=ACA11 PE=1 SV=1"	ACA11	1	0.000468343	62.711	LWNLEAFDVDHK(1)HPSPEAQR	3	-2.9681	1
Cellular Component	GO:0019866	3	organelle inner membrane	7.51288e-13	TRINITY_DN30036_c0_g1_m.15312	248	K	"2-methyl-6-phytyl-1,4-hydroquinone methyltransferase, chloroplastic OS=Spinacia oleracea OX=3562 PE=1 SV=1"		1	0.0100396	69.915	AGFK(1)DVQLK	2	-4.2066	1
Cellular Component	GO:0019866	3	organelle inner membrane	7.51288e-13	TRINITY_DN32052_c0_g1_m.19673	27	K	Mitochondrial import inner membrane translocase subunit TIM44-2 OS=Arabidopsis thaliana OX=3702 GN=TIM44-2 PE=1 SV=1	TIM44-2	1	0.016941	67.464	VQSHPIFK(1)R	2	-2.4734	1
Cellular Component	GO:0019866	3	organelle inner membrane	7.51288e-13	TRINITY_DN32052_c0_g1_m.19673	19	K	Mitochondrial import inner membrane translocase subunit TIM44-2 OS=Arabidopsis thaliana OX=3702 GN=TIM44-2 PE=1 SV=1	TIM44-2	1	0.0260698	60.892	NK(1)VQSHPIFK	2	-0.042769	1
Cellular Component	GO:0019866	3	organelle inner membrane	7.51288e-13	TRINITY_DN28088_c1_g1_m.11637	124	K	"ADP,ATP carrier protein, mitochondrial OS=Solanum tuberosum OX=4113 GN=ANT PE=2 SV=1"	ANT	1	0.0140345	72.922	LLIQNQDEMIK(1)AGR	2	-1.9936	1
Cellular Component	GO:0019866	3	organelle inner membrane	7.51288e-13	TRINITY_DN28088_c1_g1_m.11637	330	K	"ADP,ATP carrier protein, mitochondrial OS=Solanum tuberosum OX=4113 GN=ANT PE=2 SV=1"	ANT	1	1.03979e-05	135.63	MMMTSGEAVK(1)YK	2	-1.7523	4
Cellular Component	GO:0019866	3	organelle inner membrane	7.51288e-13	TRINITY_DN28088_c1_g1_m.11637	352	K	"ADP,ATP carrier protein, mitochondrial OS=Solanum tuberosum OX=4113 GN=ANT PE=2 SV=1"	ANT	1	0.0116053	67.507	SLFK(1)GAGANILR	2	-4.8993	1
Cellular Component	GO:0019866	3	organelle inner membrane	7.51288e-13	TRINITY_DN28088_c1_g1_m.11637	183	K	"ADP,ATP carrier protein, mitochondrial OS=Solanum tuberosum OX=4113 GN=ANT PE=2 SV=1"	ANT	1	0.0255724	92.677	RLFSFK(1)K	2	-4.4391	1
Cellular Component	GO:0019866	3	organelle inner membrane	7.51288e-13	TRINITY_DN28088_c1_g1_m.11637	226	K	"ADP,ATP carrier protein, mitochondrial OS=Solanum tuberosum OX=4113 GN=ANT PE=2 SV=1"	ANT	1	0.0199761	77.072	LANDAK(1)AAK	2	-3.9353	1
Cellular Component	GO:0019866	3	organelle inner membrane	7.51288e-13	TRINITY_DN28088_c1_g1_m.11637	133	K	"ADP,ATP carrier protein, mitochondrial OS=Solanum tuberosum OX=4113 GN=ANT PE=2 SV=1"	ANT	1	7.09407e-05	198.33	LSEPYK(1)GIGECFSR	2	-1.7179	1
Cellular Component	GO:0019866	3	organelle inner membrane	7.51288e-13	TRINITY_DN28088_c1_g1_m.11637	343	K	"ADP,ATP carrier protein, mitochondrial OS=Solanum tuberosum OX=4113 GN=ANT PE=2 SV=1"	ANT	1	0.0118076	84.102	SSLDAFSQILK(1)NEGPK	2	-0.78291	1
Cellular Component	GO:0019866	3	organelle inner membrane	7.51288e-13	TRINITY_DN26319_c0_g1_m.8668	119	K	NADH dehydrogenase [ubiquinone] 1 alpha subcomplex subunit 13-B OS=Arabidopsis thaliana OX=3702 GN=At2g33220 PE=2 SV=1	At2g33220	1	2.59802e-05	91.245	DVPGWK(1)VGESVYHSGR	2	4.8865	1
Cellular Component	GO:0019866	3	organelle inner membrane	7.51288e-13	TRINITY_DN34744_c0_g1_m.26713	360	K	"Probable mitochondrial-processing peptidase subunit beta, mitochondrial OS=Arabidopsis thaliana OX=3702 GN=At3g02090 PE=1 SV=2"	At3g02090	1	7.50287e-14	187.01	SSFTK(1)LSSDDPTTASQLVAK	2	1.7985	1
Cellular Component	GO:0019866	3	organelle inner membrane	7.51288e-13	TRINITY_DN34744_c0_g1_m.26713	156	K	"Probable mitochondrial-processing peptidase subunit beta, mitochondrial OS=Arabidopsis thaliana OX=3702 GN=At3g02090 PE=1 SV=2"	At3g02090	1	4.82863e-07	117.41	ILSAPETK(1)VTTLPNGLR	2	3.8927	1
Cellular Component	GO:0019866	3	organelle inner membrane	7.51288e-13	TRINITY_DN34744_c0_g1_m.26713	432	K	"Probable mitochondrial-processing peptidase subunit beta, mitochondrial OS=Arabidopsis thaliana OX=3702 GN=At3g02090 PE=1 SV=2"	At3g02090	1	0.000487521	130.71	NAGGGK(1)HMGSELAQR	2	-0.89725	3
Cellular Component	GO:0019866	3	organelle inner membrane	7.51288e-13	TRINITY_DN34744_c0_g1_m.26713	122	K	"Probable mitochondrial-processing peptidase subunit beta, mitochondrial OS=Arabidopsis thaliana OX=3702 GN=At3g02090 PE=1 SV=2"	At3g02090	1	0.000180499	153.33	SK(1)LQQLENPDPR	2	-3.3534	1
Cellular Component	GO:0019866	3	organelle inner membrane	7.51288e-13	TRINITY_DN34744_c0_g1_m.26713	242	K	"Probable mitochondrial-processing peptidase subunit beta, mitochondrial OS=Arabidopsis thaliana OX=3702 GN=At3g02090 PE=1 SV=2"	At3g02090	0.998562	0.011227	86.729	EQTTYYAK(0.999)VLDK(0.001)DVPK	2	-0.52916	1
Cellular Component	GO:0019866	3	organelle inner membrane	7.51288e-13	TRINITY_DN34744_c0_g1_m.26713	135	K	"Probable mitochondrial-processing peptidase subunit beta, mitochondrial OS=Arabidopsis thaliana OX=3702 GN=At3g02090 PE=1 SV=2"	At3g02090	1	3.69723e-08	159.44	FLK(1)YGSPHPTVTDHTR	2	-0.30174	3
Cellular Component	GO:0019866	3	organelle inner membrane	7.51288e-13	TRINITY_DN22799_c0_g1_m.4502	28	K	Probable NADH dehydrogenase [ubiquinone] 1 alpha subcomplex subunit 12 OS=Arabidopsis thaliana OX=3702 GN=At3g03100 PE=1 SV=1	At3g03100	1	0.00137038	70.67	EK(1)GVGNFLR	2	-3.5851	1
Cellular Component	GO:0019866	3	organelle inner membrane	7.51288e-13	TRINITY_DN22799_c0_g1_m.4502	93	K	Probable NADH dehydrogenase [ubiquinone] 1 alpha subcomplex subunit 12 OS=Arabidopsis thaliana OX=3702 GN=At3g03100 PE=1 SV=1	At3g03100	1	0.00102864	81.642	WVEYAEK(1)SR	2	-3.8377	1
Cellular Component	GO:0019866	3	organelle inner membrane	7.51288e-13	TRINITY_DN22799_c0_g1_m.4502	76	K	Probable NADH dehydrogenase [ubiquinone] 1 alpha subcomplex subunit 12 OS=Arabidopsis thaliana OX=3702 GN=At3g03100 PE=1 SV=1	At3g03100	1	0.00259593	97.277	YYEK(1)LEGMQYGR	2	-2.6634	1
Cellular Component	GO:0019866	3	organelle inner membrane	7.51288e-13	TRINITY_DN22799_c0_g1_m.4502	133	K	Probable NADH dehydrogenase [ubiquinone] 1 alpha subcomplex subunit 12 OS=Arabidopsis thaliana OX=3702 GN=At3g03100 PE=1 SV=1	At3g03100	1	5.18913e-05	80.049	YGIEHK(1)ENFSGEGDEYIYHSK	3	-0.57514	2
Cellular Component	GO:0019866	3	organelle inner membrane	7.51288e-13	TRINITY_DN25990_c0_g1_m.8169	233	K	"Probable ATP synthase 24 kDa subunit, mitochondrial OS=Arabidopsis thaliana OX=3702 GN=At2g21870 PE=1 SV=1"	At2g21870	1	5.05284e-06	118.26	EEFKDEEMVDPK(1)SLDLR	2	3.1352	3
Cellular Component	GO:0019866	3	organelle inner membrane	7.51288e-13	TRINITY_DN25990_c0_g1_m.8169	225	K	"Probable ATP synthase 24 kDa subunit, mitochondrial OS=Arabidopsis thaliana OX=3702 GN=At2g21870 PE=1 SV=1"	At2g21870	1	3.03245e-05	183.08	REEFK(1)DEEMVDPK	2	-0.53861	8
Cellular Component	GO:0019866	3	organelle inner membrane	7.51288e-13	TRINITY_DN25990_c0_g1_m.8169	70	K	"Probable ATP synthase 24 kDa subunit, mitochondrial OS=Arabidopsis thaliana OX=3702 GN=At2g21870 PE=1 SV=1"	At2g21870	1	0.0173312	63.79	EK(1)ITIDPENPAAVAEYAK	2	1.843	1
Cellular Component	GO:0019866	3	organelle inner membrane	7.51288e-13	TRINITY_DN25990_c0_g1_m.8169	43	K	"Probable ATP synthase 24 kDa subunit, mitochondrial OS=Arabidopsis thaliana OX=3702 GN=At2g21870 PE=1 SV=1"	At2g21870	1	0.00522855	90.142	PALLK(1)GDEMLK	2	-3.8541	2
Cellular Component	GO:0019866	3	organelle inner membrane	7.51288e-13	TRINITY_DN25990_c0_g1_m.8169	58	K	"Probable ATP synthase 24 kDa subunit, mitochondrial OS=Arabidopsis thaliana OX=3702 GN=At2g21870 PE=1 SV=1"	At2g21870	0.970014	1.31701e-05	153.33	K(0.03)K(0.97)FETAMDVLR	2	-2.0193	1
Cellular Component	GO:0019866	3	organelle inner membrane	7.51288e-13	TRINITY_DN25380_c0_g1_m.7310	153	K	"Outer envelope pore protein 16-3, chloroplastic/mitochondrial OS=Arabidopsis thaliana OX=3702 GN=OEP163 PE=1 SV=1"	OEP163	1	0.0201002	67.464	EYYPYTTK(1)K	2	-1.549	1
Cellular Component	GO:0019866	3	organelle inner membrane	7.51288e-13	TRINITY_DN29318_c0_g1_m.13903	143	K	Mitochondrial-processing peptidase subunit alpha OS=Solanum tuberosum OX=4113 GN=MPP PE=1 SV=1	MPP	1	4.51996e-08	139.7	AVDEVTVK(1)DIASTAEK	2	-0.10136	1
Cellular Component	GO:0019866	3	organelle inner membrane	7.51288e-13	TRINITY_DN25874_c0_g1_m.7994	70	K	"Outer envelope pore protein 37, chloroplastic OS=Pisum sativum OX=3888 GN=OEP37 PE=1 SV=1"	OEP37	1	0.000472504	115.86	LK(1)VSFQNDHR	2	-1.0391	1
Cellular Component	GO:0019866	3	organelle inner membrane	7.51288e-13	TRINITY_DN26155_c0_g1_m.8412	243	K	"Succinate dehydrogenase [ubiquinone] iron-sulfur subunit 2, mitochondrial OS=Arabidopsis thaliana OX=3702 GN=SDH2-2 PE=1 SV=2"	SDH2-2	1	0.000288259	87.895	LESINDEFK(1)LYR	2	-0.97275	1
Cellular Component	GO:0019866	3	organelle inner membrane	7.51288e-13	TRINITY_DN26155_c0_g1_m.8412	68	K	"Succinate dehydrogenase [ubiquinone] iron-sulfur subunit 2, mitochondrial OS=Arabidopsis thaliana OX=3702 GN=SDH2-2 PE=1 SV=2"	SDH2-2	1	2.14587e-08	142.73	WNPDKPGKPELQDYK(1)IDLK	3	-1.6489	1
Cellular Component	GO:0031968	3	organelle outer membrane	4.91869e-06	TRINITY_DN28164_c0_g2_m.11768	123	K	Mitochondrial outer membrane import complex protein METAXIN OS=Arabidopsis thaliana OX=3702 GN=MTX1 PE=1 SV=1	MTX1	1	0.00208704	92.445	DNAEQK(1)EEEIYR	2	0.13945	1
Cellular Component	GO:0031968	3	organelle outer membrane	4.91869e-06	TRINITY_DN28164_c0_g2_m.11768	180	K	Mitochondrial outer membrane import complex protein METAXIN OS=Arabidopsis thaliana OX=3702 GN=MTX1 PE=1 SV=1	MTX1	1	4.78966e-06	148.9	SK(1)LVEHDNLVR	2	-2.2179	1
Cellular Component	GO:0031968	3	organelle outer membrane	4.91869e-06	TRINITY_DN32498_c0_g1_m.20682	625	K	"Protein TOC75-3, chloroplastic OS=Arabidopsis thaliana OX=3702 GN=TOC75-3 PE=1 SV=1"	TOC75-3	1	0.0101169	108.4	DNTK(1)FVNGAIVGQR	2	-1.1629	1
Cellular Component	GO:0031968	3	organelle outer membrane	4.91869e-06	TRINITY_DN32498_c0_g1_m.20682	667	K	"Protein TOC75-3, chloroplastic OS=Arabidopsis thaliana OX=3702 GN=TOC75-3 PE=1 SV=1"	TOC75-3	1	0.00299785	72.922	FFQLK(1)QVEEGPGK	2	-4.8984	1
Cellular Component	GO:0031968	3	organelle outer membrane	4.91869e-06	TRINITY_DN32498_c0_g1_m.20682	269	K	"Protein TOC75-3, chloroplastic OS=Arabidopsis thaliana OX=3702 GN=TOC75-3 PE=1 SV=1"	TOC75-3	1	0.00159643	117.39	LEYFK(1)TQEK	2	-3.07	1
Cellular Component	GO:0031968	3	organelle outer membrane	4.91869e-06	TRINITY_DN32498_c0_g1_m.20682	276	K	"Protein TOC75-3, chloroplastic OS=Arabidopsis thaliana OX=3702 GN=TOC75-3 PE=1 SV=1"	TOC75-3	0.999998	0.00376884	99.305	TQEKDYK(1)R	2	-3.4991	1
Cellular Component	GO:0031968	3	organelle outer membrane	4.91869e-06	TRINITY_DN32498_c0_g1_m.20682	755	K	"Protein TOC75-3, chloroplastic OS=Arabidopsis thaliana OX=3702 GN=TOC75-3 PE=1 SV=1"	TOC75-3	1	0.00595938	74.424	DVK(1)GNPTEVYR	2	3.2728	3
Cellular Component	GO:0031968	3	organelle outer membrane	4.91869e-06	TRINITY_DN28043_c0_g1_m.11560	334	K	"Protochlorophyllide reductase, chloroplastic OS=Cucumis sativus OX=3659 GN=PORA PE=2 SV=1"	PORA	1	9.55935e-05	97.594	YITK(1)GFVSEEESGKR	2	1.7454	1
Cellular Component	GO:0031968	3	organelle outer membrane	4.91869e-06	TRINITY_DN22354_c0_g1_m.4128	99	K	CDGSH iron-sulfur domain-containing protein NEET OS=Arabidopsis thaliana OX=3702 GN=NEET PE=1 SV=1	NEET	1	1.09167e-05	135.5	SGTFPLCDGSHVK(1)HNK	2	-0.19177	1
Cellular Component	GO:0031968	3	organelle outer membrane	4.91869e-06	TRINITY_DN22354_c0_g1_m.4128	102	K	CDGSH iron-sulfur domain-containing protein NEET OS=Arabidopsis thaliana OX=3702 GN=NEET PE=1 SV=1	NEET	1	6.89125e-07	141.88	HNK(1)ATGDNVGPLLVK	2	1.1558	1
Cellular Component	GO:0031968	3	organelle outer membrane	4.91869e-06	TRINITY_DN32777_c0_g1_m.21346	312	K	Translocon at the outer membrane of chloroplasts 64 OS=Pisum sativum OX=3888 GN=TOC64 PE=1 SV=1	TOC64	1	4.66574e-06	121.8	VMQFLQK(1)HEFR	2	-3.2751	1
Cellular Component	GO:0031968	3	organelle outer membrane	4.91869e-06	TRINITY_DN32777_c0_g1_m.21346	480	K	Translocon at the outer membrane of chloroplasts 64 OS=Pisum sativum OX=3888 GN=TOC64 PE=1 SV=1	TOC64	1	0.0163676	66.087	EK(1)GNQAYK	2	-3.1823	1
Cellular Component	GO:0031968	3	organelle outer membrane	4.91869e-06	TRINITY_DN32777_c0_g1_m.21346	388	K	Translocon at the outer membrane of chloroplasts 64 OS=Pisum sativum OX=3888 GN=TOC64 PE=1 SV=1	TOC64	1	0.00031403	110.58	VGGK(1)EIQSEEFQNR	2	3.9269	1
Cellular Component	GO:0031968	3	organelle outer membrane	4.91869e-06	TRINITY_DN32618_c0_g1_m.20962	348	K	Hexokinase-1 OS=Spinacia oleracea OX=3562 GN=HXK1 PE=2 SV=1	HXK1	1	1.23903e-05	115.05	MAEEADFFGDTVPPK(1)LK	2	5.6578	1
Cellular Component	GO:0031968	3	organelle outer membrane	4.91869e-06	TRINITY_DN32618_c0_g1_m.20962	268	K	Hexokinase-1 OS=Spinacia oleracea OX=3562 GN=HXK1 PE=2 SV=1	HXK1	1	0.00210311	76.572	AHAIPK(1)WHGLLPK	2	-0.1367	1
Cellular Component	GO:0031968	3	organelle outer membrane	4.91869e-06	TRINITY_DN28658_c0_g1_m.12682	81	K	"Protein THYLAKOID FORMATION1, chloroplastic OS=Solanum tuberosum OX=4113 GN=THF1 PE=2 SV=1"	THF1	1	0.0100895	92.677	FNFLK(1)AYK	2	-5.2895	1
Cellular Component	GO:0031968	3	organelle outer membrane	4.91869e-06	TRINITY_DN28658_c0_g1_m.12682	162	K	"Protein THYLAKOID FORMATION1, chloroplastic OS=Solanum tuberosum OX=4113 GN=THF1 PE=2 SV=1"	THF1	1	3.12642e-06	207.6	IDSQK(1)LEEWAR	2	-2.7167	2
Cellular Component	GO:0031968	3	organelle outer membrane	4.91869e-06	TRINITY_DN28658_c0_g1_m.12682	279	K	"Protein THYLAKOID FORMATION1, chloroplastic OS=Solanum tuberosum OX=4113 GN=THF1 PE=2 SV=1"	THF1	1	5.77822e-05	167.06	TESK(1)ANEAITK	2	-0.61057	1
Cellular Component	GO:0031968	3	organelle outer membrane	4.91869e-06	TRINITY_DN28658_c0_g1_m.12682	150	K	"Protein THYLAKOID FORMATION1, chloroplastic OS=Solanum tuberosum OX=4113 GN=THF1 PE=2 SV=1"	THF1	1	0.00212034	100.84	ALK(1)DDPEQYR	2	1.515	1
Cellular Component	GO:0031968	3	organelle outer membrane	4.91869e-06	TRINITY_DN28658_c0_g1_m.12682	258	K	"Protein THYLAKOID FORMATION1, chloroplastic OS=Solanum tuberosum OX=4113 GN=THF1 PE=2 SV=1"	THF1	1	0.00261323	91.783	LVQAK(1)ELLK	2	-5.4633	1
Cellular Component	GO:0031968	3	organelle outer membrane	4.91869e-06	TRINITY_DN34744_c0_g1_m.26713	360	K	"Probable mitochondrial-processing peptidase subunit beta, mitochondrial OS=Arabidopsis thaliana OX=3702 GN=At3g02090 PE=1 SV=2"	At3g02090	1	7.50287e-14	187.01	SSFTK(1)LSSDDPTTASQLVAK	2	1.7985	1
Cellular Component	GO:0031968	3	organelle outer membrane	4.91869e-06	TRINITY_DN34744_c0_g1_m.26713	156	K	"Probable mitochondrial-processing peptidase subunit beta, mitochondrial OS=Arabidopsis thaliana OX=3702 GN=At3g02090 PE=1 SV=2"	At3g02090	1	4.82863e-07	117.41	ILSAPETK(1)VTTLPNGLR	2	3.8927	1
Cellular Component	GO:0031968	3	organelle outer membrane	4.91869e-06	TRINITY_DN34744_c0_g1_m.26713	432	K	"Probable mitochondrial-processing peptidase subunit beta, mitochondrial OS=Arabidopsis thaliana OX=3702 GN=At3g02090 PE=1 SV=2"	At3g02090	1	0.000487521	130.71	NAGGGK(1)HMGSELAQR	2	-0.89725	3
Cellular Component	GO:0031968	3	organelle outer membrane	4.91869e-06	TRINITY_DN34744_c0_g1_m.26713	122	K	"Probable mitochondrial-processing peptidase subunit beta, mitochondrial OS=Arabidopsis thaliana OX=3702 GN=At3g02090 PE=1 SV=2"	At3g02090	1	0.000180499	153.33	SK(1)LQQLENPDPR	2	-3.3534	1
Cellular Component	GO:0031968	3	organelle outer membrane	4.91869e-06	TRINITY_DN34744_c0_g1_m.26713	242	K	"Probable mitochondrial-processing peptidase subunit beta, mitochondrial OS=Arabidopsis thaliana OX=3702 GN=At3g02090 PE=1 SV=2"	At3g02090	0.998562	0.011227	86.729	EQTTYYAK(0.999)VLDK(0.001)DVPK	2	-0.52916	1
Cellular Component	GO:0031968	3	organelle outer membrane	4.91869e-06	TRINITY_DN34744_c0_g1_m.26713	135	K	"Probable mitochondrial-processing peptidase subunit beta, mitochondrial OS=Arabidopsis thaliana OX=3702 GN=At3g02090 PE=1 SV=2"	At3g02090	1	3.69723e-08	159.44	FLK(1)YGSPHPTVTDHTR	2	-0.30174	3
Cellular Component	GO:0031968	3	organelle outer membrane	4.91869e-06	TRINITY_DN34625_c1_g1_m.26381	249	K	Mitochondrial Rho GTPase 1 OS=Arabidopsis thaliana OX=3702 GN=MIRO1 PE=1 SV=1	MIRO1	1	0.0133899	58.476	VVQEK(1)LPEGVNER	2	-1.4487	1
Cellular Component	GO:0031968	3	organelle outer membrane	4.91869e-06	TRINITY_DN29951_c0_g1_m.15139	132	K	"Chromophore lyase CRL, chloroplastic OS=Arabidopsis thaliana OX=3702 GN=CRL PE=1 SV=1"	CRL	0.999998	0.00475105	111.61	FYMVKPCPK(1)ELK	2	2.8016	1
Cellular Component	GO:0031968	3	organelle outer membrane	4.91869e-06	TRINITY_DN35923_c0_g1_m.30334	344	K	"Probable transmembrane GTPase FZO-like, chloroplastic OS=Arabidopsis thaliana OX=3702 GN=FZL PE=1 SV=1"	FZL	1	2.70002e-06	106.97	NFSGPAASK(1)LFDQEVR	2	1.0371	1
Cellular Component	GO:0031968	3	organelle outer membrane	4.91869e-06	TRINITY_DN26101_c0_g1_m.8342	148	K	Mitochondrial import receptor subunit TOM40-1 OS=Arabidopsis thaliana OX=3702 GN=TOM40-1 PE=1 SV=3	TOM40-1	1	5.27396e-05	52.149	ANAQLTNEPHMSHGMVNFDYK(1)GR	3	-1.0338	2
Cellular Component	GO:0031968	3	organelle outer membrane	4.91869e-06	TRINITY_DN27399_c1_g1_m.10414	229	K	Peroxisomal and mitochondrial division factor 2 OS=Arabidopsis thaliana OX=3702 GN=PMD2 PE=1 SV=1	PMD2	1	0.00756911	61.48	AMEWK(1)VLQLQK	2	-3.1677	1
Cellular Component	GO:0031968	3	organelle outer membrane	4.91869e-06	TRINITY_DN27399_c1_g1_m.10414	20	K	Peroxisomal and mitochondrial division factor 2 OS=Arabidopsis thaliana OX=3702 GN=PMD2 PE=1 SV=1	PMD2	1	0.0378891	76.572	IETLEQEK(1)LK	2	-12.687	1
Cellular Component	GO:0031968	3	organelle outer membrane	4.91869e-06	TRINITY_DN30481_c0_g1_m.16205	59	K	Mitochondrial fission protein ELM1 OS=Arabidopsis thaliana OX=3702 GN=ELM1 PE=1 SV=1	ELM1	1	0.0392191	43.272	ALGLADK(1)HALYR	2	-2.8869	1
Cellular Component	GO:0031968	3	organelle outer membrane	4.91869e-06	TRINITY_DN27631_c0_g1_m.10806	254	K	Translocase of chloroplast 34 OS=Pisum sativum OX=3888 GN=TOC34 PE=1 SV=1	TOC34	1	0.0216701	40.83	SIFVDQK(1)LIEGPNPNER	2	-35.301	1
Cellular Component	GO:0031968	3	organelle outer membrane	4.91869e-06	TRINITY_DN25380_c0_g1_m.7310	153	K	"Outer envelope pore protein 16-3, chloroplastic/mitochondrial OS=Arabidopsis thaliana OX=3702 GN=OEP163 PE=1 SV=1"	OEP163	1	0.0201002	67.464	EYYPYTTK(1)K	2	-1.549	1
Cellular Component	GO:0031968	3	organelle outer membrane	4.91869e-06	TRINITY_DN32363_c0_g1_m.20385	68	K	"Outer envelope pore protein 16, chloroplastic OS=Pisum sativum OX=3888 GN=OEP16 PE=1 SV=1"	OEP16	1	0.00275139	83.438	AAAEDAYHMVK(1)K	2	-2.0394	1
Cellular Component	GO:0031968	3	organelle outer membrane	4.91869e-06	TRINITY_DN27249_c0_g2_m.10122	23	K	"Beta-glucosidase-like SFR2, chloroplastic OS=Oryza sativa subsp. japonica OX=39947 GN=SFR2 PE=2 SV=1"	SFR2	1	0.000295072	121.52	AHAWNK(1)LHR	2	-3.6379	1
Cellular Component	GO:0031968	3	organelle outer membrane	4.91869e-06	TRINITY_DN27747_c0_g2_m.11012	21	K	Mitochondrial outer membrane protein porin of 34 kDa OS=Solanum tuberosum OX=4113 PE=1 SV=2		1	8.70579e-06	129.69	DLLYK(1)DYQSDHK	2	1.0048	2
Cellular Component	GO:0031968	3	organelle outer membrane	4.91869e-06	TRINITY_DN27747_c0_g2_m.11012	13	K	Mitochondrial outer membrane protein porin of 34 kDa OS=Solanum tuberosum OX=4113 PE=1 SV=2		1	0.000108178	124.46	GPGLYTDIGK(1)K	2	-2.7479	3
Cellular Component	GO:0031968	3	organelle outer membrane	4.91869e-06	TRINITY_DN27747_c0_g2_m.11012	236	K	Mitochondrial outer membrane protein porin of 34 kDa OS=Solanum tuberosum OX=4113 PE=1 SV=2		1	0.000141799	118.26	VNNFGK(1)ANALIQHEWRPK	3	-3.0021	3
Cellular Component	GO:0031968	3	organelle outer membrane	4.91869e-06	TRINITY_DN25874_c0_g1_m.7994	70	K	"Outer envelope pore protein 37, chloroplastic OS=Pisum sativum OX=3888 GN=OEP37 PE=1 SV=1"	OEP37	1	0.000472504	115.86	LK(1)VSFQNDHR	2	-1.0391	1
Cellular Component	GO:0031968	3	organelle outer membrane	4.91869e-06	TRINITY_DN26199_c0_g1_m.8488	32	K	Cytochrome b5 isoform E OS=Arabidopsis thaliana OX=3702 GN=CYTB5-E PE=1 SV=2	CYTB5-E	1	0.000171222	167.76	VHK(1)FEEVATHNK	2	-2.1695	2
Cellular Component	GO:0031968	3	organelle outer membrane	4.91869e-06	TRINITY_DN26199_c0_g1_m.8488	41	K	Cytochrome b5 isoform E OS=Arabidopsis thaliana OX=3702 GN=CYTB5-E PE=1 SV=2	CYTB5-E	1	4.90623e-06	159.11	FEEVATHNK(1)TK	2	-1.5262	1
Cellular Component	GO:0031968	3	organelle outer membrane	4.91869e-06	TRINITY_DN27747_c0_g3_m.11014	21	K	Mitochondrial outer membrane protein porin of 36 kDa OS=Solanum tuberosum OX=4113 PE=1 SV=2		1	2.70954e-05	115.41	DLLYK(1)DYQADHK	2	3.3194	3
Cellular Component	GO:0031968	3	organelle outer membrane	4.91869e-06	TRINITY_DN27747_c0_g3_m.11014	13	K	Mitochondrial outer membrane protein porin of 36 kDa OS=Solanum tuberosum OX=4113 PE=1 SV=2		1	0.0107253	61.48	GPGLYSDIGK(1)K	2	-3.9939	1
Cellular Component	GO:0031968	3	organelle outer membrane	4.91869e-06	TRINITY_DN27747_c0_g3_m.11014	236	K	Mitochondrial outer membrane protein porin of 36 kDa OS=Solanum tuberosum OX=4113 PE=1 SV=2		1	7.46525e-06	111.38	VNNYGK(1)ANALIQHEWRPK	3	-2.2588	1
Cellular Component	GO:0031968	3	organelle outer membrane	4.91869e-06	TRINITY_DN35844_c0_g2_m.30085	206	K	"Translocase of chloroplast 159, chloroplastic OS=Arabidopsis thaliana OX=3702 GN=TOC159 PE=1 SV=1"	TOC159	1	3.14771e-12	197.17	ENGVSDGK(1)EGGSEGFGAK	2	-0.78812	2
Cellular Component	GO:0031968	3	organelle outer membrane	4.91869e-06	TRINITY_DN35844_c0_g2_m.30085	198	K	"Translocase of chloroplast 159, chloroplastic OS=Arabidopsis thaliana OX=3702 GN=TOC159 PE=1 SV=1"	TOC159	1	2.02146e-08	227.95	NENFGELAK(1)ENGVSDGK	2	20.572	2
Cellular Component	GO:0031968	3	organelle outer membrane	4.91869e-06	TRINITY_DN35844_c0_g2_m.30085	220	K	"Translocase of chloroplast 159, chloroplastic OS=Arabidopsis thaliana OX=3702 GN=TOC159 PE=1 SV=1"	TOC159	1	0.0362912	73.891	VEEK(1)VVVEQESEDFGGR	2	11.704	1
Cellular Component	GO:0031968	3	organelle outer membrane	4.91869e-06	TRINITY_DN27607_c0_g1_m.10759	289	K	Mitochondrial-processing peptidase subunit alpha OS=Solanum tuberosum OX=4113 GN=MPP PE=1 SV=1	MPP	1	0.0201165	63.908	YAEEPK(1)SMYVGGDYR	2	3.2984	1
Cellular Component	GO:0031968	3	organelle outer membrane	4.91869e-06	TRINITY_DN27215_c0_g5_m.10064	211	K	"Outer envelope pore protein 24A, chloroplastic OS=Arabidopsis thaliana OX=3702 GN=OEP24A PE=1 SV=1"	OEP24A	1	0.0200846	46.358	ISATCNLAEEVK(1)RPK	2	1.4933	1
Cellular Component	GO:0031968	3	organelle outer membrane	4.91869e-06	TRINITY_DN27215_c0_g5_m.10064	135	K	"Outer envelope pore protein 24A, chloroplastic OS=Arabidopsis thaliana OX=3702 GN=OEP24A PE=1 SV=1"	OEP24A	1	0.000559362	89.382	VSANYMLGTENWK(1)LK	2	-0.3611	1
Cellular Component	GO:0031968	3	organelle outer membrane	4.91869e-06	TRINITY_DN24767_c0_g1_m.6519	12	K	"Outer envelope pore protein 21B, chloroplastic OS=Arabidopsis thaliana OX=3702 GN=OEP21B PE=2 SV=1"	OEP21B	1	0.000178955	142.36	YGGDSK(1)SLR	2	-4.74	1
Cellular Component	GO:1990753	6	equatorial cell cortex	0.204693	TRINITY_DN35494_c0_g1_m.28950	191	K	"Phosphatidylinositol 3,4,5-trisphosphate 3-phosphatase and protein-tyrosine-phosphatase PTEN2A OS=Arabidopsis thaliana OX=3702 GN=PTEN2A PE=1 SV=1"	PTEN2A	1	0.0285389	42.075	FFETHHK(1)DK	2	-0.35246	1
Cellular Component	GO:1990753	6	equatorial cell cortex	0.204693	TRINITY_DN35494_c0_g1_m.28950	184	K	"Phosphatidylinositol 3,4,5-trisphosphate 3-phosphatase and protein-tyrosine-phosphatase PTEN2A OS=Arabidopsis thaliana OX=3702 GN=PTEN2A PE=1 SV=1"	PTEN2A	1	0.0233057	52.837	NHMEEVIK(1)FFETHHK	3	-2.463	1
Cellular Component	GO:1990753	6	equatorial cell cortex	0.204693	TRINITY_DN34137_c1_g1_m.24971	727	K	Myosin-1 OS=Arabidopsis thaliana OX=3702 GN=VIII-1 PE=1 SV=1	VIII-1	1	0.000987006	137.88	FK(1)GQLFQLMHR	3	-5.3802	1
Cellular Component	GO:1990753	6	equatorial cell cortex	0.204693	TRINITY_DN34137_c1_g1_m.24971	1150	K	Myosin-1 OS=Arabidopsis thaliana OX=3702 GN=VIII-1 PE=1 SV=1	VIII-1	1	3.19968e-05	110.91	VILHK(1)LGSDEGNIDR	2	2.0804	1
Cellular Component	GO:1990351	2	transporter complex	0.260929	TRINITY_DN31134_c0_g1_m.17618	239	K	High affinity nitrate transporter 2.5 OS=Arabidopsis thaliana OX=3702 GN=NRT2.5 PE=1 SV=1	NRT2.5	1	0.0215325	61.494	LEK(1)SGEK	2	-6.4361	1
Cellular Component	GO:1990351	2	transporter complex	0.260929	TRINITY_DN30911_c0_g1_m.17097	232	K	Peroxisomal membrane protein PEX14 OS=Arabidopsis thaliana OX=3702 GN=PEX14 PE=1 SV=2	PEX14	1	0.000409481	124.06	ASQEMLNSK(1)NEER	2	-1.7542	2
Cellular Component	GO:0098588	3	bounding membrane of organelle	2.25657e-09	TRINITY_DN29330_c0_g1_m.13925	215	K	"Monodehydroascorbate reductase 4, peroxisomal OS=Arabidopsis thaliana OX=3702 GN=MDAR4 PE=1 SV=1"	MDAR4	1	0.00826252	85.821	IASYYEDYYK(1)SK	2	2.4945	1
Cellular Component	GO:0098588	3	bounding membrane of organelle	2.25657e-09	TRINITY_DN28592_c1_g1_m.12559	161	K	Luminal-binding protein 5 OS=Nicotiana tabacum OX=4097 GN=BIP5 PE=2 SV=1	BIP5	1	0.0299336	57.888	MK(1)ETAEAFLGK	2	-3.0644	1
Cellular Component	GO:0098588	3	bounding membrane of organelle	2.25657e-09	TRINITY_DN28592_c1_g1_m.12559	594	K	Luminal-binding protein 5 OS=Nicotiana tabacum OX=4097 GN=BIP5 PE=2 SV=1	BIP5	1	0.000863563	141.44	LADK(1)LESDEKEK	2	-0.11506	1
Cellular Component	GO:0098588	3	bounding membrane of organelle	2.25657e-09	TRINITY_DN28592_c1_g1_m.12559	129	K	Luminal-binding protein 5 OS=Nicotiana tabacum OX=4097 GN=BIP5 PE=2 SV=1	BIP5	0.999831	0.0144955	75.474	IVNK(1)DGKPYIQVK	2	1.8428	1
Cellular Component	GO:0098588	3	bounding membrane of organelle	2.25657e-09	TRINITY_DN28592_c1_g1_m.12559	600	K	Luminal-binding protein 5 OS=Nicotiana tabacum OX=4097 GN=BIP5 PE=2 SV=1	BIP5	1	0.00492656	208.63	LESDEK(1)EK	2	-3.6815	2
Cellular Component	GO:0098588	3	bounding membrane of organelle	2.25657e-09	TRINITY_DN28592_c1_g1_m.12559	377	K	Luminal-binding protein 5 OS=Nicotiana tabacum OX=4097 GN=BIP5 PE=2 SV=1	BIP5	1	0.00064853	133.9	IPK(1)VQQLLK	2	-5.756	1
Cellular Component	GO:0098588	3	bounding membrane of organelle	2.25657e-09	TRINITY_DN28592_c1_g1_m.12559	602	K	Luminal-binding protein 5 OS=Nicotiana tabacum OX=4097 GN=BIP5 PE=2 SV=1	BIP5	0.999355	6.05725e-08	113.48	LADKLESDEK(0.001)EK(0.999)IETAVK	3	-1.7706	1
Cellular Component	GO:0098588	3	bounding membrane of organelle	2.25657e-09	TRINITY_DN28592_c1_g1_m.12559	88	K	Luminal-binding protein 5 OS=Nicotiana tabacum OX=4097 GN=BIP5 PE=2 SV=1	BIP5	1	5.40766e-08	206.7	LIGEAAK(1)NQAAVNPER	2	0.12347	1
Cellular Component	GO:0098588	3	bounding membrane of organelle	2.25657e-09	TRINITY_DN28592_c1_g1_m.12559	532	K	Luminal-binding protein 5 OS=Nicotiana tabacum OX=4097 GN=BIP5 PE=2 SV=1	BIP5	1	0.000183611	131.22	SEK(1)ITITNEK	2	-1.7455	1
Cellular Component	GO:0098588	3	bounding membrane of organelle	2.25657e-09	TRINITY_DN28592_c1_g1_m.12559	117	K	Luminal-binding protein 5 OS=Nicotiana tabacum OX=4097 GN=BIP5 PE=2 SV=1	BIP5	1	0.00107204	124.46	YDDKEVQK(1)DIK	2	-1.0145	2
Cellular Component	GO:0098588	3	bounding membrane of organelle	2.25657e-09	TRINITY_DN28592_c1_g1_m.12559	539	K	Luminal-binding protein 5 OS=Nicotiana tabacum OX=4097 GN=BIP5 PE=2 SV=1	BIP5	1	0.000877	94.806	ITITNEK(1)GR	2	-5.5724	1
Cellular Component	GO:0098588	3	bounding membrane of organelle	2.25657e-09	TRINITY_DN28592_c1_g1_m.12559	113	K	Luminal-binding protein 5 OS=Nicotiana tabacum OX=4097 GN=BIP5 PE=2 SV=1	BIP5	0.999915	0.00084386	127.94	KYDDK(1)EVQK	2	-1.6047	1
Cellular Component	GO:0098588	3	bounding membrane of organelle	2.25657e-09	TRINITY_DN36076_c3_g1_m.30855	26	K	"Calcium-transporting ATPase, endoplasmic reticulum-type OS=Solanum lycopersicum OX=4081 GN=LCA1 PE=2 SV=1"	LCA1	1	0.016073	50.314	LDK(1)GLSTYEVEK	2	-5.179	1
Cellular Component	GO:0098588	3	bounding membrane of organelle	2.25657e-09	TRINITY_DN34561_c0_g1_m.26163	347	K	PX domain-containing protein EREL1 OS=Arabidopsis thaliana OX=3702 GN=EREL1 PE=2 SV=1	EREL1	1	0.000811496	72.846	LVTAK(1)TDMEDLIAR	2	0.59616	1
Cellular Component	GO:0098588	3	bounding membrane of organelle	2.25657e-09	TRINITY_DN32980_c0_g1_m.21877	514	K	"Aconitate hydratase, cytoplasmic OS=Cucurbita maxima OX=3661 PE=2 SV=1"		1	0.0235825	75.006	YK(1)SAGHDTIVLAGAEYGSGSSR	3	0.071883	1
Cellular Component	GO:0098588	3	bounding membrane of organelle	2.25657e-09	TRINITY_DN32980_c0_g1_m.21877	547	K	"Aconitate hydratase, cytoplasmic OS=Cucurbita maxima OX=3661 PE=2 SV=1"		1	0.019753	63.397	GPMLLGVK(1)AVIAK	2	-3.5184	1
Cellular Component	GO:0098588	3	bounding membrane of organelle	2.25657e-09	TRINITY_DN32980_c0_g1_m.21877	139	K	"Aconitate hydratase, cytoplasmic OS=Cucurbita maxima OX=3661 PE=2 SV=1"		1	0.000241038	132.44	EMK(1)ADWHACLDNK	2	1.0087	1
Cellular Component	GO:0098588	3	bounding membrane of organelle	2.25657e-09	TRINITY_DN32980_c0_g1_m.21877	167	K	"Aconitate hydratase, cytoplasmic OS=Cucurbita maxima OX=3661 PE=2 SV=1"		1	5.06559e-06	158.02	VAK(1)FSFHGQPAELK	2	2.7407	1
Cellular Component	GO:0098588	3	bounding membrane of organelle	2.25657e-09	TRINITY_DN35789_c1_g1_m.29894	21	K	Subtilisin-like protease SBT1.4 OS=Arabidopsis thaliana OX=3702 GN=SBT1.4 PE=2 SV=1	SBT1.4	1	0.00165856	49.872	DLSTGK(1)ESTPFVHGAGHVDPSK	3	-1.9349	1
Cellular Component	GO:0098588	3	bounding membrane of organelle	2.25657e-09	TRINITY_DN25992_c0_g1_m.8171	68	K	Transmembrane emp24 domain-containing protein p24delta9 OS=Arabidopsis thaliana OX=3702 GN=At1g26690 PE=2 SV=1	At1g26690	1	0.000333774	47.844	YNVVNPNEGHPLPDTHK(1)ITVR	3	-2.6834	1
Cellular Component	GO:0098588	3	bounding membrane of organelle	2.25657e-09	TRINITY_DN23518_c0_g1_m.5186	22	K	Cytochrome b-c1 complex subunit 7 OS=Solanum tuberosum OX=4113 PE=1 SV=1		1	0.000227617	97.594	NFLAAQHMK(1)TVSR	2	-0.48749	2
Cellular Component	GO:0098588	3	bounding membrane of organelle	2.25657e-09	TRINITY_DN34741_c2_g4_m.26704	31	K	Ras-related protein Rab7 OS=Gossypium hirsutum OX=3635 GN=RAB7 PE=2 SV=1	RAB7	1	0.000234919	130.31	TSLMNQYVHK(1)R	2	-3.1417	1
Cellular Component	GO:0098588	3	bounding membrane of organelle	2.25657e-09	TRINITY_DN34102_c0_g1_m.24888	746	K	Coatomer subunit beta'-1 OS=Arabidopsis thaliana OX=3702 GN=At1g79990 PE=2 SV=2	At1g79990	1	0.00435575	57.003	EIATHAQSESK(1)WK	2	-2.6731	1
Cellular Component	GO:0098588	3	bounding membrane of organelle	2.25657e-09	TRINITY_DN28088_c0_g1_m.11635	68	K	"ADP,ATP carrier protein 1, mitochondrial OS=Gossypium hirsutum OX=3635 GN=ANT1 PE=2 SV=1"	ANT1	1	0.0163402	50.09	TIK(1)DEGFGSLWR	2	-1.3047	1
Cellular Component	GO:0098588	3	bounding membrane of organelle	2.25657e-09	TRINITY_DN29003_c0_g1_m.13324	190	K	"Prohibitin-3, mitochondrial OS=Arabidopsis thaliana OX=3702 GN=PHB3 PE=1 SV=1"	PHB3	1	8.20102e-05	117.21	AVEQK(1)QVAQQEAER	2	-0.017805	1
Cellular Component	GO:0098588	3	bounding membrane of organelle	2.25657e-09	TRINITY_DN29003_c0_g1_m.13324	257	K	"Prohibitin-3, mitochondrial OS=Arabidopsis thaliana OX=3702 GN=PHB3 PE=1 SV=1"	PHB3	1	0.000801838	97.084	EVAATLAK(1)SPNVAYLPGGK	2	3.1271	1
Cellular Component	GO:0098588	3	bounding membrane of organelle	2.25657e-09	TRINITY_DN33201_c0_g1_m.22436	231	K	V-type proton ATPase subunit a3 OS=Arabidopsis thaliana OX=3702 GN=VHA-a3 PE=1 SV=1	VHA-a3	1	0.000605769	59.997	QAVVENPVTDPVSGEK(1)ADK	2	-1.1484	1
Cellular Component	GO:0098588	3	bounding membrane of organelle	2.25657e-09	TRINITY_DN33201_c0_g1_m.22436	75	K	V-type proton ATPase subunit a3 OS=Arabidopsis thaliana OX=3702 GN=VHA-a3 PE=1 SV=1	VHA-a3	1	0.00956855	74.486	FFK(1)DQMLK	2	-4.2422	1
Cellular Component	GO:0098588	3	bounding membrane of organelle	2.25657e-09	TRINITY_DN27399_c1_g1_m.10414	229	K	Peroxisomal and mitochondrial division factor 2 OS=Arabidopsis thaliana OX=3702 GN=PMD2 PE=1 SV=1	PMD2	1	0.00756911	61.48	AMEWK(1)VLQLQK	2	-3.1677	1
Cellular Component	GO:0098588	3	bounding membrane of organelle	2.25657e-09	TRINITY_DN27399_c1_g1_m.10414	20	K	Peroxisomal and mitochondrial division factor 2 OS=Arabidopsis thaliana OX=3702 GN=PMD2 PE=1 SV=1	PMD2	1	0.0378891	76.572	IETLEQEK(1)LK	2	-12.687	1
Cellular Component	GO:0098588	3	bounding membrane of organelle	2.25657e-09	TRINITY_DN22914_c0_g1_m.4616	123	K	40S ribosomal protein S18 OS=Arabidopsis thaliana OX=3702 GN=RPS18A PE=1 SV=1	RPS18A	0.999999	0.00180257	98.009	KKDYK(1)DGK	2	-3.145	2
Cellular Component	GO:0098588	3	bounding membrane of organelle	2.25657e-09	TRINITY_DN22914_c0_g1_m.4616	86	K	40S ribosomal protein S18 OS=Arabidopsis thaliana OX=3702 GN=RPS18A PE=1 SV=1	RPS18A	1	0.00461948	76.605	KADVDMNK(1)R	2	-0.15708	1
Cellular Component	GO:0098588	3	bounding membrane of organelle	2.25657e-09	TRINITY_DN28808_c2_g1_m.12968	35	K	60S ribosomal protein L7-4 OS=Arabidopsis thaliana OX=3702 GN=RPL7D PE=2 SV=1	RPL7D	1	0.00255437	93.467	KQEALALK(1)K	2	-3.4976	1
Cellular Component	GO:0098588	3	bounding membrane of organelle	2.25657e-09	TRINITY_DN28808_c2_g1_m.12968	99	K	60S ribosomal protein L7-4 OS=Arabidopsis thaliana OX=3702 GN=RPL7D PE=2 SV=1	RPL7D	1	0.00101392	98.009	GINAMHPK(1)TR	2	-3.2011	2
Cellular Component	GO:0098588	3	bounding membrane of organelle	2.25657e-09	TRINITY_DN28808_c2_g1_m.12968	73	K	60S ribosomal protein L7-4 OS=Arabidopsis thaliana OX=3702 GN=RPL7D PE=2 SV=1	RPL7D	1	0.00110059	101.48	LK(1)GGFYVEPEAK	2	-2.5581	1
Cellular Component	GO:0098588	3	bounding membrane of organelle	2.25657e-09	TRINITY_DN28808_c2_g1_m.12968	122	K	60S ribosomal protein L7-4 OS=Arabidopsis thaliana OX=3702 GN=RPL7D PE=2 SV=1	RPL7D	1	0.0304477	43.272	VNK(1)ATVNMLHR	2	0.10432	1
Cellular Component	GO:0098588	3	bounding membrane of organelle	2.25657e-09	TRINITY_DN28808_c2_g1_m.12968	54	K	60S ribosomal protein L7-4 OS=Arabidopsis thaliana OX=3702 GN=RPL7D PE=2 SV=1	RPL7D	1	0.0057127	93.467	QYSK(1)EYAEK	2	-2.0852	1
Cellular Component	GO:0098588	3	bounding membrane of organelle	2.25657e-09	TRINITY_DN24845_c0_g1_m.6610	60	K	V-type proton ATPase subunit E OS=Citrus limon OX=2708 GN=VATE PE=2 SV=1	VATE	0.937116	0.0259096	142.04	K(0.063)EK(0.937)QVEVR	2	-2.4577	1
Cellular Component	GO:0098588	3	bounding membrane of organelle	2.25657e-09	TRINITY_DN24845_c0_g1_m.6610	93	K	V-type proton ATPase subunit E OS=Citrus limon OX=2708 GN=VATE PE=2 SV=1	VATE	1	2.51961e-11	270.91	VLQAQDDVVNSMK(1)DVAAK	2	1.008	2
Cellular Component	GO:0098588	3	bounding membrane of organelle	2.25657e-09	TRINITY_DN24845_c0_g1_m.6610	80	K	V-type proton ATPase subunit E OS=Citrus limon OX=2708 GN=VATE PE=2 SV=1	VATE	1	3.14951e-06	162.23	IK(1)VLQAQDDVVNSMK	2	0.48601	2
Cellular Component	GO:0098588	3	bounding membrane of organelle	2.25657e-09	TRINITY_DN24845_c0_g1_m.6610	111	K	V-type proton ATPase subunit E OS=Citrus limon OX=2708 GN=VATE PE=2 SV=1	VATE	1	0.000178775	119.07	SHHVYK(1)QLLK	2	-1.1706	2
Cellular Component	GO:0098588	3	bounding membrane of organelle	2.25657e-09	TRINITY_DN35676_c0_g1_m.29550	709	K	Coatomer subunit beta-1 OS=Arabidopsis thaliana OX=3702 GN=At4g31480 PE=3 SV=2	At4g31480	1	1.80608e-05	141.44	ATGEFTK(1)DGDDANK	2	-1.576	1
Cellular Component	GO:0098588	3	bounding membrane of organelle	2.25657e-09	TRINITY_DN36139_c0_g1_m.31086	436	K	Alpha-mannosidase At3g26720 OS=Arabidopsis thaliana OX=3702 GN=At3g26720 PE=1 SV=1	At3g26720	1	0.0142143	55.235	VSIGYK(1)EAEK	2	-2.8795	1
Cellular Component	GO:0098588	3	bounding membrane of organelle	2.25657e-09	TRINITY_DN36139_c0_g1_m.31086	947	K	Alpha-mannosidase At3g26720 OS=Arabidopsis thaliana OX=3702 GN=At3g26720 PE=1 SV=1	At3g26720	1	5.21534e-05	237.27	INK(1)VTEMSLSANQER	2	0.18045	2
Cellular Component	GO:0098588	3	bounding membrane of organelle	2.25657e-09	TRINITY_DN36139_c0_g1_m.31086	853	K	Alpha-mannosidase At3g26720 OS=Arabidopsis thaliana OX=3702 GN=At3g26720 PE=1 SV=1	At3g26720	1	0.0043985	49.16	IDPLGEGAK(1)WR	2	-5.7614	1
Cellular Component	GO:0098588	3	bounding membrane of organelle	2.25657e-09	TRINITY_DN29989_c2_g3_m.15213	315	K	Monocopper oxidase-like protein SKU5 OS=Arabidopsis thaliana OX=3702 GN=SKU5 PE=1 SV=1	SKU5	1	0.00395435	43.613	VTGVAILHYSNSK(1)GK	2	2.1388	1
Cellular Component	GO:0098588	3	bounding membrane of organelle	2.25657e-09	TRINITY_DN29989_c2_g3_m.15213	184	K	Monocopper oxidase-like protein SKU5 OS=Arabidopsis thaliana OX=3702 GN=SKU5 PE=1 SV=1	SKU5	1	0.00110362	101.43	TLDAGK(1)ELGMPDGVLINGK	2	2.3266	1
Cellular Component	GO:0098588	3	bounding membrane of organelle	2.25657e-09	TRINITY_DN24767_c0_g1_m.6519	12	K	"Outer envelope pore protein 21B, chloroplastic OS=Arabidopsis thaliana OX=3702 GN=OEP21B PE=2 SV=1"	OEP21B	1	0.000178955	142.36	YGGDSK(1)SLR	2	-4.74	1
Cellular Component	GO:0098588	3	bounding membrane of organelle	2.25657e-09	TRINITY_DN22743_c0_g1_m.4448	231	K	L-ascorbate peroxidase 3 OS=Arabidopsis thaliana OX=3702 GN=APX3 PE=1 SV=1	APX3	1	5.36649e-07	209.43	DEDAFFK(1)DYAESHK	2	0.66078	3
Cellular Component	GO:0098588	3	bounding membrane of organelle	2.25657e-09	TRINITY_DN22743_c0_g1_m.4448	238	K	L-ascorbate peroxidase 3 OS=Arabidopsis thaliana OX=3702 GN=APX3 PE=1 SV=1	APX3	1	0.00155421	86.838	DYAESHK(1)K	2	-3.0716	2
Cellular Component	GO:0098588	3	bounding membrane of organelle	2.25657e-09	TRINITY_DN22743_c0_g1_m.4448	165	K	L-ascorbate peroxidase 3 OS=Arabidopsis thaliana OX=3702 GN=APX3 PE=1 SV=1	APX3	1	1.82521e-05	58.061	DIVALSGGHTLGK(1)AHPER	3	2.3173	2
Cellular Component	GO:0098588	3	bounding membrane of organelle	2.25657e-09	TRINITY_DN22743_c0_g1_m.4448	134	K	L-ascorbate peroxidase 3 OS=Arabidopsis thaliana OX=3702 GN=APX3 PE=1 SV=1	APX3	1	1.46061e-05	103.69	LPDAK(1)QGVSHLK	2	-0.64683	3
Cellular Component	GO:0098588	3	bounding membrane of organelle	2.25657e-09	TRINITY_DN33011_c3_g1_m.21948	438	K	"Alanine--glyoxylate aminotransferase 2 homolog 1, mitochondrial OS=Arabidopsis thaliana OX=3702 GN=AGT2 PE=1 SV=1"	AGT2	1	0.00347387	92.732	EETGVLFEK(1)LR	2	-2.1925	1
Cellular Component	GO:0098588	3	bounding membrane of organelle	2.25657e-09	TRINITY_DN31189_c0_g1_m.17743	144	K	Coatomer subunit beta'-2 OS=Arabidopsis thaliana OX=3702 GN=At1g52360 PE=1 SV=1	At1g52360	1	0.000228457	108.4	IAEFEAHK(1)DYIR	2	1.6937	1
Cellular Component	GO:0098588	3	bounding membrane of organelle	2.25657e-09	TRINITY_DN31189_c0_g1_m.17743	9	K	Coatomer subunit beta'-2 OS=Arabidopsis thaliana OX=3702 GN=At1g52360 PE=1 SV=1	At1g52360	1	0.000206516	107.08	IEK(1)EFAQNSER	2	-1.8973	2
Cellular Component	GO:0098588	3	bounding membrane of organelle	2.25657e-09	TRINITY_DN22616_c0_g1_m.4341	4	K	"Triosephosphate isomerase, cytosolic OS=Petunia hybrida OX=4102 GN=TPIP1 PE=2 SV=1"	TPIP1	1	0.000709313	134.85	K(1)FFVGGNWK	2	-4.7711	2
Cellular Component	GO:0098588	3	bounding membrane of organelle	2.25657e-09	TRINITY_DN22616_c0_g1_m.4341	191	K	"Triosephosphate isomerase, cytosolic OS=Petunia hybrida OX=4102 GN=TPIP1 PE=2 SV=1"	TPIP1	1	0.00448237	47.57	K(1)WLHENVSPEVAATTR	3	-3.5999	1
Cellular Component	GO:0098588	3	bounding membrane of organelle	2.25657e-09	TRINITY_DN22616_c0_g1_m.4341	70	K	"Triosephosphate isomerase, cytosolic OS=Petunia hybrida OX=4102 GN=TPIP1 PE=2 SV=1"	TPIP1	1	8.5856e-13	126.63	SILRPDFHVAAQNVWVK(1)K	3	-3.0842	1
Cellular Component	GO:0098588	3	bounding membrane of organelle	2.25657e-09	TRINITY_DN22616_c0_g1_m.4341	12	K	"Triosephosphate isomerase, cytosolic OS=Petunia hybrida OX=4102 GN=TPIP1 PE=2 SV=1"	TPIP1	1	1.07998e-12	215.93	FFVGGNWK(1)CNGTTEEVK	2	6.4481	7
Cellular Component	GO:0098588	3	bounding membrane of organelle	2.25657e-09	TRINITY_DN35789_c1_g5_m.29895	472	K	Subtilisin-like protease SBT1.4 OS=Arabidopsis thaliana OX=3702 GN=SBT1.4 PE=2 SV=1	SBT1.4	1	3.46518e-06	179.31	VSYSDGNQIK(1)QYIR	2	-0.31641	1
Cellular Component	GO:0098588	3	bounding membrane of organelle	2.25657e-09	TRINITY_DN35789_c1_g5_m.29895	183	K	Subtilisin-like protease SBT1.4 OS=Arabidopsis thaliana OX=3702 GN=SBT1.4 PE=2 SV=1	SBT1.4	0.971421	4.8178e-06	81.867	GLSPK(0.029)PPTWK(0.971)GYCENWPDFPASSCNQK	3	-0.76315	1
Cellular Component	GO:0098588	3	bounding membrane of organelle	2.25657e-09	TRINITY_DN35789_c1_g5_m.29895	260	K	Subtilisin-like protease SBT1.4 OS=Arabidopsis thaliana OX=3702 GN=SBT1.4 PE=2 SV=1	SBT1.4	1	0.015073	42.075	GTAVGIAPK(1)AR	2	-2.4184	1
Cellular Component	GO:0098588	3	bounding membrane of organelle	2.25657e-09	TRINITY_DN32498_c0_g1_m.20682	625	K	"Protein TOC75-3, chloroplastic OS=Arabidopsis thaliana OX=3702 GN=TOC75-3 PE=1 SV=1"	TOC75-3	1	0.0101169	108.4	DNTK(1)FVNGAIVGQR	2	-1.1629	1
Cellular Component	GO:0098588	3	bounding membrane of organelle	2.25657e-09	TRINITY_DN32498_c0_g1_m.20682	667	K	"Protein TOC75-3, chloroplastic OS=Arabidopsis thaliana OX=3702 GN=TOC75-3 PE=1 SV=1"	TOC75-3	1	0.00299785	72.922	FFQLK(1)QVEEGPGK	2	-4.8984	1
Cellular Component	GO:0098588	3	bounding membrane of organelle	2.25657e-09	TRINITY_DN32498_c0_g1_m.20682	269	K	"Protein TOC75-3, chloroplastic OS=Arabidopsis thaliana OX=3702 GN=TOC75-3 PE=1 SV=1"	TOC75-3	1	0.00159643	117.39	LEYFK(1)TQEK	2	-3.07	1
Cellular Component	GO:0098588	3	bounding membrane of organelle	2.25657e-09	TRINITY_DN32498_c0_g1_m.20682	276	K	"Protein TOC75-3, chloroplastic OS=Arabidopsis thaliana OX=3702 GN=TOC75-3 PE=1 SV=1"	TOC75-3	0.999998	0.00376884	99.305	TQEKDYK(1)R	2	-3.4991	1
Cellular Component	GO:0098588	3	bounding membrane of organelle	2.25657e-09	TRINITY_DN32498_c0_g1_m.20682	755	K	"Protein TOC75-3, chloroplastic OS=Arabidopsis thaliana OX=3702 GN=TOC75-3 PE=1 SV=1"	TOC75-3	1	0.00595938	74.424	DVK(1)GNPTEVYR	2	3.2728	3
Cellular Component	GO:0098588	3	bounding membrane of organelle	2.25657e-09	TRINITY_DN33812_c0_g1_m.24083	28	K	5-methyltetrahydropteroyltriglutamate--homocysteine methyltransferase OS=Catharanthus roseus OX=4058 GN=METE PE=2 SV=1	METE	0.998662	0.00151573	70.598	FALESFWDGK(0.999)SSAEDLK(0.001)K	3	-3.8366	1
Cellular Component	GO:0098588	3	bounding membrane of organelle	2.25657e-09	TRINITY_DN33812_c0_g1_m.24083	136	K	5-methyltetrahydropteroyltriglutamate--homocysteine methyltransferase OS=Catharanthus roseus OX=4058 GN=METE PE=2 SV=1	METE	1	0.000778516	100.07	FSYASHK(1)AVEEYK	2	-0.152	1
Cellular Component	GO:0098588	3	bounding membrane of organelle	2.25657e-09	TRINITY_DN33812_c0_g1_m.24083	142	K	5-methyltetrahydropteroyltriglutamate--homocysteine methyltransferase OS=Catharanthus roseus OX=4058 GN=METE PE=2 SV=1	METE	1	0.0305862	49.96	AVEEYK(1)EAK	2	-3.8822	1
Cellular Component	GO:0098588	3	bounding membrane of organelle	2.25657e-09	TRINITY_DN32287_c0_g1_m.20210	315	K	Dolichyl-diphosphooligosaccharide--protein glycosyltransferase subunit 2 OS=Arabidopsis thaliana OX=3702 GN=RPN2 PE=1 SV=1	RPN2	1	0.00417655	87.942	LPGDK(1)ILGLAK	2	-4.6464	1
Cellular Component	GO:0098588	3	bounding membrane of organelle	2.25657e-09	TRINITY_DN32596_c0_g1_m.20908	756	K	Pyrophosphate-energized membrane proton pump 3 OS=Arabidopsis thaliana OX=3702 GN=AVPL2 PE=3 SV=1	AVPL2	1	0.00907326	63.908	YIETGALGGK(1)GSDAHK	2	0.11474	1
Cellular Component	GO:0098588	3	bounding membrane of organelle	2.25657e-09	TRINITY_DN36201_c1_g1_m.31333	758	K	Neutral ceramidase 1 OS=Arabidopsis thaliana OX=3702 GN=NCER1 PE=2 SV=1	NCER1	1	0.00279659	70.195	HFGASK(1)SLFGSIR	2	-3.9227	1
Cellular Component	GO:0098588	3	bounding membrane of organelle	2.25657e-09	TRINITY_DN35535_c0_g1_m.29056	333	K	"D-xylose-proton symporter-like 3, chloroplastic OS=Arabidopsis thaliana OX=3702 GN=At5g59250 PE=1 SV=2"	At5g59250	1	3.46756e-05	135.28	AVQGK(1)GSIQEYK	2	2.1847	1
Cellular Component	GO:0098588	3	bounding membrane of organelle	2.25657e-09	TRINITY_DN35535_c0_g1_m.29056	340	K	"D-xylose-proton symporter-like 3, chloroplastic OS=Arabidopsis thaliana OX=3702 GN=At5g59250 PE=1 SV=2"	At5g59250	1	0.000126798	146.03	GSIQEYK(1)ER	2	-1.4969	1
Cellular Component	GO:0098588	3	bounding membrane of organelle	2.25657e-09	TRINITY_DN35535_c0_g1_m.29056	358	K	"D-xylose-proton symporter-like 3, chloroplastic OS=Arabidopsis thaliana OX=3702 GN=At5g59250 PE=1 SV=2"	At5g59250	1	0.00273393	81.335	PAGDK(1)ESER	2	-2.2934	2
Cellular Component	GO:0098588	3	bounding membrane of organelle	2.25657e-09	TRINITY_DN32777_c0_g1_m.21346	312	K	Translocon at the outer membrane of chloroplasts 64 OS=Pisum sativum OX=3888 GN=TOC64 PE=1 SV=1	TOC64	1	4.66574e-06	121.8	VMQFLQK(1)HEFR	2	-3.2751	1
Cellular Component	GO:0098588	3	bounding membrane of organelle	2.25657e-09	TRINITY_DN32777_c0_g1_m.21346	480	K	Translocon at the outer membrane of chloroplasts 64 OS=Pisum sativum OX=3888 GN=TOC64 PE=1 SV=1	TOC64	1	0.0163676	66.087	EK(1)GNQAYK	2	-3.1823	1
Cellular Component	GO:0098588	3	bounding membrane of organelle	2.25657e-09	TRINITY_DN32777_c0_g1_m.21346	388	K	Translocon at the outer membrane of chloroplasts 64 OS=Pisum sativum OX=3888 GN=TOC64 PE=1 SV=1	TOC64	1	0.00031403	110.58	VGGK(1)EIQSEEFQNR	2	3.9269	1
Cellular Component	GO:0098588	3	bounding membrane of organelle	2.25657e-09	TRINITY_DN28368_c1_g1_m.12147	89	K	Hypersensitive-induced response protein 1 OS=Oryza sativa subsp. japonica OX=39947 GN=HIR1 PE=1 SV=1	HIR1	1	0.0143842	76.85	ASDAFYK(1)LSNTR	2	-1.0422	1
Cellular Component	GO:0098588	3	bounding membrane of organelle	2.25657e-09	TRINITY_DN28368_c1_g1_m.12147	177	K	Hypersensitive-induced response protein 1 OS=Oryza sativa subsp. japonica OX=39947 GN=HIR1 PE=1 SV=1	HIR1	1	0.00177885	118.91	VAANEK(1)AEAEK	2	-1.3702	1
Cellular Component	GO:0098588	3	bounding membrane of organelle	2.25657e-09	TRINITY_DN28368_c1_g1_m.12147	196	K	Hypersensitive-induced response protein 1 OS=Oryza sativa subsp. japonica OX=39947 GN=HIR1 PE=1 SV=1	HIR1	1	2.39631e-08	149.58	AEGDAESK(1)YLAGLGIAR	2	1.1932	1
Cellular Component	GO:0098588	3	bounding membrane of organelle	2.25657e-09	TRINITY_DN28368_c1_g1_m.12147	111	K	Hypersensitive-induced response protein 1 OS=Oryza sativa subsp. japonica OX=39947 GN=HIR1 PE=1 SV=1	HIR1	1	7.62754e-07	135.21	ASVPK(1)LDLDSTFEQK	2	0.65973	1
Cellular Component	GO:0098588	3	bounding membrane of organelle	2.25657e-09	TRINITY_DN28368_c1_g1_m.12147	82	K	Hypersensitive-induced response protein 1 OS=Oryza sativa subsp. japonica OX=39947 GN=HIR1 PE=1 SV=1	HIR1	1	0.00128378	110.88	ALADK(1)ASDAFYK	2	-2.6388	1
Cellular Component	GO:0098588	3	bounding membrane of organelle	2.25657e-09	TRINITY_DN28368_c1_g1_m.12147	121	K	Hypersensitive-induced response protein 1 OS=Oryza sativa subsp. japonica OX=39947 GN=HIR1 PE=1 SV=1	HIR1	1	0.00321512	77.157	LDLDSTFEQK(1)NEIAK	2	2.5785	1
Cellular Component	GO:0098588	3	bounding membrane of organelle	2.25657e-09	TRINITY_DN32264_c0_g2_m.20156	47	K	"Chaperonin CPN60-2, mitochondrial OS=Cucurbita maxima OX=3661 GN=CPN60-2 PE=1 SV=1"	CPN60-2	1	8.40223e-05	154.66	SAIENTTADYDK(1)EK	2	0.65475	1
Cellular Component	GO:0098588	3	bounding membrane of organelle	2.25657e-09	TRINITY_DN31703_c0_g1_m.18880	74	K	"Phosphoglycerate kinase 3, cytosolic OS=Arabidopsis thaliana OX=3702 GN=PGK3 PE=1 SV=1"	PGK3	1	0.000558149	133.49	GVTPK(1)YSLKPLVPR	2	0.84053	1
Cellular Component	GO:0098588	3	bounding membrane of organelle	2.25657e-09	TRINITY_DN31703_c0_g1_m.18880	11	K	"Phosphoglycerate kinase 3, cytosolic OS=Arabidopsis thaliana OX=3702 GN=PGK3 PE=1 SV=1"	PGK3	1	0.0147065	61.48	SVGTLK(1)EAELK	2	-3.3575	1
Cellular Component	GO:0098588	3	bounding membrane of organelle	2.25657e-09	TRINITY_DN31703_c0_g1_m.18880	165	K	"Phosphoglycerate kinase 3, cytosolic OS=Arabidopsis thaliana OX=3702 GN=PGK3 PE=1 SV=1"	PGK3	1	0.000755773	85.821	AHASTEGVAK(1)YLK	2	-1.5972	1
Cellular Component	GO:0098588	3	bounding membrane of organelle	2.25657e-09	TRINITY_DN31703_c0_g1_m.18880	129	K	"Phosphoglycerate kinase 3, cytosolic OS=Arabidopsis thaliana OX=3702 GN=PGK3 PE=1 SV=1"	PGK3	1	0.000209458	195.09	FYKEEEK(1)NDPEFAK	2	1.2023	1
Cellular Component	GO:0098588	3	bounding membrane of organelle	2.25657e-09	TRINITY_DN31703_c0_g1_m.18880	341	K	"Phosphoglycerate kinase 3, cytosolic OS=Arabidopsis thaliana OX=3702 GN=PGK3 PE=1 SV=1"	PGK3	1	0.000594847	111.39	FAAGTEAIAK(1)K	2	-3.2502	1
Cellular Component	GO:0098588	3	bounding membrane of organelle	2.25657e-09	TRINITY_DN31703_c0_g1_m.18880	202	K	"Phosphoglycerate kinase 3, cytosolic OS=Arabidopsis thaliana OX=3702 GN=PGK3 PE=1 SV=1"	PGK3	1	0.00969045	82.437	RPFAAIVGGSK(1)VSTK	2	-1.1651	1
Cellular Component	GO:0098588	3	bounding membrane of organelle	2.25657e-09	TRINITY_DN31703_c0_g1_m.18880	136	K	"Phosphoglycerate kinase 3, cytosolic OS=Arabidopsis thaliana OX=3702 GN=PGK3 PE=1 SV=1"	PGK3	1	6.29718e-07	174.72	EEEKNDPEFAK(1)K	2	-2.455	3
Cellular Component	GO:0098588	3	bounding membrane of organelle	2.25657e-09	TRINITY_DN31703_c0_g1_m.18880	125	K	"Phosphoglycerate kinase 3, cytosolic OS=Arabidopsis thaliana OX=3702 GN=PGK3 PE=1 SV=1"	PGK3	1	1.84365e-05	248.91	FYK(1)EEEK	1	0.86082	4
Cellular Component	GO:0098588	3	bounding membrane of organelle	2.25657e-09	TRINITY_DN34625_c1_g1_m.26381	249	K	Mitochondrial Rho GTPase 1 OS=Arabidopsis thaliana OX=3702 GN=MIRO1 PE=1 SV=1	MIRO1	1	0.0133899	58.476	VVQEK(1)LPEGVNER	2	-1.4487	1
Cellular Component	GO:0098588	3	bounding membrane of organelle	2.25657e-09	TRINITY_DN32363_c0_g1_m.20385	68	K	"Outer envelope pore protein 16, chloroplastic OS=Pisum sativum OX=3888 GN=OEP16 PE=1 SV=1"	OEP16	1	0.00275139	83.438	AAAEDAYHMVK(1)K	2	-2.0394	1
Cellular Component	GO:0098588	3	bounding membrane of organelle	2.25657e-09	TRINITY_DN35128_c0_g1_m.27853	526	K	Vacuolar-sorting receptor 1 OS=Pisum sativum OX=3888 GN=BP80 PE=1 SV=1	BP80	1	0.00182942	99.174	GDGVHSCTDIDECK(1)ER	3	-2.2447	1
Cellular Component	GO:0098588	3	bounding membrane of organelle	2.25657e-09	TRINITY_DN27607_c0_g1_m.10759	289	K	Mitochondrial-processing peptidase subunit alpha OS=Solanum tuberosum OX=4113 GN=MPP PE=1 SV=1	MPP	1	0.0201165	63.908	YAEEPK(1)SMYVGGDYR	2	3.2984	1
Cellular Component	GO:0098588	3	bounding membrane of organelle	2.25657e-09	TRINITY_DN26086_c0_g1_m.8320	95	K	V-type proton ATPase subunit D OS=Arabidopsis thaliana OX=3702 GN=VHA-D PE=1 SV=2	VHA-D	1	3.11887e-05	88.42	HTVLENVQNASLK(1)VR	2	1.1332	1
Cellular Component	GO:0098588	3	bounding membrane of organelle	2.25657e-09	TRINITY_DN26086_c0_g1_m.8320	110	K	V-type proton ATPase subunit D OS=Arabidopsis thaliana OX=3702 GN=VHA-D PE=1 SV=2	VHA-D	1	0.00101801	187.51	LPK(1)FEYFTEGETK	2	-1.7452	1
Cellular Component	GO:0098588	3	bounding membrane of organelle	2.25657e-09	TRINITY_DN26198_c0_g1_m.8486	42	K	"Chlorophyll a-b binding protein 151, chloroplastic OS=Gossypium hirsutum OX=3635 GN=CAB-151 PE=2 SV=2"	CAB-151	1	4.02316e-10	234.93	TVK(1)SAPQSIWYGPDRPK	2	1.3033	2
Cellular Component	GO:0098588	3	bounding membrane of organelle	2.25657e-09	TRINITY_DN36351_c3_g2_m.31920	8	K	Coatomer subunit alpha-1 OS=Arabidopsis thaliana OX=3702 GN=At1g62020 PE=2 SV=2	At1g62020	1	0.00361691	69.093	FETK(1)SNR	2	-2.6905	1
Cellular Component	GO:0098588	3	bounding membrane of organelle	2.25657e-09	TRINITY_DN36351_c3_g2_m.31920	518	K	Coatomer subunit alpha-1 OS=Arabidopsis thaliana OX=3702 GN=At1g62020 PE=2 SV=2	At1g62020	1	0.0118379	94.806	HAIIIASK(1)K	2	-3.9323	1
Cellular Component	GO:0098588	3	bounding membrane of organelle	2.25657e-09	TRINITY_DN35748_c1_g1_m.29761	92	K	Beta-galactosidase 9 OS=Arabidopsis thaliana OX=3702 GN=BGAL9 PE=2 SV=1	BGAL9	1	0.00112723	215.84	TDNTPFK(1)EEMQR	2	-0.76393	2
Cellular Component	GO:0098588	3	bounding membrane of organelle	2.25657e-09	TRINITY_DN35748_c1_g1_m.29761	43	K	Beta-galactosidase 9 OS=Arabidopsis thaliana OX=3702 GN=BGAL9 PE=2 SV=1	BGAL9	1	0.0141148	66.087	YDIVK(1)FIR	2	-5.5009	1
Cellular Component	GO:0098588	3	bounding membrane of organelle	2.25657e-09	TRINITY_DN35748_c1_g1_m.29761	638	K	Beta-galactosidase 9 OS=Arabidopsis thaliana OX=3702 GN=BGAL9 PE=2 SV=1	BGAL9	1	0.00486319	67.881	YWTLVAPK(1)DGCR	2	-0.13063	1
Cellular Component	GO:0098588	3	bounding membrane of organelle	2.25657e-09	TRINITY_DN29829_c2_g7_m.14886	112	K	Hypersensitive-induced reaction 1 protein OS=Capsicum annuum OX=4072 GN=HIR1 PE=1 SV=1	HIR1	1	0.00255901	89.382	NEIAK(1)AVEEELEK	2	-2.2836	1
Cellular Component	GO:0098588	3	bounding membrane of organelle	2.25657e-09	TRINITY_DN29829_c2_g7_m.14886	97	K	Hypersensitive-induced reaction 1 protein OS=Capsicum annuum OX=4072 GN=HIR1 PE=1 SV=1	HIR1	1	0.000103835	108.91	ASVPK(1)LNLDDAFEQK	2	1.7231	1
Cellular Component	GO:0098588	3	bounding membrane of organelle	2.25657e-09	TRINITY_DN28164_c0_g2_m.11768	123	K	Mitochondrial outer membrane import complex protein METAXIN OS=Arabidopsis thaliana OX=3702 GN=MTX1 PE=1 SV=1	MTX1	1	0.00208704	92.445	DNAEQK(1)EEEIYR	2	0.13945	1
Cellular Component	GO:0098588	3	bounding membrane of organelle	2.25657e-09	TRINITY_DN28164_c0_g2_m.11768	180	K	Mitochondrial outer membrane import complex protein METAXIN OS=Arabidopsis thaliana OX=3702 GN=MTX1 PE=1 SV=1	MTX1	1	4.78966e-06	148.9	SK(1)LVEHDNLVR	2	-2.2179	1
Cellular Component	GO:0098588	3	bounding membrane of organelle	2.25657e-09	TRINITY_DN32535_c1_g3_m.20769	347	K	Dynamin-related protein 5A OS=Glycine max OX=3847 PE=2 SV=1		1	8.6985e-05	67.927	IFDSIYK(1)EHLDGVRPGGDK	3	-2.6303	1
Cellular Component	GO:0098588	3	bounding membrane of organelle	2.25657e-09	TRINITY_DN32535_c1_g3_m.20769	78	K	Dynamin-related protein 5A OS=Glycine max OX=3847 PE=2 SV=1		1	0.0159538	61.577	RPLVLQLHK(1)ISEGSR	3	-3.5291	1
Cellular Component	GO:0098588	3	bounding membrane of organelle	2.25657e-09	TRINITY_DN33613_c0_g1_m.23538	238	K	Endoplasmin homolog OS=Hordeum vulgare OX=4513 PE=2 SV=1		1	0.0375635	52.863	HNDDK(1)QYVWESK	2	-1.1774	1
Cellular Component	GO:0098588	3	bounding membrane of organelle	2.25657e-09	TRINITY_DN33613_c0_g1_m.23538	567	K	Endoplasmin homolog OS=Hordeum vulgare OX=4513 PE=2 SV=1		1	6.70136e-07	112.73	SDGK(1)LTSLDQYISR	2	0.30852	1
Cellular Component	GO:0098588	3	bounding membrane of organelle	2.25657e-09	TRINITY_DN33613_c0_g1_m.23538	743	K	Endoplasmin homolog OS=Hordeum vulgare OX=4513 PE=2 SV=1		1	0.0124615	74.849	VVK(1)DPEDESVK	2	-1.1327	1
Cellular Component	GO:0098588	3	bounding membrane of organelle	2.25657e-09	TRINITY_DN33613_c0_g1_m.23538	530	K	Endoplasmin homolog OS=Hordeum vulgare OX=4513 PE=2 SV=1		1	0.00187919	85.821	GQYTK(1)FWNEFGK	2	-2.8697	1
Cellular Component	GO:0098588	3	bounding membrane of organelle	2.25657e-09	TRINITY_DN33613_c0_g1_m.23538	517	K	Endoplasmin homolog OS=Hordeum vulgare OX=4513 PE=2 SV=1		1	0.00431999	184.27	DVEK(1)SSDDDEKR	2	-1.5029	1
Cellular Component	GO:0098588	3	bounding membrane of organelle	2.25657e-09	TRINITY_DN33613_c0_g1_m.23538	341	K	Endoplasmin homolog OS=Hordeum vulgare OX=4513 PE=2 SV=1		1	0.00329738	93.162	SSTEEEGEDEDAEK(1)K	2	-2.0276	1
Cellular Component	GO:0098588	3	bounding membrane of organelle	2.25657e-09	TRINITY_DN33613_c0_g1_m.23538	430	K	Endoplasmin homolog OS=Hordeum vulgare OX=4513 PE=2 SV=1		1	0.022687	46.358	APHDLYESYYNTNK(1)SNLK	3	-2.1413	1
Cellular Component	GO:0098588	3	bounding membrane of organelle	2.25657e-09	TRINITY_DN32067_c0_g8_m.19710	272	K	"Heat shock protein 90-5, chloroplastic OS=Arabidopsis thaliana OX=3702 GN=HSP90-5 PE=1 SV=1"	HSP90-5	1	5.76175e-06	163.59	DDDK(1)YEFSEPTK	2	-1.1378	1
Cellular Component	GO:0098588	3	bounding membrane of organelle	2.25657e-09	TRINITY_DN32067_c0_g8_m.19710	127	K	"Heat shock protein 90-5, chloroplastic OS=Arabidopsis thaliana OX=3702 GN=HSP90-5 PE=1 SV=1"	HSP90-5	1	0.0095938	75.474	ELVSNASDALDK(1)LR	2	-1.0666	1
Cellular Component	GO:0098588	3	bounding membrane of organelle	2.25657e-09	TRINITY_DN32067_c0_g8_m.19710	503	K	"Heat shock protein 90-5, chloroplastic OS=Arabidopsis thaliana OX=3702 GN=HSP90-5 PE=1 SV=1"	HSP90-5	1	1.04279e-06	179.95	FVK(1)LGCIEDTGNHK	2	2.4892	2
Cellular Component	GO:0098588	3	bounding membrane of organelle	2.25657e-09	TRINITY_DN32067_c0_g8_m.19710	488	K	"Heat shock protein 90-5, chloroplastic OS=Arabidopsis thaliana OX=3702 GN=HSP90-5 PE=1 SV=1"	HSP90-5	0.997875	0.00286421	97.268	KTFDMIQDISESENK(0.998)EDYK(0.002)K	3	-1.4988	2
Cellular Component	GO:0098588	3	bounding membrane of organelle	2.25657e-09	TRINITY_DN32067_c0_g8_m.19710	546	K	"Heat shock protein 90-5, chloroplastic OS=Arabidopsis thaliana OX=3702 GN=HSP90-5 PE=1 SV=1"	HSP90-5	1	0.0012204	99.174	QK(1)AIYYLATDSLK	2	-1.0331	1
Cellular Component	GO:0098588	3	bounding membrane of organelle	2.25657e-09	TRINITY_DN32067_c0_g8_m.19710	706	K	"Heat shock protein 90-5, chloroplastic OS=Arabidopsis thaliana OX=3702 GN=HSP90-5 PE=1 SV=1"	HSP90-5	1	1.4561e-05	111.38	DLNAACK(1)NAPDSSDAK	2	-0.36162	1
Cellular Component	GO:0098588	3	bounding membrane of organelle	2.25657e-09	TRINITY_DN32067_c0_g8_m.19710	315	K	"Heat shock protein 90-5, chloroplastic OS=Arabidopsis thaliana OX=3702 GN=HSP90-5 PE=1 SV=1"	HSP90-5	0.999923	3.20549e-19	209.93	TVEVEEEVEPK(1)EGEEAKPEGEK	3	-1.0403	2
Cellular Component	GO:0098588	3	bounding membrane of organelle	2.25657e-09	TRINITY_DN32067_c0_g8_m.19710	367	K	"Heat shock protein 90-5, chloroplastic OS=Arabidopsis thaliana OX=3702 GN=HSP90-5 PE=1 SV=1"	HSP90-5	1	0.00339874	220.81	EVQKEEYYEFYK(1)K	2	3.4842	1
Cellular Component	GO:0098588	3	bounding membrane of organelle	2.25657e-09	TRINITY_DN32067_c0_g8_m.19710	715	K	"Heat shock protein 90-5, chloroplastic OS=Arabidopsis thaliana OX=3702 GN=HSP90-5 PE=1 SV=1"	HSP90-5	1	0.00536303	62.969	NAPDSSDAK(1)R	2	-3.4798	1
Cellular Component	GO:0098588	3	bounding membrane of organelle	2.25657e-09	TRINITY_DN32067_c0_g8_m.19710	88	K	"Heat shock protein 90-5, chloroplastic OS=Arabidopsis thaliana OX=3702 GN=HSP90-5 PE=1 SV=1"	HSP90-5	1	4.37614e-06	99.668	EAADASGEK(1)FEYQAEVSR	2	2.5095	1
Cellular Component	GO:0098588	3	bounding membrane of organelle	2.25657e-09	TRINITY_DN32067_c0_g8_m.19710	514	K	"Heat shock protein 90-5, chloroplastic OS=Arabidopsis thaliana OX=3702 GN=HSP90-5 PE=1 SV=1"	HSP90-5	1	0.00900603	57.888	LGCIEDTGNHK(1)R	2	-0.84353	1
Cellular Component	GO:0098588	3	bounding membrane of organelle	2.25657e-09	TRINITY_DN32067_c0_g8_m.19710	493	K	"Heat shock protein 90-5, chloroplastic OS=Arabidopsis thaliana OX=3702 GN=HSP90-5 PE=1 SV=1"	HSP90-5	1	0.00737261	81.32	K(1)FWENFGR	2	-3.8978	1
Cellular Component	GO:0098588	3	bounding membrane of organelle	2.25657e-09	TRINITY_DN32067_c0_g8_m.19710	557	K	"Heat shock protein 90-5, chloroplastic OS=Arabidopsis thaliana OX=3702 GN=HSP90-5 PE=1 SV=1"	HSP90-5	1	6.54965e-05	113.46	AIYYLATDSLK(1)SAK	2	0.28525	1
Cellular Component	GO:0098588	3	bounding membrane of organelle	2.25657e-09	TRINITY_DN32067_c0_g8_m.19710	355	K	"Heat shock protein 90-5, chloroplastic OS=Arabidopsis thaliana OX=3702 GN=HSP90-5 PE=1 SV=1"	HSP90-5	1	2.62254e-06	193.34	SPK(1)EVQKEEYYEFYK	3	-2.0894	1
Cellular Component	GO:0098588	3	bounding membrane of organelle	2.25657e-09	TRINITY_DN22354_c0_g1_m.4128	99	K	CDGSH iron-sulfur domain-containing protein NEET OS=Arabidopsis thaliana OX=3702 GN=NEET PE=1 SV=1	NEET	1	1.09167e-05	135.5	SGTFPLCDGSHVK(1)HNK	2	-0.19177	1
Cellular Component	GO:0098588	3	bounding membrane of organelle	2.25657e-09	TRINITY_DN22354_c0_g1_m.4128	102	K	CDGSH iron-sulfur domain-containing protein NEET OS=Arabidopsis thaliana OX=3702 GN=NEET PE=1 SV=1	NEET	1	6.89125e-07	141.88	HNK(1)ATGDNVGPLLVK	2	1.1558	1
Cellular Component	GO:0098588	3	bounding membrane of organelle	2.25657e-09	TRINITY_DN28000_c0_g1_m.11468	248	K	"Probable 6-phosphogluconolactonase 4, chloroplastic OS=Oryza sativa subsp. indica OX=39946 GN=OsI_031067 PE=3 SV=2"	OsI_031067	0.999974	7.23184e-06	149.58	WVTFIK(1)DSPKPPPER	2	4.91	1
Cellular Component	GO:0098588	3	bounding membrane of organelle	2.25657e-09	TRINITY_DN28000_c0_g1_m.11468	157	K	"Probable 6-phosphogluconolactonase 4, chloroplastic OS=Oryza sativa subsp. indica OX=39946 GN=OsI_031067 PE=3 SV=2"	OsI_031067	1	2.36178e-08	207.06	DHEDSNYK(1)LAYDGFLSK	2	4.8422	1
Cellular Component	GO:0098588	3	bounding membrane of organelle	2.25657e-09	TRINITY_DN28000_c0_g1_m.11468	82	K	"Probable 6-phosphogluconolactonase 4, chloroplastic OS=Oryza sativa subsp. indica OX=39946 GN=OsI_031067 PE=3 SV=2"	OsI_031067	1	8.02322e-09	115.24	KVEVFNSK(1)DDLAVQLAK	2	3.6911	1
Cellular Component	GO:0098588	3	bounding membrane of organelle	2.25657e-09	TRINITY_DN29523_c0_g1_m.14276	72	K	V-type proton ATPase subunit C OS=Arabidopsis thaliana OX=3702 GN=VHA-C PE=1 SV=1	VHA-C	1	0.0149561	73.655	SNSFVEGVSHK(1)IR	2	-0.36864	1
Cellular Component	GO:0098588	3	bounding membrane of organelle	2.25657e-09	TRINITY_DN25823_c0_g1_m.7918	136	K	B-cell receptor-associated protein 31 [Morus notabilis]		1	0.00463039	91.939	VHEDGK(1)NGSAEQLK	2	-0.42255	1
Cellular Component	GO:0098588	3	bounding membrane of organelle	2.25657e-09	TRINITY_DN25823_c0_g1_m.7918	177	K	B-cell receptor-associated protein 31 [Morus notabilis]		1	5.96736e-08	177.62	TKTEEAEAAEGK(1)AEALK	2	-0.12333	1
Cellular Component	GO:0098588	3	bounding membrane of organelle	2.25657e-09	TRINITY_DN30917_c0_g1_m.17111	233	K	Phosphatidylserine decarboxylase proenzyme 2 OS=Arabidopsis thaliana OX=3702 GN=PSD2 PE=2 SV=1	PSD2	1	0.00539481	96.957	KEELFK(1)AADK	2	-3.5267	1
Cellular Component	GO:0098588	3	bounding membrane of organelle	2.25657e-09	TRINITY_DN30917_c0_g1_m.17111	14	K	Phosphatidylserine decarboxylase proenzyme 2 OS=Arabidopsis thaliana OX=3702 GN=PSD2 PE=2 SV=1	PSD2	1	3.76168e-05	112.95	ESSPESK(1)DSSASLSSR	2	-2.1781	1
Cellular Component	GO:0098588	3	bounding membrane of organelle	2.25657e-09	TRINITY_DN34126_c0_g1_m.24940	383	K	Probable metal-nicotianamine transporter YSL6 OS=Arabidopsis thaliana OX=3702 GN=YSL6 PE=2 SV=2	YSL6	1	0.0248296	83.358	RDEIFLK(1)DR	2	-4.7794	1
Cellular Component	GO:0098588	3	bounding membrane of organelle	2.25657e-09	TRINITY_DN29260_c0_g3_m.13802	243	K	Subtilisin-like protease SBT1.4 OS=Arabidopsis thaliana OX=3702 GN=SBT1.4 PE=2 SV=1	SBT1.4	1	0.00525136	60.892	GTAAGTAPK(1)AR	2	-3.556	1
Cellular Component	GO:0098588	3	bounding membrane of organelle	2.25657e-09	TRINITY_DN27261_c0_g3_m.10142	88	K	60S ribosomal protein L26-1 OS=Arabidopsis thaliana OX=3702 GN=RPL26A PE=2 SV=2	RPL26A	1	0.00300139	72.031	EK(1)VNGSTVNVGINPSK	2	0.19454	1
Cellular Component	GO:0098588	3	bounding membrane of organelle	2.25657e-09	TRINITY_DN27261_c0_g3_m.10142	76	K	60S ribosomal protein L26-1 OS=Arabidopsis thaliana OX=3702 GN=RPL26A PE=2 SV=2	RPL26A	1	0.000642573	109.36	K(1)WVIHIER	2	-2.7534	1
Cellular Component	GO:0098588	3	bounding membrane of organelle	2.25657e-09	TRINITY_DN32264_c0_g2_m.20155	243	K	"Chaperonin CPN60-2, mitochondrial OS=Cucurbita maxima OX=3661 GN=CPN60-2 PE=1 SV=1"	CPN60-2	1	0.00359741	59.67	TQK(1)CELEDPLILIHEK	3	-3.6512	1
Cellular Component	GO:0098588	3	bounding membrane of organelle	2.25657e-09	TRINITY_DN31532_c0_g1_m.18487	333	K	Calnexin homolog OS=Glycine max OX=3847 PE=2 SV=1		1	0.00133187	113.1	RNPAYK(1)GK	2	-3.7659	1
Cellular Component	GO:0098588	3	bounding membrane of organelle	2.25657e-09	TRINITY_DN31532_c0_g1_m.18487	130	K	Calnexin homolog OS=Glycine max OX=3847 PE=2 SV=1		1	0.00161097	101.48	YLRPQEAGWK(1)AK	2	-0.8998	1
Cellular Component	GO:0098588	3	bounding membrane of organelle	2.25657e-09	TRINITY_DN31532_c0_g1_m.18487	165	K	Calnexin homolog OS=Glycine max OX=3847 PE=2 SV=1		1	0.000773994	151.66	NPK(1)NGEYVEHHLK	2	-1.3843	5
Cellular Component	GO:0098588	3	bounding membrane of organelle	2.25657e-09	TRINITY_DN31532_c0_g1_m.18487	531	K	Calnexin homolog OS=Glycine max OX=3847 PE=2 SV=1		1	2.77279e-05	86.729	KEDEDEK(1)EDAAAPPR	2	-0.46466	2
Cellular Component	GO:0098588	3	bounding membrane of organelle	2.25657e-09	TRINITY_DN31532_c0_g1_m.18487	79	K	Calnexin homolog OS=Glycine max OX=3847 PE=2 SV=1		1	1.42472e-08	110.91	SEGHDDYGLLVSEK(1)AR	2	2.3271	1
Cellular Component	GO:0098588	3	bounding membrane of organelle	2.25657e-09	TRINITY_DN31532_c0_g1_m.18487	312	K	Calnexin homolog OS=Glycine max OX=3847 PE=2 SV=1		1	7.01158e-08	160.07	IDNPK(1)CETAPGCGEWK	2	1.2643	1
Cellular Component	GO:0098588	3	bounding membrane of organelle	2.25657e-09	TRINITY_DN31532_c0_g1_m.18487	335	K	Calnexin homolog OS=Glycine max OX=3847 PE=2 SV=1		1	1.1101e-05	110.58	GK(1)WHAPLIDNPNYK	2	-6.0864	1
Cellular Component	GO:0098588	3	bounding membrane of organelle	2.25657e-09	TRINITY_DN31532_c0_g1_m.18487	96	K	Calnexin homolog OS=Glycine max OX=3847 PE=2 SV=1		1	0.00557649	83.358	ELDEDLNLK(1)DK	2	-1.9124	1
Cellular Component	GO:0098588	3	bounding membrane of organelle	2.25657e-09	TRINITY_DN31532_c0_g1_m.18487	62	K	Calnexin homolog OS=Glycine max OX=3847 PE=2 SV=1		1	0.00305633	60	DDYNGVWK(1)R	2	-3.9622	2
Cellular Component	GO:0098588	3	bounding membrane of organelle	2.25657e-09	TRINITY_DN31532_c0_g1_m.18487	54	K	Calnexin homolog OS=Glycine max OX=3847 PE=2 SV=1		1	0.0369867	95.138	WIVSHK(1)DDYNGVWK	2	5.1572	1
Cellular Component	GO:0098588	3	bounding membrane of organelle	2.25657e-09	TRINITY_DN28394_c0_g1_m.12193	189	K	Peroxisome biogenesis protein 19-1 OS=Arabidopsis thaliana OX=3702 GN=PEX19-1 PE=1 SV=1	PEX19-1	1	0.00411876	73.655	YPK(1)WLAEHEASLR	2	1.8224	1
Cellular Component	GO:0098588	3	bounding membrane of organelle	2.25657e-09	TRINITY_DN33187_c2_g1_m.22400	238	K	Equilibrative nucleotide transporter 1 OS=Arabidopsis thaliana OX=3702 GN=ENT1 PE=1 SV=1	ENT1	1	8.27314e-06	147.72	ELK(1)IQAVNEEKEEK	2	1.5461	1
Cellular Component	GO:0098588	3	bounding membrane of organelle	2.25657e-09	TRINITY_DN33187_c2_g1_m.22400	246	K	Equilibrative nucleotide transporter 1 OS=Arabidopsis thaliana OX=3702 GN=ENT1 PE=1 SV=1	ENT1	1	0.00612072	97.277	IQAVNEEK(1)EEK	2	-4.5973	2
Cellular Component	GO:0098588	3	bounding membrane of organelle	2.25657e-09	TRINITY_DN25169_c0_g1_m.7035	345	K	EH domain-containing protein 2 OS=Arabidopsis thaliana OX=3702 GN=EHD2 PE=1 SV=1	EHD2	1	0.0407666	46.835	GHDDK(1)IR	2	-4.5343	1
Cellular Component	GO:0098588	3	bounding membrane of organelle	2.25657e-09	TRINITY_DN25169_c0_g1_m.7035	451	K	EH domain-containing protein 2 OS=Arabidopsis thaliana OX=3702 GN=EHD2 PE=1 SV=1	EHD2	1	0.00405059	76.572	IHAYIISHLK(1)K	2	-2.042	1
Cellular Component	GO:0098588	3	bounding membrane of organelle	2.25657e-09	TRINITY_DN27075_c2_g1_m.9849	224	K	40S ribosomal protein S5 (Fragment) OS=Cicer arietinum OX=3827 GN=RPS5 PE=2 SV=1	RPS5	1	0.0319083	51.864	GSSNSYAIK(1)K	2	-4.1408	1
Cellular Component	GO:0098588	3	bounding membrane of organelle	2.25657e-09	TRINITY_DN35844_c0_g2_m.30085	206	K	"Translocase of chloroplast 159, chloroplastic OS=Arabidopsis thaliana OX=3702 GN=TOC159 PE=1 SV=1"	TOC159	1	3.14771e-12	197.17	ENGVSDGK(1)EGGSEGFGAK	2	-0.78812	2
Cellular Component	GO:0098588	3	bounding membrane of organelle	2.25657e-09	TRINITY_DN35844_c0_g2_m.30085	198	K	"Translocase of chloroplast 159, chloroplastic OS=Arabidopsis thaliana OX=3702 GN=TOC159 PE=1 SV=1"	TOC159	1	2.02146e-08	227.95	NENFGELAK(1)ENGVSDGK	2	20.572	2
Cellular Component	GO:0098588	3	bounding membrane of organelle	2.25657e-09	TRINITY_DN35844_c0_g2_m.30085	220	K	"Translocase of chloroplast 159, chloroplastic OS=Arabidopsis thaliana OX=3702 GN=TOC159 PE=1 SV=1"	TOC159	1	0.0362912	73.891	VEEK(1)VVVEQESEDFGGR	2	11.704	1
Cellular Component	GO:0098588	3	bounding membrane of organelle	2.25657e-09	TRINITY_DN30292_c0_g1_m.15826	198	K	B-cell receptor-associated protein 31 [Morus notabilis]		1	2.14373e-09	181.08	QNQAFEDGK(1)TAGTDEIK	2	1.8764	1
Cellular Component	GO:0098588	3	bounding membrane of organelle	2.25657e-09	TRINITY_DN34559_c0_g1_m.26156	237	K	Tripeptidyl-peptidase 2 OS=Arabidopsis thaliana OX=3702 GN=TPP2 PE=1 SV=1	TPP2	1	0.000215318	110.52	AVK(1)HLDEFEQK	2	-2.2948	1
Cellular Component	GO:0098588	3	bounding membrane of organelle	2.25657e-09	TRINITY_DN34559_c0_g1_m.26156	234	K	Tripeptidyl-peptidase 2 OS=Arabidopsis thaliana OX=3702 GN=TPP2 PE=1 SV=1	TPP2	1	0.0124394	60.892	NQEEIAK(1)AVK	2	-1.7419	1
Cellular Component	GO:0098588	3	bounding membrane of organelle	2.25657e-09	TRINITY_DN34559_c0_g1_m.26156	245	K	Tripeptidyl-peptidase 2 OS=Arabidopsis thaliana OX=3702 GN=TPP2 PE=1 SV=1	TPP2	1	2.41834e-06	178.95	HLDEFEQK(1)HIK	2	-0.2189	2
Cellular Component	GO:0098588	3	bounding membrane of organelle	2.25657e-09	TRINITY_DN34559_c0_g1_m.26156	1223	K	Tripeptidyl-peptidase 2 OS=Arabidopsis thaliana OX=3702 GN=TPP2 PE=1 SV=1	TPP2	1	2.8434e-05	139.7	FFALK(1)TDTEDEEAEK	2	3.6546	1
Cellular Component	GO:0098588	3	bounding membrane of organelle	2.25657e-09	TRINITY_DN34559_c0_g1_m.26156	1276	K	Tripeptidyl-peptidase 2 OS=Arabidopsis thaliana OX=3702 GN=TPP2 PE=1 SV=1	TPP2	1	0.000513294	120.65	SKDAAASEAK(1)DTEK	2	-1.3039	2
Cellular Component	GO:0098588	3	bounding membrane of organelle	2.25657e-09	TRINITY_DN34559_c0_g1_m.26156	1301	K	Tripeptidyl-peptidase 2 OS=Arabidopsis thaliana OX=3702 GN=TPP2 PE=1 SV=1	TPP2	1	0.000257505	78.75	KVDPAEQDSGDQPDLFEENFK(1)ELK	3	-1.8996	1
Cellular Component	GO:0098588	3	bounding membrane of organelle	2.25657e-09	TRINITY_DN34559_c0_g1_m.26156	984	K	Tripeptidyl-peptidase 2 OS=Arabidopsis thaliana OX=3702 GN=TPP2 PE=1 SV=1	TPP2	1	4.87559e-05	75.012	VHAMGDVYPNSSK(1)LPK	2	1.749	1
Cellular Component	GO:0098588	3	bounding membrane of organelle	2.25657e-09	TRINITY_DN34559_c0_g1_m.26156	1006	K	Tripeptidyl-peptidase 2 OS=Arabidopsis thaliana OX=3702 GN=TPP2 PE=1 SV=1	TPP2	1	0.00199937	67.548	HDNVQHLEK(1)LK	2	-1.6633	2
Cellular Component	GO:0098588	3	bounding membrane of organelle	2.25657e-09	TRINITY_DN34559_c0_g1_m.26156	1233	K	Tripeptidyl-peptidase 2 OS=Arabidopsis thaliana OX=3702 GN=TPP2 PE=1 SV=1	TPP2	1	0.00258624	76.85	TDTEDEEAEK(1)LK	2	-6.5415	1
Cellular Component	GO:0098588	3	bounding membrane of organelle	2.25657e-09	TRINITY_DN34559_c0_g1_m.26156	957	K	Tripeptidyl-peptidase 2 OS=Arabidopsis thaliana OX=3702 GN=TPP2 PE=1 SV=1	TPP2	0.999985	0.021657	57.279	IYDTK(1)FESQFYMISDPNKR	3	-2.7379	1
Cellular Component	GO:0098588	3	bounding membrane of organelle	2.25657e-09	TRINITY_DN34559_c0_g1_m.26156	248	K	Tripeptidyl-peptidase 2 OS=Arabidopsis thaliana OX=3702 GN=TPP2 PE=1 SV=1	TPP2	1	0.00247849	69.716	HIK(1)LDDVK	2	-3.6019	1
Cellular Component	GO:0098588	3	bounding membrane of organelle	2.25657e-09	TRINITY_DN34559_c0_g1_m.26156	1213	K	Tripeptidyl-peptidase 2 OS=Arabidopsis thaliana OX=3702 GN=TPP2 PE=1 SV=1	TPP2	1	0.0123353	46.206	IIEAANEVVDSIDK(1)EELAK	2	-1.79	1
Cellular Component	GO:0098588	3	bounding membrane of organelle	2.25657e-09	TRINITY_DN34559_c0_g1_m.26156	923	K	Tripeptidyl-peptidase 2 OS=Arabidopsis thaliana OX=3702 GN=TPP2 PE=1 SV=1	TPP2	1	0.0135281	76.85	LPSGK(1)QILVLK	2	-5.678	1
Cellular Component	GO:0098588	3	bounding membrane of organelle	2.25657e-09	TRINITY_DN34559_c0_g1_m.26156	1093	K	Tripeptidyl-peptidase 2 OS=Arabidopsis thaliana OX=3702 GN=TPP2 PE=1 SV=1	TPP2	1	0.0150232	83.214	LSYHGNGEGK(1)NPQK	2	-1.3378	3
Cellular Component	GO:0098588	3	bounding membrane of organelle	2.25657e-09	TRINITY_DN34559_c0_g1_m.26156	908	K	Tripeptidyl-peptidase 2 OS=Arabidopsis thaliana OX=3702 GN=TPP2 PE=1 SV=1	TPP2	1	1.11294e-07	116.36	TPYRPIEAK(1)LSTLTADRDR	4	-3.7436	3
Cellular Component	GO:0098588	3	bounding membrane of organelle	2.25657e-09	TRINITY_DN34559_c0_g1_m.26156	1312	K	Tripeptidyl-peptidase 2 OS=Arabidopsis thaliana OX=3702 GN=TPP2 PE=1 SV=1	TPP2	1	0.0116259	76.255	SK(1)YGTLLVIHER	2	-0.86411	1
Cellular Component	GO:0098588	3	bounding membrane of organelle	2.25657e-09	TRINITY_DN34559_c0_g1_m.26156	897	K	Tripeptidyl-peptidase 2 OS=Arabidopsis thaliana OX=3702 GN=TPP2 PE=1 SV=1	TPP2	1	0.0070992	69.905	LAPAAILNK(1)VR	2	-5.2441	1
Cellular Component	GO:0098588	3	bounding membrane of organelle	2.25657e-09	TRINITY_DN14609_c0_g1_m.971	269	K	Subtilisin-like protease SBT1.4 OS=Arabidopsis thaliana OX=3702 GN=SBT1.4 PE=2 SV=1	SBT1.4	1	6.32131e-11	147.64	DLSTGK(1)ESTPFAHGAGHVDPNR	3	8.6096	2
Cellular Component	GO:0098588	3	bounding membrane of organelle	2.25657e-09	TRINITY_DN27215_c0_g5_m.10064	211	K	"Outer envelope pore protein 24A, chloroplastic OS=Arabidopsis thaliana OX=3702 GN=OEP24A PE=1 SV=1"	OEP24A	1	0.0200846	46.358	ISATCNLAEEVK(1)RPK	2	1.4933	1
Cellular Component	GO:0098588	3	bounding membrane of organelle	2.25657e-09	TRINITY_DN27215_c0_g5_m.10064	135	K	"Outer envelope pore protein 24A, chloroplastic OS=Arabidopsis thaliana OX=3702 GN=OEP24A PE=1 SV=1"	OEP24A	1	0.000559362	89.382	VSANYMLGTENWK(1)LK	2	-0.3611	1
Cellular Component	GO:0098588	3	bounding membrane of organelle	2.25657e-09	TRINITY_DN33551_c0_g1_m.23383	191	K	Dynamin-2A OS=Arabidopsis thaliana OX=3702 GN=DRP2A PE=1 SV=2	DRP2A	1	0.00633778	48.785	VAK(1)EFDADGTR	2	-3.6131	1
Cellular Component	GO:0098588	3	bounding membrane of organelle	2.25657e-09	TRINITY_DN26394_c0_g1_m.8768	203	K	60S ribosomal protein L13-1 OS=Arabidopsis thaliana OX=3702 GN=RPL13B PE=1 SV=1	RPL13B	0.999492	0.00462867	81.099	AAEAEK(0.999)EDK(0.001)K	2	-3.1121	2
Cellular Component	GO:0098588	3	bounding membrane of organelle	2.25657e-09	TRINITY_DN26394_c0_g1_m.8768	14	K	60S ribosomal protein L13-1 OS=Arabidopsis thaliana OX=3702 GN=RPL13B PE=1 SV=1	RPL13B	1	4.99339e-05	107.08	HNNVIPNGHFK(1)K	2	-0.77435	4
Cellular Component	GO:0098588	3	bounding membrane of organelle	2.25657e-09	TRINITY_DN26394_c0_g1_m.8768	176	K	60S ribosomal protein L13-1 OS=Arabidopsis thaliana OX=3702 GN=RPL13B PE=1 SV=1	RPL13B	1	0.0372301	56.014	SFK(1)AYDK	2	-6.0093	1
Cellular Component	GO:0098588	3	bounding membrane of organelle	2.25657e-09	TRINITY_DN25930_c0_g1_m.8074	194	K	GTP-binding protein YPTM2 OS=Zea mays OX=4577 GN=YPTM2 PE=2 SV=1	YPTM2	1	0.00109914	94.66	LLVGNK(1)CDLTANK	2	-1.4018	1
Cellular Component	GO:0098588	3	bounding membrane of organelle	2.25657e-09	TRINITY_DN30129_c0_g1_m.15503	52	K	60S ribosomal protein L4 OS=Prunus armeniaca OX=36596 GN=RPL4 PE=2 SV=1	RPL4	1	0.0085436	40.372	ASIRPDIVNFVHSNISK(1)NSR	3	-2.587	1
Cellular Component	GO:0098588	3	bounding membrane of organelle	2.25657e-09	TRINITY_DN30129_c0_g1_m.15503	112	K	60S ribosomal protein L4 OS=Prunus armeniaca OX=36596 GN=RPL4 PE=2 SV=1	RPL4	1	0.000997952	93.561	MFAPTK(1)IWR	2	-5.4135	1
Cellular Component	GO:0098588	3	bounding membrane of organelle	2.25657e-09	TRINITY_DN30129_c0_g1_m.15503	370	K	60S ribosomal protein L4 OS=Prunus armeniaca OX=36596 GN=RPL4 PE=2 SV=1	RPL4	1	0.00431746	103.69	KPISK(1)EEAAAIR	2	-0.98055	2
Cellular Component	GO:0098588	3	bounding membrane of organelle	2.25657e-09	TRINITY_DN30129_c0_g1_m.15503	290	K	60S ribosomal protein L4 OS=Prunus armeniaca OX=36596 GN=RPL4 PE=2 SV=1	RPL4	1	0.0128777	58.916	PK(1)MLNADLAR	2	-3.6837	1
Cellular Component	GO:0098588	3	bounding membrane of organelle	2.25657e-09	TRINITY_DN26221_c0_g1_m.8521	74	K	Peptidyl-prolyl cis-trans isomerase OS=Catharanthus roseus OX=4058 GN=PCKR1 PE=1 SV=1	PCKR1	1	0.0015581	92.428	ALCTGEK(1)GTGR	2	-4.1449	1
Cellular Component	GO:0098588	3	bounding membrane of organelle	2.25657e-09	TRINITY_DN26221_c0_g1_m.8521	127	K	Peptidyl-prolyl cis-trans isomerase OS=Catharanthus roseus OX=4058 GN=PCKR1 PE=1 SV=1	PCKR1	1	0.0234857	62.969	FADENFVK(1)K	2	-3.583	1
Cellular Component	GO:0098588	3	bounding membrane of organelle	2.25657e-09	TRINITY_DN26221_c0_g1_m.8521	162	K	Peptidyl-prolyl cis-trans isomerase OS=Catharanthus roseus OX=4058 GN=PCKR1 PE=1 SV=1	PCKR1	1	0.000616668	257.66	TEWLDGK(1)HVVFGK	2	6.8271	2
Cellular Component	GO:0098588	3	bounding membrane of organelle	2.25657e-09	TRINITY_DN26221_c0_g1_m.8521	86	K	Peptidyl-prolyl cis-trans isomerase OS=Catharanthus roseus OX=4058 GN=PCKR1 PE=1 SV=1	PCKR1	1	1.92361e-06	162.49	PLHYK(1)GSTFHR	2	-0.87428	7
Cellular Component	GO:0098588	3	bounding membrane of organelle	2.25657e-09	TRINITY_DN35753_c1_g1_m.29774	255	K	CSC1-like protein ERD4 OS=Arabidopsis thaliana OX=3702 GN=ERD4 PE=1 SV=1	ERD4	0.994013	2.21489e-06	81.373	AEAIYATSK(0.994)ATGK(0.006)PEGTRPTHK	3	-0.78596	1
Cellular Component	GO:0098588	3	bounding membrane of organelle	2.25657e-09	TRINITY_DN35753_c1_g1_m.29774	480	K	CSC1-like protein ERD4 OS=Arabidopsis thaliana OX=3702 GN=ERD4 PE=1 SV=1	ERD4	1	8.0427e-05	172.51	TFK(1)TIQNDPNSIVR	2	0.68431	1
Cellular Component	GO:0098588	3	bounding membrane of organelle	2.25657e-09	TRINITY_DN35753_c1_g1_m.29774	301	K	CSC1-like protein ERD4 OS=Arabidopsis thaliana OX=3702 GN=ERD4 PE=1 SV=1	ERD4	1	2.03031e-05	139.02	LEAEQK(1)TTLR	2	-2.437	1
Cellular Component	GO:0098588	3	bounding membrane of organelle	2.25657e-09	TRINITY_DN11661_c0_g1_m.259	180	K	Subtilisin-like protease SBT1.4 OS=Arabidopsis thaliana OX=3702 GN=SBT1.4 PE=2 SV=1	SBT1.4	1	3.29245e-08	181.44	SFSDEGLSPVPPTWK(1)GK	2	2.6838	1
Cellular Component	GO:0098588	3	bounding membrane of organelle	2.25657e-09	TRINITY_DN11661_c0_g1_m.259	182	K	Subtilisin-like protease SBT1.4 OS=Arabidopsis thaliana OX=3702 GN=SBT1.4 PE=2 SV=1	SBT1.4	1	2.83101e-08	203.76	GK(1)CETWSDFPASSCNR	2	2.0665	1
Cellular Component	GO:0098588	3	bounding membrane of organelle	2.25657e-09	TRINITY_DN24341_c0_g1_m.6031	82	K	V-type proton ATPase subunit G OS=Citrus limon OX=2708 GN=VATG PE=3 SV=1	VATG	1	0.0212746	46.068	RLEQETEAK(1)IHHLK	3	-2.9781	1
Cellular Component	GO:0098588	3	bounding membrane of organelle	2.25657e-09	TRINITY_DN26003_c0_g1_m.8186	398	K	Epidermis-specific secreted glycoprotein EP1 OS=Daucus carota OX=4039 GN=EP1 PE=1 SV=1	EP1	1	0.00212443	92.707	CSSDCK(1)CLGYFYNK	2	5.1878	1
Cellular Component	GO:0098588	3	bounding membrane of organelle	2.25657e-09	TRINITY_DN26003_c0_g1_m.8186	367	K	Epidermis-specific secreted glycoprotein EP1 OS=Daucus carota OX=4039 GN=EP1 PE=1 SV=1	EP1	1	1.73506e-09	157.54	PSDFHYYK(1)VEGVDHFASR	3	-0.97219	3
Cellular Component	GO:0098588	3	bounding membrane of organelle	2.25657e-09	TRINITY_DN26003_c0_g1_m.8186	406	K	Epidermis-specific secreted glycoprotein EP1 OS=Daucus carota OX=4039 GN=EP1 PE=1 SV=1	EP1	1	0.00329136	87.895	CLGYFYNK(1)DTSR	2	-1.375	1
Cellular Component	GO:0098588	3	bounding membrane of organelle	2.25657e-09	TRINITY_DN27740_c0_g1_m.10997	74	K	60S ribosomal protein L10 OS=Vitis riparia OX=96939 GN=RPL10 PE=2 SV=1	RPL10	1	0.0216468	46.835	IACNK(1)YMAK	2	-2.9699	1
Cellular Component	GO:0098588	3	bounding membrane of organelle	2.25657e-09	TRINITY_DN27740_c0_g1_m.10997	82	K	60S ribosomal protein L10 OS=Vitis riparia OX=96939 GN=RPL10 PE=2 SV=1	RPL10	1	6.89208e-06	158.61	FAGK(1)DAFHLR	2	-3.7077	1
Cellular Component	GO:0098588	3	bounding membrane of organelle	2.25657e-09	TRINITY_DN24451_c0_g1_m.6150	112	K	Malate dehydrogenase OS=Nicotiana tabacum OX=4097 GN=MD1 PE=1 SV=1	MD1	1	2.46132e-07	169.57	NVSIYK(1)SQASALEK	2	2.0378	1
Cellular Component	GO:0098588	3	bounding membrane of organelle	2.25657e-09	TRINITY_DN24451_c0_g1_m.6150	209	K	Malate dehydrogenase OS=Nicotiana tabacum OX=4097 GN=MD1 PE=1 SV=1	MD1	1	2.91211e-05	199.8	TPAGEK(1)PVR	2	-5.1929	1
Cellular Component	GO:0098588	3	bounding membrane of organelle	2.25657e-09	TRINITY_DN24451_c0_g1_m.6150	120	K	Malate dehydrogenase OS=Nicotiana tabacum OX=4097 GN=MD1 PE=1 SV=1	MD1	1	1.70966e-05	269.15	SQASALEK(1)HAAANAK	2	-0.0041179	4
Cellular Component	GO:0098588	3	bounding membrane of organelle	2.25657e-09	TRINITY_DN24451_c0_g1_m.6150	106	K	Malate dehydrogenase OS=Nicotiana tabacum OX=4097 GN=MD1 PE=1 SV=1	MD1	1	0.000959196	152.23	KDVMSK(1)NVSIYK	2	-1.349	2
Cellular Component	GO:0098588	3	bounding membrane of organelle	2.25657e-09	TRINITY_DN33715_c0_g1_m.23831	449	K	"Malate dehydrogenase, chloroplastic OS=Arabidopsis thaliana OX=3702 GN=At3g47520 PE=1 SV=1"	At3g47520	0.999334	0.00288945	83.214	ALEALK(0.001)PELK(0.999)ASIEK	2	4.3657	1
Cellular Component	GO:0098588	3	bounding membrane of organelle	2.25657e-09	TRINITY_DN35730_c0_g1_m.29710	740	K	Syntaxin-binding protein 5-like OS=Mus musculus OX=10090 GN=Stxbp5l PE=1 SV=1	Stxbp5l	1	0.00403133	87.895	SCNEK(1)QQEESAR	2	-0.17118	1
Cellular Component	GO:0098588	3	bounding membrane of organelle	2.25657e-09	TRINITY_DN30473_c1_g1_m.16194	197	K	Protein DJ-1 homolog B OS=Arabidopsis thaliana OX=3702 GN=DJ1B PE=1 SV=1	DJ1B	1	0.0290467	43.306	VQLDGK(1)VVTSR	2	-3.1241	1
Cellular Component	GO:0098588	3	bounding membrane of organelle	2.25657e-09	TRINITY_DN28896_c0_g1_m.13131	63	K	Syntaxin-32 OS=Arabidopsis thaliana OX=3702 GN=SYP32 PE=2 SV=1	SYP32	1	4.38506e-07	151.52	ASK(1)IGYGIHQTSQK	2	-2.4301	1
Cellular Component	GO:0098588	3	bounding membrane of organelle	2.25657e-09	TRINITY_DN36116_c0_g2_m.30997	120	K	60S ribosomal protein L3 OS=Oryza sativa subsp. japonica OX=39947 GN=RPL3 PE=2 SV=2	RPL3	1	0.0253694	46.802	FYK(1)NWAK	2	-3.5085	1
Cellular Component	GO:0098588	3	bounding membrane of organelle	2.25657e-09	TRINITY_DN36116_c0_g2_m.30997	368	K	60S ribosomal protein L3 OS=Oryza sativa subsp. japonica OX=39947 GN=RPL3 PE=2 SV=2	RPL3	1	0.000552455	256.48	FIDTSSK(1)FGHGR	2	-2.0701	1
Cellular Component	GO:0098588	3	bounding membrane of organelle	2.25657e-09	TRINITY_DN36116_c0_g2_m.30997	227	K	60S ribosomal protein L3 OS=Oryza sativa subsp. japonica OX=39947 GN=RPL3 PE=2 SV=2	RPL3	1	0.000754288	93.467	GK(1)GYEGVVTR	2	-2.9589	1
Cellular Component	GO:0098588	3	bounding membrane of organelle	2.25657e-09	TRINITY_DN36116_c0_g2_m.30997	307	K	60S ribosomal protein L3 OS=Oryza sativa subsp. japonica OX=39947 GN=RPL3 PE=2 SV=2	RPL3	1	0.00368885	42.941	TEK(1)DITPIGGFPHYGVVK	3	-3.7306	1
Cellular Component	GO:0098588	3	bounding membrane of organelle	2.25657e-09	TRINITY_DN36116_c0_g2_m.30997	361	K	60S ribosomal protein L3 OS=Oryza sativa subsp. japonica OX=39947 GN=RPL3 PE=2 SV=2	RPL3	1	0.00309255	79.059	LK(1)FIDTSSK	2	-5.7125	1
Cellular Component	GO:0098588	3	bounding membrane of organelle	2.25657e-09	TRINITY_DN36116_c0_g2_m.30997	135	K	60S ribosomal protein L3 OS=Oryza sativa subsp. japonica OX=39947 GN=RPL3 PE=2 SV=2	RPL3	1	0.000768381	138.23	YSK(1)QYEIDEGKK	3	-4.317	1
Cellular Component	GO:0098588	3	bounding membrane of organelle	2.25657e-09	TRINITY_DN27249_c0_g2_m.10122	23	K	"Beta-glucosidase-like SFR2, chloroplastic OS=Oryza sativa subsp. japonica OX=39947 GN=SFR2 PE=2 SV=1"	SFR2	1	0.000295072	121.52	AHAWNK(1)LHR	2	-3.6379	1
Cellular Component	GO:0098588	3	bounding membrane of organelle	2.25657e-09	TRINITY_DN27805_c0_g1_m.11119	179	K	Clathrin light chain 1 OS=Arabidopsis thaliana OX=3702 GN=At2g20760 PE=2 SV=1	At2g20760	1	0.00602045	83.438	RQNAIQLEEK(1)EK	2	-1.1404	2
Cellular Component	GO:0098588	3	bounding membrane of organelle	2.25657e-09	TRINITY_DN27805_c0_g1_m.11119	232	K	Clathrin light chain 1 OS=Arabidopsis thaliana OX=3702 GN=At2g20760 PE=2 SV=1	At2g20760	1	0.0159328	82.716	FHK(1)EADK	2	-5.1511	1
Cellular Component	GO:0098588	3	bounding membrane of organelle	2.25657e-09	TRINITY_DN27805_c0_g1_m.11119	229	K	Clathrin light chain 1 OS=Arabidopsis thaliana OX=3702 GN=At2g20760 PE=2 SV=1	At2g20760	1	0.00665072	90.761	LCLANQEK(1)FHK	2	-0.38187	1
Cellular Component	GO:0098588	3	bounding membrane of organelle	2.25657e-09	TRINITY_DN31847_c0_g1_m.19221	516	K	Protein disulfide-isomerase OS=Ricinus communis OX=3988 PE=2 SV=1		1	0.0070297	90.308	DNK(1)NVDEK	2	-1.8254	1
Cellular Component	GO:0098588	3	bounding membrane of organelle	2.25657e-09	TRINITY_DN31847_c0_g1_m.19221	384	K	Protein disulfide-isomerase OS=Ricinus communis OX=3988 PE=2 SV=1		1	0.000574459	80.128	FLKPNLEPDHIAPWVK(1)EYK	3	-4.058	1
Cellular Component	GO:0098588	3	bounding membrane of organelle	2.25657e-09	TRINITY_DN31847_c0_g1_m.19221	403	K	Protein disulfide-isomerase OS=Ricinus communis OX=3988 PE=2 SV=1		1	0.000210658	127.03	SEPIPEK(1)NDEPVK	2	-2.4119	3
Cellular Component	GO:0098588	3	bounding membrane of organelle	2.25657e-09	TRINITY_DN31847_c0_g1_m.19221	210	K	Protein disulfide-isomerase OS=Ricinus communis OX=3988 PE=2 SV=1		1	4.34605e-05	242.35	LSGDEFEK(1)YTAVSEK	2	-0.15301	1
Cellular Component	GO:0098588	3	bounding membrane of organelle	2.25657e-09	TRINITY_DN31847_c0_g1_m.19221	492	K	Protein disulfide-isomerase OS=Ricinus communis OX=3988 PE=2 SV=1		1	3.66269e-06	126.48	TASGK(1)VLPYDDDRTK	2	2.1408	2
Cellular Component	GO:0098588	3	bounding membrane of organelle	2.25657e-09	TRINITY_DN31847_c0_g1_m.19221	273	K	Protein disulfide-isomerase OS=Ricinus communis OX=3988 PE=2 SV=1		1	2.47926e-09	126.63	FIEEK(1)SVPTVTVFDNDR	2	4.3297	1
Cellular Component	GO:0098588	3	bounding membrane of organelle	2.25657e-09	TRINITY_DN31847_c0_g1_m.19221	326	K	Protein disulfide-isomerase OS=Ricinus communis OX=3988 PE=2 SV=1		1	0.0035858	106.93	YHEVAEK(1)FR	2	-0.89998	1
Cellular Component	GO:0098588	3	bounding membrane of organelle	2.25657e-09	TRINITY_DN31847_c0_g1_m.19221	231	K	Protein disulfide-isomerase OS=Ricinus communis OX=3988 PE=2 SV=1		1	1.04828e-07	261.13	SDYEFGHTTDAK(1)LLPR	2	5.1975	1
Cellular Component	GO:0098588	3	bounding membrane of organelle	2.25657e-09	TRINITY_DN31847_c0_g1_m.19221	103	K	Protein disulfide-isomerase OS=Ricinus communis OX=3988 PE=2 SV=1		0.987349	0.000615838	51.785	K(0.013)LAPEYEK(0.987)AASILSSHDPPIVLAK	3	2.4983	1
Cellular Component	GO:0098588	3	bounding membrane of organelle	2.25657e-09	TRINITY_DN31847_c0_g1_m.19221	521	K	Protein disulfide-isomerase OS=Ricinus communis OX=3988 PE=2 SV=1		1	0.00030982	181.87	NVDEK(1)QESGKDEL	2	1.1145	1
Cellular Component	GO:0098588	3	bounding membrane of organelle	2.25657e-09	TRINITY_DN31847_c0_g1_m.19221	180	K	Protein disulfide-isomerase OS=Ricinus communis OX=3988 PE=2 SV=1		0.999994	5.17837e-05	61.867	QSGPASVEIK(1)TVEDASNLIADKK	3	-2.0231	1
Cellular Component	GO:0098588	3	bounding membrane of organelle	2.25657e-09	TRINITY_DN31847_c0_g1_m.19221	319	K	Protein disulfide-isomerase OS=Ricinus communis OX=3988 PE=2 SV=1		1	0.00066478	143.39	SK(1)YHEVAEK	2	-2.1459	1
Cellular Component	GO:0098588	3	bounding membrane of organelle	2.25657e-09	TRINITY_DN31847_c0_g1_m.19221	526	K	Protein disulfide-isomerase OS=Ricinus communis OX=3988 PE=2 SV=1		1	0.00449286	103.76	NVDEKQESGK(1)DEL	2	-0.96638	1
Cellular Component	GO:0098588	3	bounding membrane of organelle	2.25657e-09	TRINITY_DN31847_c0_g1_m.19221	293	K	Protein disulfide-isomerase OS=Ricinus communis OX=3988 PE=2 SV=1		1	6.72365e-08	176	SNHPFVIK(1)FFNSPNAK	3	-2.6034	4
Cellular Component	GO:0098588	3	bounding membrane of organelle	2.25657e-09	TRINITY_DN31847_c0_g1_m.19221	150	K	Protein disulfide-isomerase OS=Ricinus communis OX=3988 PE=2 SV=1		1	0.00160341	101.48	NGGK(1)SIQEYNGPR	2	0.35506	3
Cellular Component	GO:0098588	3	bounding membrane of organelle	2.25657e-09	TRINITY_DN25871_c0_g1_m.7987	55	K	"Allene oxide cyclase, chloroplastic OS=Oryza sativa subsp. japonica OX=39947 GN=AOC PE=1 SV=1"	AOC	1	0.00658928	79.059	LYSGDLEK(1)R	2	-3.0377	1
Cellular Component	GO:0098588	3	bounding membrane of organelle	2.25657e-09	TRINITY_DN28043_c0_g1_m.11560	334	K	"Protochlorophyllide reductase, chloroplastic OS=Cucumis sativus OX=3659 GN=PORA PE=2 SV=1"	PORA	1	9.55935e-05	97.594	YITK(1)GFVSEEESGKR	2	1.7454	1
Cellular Component	GO:0098588	3	bounding membrane of organelle	2.25657e-09	TRINITY_DN23458_c0_g1_m.5131	10	K	Syntaxin-51 OS=Arabidopsis thaliana OX=3702 GN=SYP51 PE=1 SV=1	SYP51	1	0.00638748	43.613	ASSGDSWTK(1)EYNEAVK	2	6.6459	1
Cellular Component	GO:0098588	3	bounding membrane of organelle	2.25657e-09	TRINITY_DN31497_c0_g1_m.18415	152	K	Clathrin light chain 1 OS=Arabidopsis thaliana OX=3702 GN=At2g20760 PE=2 SV=1	At2g20760	1	0.00014967	73.305	APEPTTSGTASENK(1)SASPAK	2	0.6509	1
Cellular Component	GO:0098588	3	bounding membrane of organelle	2.25657e-09	TRINITY_DN31497_c0_g1_m.18415	44	K	Clathrin light chain 1 OS=Arabidopsis thaliana OX=3702 GN=At2g20760 PE=2 SV=1	At2g20760	1	0.000189645	81.163	LYLENQEK(1)FHK	2	-1.1815	1
Cellular Component	GO:0098588	3	bounding membrane of organelle	2.25657e-09	TRINITY_DN31497_c0_g1_m.18415	47	K	Clathrin light chain 1 OS=Arabidopsis thaliana OX=3702 GN=At2g20760 PE=2 SV=1	At2g20760	1	0.0159328	82.716	FHK(1)EADK	2	-5.1511	1
Cellular Component	GO:0098588	3	bounding membrane of organelle	2.25657e-09	TRINITY_DN28717_c0_g1_m.12786	223	K	Translocon-associated protein subunit alpha OS=Arabidopsis thaliana OX=3702 GN=At2g21160 PE=2 SV=3	At2g21160	1	0.0125771	60.892	APK(1)VEVGTR	2	-5.6857	1
Cellular Component	GO:0098588	3	bounding membrane of organelle	2.25657e-09	TRINITY_DN33325_c1_g1_m.22765	164	K	Peroxisomal membrane protein 11C OS=Arabidopsis thaliana OX=3702 GN=PEX11C PE=1 SV=1	PEX11C	1	0.000143878	175.07	NTDK(1)CQNEQYR	2	-1.5264	1
Cellular Component	GO:0098588	3	bounding membrane of organelle	2.25657e-09	TRINITY_DN23202_c0_g1_m.4857	108	K	Vacuolar protein sorting-associated protein 24 homolog 1 OS=Arabidopsis thaliana OX=3702 GN=VPS24-1 PE=1 SV=1	VPS24-1	1	0.00055871	119.43	TVGHLSK(1)SSEVMK	2	-1.8672	2
Cellular Component	GO:0098588	3	bounding membrane of organelle	2.25657e-09	TRINITY_DN33577_c0_g1_m.23442	268	K	Protein VACUOLELESS1 OS=Arabidopsis thaliana OX=3702 GN=VCL1 PE=1 SV=1	VCL1	1	8.79409e-06	108.91	VQNLFAETK(1)EHSFESK	2	8.72	1
Cellular Component	GO:0098588	3	bounding membrane of organelle	2.25657e-09	TRINITY_DN26882_c0_g2_m.9535	237	K	L-ascorbate peroxidase 3 OS=Arabidopsis thaliana OX=3702 GN=APX3 PE=1 SV=1	APX3	1	0.0332806	53.878	DYAESHK(1)K	2	-3.0716	1
Cellular Component	GO:0098588	3	bounding membrane of organelle	2.25657e-09	TRINITY_DN26882_c0_g2_m.9535	252	K	L-ascorbate peroxidase 3 OS=Arabidopsis thaliana OX=3702 GN=APX3 PE=1 SV=1	APX3	1	1.42472e-08	137.58	LSELGFSPSSSSSK(1)VK	2	-0.45244	1
Cellular Component	GO:0098588	3	bounding membrane of organelle	2.25657e-09	TRINITY_DN26882_c0_g2_m.9535	206	K	L-ascorbate peroxidase 3 OS=Arabidopsis thaliana OX=3702 GN=APX3 PE=1 SV=1	APX3	1	0.00446192	69.276	LPTDK(1)ALLDDPK	2	-3.7358	1
Cellular Component	GO:0098588	3	bounding membrane of organelle	2.25657e-09	TRINITY_DN26882_c0_g2_m.9535	133	K	L-ascorbate peroxidase 3 OS=Arabidopsis thaliana OX=3702 GN=APX3 PE=1 SV=1	APX3	1	1.12666e-05	136.84	LPDAK(1)QGAPHLR	2	-1.6549	2
Cellular Component	GO:0098588	3	bounding membrane of organelle	2.25657e-09	TRINITY_DN26882_c0_g2_m.9535	48	K	L-ascorbate peroxidase 3 OS=Arabidopsis thaliana OX=3702 GN=APX3 PE=1 SV=1	APX3	1	6.13548e-05	127.03	LAWHDAGTYDAK(1)LK	2	3.7345	1
Cellular Component	GO:0098588	3	bounding membrane of organelle	2.25657e-09	TRINITY_DN27384_c0_g1_m.10386	137	K	Glutathione S-transferase OS=Hyoscyamus muticus OX=35626 PE=1 SV=1		1	0.00542338	79.809	AIK(1)LNEDK	2	-5.3795	1
Cellular Component	GO:0098588	3	bounding membrane of organelle	2.25657e-09	TRINITY_DN27384_c0_g1_m.10386	6	K	Glutathione S-transferase OS=Hyoscyamus muticus OX=35626 PE=1 SV=1		1	2.3903e-09	192.68	ATPVK(1)VHGPPISTAVSR	2	3.4786	1
Cellular Component	GO:0098588	3	bounding membrane of organelle	2.25657e-09	TRINITY_DN27384_c0_g1_m.10386	145	K	Glutathione S-transferase OS=Hyoscyamus muticus OX=35626 PE=1 SV=1		1	8.37731e-06	108.3	LAK(1)VLEVYER	2	-2.1174	1
Cellular Component	GO:0098588	3	bounding membrane of organelle	2.25657e-09	TRINITY_DN27384_c0_g1_m.10386	142	K	Glutathione S-transferase OS=Hyoscyamus muticus OX=35626 PE=1 SV=1		1	0.00960647	67.464	LNEDK(1)LAK	2	-5.4131	1
Cellular Component	GO:0098588	3	bounding membrane of organelle	2.25657e-09	TRINITY_DN27384_c0_g1_m.10386	79	K	Glutathione S-transferase OS=Hyoscyamus muticus OX=35626 PE=1 SV=1		1	0.000481971	130.31	YICEK(1)HGDR	2	-1.3378	1
Cellular Component	GO:0098588	3	bounding membrane of organelle	2.25657e-09	TRINITY_DN32286_c0_g1_m.20208	166	K	Peroxisomal membrane protein 11-4 OS=Oryza sativa subsp. japonica OX=39947 GN=PEX11-4 PE=2 SV=2	PEX11-4	1	0.00956855	74.486	GDLDHK(1)EK	2	-3.2321	1
Cellular Component	GO:0098588	3	bounding membrane of organelle	2.25657e-09	TRINITY_DN28438_c0_g1_m.12271	232	K	"Prohibitin-1, mitochondrial OS=Arabidopsis thaliana OX=3702 GN=PHB1 PE=1 SV=1"	PHB1	1	2.20186e-14	293.6	EFTAAIEAK(1)QVAAQEAER	2	3.535	1
Cellular Component	GO:0098588	3	bounding membrane of organelle	2.25657e-09	TRINITY_DN28438_c0_g1_m.12271	248	K	"Prohibitin-1, mitochondrial OS=Arabidopsis thaliana OX=3702 GN=PHB1 PE=1 SV=1"	PHB1	1	0.00343191	159.11	FVVEK(1)AEQDKR	2	-0.72213	1
Cellular Component	GO:0098588	3	bounding membrane of organelle	2.25657e-09	TRINITY_DN29442_c1_g1_m.14127	112	K	14-3-3-like protein OS=Pisum sativum OX=3888 PE=2 SV=1		1	0.000197466	153.33	IISSIEQK(1)EESR	2	-4.1276	1
Cellular Component	GO:0098588	3	bounding membrane of organelle	2.25657e-09	TRINITY_DN29442_c1_g1_m.14127	161	K	14-3-3-like protein OS=Pisum sativum OX=3888 PE=2 SV=1		1	0.00158894	91.245	LIPSATSGDSK(1)VFYLK	2	4.5595	1
Cellular Component	GO:0098588	3	bounding membrane of organelle	2.25657e-09	TRINITY_DN29442_c1_g1_m.14127	53	K	14-3-3-like protein OS=Pisum sativum OX=3888 PE=2 SV=1		1	1.41855e-05	264.98	EENVYMAK(1)LAEQAER	2	2.8258	1
Cellular Component	GO:0098588	3	bounding membrane of organelle	2.25657e-09	TRINITY_DN29442_c1_g1_m.14127	179	K	14-3-3-like protein OS=Pisum sativum OX=3888 PE=2 SV=1		1	7.0287e-05	183	YLAEFK(1)TGSER	2	0.71664	1
Cellular Component	GO:0098588	3	bounding membrane of organelle	2.25657e-09	TRINITY_DN29442_c1_g1_m.14127	196	K	14-3-3-like protein OS=Pisum sativum OX=3888 PE=2 SV=1		1	1.42255e-36	205.21	KEAAESTLSAYK(1)SAQDIANTELAPTHPIR	3	3.439	2
Cellular Component	GO:0098588	3	bounding membrane of organelle	2.25657e-09	TRINITY_DN35923_c0_g1_m.30334	344	K	"Probable transmembrane GTPase FZO-like, chloroplastic OS=Arabidopsis thaliana OX=3702 GN=FZL PE=1 SV=1"	FZL	1	2.70002e-06	106.97	NFSGPAASK(1)LFDQEVR	2	1.0371	1
Cellular Component	GO:0098588	3	bounding membrane of organelle	2.25657e-09	TRINITY_DN36323_c0_g1_m.31817	127	K	Brefeldin A-inhibited guanine nucleotide-exchange protein 2 OS=Arabidopsis thaliana OX=3702 GN=BIG2 PE=2 SV=1	BIG2	1	0.00671856	62.454	GEADPSGGDEGK(1)LLGR	2	-2.9803	1
Cellular Component	GO:0098588	3	bounding membrane of organelle	2.25657e-09	TRINITY_DN36323_c0_g1_m.31817	843	K	Brefeldin A-inhibited guanine nucleotide-exchange protein 2 OS=Arabidopsis thaliana OX=3702 GN=BIG2 PE=2 SV=1	BIG2	1	0.00242082	90.263	HMQEQFK(1)EK	2	-2.7442	1
Cellular Component	GO:0098588	3	bounding membrane of organelle	2.25657e-09	TRINITY_DN27393_c0_g1_m.10404	262	K	Coatomer subunit epsilon-1 OS=Arabidopsis thaliana OX=3702 GN=At1g30630 PE=2 SV=1	At1g30630	1	0.0055504	72.846	FLSQLK(1)LSHPDHTLVK	3	-3.8926	1
Cellular Component	GO:0098588	3	bounding membrane of organelle	2.25657e-09	TRINITY_DN29260_c0_g2_m.13801	84	K	Subtilisin-like protease SBT1.4 OS=Arabidopsis thaliana OX=3702 GN=SBT1.4 PE=2 SV=1	SBT1.4	1	9.8697e-08	54.755	DTAGHGTHVASTIAGAAVTNAGYGEYAK(1)GTAIGIAPK	3	3.5232	1
Cellular Component	GO:0098588	3	bounding membrane of organelle	2.25657e-09	TRINITY_DN29260_c0_g2_m.13801	93	K	Subtilisin-like protease SBT1.4 OS=Arabidopsis thaliana OX=3702 GN=SBT1.4 PE=2 SV=1	SBT1.4	1	0.00778723	67.464	GTAIGIAPK(1)AR	2	-3.6861	1
Cellular Component	GO:0098588	3	bounding membrane of organelle	2.25657e-09	TRINITY_DN30481_c0_g1_m.16205	59	K	Mitochondrial fission protein ELM1 OS=Arabidopsis thaliana OX=3702 GN=ELM1 PE=1 SV=1	ELM1	1	0.0392191	43.272	ALGLADK(1)HALYR	2	-2.8869	1
Cellular Component	GO:0098588	3	bounding membrane of organelle	2.25657e-09	TRINITY_DN36224_c0_g1_m.31412	27	K	COP1-interactive protein 1 OS=Arabidopsis thaliana OX=3702 GN=CIP1 PE=1 SV=1	CIP1	1	0.00114667	114.64	IESK(1)EAEAR	2	-1.8931	1
Cellular Component	GO:0098588	3	bounding membrane of organelle	2.25657e-09	TRINITY_DN36224_c0_g1_m.31412	560	K	COP1-interactive protein 1 OS=Arabidopsis thaliana OX=3702 GN=CIP1 PE=1 SV=1	CIP1	1	0.00467228	100.84	EETEK(1)GNLTK	2	-4.8965	1
Cellular Component	GO:0098588	3	bounding membrane of organelle	2.25657e-09	TRINITY_DN36224_c0_g1_m.31412	458	K	COP1-interactive protein 1 OS=Arabidopsis thaliana OX=3702 GN=CIP1 PE=1 SV=1	CIP1	1	0.028381	53.517	AMAANK(1)EAYER	2	0.88142	1
Cellular Component	GO:0098588	3	bounding membrane of organelle	2.25657e-09	TRINITY_DN36224_c0_g1_m.31412	414	K	COP1-interactive protein 1 OS=Arabidopsis thaliana OX=3702 GN=CIP1 PE=1 SV=1	CIP1	1	0.0137361	58.687	LSNQK(1)LR	2	-6.2593	1
Cellular Component	GO:0098588	3	bounding membrane of organelle	2.25657e-09	TRINITY_DN36224_c0_g1_m.31412	518	K	COP1-interactive protein 1 OS=Arabidopsis thaliana OX=3702 GN=CIP1 PE=1 SV=1	CIP1	1	0.00353953	68.49	SWVAETSNEK(1)EK	2	1.2429	1
Cellular Component	GO:0098588	3	bounding membrane of organelle	2.25657e-09	TRINITY_DN36224_c0_g1_m.31412	425	K	COP1-interactive protein 1 OS=Arabidopsis thaliana OX=3702 GN=CIP1 PE=1 SV=1	CIP1	1	0.00151913	103.69	ITEQLLSEK(1)EESFR	2	-4.4894	1
Cellular Component	GO:0098588	3	bounding membrane of organelle	2.25657e-09	TRINITY_DN32318_c0_g1_m.20273	399	K	Dolichyl-diphosphooligosaccharide--protein glycosyltransferase 48 kDa subunit OS=Arabidopsis thaliana OX=3702 GN=OST48 PE=2 SV=1	OST48	1	0.0351764	52.837	QIPVRPYK(1)HNEYER	3	-2.6899	1
Cellular Component	GO:0098588	3	bounding membrane of organelle	2.25657e-09	TRINITY_DN35990_c1_g1_m.30556	56	K	Syntaxin-22 OS=Arabidopsis thaliana OX=3702 GN=SYP22 PE=1 SV=1	SYP22	1	1.46103e-05	152.23	LVNTLGTPK(1)DTPELR	2	-1.0621	1
Cellular Component	GO:0098588	3	bounding membrane of organelle	2.25657e-09	TRINITY_DN29135_c0_g1_m.13572	180	K	Signal recognition particle receptor subunit beta OS=Dictyostelium discoideum OX=44689 GN=srprb PE=3 SV=1	srprb	1	0.000810974	100.84	TDK(1)VTAHTK	2	-3.6083	1
Cellular Component	GO:0098588	3	bounding membrane of organelle	2.25657e-09	TRINITY_DN29135_c0_g1_m.13572	186	K	Signal recognition particle receptor subunit beta OS=Dictyostelium discoideum OX=44689 GN=srprb PE=3 SV=1	srprb	1	1.42019e-05	162.8	VTAHTK(1)EFIR	2	-2.4714	1
Cellular Component	GO:0098588	3	bounding membrane of organelle	2.25657e-09	TRINITY_DN31056_c0_g2_m.17449	257	K	Glutamate dehydrogenase 2 OS=Arabidopsis thaliana OX=3702 GN=GDH2 PE=1 SV=1	GDH2	1	0.00124708	85.716	HK(1)ESTGSLK	2	-3.9713	1
Cellular Component	GO:0098588	3	bounding membrane of organelle	2.25657e-09	TRINITY_DN36224_c1_g2_m.31413	532	K	COP1-interactive protein 1 OS=Arabidopsis thaliana OX=3702 GN=CIP1 PE=1 SV=1	CIP1	1	0.000219419	147.19	GHTEESSQLK(1)EK	2	-1.488	1
Cellular Component	GO:0098588	3	bounding membrane of organelle	2.25657e-09	TRINITY_DN31742_c0_g1_m.18974	309	K	"Glucan endo-1,3-beta-glucosidase, basic vacuolar isoform OS=Hevea brasiliensis OX=3981 GN=HGN1 PE=1 SV=2"	HGN1	1	0.00459672	84.368	HVK(1)SGTPK	2	-3.8317	1
Cellular Component	GO:0098588	3	bounding membrane of organelle	2.25657e-09	TRINITY_DN31742_c0_g1_m.18974	347	K	"Glucan endo-1,3-beta-glucosidase, basic vacuolar isoform OS=Hevea brasiliensis OX=3981 GN=HGN1 PE=1 SV=2"	HGN1	1	0.00086409	90.761	NFGVFFPNK(1)QPK	2	-3.3956	1
Cellular Component	GO:0098588	3	bounding membrane of organelle	2.25657e-09	TRINITY_DN25882_c0_g1_m.8005	269	K	Monodehydroascorbate reductase OS=Solanum lycopersicum OX=4081 GN=AFRR PE=1 SV=1	AFRR	1	0.000143062	248.59	PLTTLFK(1)GQVEEAK	2	2.4234	1
Cellular Component	GO:0098588	3	bounding membrane of organelle	2.25657e-09	TRINITY_DN25882_c0_g1_m.8005	52	K	Monodehydroascorbate reductase OS=Solanum lycopersicum OX=4081 GN=AFRR PE=1 SV=1	AFRR	1	7.16779e-07	156.02	PALSK(1)AYLFPESPAR	2	0.26264	2
Cellular Component	GO:0098588	3	bounding membrane of organelle	2.25657e-09	TRINITY_DN25882_c0_g1_m.8005	103	K	Monodehydroascorbate reductase OS=Solanum lycopersicum OX=4081 GN=AFRR PE=1 SV=1	AFRR	1	2.68477e-08	196.42	ADIAGK(1)TLVSAAGESFK	2	-0.45981	1
Cellular Component	GO:0098588	3	bounding membrane of organelle	2.25657e-09	TRINITY_DN25882_c0_g1_m.8005	39	K	Monodehydroascorbate reductase OS=Solanum lycopersicum OX=4081 GN=AFRR PE=1 SV=1	AFRR	1	0.0157196	67.887	PGELAIISK(1)EAVAPYER	2	2.1567	1
Cellular Component	GO:0098588	3	bounding membrane of organelle	2.25657e-09	TRINITY_DN25882_c0_g1_m.8005	276	K	Monodehydroascorbate reductase OS=Solanum lycopersicum OX=4081 GN=AFRR PE=1 SV=1	AFRR	1	0.0125889	65.404	GQVEEAK(1)GGIK	2	-1.5321	1
Cellular Component	GO:0098588	3	bounding membrane of organelle	2.25657e-09	TRINITY_DN25882_c0_g1_m.8005	405	K	Monodehydroascorbate reductase OS=Solanum lycopersicum OX=4081 GN=AFRR PE=1 SV=1	AFRR	1	1.23406e-12	191.95	VVGAFLESGTPEENK(1)AIAK	2	1.6936	1
Cellular Component	GO:0098588	3	bounding membrane of organelle	2.25657e-09	TRINITY_DN25882_c0_g1_m.8005	26	K	Monodehydroascorbate reductase OS=Solanum lycopersicum OX=4081 GN=AFRR PE=1 SV=1	AFRR	1	9.85802e-08	233.43	EFAK(1)QGVKPGELAIISK	2	1.9525	1
Cellular Component	GO:0098588	3	bounding membrane of organelle	2.25657e-09	TRINITY_DN25882_c0_g1_m.8005	380	K	Monodehydroascorbate reductase OS=Solanum lycopersicum OX=4081 GN=AFRR PE=1 SV=1	AFRR	1	0.000881293	92.732	PK(1)FGSYWIK	2	-5.154	1
Cellular Component	GO:0098588	3	bounding membrane of organelle	2.25657e-09	TRINITY_DN35959_c1_g9_m.30465	152	K	"ATP synthase subunit d, mitochondrial OS=Arabidopsis thaliana OX=3702 GN=At3g52300 PE=1 SV=3"	At3g52300	0.998707	0.000987627	146.27	K(0.001)K(0.999)FDDEIR	2	-0.53539	1
Cellular Component	GO:0098588	3	bounding membrane of organelle	2.25657e-09	TRINITY_DN35959_c1_g9_m.30465	145	K	"ATP synthase subunit d, mitochondrial OS=Arabidopsis thaliana OX=3702 GN=At3g52300 PE=1 SV=3"	At3g52300	1	0.000274323	142.08	ISTMTADEYFEK(1)HPELK	2	1.4408	4
Cellular Component	GO:0098588	3	bounding membrane of organelle	2.25657e-09	TRINITY_DN35959_c1_g9_m.30465	10	K	"ATP synthase subunit d, mitochondrial OS=Arabidopsis thaliana OX=3702 GN=At3g52300 PE=1 SV=3"	At3g52300	1	0.000588079	136.84	KVVDVAFK(1)ASR	2	-2.7917	1
Cellular Component	GO:0098588	3	bounding membrane of organelle	2.25657e-09	TRINITY_DN35959_c1_g9_m.30465	76	K	"ATP synthase subunit d, mitochondrial OS=Arabidopsis thaliana OX=3702 GN=At3g52300 PE=1 SV=3"	At3g52300	1	0.0167508	62.398	LVDMYK(1)EAYDSIEIPK	2	5.1533	1
Cellular Component	GO:0098588	3	bounding membrane of organelle	2.25657e-09	TRINITY_DN23675_c0_g1_m.5359	100	K	40S ribosomal protein S15a-1 OS=Arabidopsis thaliana OX=3702 GN=RPS15AA PE=2 SV=2	RPS15AA	1	0.00264102	95.311	LNK(1)CGVISPR	2	-5.8996	1
[truncated: 81,336 more rows]

## Sheet: ident
GO Terms Level 1	GO Terms Description	GO Terms Level	GO Terms ID	Mapping	Background	All Mapping	All Background	Fold Enrichment	Fisher' exact test P value	-log10(p value)	Related Protein
[truncated: 30 more rows]
