# Supplementary material for: Comprehensive Profiling of Paper Mulberry (Broussonetia papyrifera) Crotonylome Reveals the Significance of Lysine Crotonylation in Young Leaves
Source: Int J Mol Sci. 2022 Jan 21;23(3):1173. doi: 10.3390/ijms23031173 (PMC8834973; doi:10.3390/ijms23031173)
Supplement: Supplementary file 1 [file ijms-23-01173-s001.zip › Protein interaction network of crotonylated proteins.xlsx]

## Sheet: node
Supplemental Table S6 Protein interaction network of crotonylated proteins
Protein accession	string_id	sites_number	mdm00020	mdm00480	mdm00630	mdm00710	mdm03010	mdm03050	Degree	Protein description	Gene name	Subcellular localization	Biological Process	Cellular Component	Molecular Function	KEGG KO No.	KEGG Gene	KEGG pathway	Pfam ID	Domain description	KOG category	KOG NO.	KOG description
TRINITY_DN18798_c0_g1_m.2244	981085.XP_010086891.1	2	0	0	0	0	1	0	65	60S ribosomal protein L31 OS=Panax ginseng OX=4054 GN=RPL31 PE=2 SV=1	RPL31	cytoplasm	GO:0002181 cytoplasmic translation; GO:0006412 translation; GO:0006518 peptide metabolic process; GO:0006807 nitrogen compound metabolic process; GO:0008152 metabolic process; GO:0009058 biosynthetic process; GO:0009059 macromolecule biosynthetic process; GO:0009987 cellular process; GO:0010467 gene expression; GO:0019538 protein metabolic process; GO:0034641 cellular nitrogen compound metabolic …	GO:0005618 cell wall; GO:0005622 intracellular; GO:0005623 cell; GO:0005737 cytoplasm; GO:0005829 cytosol; GO:0005840 ribosome; GO:0005844 polysome; GO:0005886 plasma membrane; GO:0005911 cell-cell junction; GO:0009506 plasmodesma; GO:0009507 chloroplast; GO:0009536 plastid; GO:0015934 large ribosomal subunit; GO:0016020 membrane; GO:0022625 cytosolic large ribosomal subunit; GO:0022626 cytosolic…	GO:0003735 structural constituent of ribosome; GO:0005198 structural molecule activity;	K02910	RP-L31e, RPL31; large subunit ribosomal protein L31e	mdm03010 Ribosome - Malus domestica (apple);			J	KOG0893	60S ribosomal protein L31
TRINITY_DN26664_c0_g1_m.9184	981085.XP_010087529.1	5	0	0	0	0	1	0	68	40S ribosomal protein S4 OS=Solanum tuberosum OX=4113 GN=RPS4 PE=2 SV=1	RPS4	chloroplast		GO:0005622 intracellular; GO:0005623 cell; GO:0005737 cytoplasm; GO:0044424 intracellular part; GO:0044464 cell part;		K02987	RP-S4e, RPS4; small subunit ribosomal protein S4e	mdm03010 Ribosome - Malus domestica (apple);	PF08071; PF01479	RS4NT (NUC023) domain; S4 domain	J	KOG0378	40S ribosomal protein S4
TRINITY_DN26034_c0_g1_m.8236	981085.XP_010087603.1	1	0	0	0	0	1	0	75	"50S ribosomal protein L29, chloroplastic OS=Arabidopsis thaliana OX=3702 GN=RPL29 PE=1 SV=1"	RPL29	chloroplast		GO:0005622 intracellular; GO:0005623 cell; GO:0005737 cytoplasm; GO:0009295 nucleoid; GO:0009507 chloroplast; GO:0009526 plastid envelope; GO:0009532 plastid stroma; GO:0009536 plastid; GO:0009570 chloroplast stroma; GO:0009941 chloroplast envelope; GO:0031967 organelle envelope; GO:0031975 envelope; GO:0043226 organelle; GO:0043227 membrane-bounded organelle; GO:0043229 intracellular organelle; …		K02904	RP-L29, rpmC; large subunit ribosomal protein L29	mdm03010 Ribosome - Malus domestica (apple);			J	KOG3436	60S ribosomal protein L35
TRINITY_DN28932_c0_g1_m.13200	981085.XP_010087922.1	2	0	0	0	0	1	0	75	60S ribosomal protein L3 OS=Oryza sativa subsp. japonica OX=39947 GN=RPL3 PE=2 SV=2	RPL3	cytoplasm				K02925	RP-L3e, RPL3; large subunit ribosomal protein L3e	mdm03010 Ribosome - Malus domestica (apple);			J	KOG0746	60S ribosomal protein L3 and related proteins
TRINITY_DN32252_c1_g1_m.20119	981085.XP_010088470.1	3	0	0	0	0	1	0	72	"30S ribosomal protein S10, chloroplastic OS=Mesembryanthemum crystallinum OX=3544 GN=RPS10 PE=2 SV=1"	RPS10	nucleus	GO:0006412 translation; GO:0006518 peptide metabolic process; GO:0006807 nitrogen compound metabolic process; GO:0008152 metabolic process; GO:0009058 biosynthetic process; GO:0009059 macromolecule biosynthetic process; GO:0009987 cellular process; GO:0010467 gene expression; GO:0019538 protein metabolic process; GO:0034641 cellular nitrogen compound metabolic process; GO:0034645 cellular macromo…	GO:0005622 intracellular; GO:0005623 cell; GO:0005737 cytoplasm; GO:0005739 mitochondrion; GO:0005840 ribosome; GO:0009507 chloroplast; GO:0009532 plastid stroma; GO:0009536 plastid; GO:0009570 chloroplast stroma; GO:0015935 small ribosomal subunit; GO:0032991 macromolecular complex; GO:0043226 organelle; GO:0043227 membrane-bounded organelle; GO:0043228 non-membrane-bounded organelle; GO:0043229…	GO:0003735 structural constituent of ribosome; GO:0005198 structural molecule activity;	K02946	RP-S10, MRPS10, rpsJ; small subunit ribosomal protein S10	mdm03010 Ribosome - Malus domestica (apple);			J	KOG0900	40S ribosomal protein S20
TRINITY_DN27181_c0_g1_m.10000	981085.XP_010089213.1	2	0	0	0	0	1	0	76	60S ribosomal protein L23 OS=Arabidopsis thaliana OX=3702 GN=RPL23A PE=2 SV=3	RPL23A	cytoplasm		GO:0005622 intracellular; GO:0005623 cell; GO:0005737 cytoplasm; GO:0005829 cytosol; GO:0005840 ribosome; GO:0015934 large ribosomal subunit; GO:0022625 cytosolic large ribosomal subunit; GO:0022626 cytosolic ribosome; GO:0032991 macromolecular complex; GO:0043226 organelle; GO:0043228 non-membrane-bounded organelle; GO:0043229 intracellular organelle; GO:0043232 intracellular non-membrane-bounde…	GO:0003676 nucleic acid binding; GO:0003723 RNA binding; GO:0003735 structural constituent of ribosome; GO:0005198 structural molecule activity; GO:0005488 binding; GO:0019843 rRNA binding; GO:0070180 large ribosomal subunit rRNA binding; GO:0097159 organic cyclic compound binding; GO:1901363 heterocyclic compound binding;	K02894	RP-L23e, RPL23; large subunit ribosomal protein L23e	mdm03010 Ribosome - Malus domestica (apple);	PF00238	Ribosomal protein L14p/L23e	J	KOG0901	60S ribosomal protein L14/L17/L23
TRINITY_DN25198_c0_g1_m.7081	981085.XP_010089615.1	3	0	0	0	0	1	0	70	40S ribosomal protein S19-3 OS=Arabidopsis thaliana OX=3702 GN=RPS19C PE=2 SV=1	RPS19C	cytoplasm	GO:0000028 ribosomal small subunit assembly; GO:0006996 organelle organization; GO:0009987 cellular process; GO:0016043 cellular component organization; GO:0022607 cellular component assembly; GO:0022613 ribonucleoprotein complex biogenesis; GO:0022618 ribonucleoprotein complex assembly; GO:0034622 cellular macromolecular complex assembly; GO:0042254 ribosome biogenesis; GO:0042255 ribosome assem…	GO:0005618 cell wall; GO:0005622 intracellular; GO:0005623 cell; GO:0005737 cytoplasm; GO:0005829 cytosol; GO:0005840 ribosome; GO:0005844 polysome; GO:0005911 cell-cell junction; GO:0009506 plasmodesma; GO:0015935 small ribosomal subunit; GO:0022626 cytosolic ribosome; GO:0022627 cytosolic small ribosomal subunit; GO:0030054 cell junction; GO:0030312 external encapsulating structure; GO:0032991 …	GO:0003735 structural constituent of ribosome; GO:0005198 structural molecule activity;	K02966	RP-S19e, RPS19; small subunit ribosomal protein S19e	mdm03010 Ribosome - Malus domestica (apple);			J	KOG3411	40S ribosomal protein S19
TRINITY_DN26773_c0_g1_m.9357	981085.XP_010090259.1	5	0	0	0	0	1	0	65	40S ribosomal protein S3a OS=Cicer arietinum OX=3827 PE=2 SV=1		chloroplast	GO:0002181 cytoplasmic translation; GO:0006412 translation; GO:0006518 peptide metabolic process; GO:0006807 nitrogen compound metabolic process; GO:0008152 metabolic process; GO:0009058 biosynthetic process; GO:0009059 macromolecule biosynthetic process; GO:0009987 cellular process; GO:0010467 gene expression; GO:0019538 protein metabolic process; GO:0034641 cellular nitrogen compound metabolic …	GO:0005618 cell wall; GO:0005622 intracellular; GO:0005623 cell; GO:0005634 nucleus; GO:0005730 nucleolus; GO:0005737 cytoplasm; GO:0005829 cytosol; GO:0005840 ribosome; GO:0005844 polysome; GO:0005886 plasma membrane; GO:0005911 cell-cell junction; GO:0009506 plasmodesma; GO:0009507 chloroplast; GO:0009536 plastid; GO:0015935 small ribosomal subunit; GO:0016020 membrane; GO:0022626 cytosolic rib…	GO:0003676 nucleic acid binding; GO:0003723 RNA binding; GO:0003729 mRNA binding; GO:0003735 structural constituent of ribosome; GO:0005198 structural molecule activity; GO:0005488 binding; GO:0097159 organic cyclic compound binding; GO:1901363 heterocyclic compound binding;	K02984	RP-S3Ae, RPS3A; small subunit ribosomal protein S3Ae	mdm03010 Ribosome - Malus domestica (apple);			J	KOG1628	40S ribosomal protein S3A
TRINITY_DN24594_c0_g1_m.6317	981085.XP_010090271.1	2	0	0	0	0	1	0	68	40S ribosomal protein S24-2 OS=Arabidopsis thaliana OX=3702 GN=RPS24B PE=2 SV=2	RPS24B	cytoplasm	GO:0000462 maturation of SSU-rRNA from tricistronic rRNA transcript (SSU-rRNA, 5.8S rRNA, LSU-rRNA); GO:0006139 nucleobase-containing compound metabolic process; GO:0006364 rRNA processing; GO:0006396 RNA processing; GO:0006725 cellular aromatic compound metabolic process; GO:0006807 nitrogen compound metabolic process; GO:0008152 metabolic process; GO:0009987 cellular process; GO:0010467 gene ex…	GO:0005618 cell wall; GO:0005622 intracellular; GO:0005623 cell; GO:0005737 cytoplasm; GO:0005829 cytosol; GO:0005840 ribosome; GO:0005844 polysome; GO:0015935 small ribosomal subunit; GO:0016020 membrane; GO:0022626 cytosolic ribosome; GO:0022627 cytosolic small ribosomal subunit; GO:0030312 external encapsulating structure; GO:0032991 macromolecular complex; GO:0042788 polysomal ribosome; GO:00…	GO:0003735 structural constituent of ribosome; GO:0005198 structural molecule activity;	K02974	RP-S24e, RPS24; small subunit ribosomal protein S24e	mdm03010 Ribosome - Malus domestica (apple);			J	KOG3424	40S ribosomal protein S24
TRINITY_DN21064_c0_g1_m.3242	981085.XP_010090891.1	1	0	0	0	0	1	0	82	Ubiquitin-60S ribosomal protein L40 OS=Nicotiana sylvestris OX=4096 GN=UBICEP52-7 PE=2 SV=2	UBICEP52-7	nucleus				K02927	RP-L40e, RPL40; large subunit ribosomal protein L40e	mdm03010 Ribosome - Malus domestica (apple);	PF00240	Ubiquitin family	J	KOG0003	Ubiquitin/60s ribosomal protein L40 fusion
TRINITY_DN30588_c0_g7_m.16419	981085.XP_010092050.1	2	0	0	0	0	1	0	73	40S ribosomal protein S9-2 OS=Arabidopsis thaliana OX=3702 GN=RPS9C PE=1 SV=1	RPS9C	cytoplasm	GO:0006417 regulation of translation; GO:0006450 regulation of translational fidelity; GO:0009889 regulation of biosynthetic process; GO:0009891 positive regulation of biosynthetic process; GO:0009893 positive regulation of metabolic process; GO:0010468 regulation of gene expression; GO:0010556 regulation of macromolecule biosynthetic process; GO:0010557 positive regulation of macromolecule biosy…	GO:0005622 intracellular; GO:0005623 cell; GO:0005737 cytoplasm; GO:0005829 cytosol; GO:0005840 ribosome; GO:0005911 cell-cell junction; GO:0009506 plasmodesma; GO:0015935 small ribosomal subunit; GO:0016020 membrane; GO:0022626 cytosolic ribosome; GO:0022627 cytosolic small ribosomal subunit; GO:0030054 cell junction; GO:0032991 macromolecular complex; GO:0043226 organelle; GO:0043228 non-membra…	GO:0003676 nucleic acid binding; GO:0003723 RNA binding; GO:0003735 structural constituent of ribosome; GO:0005198 structural molecule activity; GO:0005488 binding; GO:0019843 rRNA binding; GO:0097159 organic cyclic compound binding; GO:1901363 heterocyclic compound binding;	K02997	RP-S9e, RPS9; small subunit ribosomal protein S9e	mdm03010 Ribosome - Malus domestica (apple);	PF01479	S4 domain	J	KOG3301	Ribosomal protein S4
TRINITY_DN21727_c0_g2_m.3696	981085.XP_010092188.1	1	0	0	0	0	1	0	59	40S ribosomal protein S12 OS=Hordeum vulgare OX=4513 GN=RPS12 PE=2 SV=1	RPS12	cytoplasm				K02951	RP-S12e, RPS12; small subunit ribosomal protein S12e	mdm03010 Ribosome - Malus domestica (apple);	PF01248	Ribosomal protein L7Ae/L30e/S12e/Gadd45 family	J	KOG3406	40S ribosomal protein S12
TRINITY_DN23350_c0_g1_m.5017	981085.XP_010092299.1	2	0	0	0	0	1	0	70	"50S ribosomal protein L24, chloroplastic OS=Arabidopsis thaliana OX=3702 GN=RPL24 PE=2 SV=2"	RPL24	chloroplast	GO:0006412 translation; GO:0006518 peptide metabolic process; GO:0006807 nitrogen compound metabolic process; GO:0006996 organelle organization; GO:0008152 metabolic process; GO:0009058 biosynthetic process; GO:0009059 macromolecule biosynthetic process; GO:0009657 plastid organization; GO:0009987 cellular process; GO:0010467 gene expression; GO:0016043 cellular component organization; GO:0019538…	GO:0005622 intracellular; GO:0005623 cell; GO:0005737 cytoplasm; GO:0009507 chloroplast; GO:0009526 plastid envelope; GO:0009532 plastid stroma; GO:0009536 plastid; GO:0009570 chloroplast stroma; GO:0009941 chloroplast envelope; GO:0031967 organelle envelope; GO:0031975 envelope; GO:0043226 organelle; GO:0043227 membrane-bounded organelle; GO:0043229 intracellular organelle; GO:0043231 intracellu…		K02895	RP-L24, MRPL24, rplX; large subunit ribosomal protein L24	mdm03010 Ribosome - Malus domestica (apple);			J	KOG1708	Mitochondrial/chloroplast ribosomal protein L24
TRINITY_DN23365_c0_g1_m.5029	981085.XP_010092587.1	1	0	0	0	0	1	0	73	"50S ribosomal protein L5, chloroplastic OS=Arabidopsis thaliana OX=3702 GN=RPL5 PE=2 SV=1"	RPL5	chloroplast	GO:0000027 ribosomal large subunit assembly; GO:0006412 translation; GO:0006518 peptide metabolic process; GO:0006807 nitrogen compound metabolic process; GO:0006996 organelle organization; GO:0008152 metabolic process; GO:0009058 biosynthetic process; GO:0009059 macromolecule biosynthetic process; GO:0009719 response to endogenous stimulus; GO:0009725 response to hormone; GO:0009735 response to …	GO:0005622 intracellular; GO:0005623 cell; GO:0005737 cytoplasm; GO:0005829 cytosol; GO:0005840 ribosome; GO:0009507 chloroplast; GO:0009526 plastid envelope; GO:0009532 plastid stroma; GO:0009536 plastid; GO:0009570 chloroplast stroma; GO:0009941 chloroplast envelope; GO:0016020 membrane; GO:0022626 cytosolic ribosome; GO:0031967 organelle envelope; GO:0031975 envelope; GO:0032991 macromolecular…	GO:0003676 nucleic acid binding; GO:0003723 RNA binding; GO:0003735 structural constituent of ribosome; GO:0005198 structural molecule activity; GO:0005488 binding; GO:0097159 organic cyclic compound binding; GO:1901363 heterocyclic compound binding;	K02931	RP-L5, MRPL5, rplE; large subunit ribosomal protein L5	mdm03010 Ribosome - Malus domestica (apple);	PF00281; PF00673	Ribosomal protein L5; ribosomal L5P family C-terminus	J	KOG0398	Mitochondrial/chloroplast ribosomal protein L5/L7
TRINITY_DN21105_c1_g1_m.3267	981085.XP_010093067.1	5	0	0	0	0	1	0	63	60S ribosomal protein L14-2 OS=Arabidopsis thaliana OX=3702 GN=RPL14B PE=1 SV=1	RPL14B	chloroplast				K02875	RP-L14e, RPL14; large subunit ribosomal protein L14e	mdm03010 Ribosome - Malus domestica (apple);			J	KOG3421	60S ribosomal protein L14
TRINITY_DN25471_c0_g1_m.7434	981085.XP_010093460.1	3	0	0	0	0	1	0	72	"50S ribosomal protein L13, chloroplastic OS=Arabidopsis thaliana OX=3702 GN=RPL13 PE=2 SV=1"	RPL13	chloroplast	GO:0006412 translation; GO:0006518 peptide metabolic process; GO:0006807 nitrogen compound metabolic process; GO:0008152 metabolic process; GO:0009058 biosynthetic process; GO:0009059 macromolecule biosynthetic process; GO:0009719 response to endogenous stimulus; GO:0009725 response to hormone; GO:0009735 response to cytokinin; GO:0009987 cellular process; GO:0010033 response to organic substance…	GO:0005622 intracellular; GO:0005623 cell; GO:0005737 cytoplasm; GO:0005840 ribosome; GO:0009507 chloroplast; GO:0009526 plastid envelope; GO:0009532 plastid stroma; GO:0009536 plastid; GO:0009570 chloroplast stroma; GO:0009579 thylakoid; GO:0009941 chloroplast envelope; GO:0031967 organelle envelope; GO:0031975 envelope; GO:0032991 macromolecular complex; GO:0043226 organelle; GO:0043227 membran…	GO:0003676 nucleic acid binding; GO:0003723 RNA binding; GO:0003729 mRNA binding; GO:0003735 structural constituent of ribosome; GO:0005198 structural molecule activity; GO:0005488 binding; GO:0097159 organic cyclic compound binding; GO:1901363 heterocyclic compound binding;	K02871	RP-L13, MRPL13, rplM; large subunit ribosomal protein L13	mdm03010 Ribosome - Malus domestica (apple);			J	KOG3203	Mitochondrial/chloroplast ribosomal protein L13
TRINITY_DN25028_c0_g1_m.6863	981085.XP_010094082.1	1	0	0	0	0	1	0	65	60S ribosomal protein L44 OS=Gossypium hirsutum OX=3635 GN=RPL44 PE=3 SV=3	RPL44	chloroplast				K02929	RP-L44e, RPL44; large subunit ribosomal protein L44e	mdm03010 Ribosome - Malus domestica (apple);			J	KOG3464	60S ribosomal protein L44
TRINITY_DN30824_c1_g1_m.16940	981085.XP_010094236.1	5	0	0	0	0	1	0	73	40S ribosomal protein S2-4 OS=Arabidopsis thaliana OX=3702 GN=RPS2D PE=2 SV=1	RPS2D	endoplasmic reticulum	GO:0006412 translation; GO:0006518 peptide metabolic process; GO:0006807 nitrogen compound metabolic process; GO:0008152 metabolic process; GO:0009058 biosynthetic process; GO:0009059 macromolecule biosynthetic process; GO:0009987 cellular process; GO:0010467 gene expression; GO:0019538 protein metabolic process; GO:0034641 cellular nitrogen compound metabolic process; GO:0034645 cellular macromo…	GO:0005618 cell wall; GO:0005622 intracellular; GO:0005623 cell; GO:0005737 cytoplasm; GO:0005829 cytosol; GO:0005840 ribosome; GO:0005911 cell-cell junction; GO:0009506 plasmodesma; GO:0015935 small ribosomal subunit; GO:0016020 membrane; GO:0022626 cytosolic ribosome; GO:0022627 cytosolic small ribosomal subunit; GO:0030054 cell junction; GO:0030312 external encapsulating structure; GO:0032991 …	GO:0003676 nucleic acid binding; GO:0003723 RNA binding; GO:0003729 mRNA binding; GO:0003735 structural constituent of ribosome; GO:0005198 structural molecule activity; GO:0005488 binding; GO:0097159 organic cyclic compound binding; GO:1901363 heterocyclic compound binding;	K02981	RP-S2e, RPS2; small subunit ribosomal protein S2e	mdm03010 Ribosome - Malus domestica (apple);	PF00333; PF03719	Ribosomal protein S5, N-terminal domain; Ribosomal protein S5, C-terminal domain	J	KOG0877	40S ribosomal protein S2/30S ribosomal protein S5
TRINITY_DN25191_c1_g1_m.7071	981085.XP_010094463.1	2	0	0	0	0	1	0	65	60S ribosomal protein L18-2 OS=Arabidopsis thaliana OX=3702 GN=RPL18B PE=1 SV=2	RPL18B	chloroplast				K02883	RP-L18e, RPL18; large subunit ribosomal protein L18e	mdm03010 Ribosome - Malus domestica (apple);			J	KOG1714	60s ribosomal protein L18
TRINITY_DN24895_c0_g1_m.6680	981085.XP_010094740.1	1	0	0	0	0	1	0	68	40S ribosomal protein S7 OS=Avicennia marina OX=82927 GN=RPS7 PE=2 SV=1	RPS7	cytoplasm	GO:0002181 cytoplasmic translation; GO:0006139 nucleobase-containing compound metabolic process; GO:0006364 rRNA processing; GO:0006396 RNA processing; GO:0006412 translation; GO:0006518 peptide metabolic process; GO:0006725 cellular aromatic compound metabolic process; GO:0006807 nitrogen compound metabolic process; GO:0008152 metabolic process; GO:0009058 biosynthetic process; GO:0009059 macrom…	GO:0005618 cell wall; GO:0005622 intracellular; GO:0005623 cell; GO:0005737 cytoplasm; GO:0005829 cytosol; GO:0005840 ribosome; GO:0005844 polysome; GO:0005886 plasma membrane; GO:0009507 chloroplast; GO:0009536 plastid; GO:0015935 small ribosomal subunit; GO:0016020 membrane; GO:0022626 cytosolic ribosome; GO:0022627 cytosolic small ribosomal subunit; GO:0030312 external encapsulating structure;…	GO:0003676 nucleic acid binding; GO:0003723 RNA binding; GO:0003729 mRNA binding; GO:0003735 structural constituent of ribosome; GO:0005198 structural molecule activity; GO:0005488 binding; GO:0097159 organic cyclic compound binding; GO:1901363 heterocyclic compound binding;	K02993	RP-S7e, RPS7; small subunit ribosomal protein S7e	mdm03010 Ribosome - Malus domestica (apple);			J	KOG3320	40S ribosomal protein S7
TRINITY_DN26513_c0_g1_m.8947	981085.XP_010095082.1	1	0	0	0	0	1	0	72	60S acidic ribosomal protein P0-2 OS=Arabidopsis thaliana OX=3702 GN=RPP0B PE=1 SV=2	RPP0B	cytoplasm	GO:0006950 response to stress; GO:0006970 response to osmotic stress; GO:0009266 response to temperature stimulus; GO:0009409 response to cold; GO:0009628 response to abiotic stimulus; GO:0009651 response to salt stress; GO:0009719 response to endogenous stimulus; GO:0009725 response to hormone; GO:0009735 response to cytokinin; GO:0010033 response to organic substance; GO:0010035 response to ino…	GO:0005576 extracellular region; GO:0005622 intracellular; GO:0005623 cell; GO:0005634 nucleus; GO:0005730 nucleolus; GO:0005737 cytoplasm; GO:0005829 cytosol; GO:0005840 ribosome; GO:0005844 polysome; GO:0005886 plasma membrane; GO:0005911 cell-cell junction; GO:0009506 plasmodesma; GO:0009507 chloroplast; GO:0009536 plastid; GO:0016020 membrane; GO:0022626 cytosolic ribosome; GO:0030054 cell ju…	GO:0003735 structural constituent of ribosome; GO:0005198 structural molecule activity; GO:0005488 binding; GO:0005507 copper ion binding; GO:0043167 ion binding; GO:0043169 cation binding; GO:0046872 metal ion binding; GO:0046914 transition metal ion binding;	K02941	RP-LP0, RPLP0; large subunit ribosomal protein LP0	mdm03010 Ribosome - Malus domestica (apple);			J	KOG0815	60S acidic ribosomal protein P0
TRINITY_DN19128_c0_g1_m.2345	981085.XP_010096548.1	3	0	0	0	0	1	0	65	60S ribosomal protein L34 OS=Pisum sativum OX=3888 GN=RPL34 PE=2 SV=1	RPL34	chloroplast				K02915	RP-L34e, RPL34; large subunit ribosomal protein L34e	mdm03010 Ribosome - Malus domestica (apple);			J	KOG1790	60s ribosomal protein L34
TRINITY_DN24694_c0_g1_m.6424	981085.XP_010096658.1	5	0	0	0	0	1	0	76	60S ribosomal protein L23a OS=Nicotiana tabacum OX=4097 GN=RPL23A PE=2 SV=1	RPL23A	cytoplasm				K02893	RP-L23Ae, RPL23A; large subunit ribosomal protein L23Ae	mdm03010 Ribosome - Malus domestica (apple);			J	KOG1751	60s ribosomal protein L23
TRINITY_DN29506_c0_g1_m.14242	981085.XP_010097296.1	2	0	0	0	0	1	0	72	40S ribosomal protein S8 OS=Oryza sativa subsp. japonica OX=39947 GN=RPS8 PE=2 SV=2	RPS8	chloroplast	GO:0000462 maturation of SSU-rRNA from tricistronic rRNA transcript (SSU-rRNA, 5.8S rRNA, LSU-rRNA); GO:0006139 nucleobase-containing compound metabolic process; GO:0006364 rRNA processing; GO:0006396 RNA processing; GO:0006725 cellular aromatic compound metabolic process; GO:0006807 nitrogen compound metabolic process; GO:0006996 organelle organization; GO:0008152 metabolic process; GO:0009987 c…	GO:0000313 organellar ribosome; GO:0005622 intracellular; GO:0005623 cell; GO:0005737 cytoplasm; GO:0005829 cytosol; GO:0005840 ribosome; GO:0009507 chloroplast; GO:0009532 plastid stroma; GO:0009536 plastid; GO:0009547 plastid ribosome; GO:0009570 chloroplast stroma; GO:0015935 small ribosomal subunit; GO:0022626 cytosolic ribosome; GO:0022627 cytosolic small ribosomal subunit; GO:0032991 macrom…	GO:0003735 structural constituent of ribosome; GO:0005198 structural molecule activity;	K02995	RP-S8e, RPS8; small subunit ribosomal protein S8e	mdm03010 Ribosome - Malus domestica (apple);			J	KOG3283	40S ribosomal protein S8
TRINITY_DN24024_c0_g1_m.5690	981085.XP_010098066.1	1	0	0	0	0	1	0	67	60S ribosomal protein L37-3 OS=Arabidopsis thaliana OX=3702 GN=RPL37C PE=3 SV=1	RPL37C	extracellular	GO:0000184 nuclear-transcribed mRNA catabolic process, nonsense-mediated decay; GO:0000448 cleavage in ITS2 between 5.8S rRNA and LSU-rRNA of tricistronic rRNA transcript (SSU-rRNA, 5.8S rRNA, LSU-rRNA); GO:0000460 maturation of 5.8S rRNA; GO:0000463 maturation of LSU-rRNA from tricistronic rRNA transcript (SSU-rRNA, 5.8S rRNA, LSU-rRNA); GO:0000466 maturation of 5.8S rRNA from tricistronic rRNA …	GO:0005622 intracellular; GO:0005623 cell; GO:0005737 cytoplasm; GO:0005829 cytosol; GO:0005840 ribosome; GO:0015934 large ribosomal subunit; GO:0022625 cytosolic large ribosomal subunit; GO:0022626 cytosolic ribosome; GO:0030684 preribosome; GO:0030687 preribosome, large subunit precursor; GO:0032991 macromolecular complex; GO:0043226 organelle; GO:0043228 non-membrane-bounded organelle; GO:0043…	GO:0003676 nucleic acid binding; GO:0003723 RNA binding; GO:0003729 mRNA binding; GO:0003735 structural constituent of ribosome; GO:0005198 structural molecule activity; GO:0005488 binding; GO:0005515 protein binding; GO:0008270 zinc ion binding; GO:0019838 growth factor binding; GO:0019843 rRNA binding; GO:0043167 ion binding; GO:0043169 cation binding; GO:0046872 metal ion binding; GO:0046914 t…	K02922	RP-L37e, RPL37; large subunit ribosomal protein L37e	mdm03010 Ribosome - Malus domestica (apple);			J	KOG3475	60S ribosomal protein L37
TRINITY_DN27405_c1_g1_m.10423	981085.XP_010098081.1	2	0	0	0	0	1	0	73	"30S ribosomal protein S17, chloroplastic OS=Arabidopsis thaliana OX=3702 GN=RPS17 PE=1 SV=1"	RPS17	mitochondria	GO:0006412 translation; GO:0006518 peptide metabolic process; GO:0006807 nitrogen compound metabolic process; GO:0006996 organelle organization; GO:0008152 metabolic process; GO:0009058 biosynthetic process; GO:0009059 macromolecule biosynthetic process; GO:0009657 plastid organization; GO:0009987 cellular process; GO:0010467 gene expression; GO:0016043 cellular component organization; GO:0019538…	GO:0000312 plastid small ribosomal subunit; GO:0000313 organellar ribosome; GO:0000314 organellar small ribosomal subunit; GO:0005622 intracellular; GO:0005623 cell; GO:0005737 cytoplasm; GO:0005829 cytosol; GO:0005840 ribosome; GO:0009507 chloroplast; GO:0009526 plastid envelope; GO:0009532 plastid stroma; GO:0009534 chloroplast thylakoid; GO:0009536 plastid; GO:0009547 plastid ribosome; GO:0009…	GO:0003735 structural constituent of ribosome; GO:0005198 structural molecule activity;	K02961	RP-S17, MRPS17, rpsQ; small subunit ribosomal protein S17	mdm03010 Ribosome - Malus domestica (apple);	PF00366	Ribosomal protein S17	J	KOG1740	Predicted mitochondrial/chloroplast ribosomal protein S17
TRINITY_DN25802_c0_g1_m.7887	981085.XP_010098189.1	2	0	0	0	0	1	0	72	60S ribosomal protein L12 OS=Prunus armeniaca OX=36596 GN=RPL12 PE=2 SV=1	RPL12	cytoplasm				K02870	RP-L12e, RPL12; large subunit ribosomal protein L12e	mdm03010 Ribosome - Malus domestica (apple);	PF03946; PF00298	Ribosomal protein L11, N-terminal domain; Ribosomal protein L11, RNA binding domain	J	KOG0886	40S ribosomal protein S2
TRINITY_DN27893_c0_g1_m.11288	981085.XP_010098627.1	5	0	0	0	0	1	0	66	40S ribosomal protein S6 OS=Asparagus officinalis OX=4686 GN=rps6 PE=2 SV=1	rps6	nucleus				K02991	RP-S6e, RPS6; small subunit ribosomal protein S6e	mdm03010 Ribosome - Malus domestica (apple);			J	KOG1646	40S ribosomal protein S6
TRINITY_DN28808_c2_g1_m.12968	981085.XP_010099900.1	5	0	0	0	0	1	0	73	60S ribosomal protein L7-4 OS=Arabidopsis thaliana OX=3702 GN=RPL7D PE=2 SV=1	RPL7D	cytoplasm	GO:0000463 maturation of LSU-rRNA from tricistronic rRNA transcript (SSU-rRNA, 5.8S rRNA, LSU-rRNA); GO:0000470 maturation of LSU-rRNA; GO:0002181 cytoplasmic translation; GO:0006139 nucleobase-containing compound metabolic process; GO:0006364 rRNA processing; GO:0006396 RNA processing; GO:0006412 translation; GO:0006518 peptide metabolic process; GO:0006725 cellular aromatic compound metabolic p…	GO:0005618 cell wall; GO:0005622 intracellular; GO:0005623 cell; GO:0005737 cytoplasm; GO:0005773 vacuole; GO:0005774 vacuolar membrane; GO:0005829 cytosol; GO:0005840 ribosome; GO:0005844 polysome; GO:0005886 plasma membrane; GO:0009507 chloroplast; GO:0009536 plastid; GO:0015934 large ribosomal subunit; GO:0016020 membrane; GO:0022625 cytosolic large ribosomal subunit; GO:0022626 cytosolic ribo…	GO:0003676 nucleic acid binding; GO:0003723 RNA binding; GO:0003729 mRNA binding; GO:0003735 structural constituent of ribosome; GO:0005198 structural molecule activity; GO:0005488 binding; GO:0097159 organic cyclic compound binding; GO:1901363 heterocyclic compound binding;	K02937	RP-L7e, RPL7; large subunit ribosomal protein L7e	mdm03010 Ribosome - Malus domestica (apple);	PF08079; PF00327	Ribosomal L30 N-terminal domain; Ribosomal protein L30p/L7e	J	KOG3184	60S ribosomal protein L7
TRINITY_DN21667_c0_g1_m.3652	981085.XP_010100802.1	6	0	0	0	0	1	0	65	60S ribosomal protein L32-1 OS=Arabidopsis thaliana OX=3702 GN=RPL32A PE=2 SV=2	RPL32A	chloroplast		GO:0005622 intracellular; GO:0005623 cell; GO:0005634 nucleus; GO:0005730 nucleolus; GO:0005737 cytoplasm; GO:0005829 cytosol; GO:0005840 ribosome; GO:0005844 polysome; GO:0015934 large ribosomal subunit; GO:0022625 cytosolic large ribosomal subunit; GO:0022626 cytosolic ribosome; GO:0031974 membrane-enclosed lumen; GO:0031981 nuclear lumen; GO:0032991 macromolecular complex; GO:0042788 polysomal…	GO:0003735 structural constituent of ribosome; GO:0005198 structural molecule activity;	K02912	RP-L32e, RPL32; large subunit ribosomal protein L32e	mdm03010 Ribosome - Malus domestica (apple);			J	KOG0878	60S ribosomal protein L32
TRINITY_DN30129_c0_g1_m.15503	981085.XP_010100833.1	4	0	0	0	0	1	0	71	60S ribosomal protein L4 OS=Prunus armeniaca OX=36596 GN=RPL4 PE=2 SV=1	RPL4	chloroplast	GO:0002181 cytoplasmic translation; GO:0006412 translation; GO:0006518 peptide metabolic process; GO:0006807 nitrogen compound metabolic process; GO:0008152 metabolic process; GO:0009058 biosynthetic process; GO:0009059 macromolecule biosynthetic process; GO:0009719 response to endogenous stimulus; GO:0009725 response to hormone; GO:0009735 response to cytokinin; GO:0009987 cellular process; GO:0…	GO:0005618 cell wall; GO:0005622 intracellular; GO:0005623 cell; GO:0005634 nucleus; GO:0005730 nucleolus; GO:0005737 cytoplasm; GO:0005773 vacuole; GO:0005774 vacuolar membrane; GO:0005829 cytosol; GO:0005840 ribosome; GO:0005844 polysome; GO:0005886 plasma membrane; GO:0005911 cell-cell junction; GO:0009506 plasmodesma; GO:0009507 chloroplast; GO:0009536 plastid; GO:0015934 large ribosomal subu…	GO:0003676 nucleic acid binding; GO:0003723 RNA binding; GO:0003729 mRNA binding; GO:0003735 structural constituent of ribosome; GO:0005198 structural molecule activity; GO:0005488 binding; GO:0097159 organic cyclic compound binding; GO:1901363 heterocyclic compound binding;	K02930	RP-L4e, RPL4; large subunit ribosomal protein L4e	mdm03010 Ribosome - Malus domestica (apple);	PF14374	60S ribosomal protein L4 C-terminal domain	J	KOG1475	Ribosomal protein RPL1/RPL2/RL4L4
TRINITY_DN22937_c0_g1_m.4634	981085.XP_010101082.1	1	0	0	0	0	1	0	67	60S ribosomal protein L21-2 OS=Arabidopsis thaliana OX=3702 GN=RPL21E PE=2 SV=1	RPL21E	nucleus	GO:0006412 translation; GO:0006518 peptide metabolic process; GO:0006807 nitrogen compound metabolic process; GO:0008152 metabolic process; GO:0009058 biosynthetic process; GO:0009059 macromolecule biosynthetic process; GO:0009987 cellular process; GO:0010467 gene expression; GO:0019538 protein metabolic process; GO:0034641 cellular nitrogen compound metabolic process; GO:0034645 cellular macromo…	GO:0005622 intracellular; GO:0005623 cell; GO:0005737 cytoplasm; GO:0005829 cytosol; GO:0005840 ribosome; GO:0015934 large ribosomal subunit; GO:0022625 cytosolic large ribosomal subunit; GO:0022626 cytosolic ribosome; GO:0032991 macromolecular complex; GO:0043226 organelle; GO:0043228 non-membrane-bounded organelle; GO:0043229 intracellular organelle; GO:0043232 intracellular non-membrane-bounde…	GO:0003735 structural constituent of ribosome; GO:0005198 structural molecule activity;	K02889	RP-L21e, RPL21; large subunit ribosomal protein L21e	mdm03010 Ribosome - Malus domestica (apple);			J	KOG1732	60S ribosomal protein L21
TRINITY_DN22539_c0_g1_m.4274	981085.XP_010101256.1	1	0	0	0	0	1	0	72	40S ribosomal protein SA OS=Vitis vinifera OX=29760 GN=GSVIVT00034021001 PE=3 SV=1	GSVIVT00034021001	mitochondria	GO:0000028 ribosomal small subunit assembly; GO:0000447 endonucleolytic cleavage in ITS1 to separate SSU-rRNA from 5.8S rRNA and LSU-rRNA from tricistronic rRNA transcript (SSU-rRNA, 5.8S rRNA, LSU-rRNA); GO:0000460 maturation of 5.8S rRNA; GO:0000461 endonucleolytic cleavage to generate mature 3'-end of SSU-rRNA from (SSU-rRNA, 5.8S rRNA, LSU-rRNA); GO:0000462 maturation of SSU-rRNA from tricist…	GO:0005622 intracellular; GO:0005623 cell; GO:0005634 nucleus; GO:0005737 cytoplasm; GO:0005829 cytosol; GO:0005840 ribosome; GO:0005844 polysome; GO:0005886 plasma membrane; GO:0005911 cell-cell junction; GO:0009506 plasmodesma; GO:0009507 chloroplast; GO:0009536 plastid; GO:0015935 small ribosomal subunit; GO:0016020 membrane; GO:0022626 cytosolic ribosome; GO:0022627 cytosolic small ribosomal …	GO:0003676 nucleic acid binding; GO:0003723 RNA binding; GO:0003729 mRNA binding; GO:0003735 structural constituent of ribosome; GO:0005198 structural molecule activity; GO:0005488 binding; GO:0097159 organic cyclic compound binding; GO:1901363 heterocyclic compound binding;	K02998	RP-SAe, RPSA; small subunit ribosomal protein SAe	mdm03010 Ribosome - Malus domestica (apple);			J	KOG0830	40S ribosomal protein SA (P40)/Laminin receptor 1
TRINITY_DN21718_c0_g1_m.3686	981085.XP_010101365.1	6	0	0	0	0	1	0	79	60S ribosomal protein L5 OS=Cucumis sativus OX=3659 GN=RPL5 PE=2 SV=1	RPL5	chloroplast	GO:0000027 ribosomal large subunit assembly; GO:0003002 regionalization; GO:0006412 translation; GO:0006518 peptide metabolic process; GO:0006807 nitrogen compound metabolic process; GO:0006810 transport; GO:0006913 nucleocytoplasmic transport; GO:0006996 organelle organization; GO:0007275 multicellular organism development; GO:0007389 pattern specification process; GO:0008152 metabolic process; …	GO:0005622 intracellular; GO:0005623 cell; GO:0005634 nucleus; GO:0005730 nucleolus; GO:0005737 cytoplasm; GO:0005773 vacuole; GO:0005829 cytosol; GO:0005840 ribosome; GO:0005844 polysome; GO:0005886 plasma membrane; GO:0009507 chloroplast; GO:0009536 plastid; GO:0015934 large ribosomal subunit; GO:0016020 membrane; GO:0022625 cytosolic large ribosomal subunit; GO:0022626 cytosolic ribosome; GO:0…	GO:0003676 nucleic acid binding; GO:0003723 RNA binding; GO:0003735 structural constituent of ribosome; GO:0005198 structural molecule activity; GO:0005488 binding; GO:0008097 5S rRNA binding; GO:0019843 rRNA binding; GO:0097159 organic cyclic compound binding; GO:1901363 heterocyclic compound binding;	K02932	RP-L5e, RPL5; large subunit ribosomal protein L5e	mdm03010 Ribosome - Malus domestica (apple);	PF14204	Ribosomal L18 C-terminal region	J	KOG0875	60S ribosomal protein L5
TRINITY_DN24758_c0_g1_m.6509	981085.XP_010101487.1	2	0	0	0	0	1	0	70	"50S ribosomal protein L10, chloroplastic OS=Nicotiana tabacum OX=4097 GN=RPL10 PE=2 SV=1"	RPL10	chloroplast				K02864	RP-L10, MRPL10, rplJ; large subunit ribosomal protein L10	mdm03010 Ribosome - Malus domestica (apple);
TRINITY_DN23023_c0_g2_m.4705	981085.XP_010101741.1	4	0	0	0	0	1	0	70	40S ribosomal protein S13 OS=Glycine max OX=3847 GN=RPS13 PE=2 SV=1	RPS13	nucleus	GO:0000278 mitotic cell cycle; GO:0000281 mitotic cytokinesis; GO:0000902 cell morphogenesis; GO:0000904 cell morphogenesis involved in differentiation; GO:0000910 cytokinesis; GO:0000911 cytokinesis by cell plate formation; GO:0006412 translation; GO:0006518 peptide metabolic process; GO:0006807 nitrogen compound metabolic process; GO:0007049 cell cycle; GO:0007275 multicellular organism develop…	GO:0005618 cell wall; GO:0005622 intracellular; GO:0005623 cell; GO:0005634 nucleus; GO:0005730 nucleolus; GO:0005737 cytoplasm; GO:0005783 endoplasmic reticulum; GO:0005829 cytosol; GO:0005840 ribosome; GO:0009507 chloroplast; GO:0009536 plastid; GO:0012505 endomembrane system; GO:0015935 small ribosomal subunit; GO:0016020 membrane; GO:0022626 cytosolic ribosome; GO:0022627 cytosolic small ribo…	GO:0003676 nucleic acid binding; GO:0003723 RNA binding; GO:0003735 structural constituent of ribosome; GO:0005198 structural molecule activity; GO:0005488 binding; GO:0019843 rRNA binding; GO:0070181 small ribosomal subunit rRNA binding; GO:0097159 organic cyclic compound binding; GO:1901363 heterocyclic compound binding;	K02953	RP-S13e, RPS13; small subunit ribosomal protein S13e	mdm03010 Ribosome - Malus domestica (apple);	PF08069; PF00312	Ribosomal S13/S15 N-terminal domain; Ribosomal protein S15	J	KOG0400	40S ribosomal protein S13
TRINITY_DN22585_c0_g1_m.4317	981085.XP_010102117.1	3	0	0	0	0	1	0	72	60S ribosomal protein L11-2 OS=Arabidopsis thaliana OX=3702 GN=RPL11B PE=2 SV=2	RPL11B	cytoplasm	GO:0000027 ribosomal large subunit assembly; GO:0006412 translation; GO:0006518 peptide metabolic process; GO:0006807 nitrogen compound metabolic process; GO:0006996 organelle organization; GO:0008152 metabolic process; GO:0009058 biosynthetic process; GO:0009059 macromolecule biosynthetic process; GO:0009987 cellular process; GO:0010467 gene expression; GO:0016043 cellular component organization…	GO:0005622 intracellular; GO:0005623 cell; GO:0005634 nucleus; GO:0005730 nucleolus; GO:0005737 cytoplasm; GO:0005773 vacuole; GO:0005829 cytosol; GO:0005840 ribosome; GO:0005911 cell-cell junction; GO:0009506 plasmodesma; GO:0009507 chloroplast; GO:0009536 plastid; GO:0015934 large ribosomal subunit; GO:0016020 membrane; GO:0022625 cytosolic large ribosomal subunit; GO:0022626 cytosolic ribosome…	GO:0003676 nucleic acid binding; GO:0003723 RNA binding; GO:0003729 mRNA binding; GO:0003735 structural constituent of ribosome; GO:0005198 structural molecule activity; GO:0005488 binding; GO:0097159 organic cyclic compound binding; GO:1901363 heterocyclic compound binding;	K02868	RP-L11e, RPL11; large subunit ribosomal protein L11e	mdm03010 Ribosome - Malus domestica (apple);	PF00281; PF00673	Ribosomal protein L5; ribosomal L5P family C-terminus	J	KOG0397	60S ribosomal protein L11
TRINITY_DN26357_c0_g1_m.8721	981085.XP_010102279.1	2	0	0	0	0	1	0	73	40S ribosomal protein S15 OS=Oryza sativa subsp. japonica OX=39947 GN=RPS15 PE=2 SV=2	RPS15	cytoplasm				K02958	RP-S15e, RPS15; small subunit ribosomal protein S15e	mdm03010 Ribosome - Malus domestica (apple);	PF00203	Ribosomal protein S19	J	KOG0898	40S ribosomal protein S15
TRINITY_DN23794_c0_g2_m.5475	981085.XP_010102488.1	3	0	0	0	0	1	0	71	60S ribosomal protein L27a-3 OS=Arabidopsis thaliana OX=3702 GN=RPL27AC PE=2 SV=2	RPL27AC	cytoplasm				K02900	RP-L27Ae, RPL27A; large subunit ribosomal protein L27Ae	mdm03010 Ribosome - Malus domestica (apple);			J	KOG1742	60s ribosomal protein L15/L27
TRINITY_DN27261_c0_g3_m.10142	981085.XP_010102767.1	2	0	0	0	0	1	0	71	60S ribosomal protein L26-1 OS=Arabidopsis thaliana OX=3702 GN=RPL26A PE=2 SV=2	RPL26A	cytoplasm	GO:0002181 cytoplasmic translation; GO:0006412 translation; GO:0006518 peptide metabolic process; GO:0006807 nitrogen compound metabolic process; GO:0006950 response to stress; GO:0008152 metabolic process; GO:0009058 biosynthetic process; GO:0009059 macromolecule biosynthetic process; GO:0009266 response to temperature stimulus; GO:0009409 response to cold; GO:0009628 response to abiotic stimulu…	GO:0005622 intracellular; GO:0005623 cell; GO:0005634 nucleus; GO:0005730 nucleolus; GO:0005737 cytoplasm; GO:0005773 vacuole; GO:0005774 vacuolar membrane; GO:0005829 cytosol; GO:0005840 ribosome; GO:0005844 polysome; GO:0005886 plasma membrane; GO:0009507 chloroplast; GO:0009536 plastid; GO:0015934 large ribosomal subunit; GO:0016020 membrane; GO:0022625 cytosolic large ribosomal subunit; GO:00…	GO:0003676 nucleic acid binding; GO:0003723 RNA binding; GO:0003729 mRNA binding; GO:0003735 structural constituent of ribosome; GO:0005198 structural molecule activity; GO:0005488 binding; GO:0097159 organic cyclic compound binding; GO:1901363 heterocyclic compound binding;	K02898	RP-L26e, RPL26; large subunit ribosomal protein L26e	mdm03010 Ribosome - Malus domestica (apple);			J	KOG3401	60S ribosomal protein L26
TRINITY_DN28141_c1_g11_m.11728	981085.XP_010103270.1	11	0	0	0	0	1	0	72	"50S ribosomal protein L1, chloroplastic OS=Arabidopsis thaliana OX=3702 GN=RPL1 PE=1 SV=1"	RPL1	chloroplast	GO:0000470 maturation of LSU-rRNA; GO:0006139 nucleobase-containing compound metabolic process; GO:0006364 rRNA processing; GO:0006396 RNA processing; GO:0006412 translation; GO:0006518 peptide metabolic process; GO:0006725 cellular aromatic compound metabolic process; GO:0006807 nitrogen compound metabolic process; GO:0008152 metabolic process; GO:0009058 biosynthetic process; GO:0009059 macromo…	GO:0005622 intracellular; GO:0005623 cell; GO:0005634 nucleus; GO:0005737 cytoplasm; GO:0005829 cytosol; GO:0005840 ribosome; GO:0009507 chloroplast; GO:0009526 plastid envelope; GO:0009532 plastid stroma; GO:0009534 chloroplast thylakoid; GO:0009535 chloroplast thylakoid membrane; GO:0009536 plastid; GO:0009570 chloroplast stroma; GO:0009579 thylakoid; GO:0009941 chloroplast envelope; GO:0015934…	GO:0003676 nucleic acid binding; GO:0003723 RNA binding; GO:0005488 binding; GO:0097159 organic cyclic compound binding; GO:1901363 heterocyclic compound binding;	K02863	RP-L1, MRPL1, rplA; large subunit ribosomal protein L1	mdm03010 Ribosome - Malus domestica (apple);	PF00687	Ribosomal protein L1p/L10e family	J	KOG1569	50S ribosomal protein L1
TRINITY_DN22926_c0_g1_m.4623	981085.XP_010103342.1	1	0	0	0	0	1	0	64	60S ribosomal protein L24 OS=Prunus avium OX=42229 GN=RPL24 PE=2 SV=1	RPL24	nucleus				K02896	RP-L24e, RPL24; large subunit ribosomal protein L24e	mdm03010 Ribosome - Malus domestica (apple);	PF01246	Ribosomal protein L24e	J	KOG1722	60s ribosomal protein L24
TRINITY_DN23361_c0_g2_m.5023	981085.XP_010103749.1	4	0	0	0	0	1	0	73	60S ribosomal protein L10a OS=Oryza sativa subsp. japonica OX=39947 GN=RPL10A PE=1 SV=1	RPL10A	cytoplasm	GO:0000470 maturation of LSU-rRNA; GO:0006139 nucleobase-containing compound metabolic process; GO:0006364 rRNA processing; GO:0006396 RNA processing; GO:0006412 translation; GO:0006518 peptide metabolic process; GO:0006725 cellular aromatic compound metabolic process; GO:0006807 nitrogen compound metabolic process; GO:0008152 metabolic process; GO:0009058 biosynthetic process; GO:0009059 macromo…	GO:0005622 intracellular; GO:0005623 cell; GO:0005737 cytoplasm; GO:0005829 cytosol; GO:0005840 ribosome; GO:0005844 polysome; GO:0005886 plasma membrane; GO:0005911 cell-cell junction; GO:0009506 plasmodesma; GO:0015934 large ribosomal subunit; GO:0016020 membrane; GO:0022625 cytosolic large ribosomal subunit; GO:0022626 cytosolic ribosome; GO:0030054 cell junction; GO:0032991 macromolecular com…	GO:0003676 nucleic acid binding; GO:0003723 RNA binding; GO:0003735 structural constituent of ribosome; GO:0005198 structural molecule activity; GO:0005488 binding; GO:0097159 organic cyclic compound binding; GO:1901363 heterocyclic compound binding;	K02865	RP-L10Ae, RPL10A; large subunit ribosomal protein L10Ae	mdm03010 Ribosome - Malus domestica (apple);	PF00687	Ribosomal protein L1p/L10e family	J	KOG1570	60S ribosomal protein L10A
TRINITY_DN25973_c0_g2_m.8137	981085.XP_010103754.1	1	0	0	0	0	1	0	69	"50S ribosomal protein L15, chloroplastic OS=Arabidopsis thaliana OX=3702 GN=RPL15 PE=1 SV=2"	RPL15	chloroplast		GO:0005622 intracellular; GO:0005623 cell; GO:0005737 cytoplasm; GO:0009507 chloroplast; GO:0009536 plastid; GO:0043226 organelle; GO:0043227 membrane-bounded organelle; GO:0043229 intracellular organelle; GO:0043231 intracellular membrane-bounded organelle; GO:0044424 intracellular part; GO:0044444 cytoplasmic part; GO:0044464 cell part;		K02876	RP-L15, MRPL15, rplO; large subunit ribosomal protein L15	mdm03010 Ribosome - Malus domestica (apple);			J	KOG0846	Mitochondrial/chloroplast ribosomal protein L15/L10
TRINITY_DN27740_c0_g1_m.10997	981085.XP_010103855.1	2	0	0	0	0	1	0	72	60S ribosomal protein L10 OS=Vitis riparia OX=96939 GN=RPL10 PE=2 SV=1	RPL10	chloroplast	GO:0000027 ribosomal large subunit assembly; GO:0002252 immune effector process; GO:0002376 immune system process; GO:0006412 translation; GO:0006518 peptide metabolic process; GO:0006807 nitrogen compound metabolic process; GO:0006950 response to stress; GO:0006952 defense response; GO:0006996 organelle organization; GO:0008152 metabolic process; GO:0009058 biosynthetic process; GO:0009059 macro…	GO:0005622 intracellular; GO:0005623 cell; GO:0005634 nucleus; GO:0005730 nucleolus; GO:0005737 cytoplasm; GO:0005773 vacuole; GO:0005774 vacuolar membrane; GO:0005829 cytosol; GO:0005840 ribosome; GO:0005844 polysome; GO:0009507 chloroplast; GO:0009526 plastid envelope; GO:0009536 plastid; GO:0009941 chloroplast envelope; GO:0015934 large ribosomal subunit; GO:0016020 membrane; GO:0022625 cytoso…	GO:0003676 nucleic acid binding; GO:0003723 RNA binding; GO:0003729 mRNA binding; GO:0003735 structural constituent of ribosome; GO:0005198 structural molecule activity; GO:0005488 binding; GO:0097159 organic cyclic compound binding; GO:1901363 heterocyclic compound binding;	K02866	RP-L10e, RPL10; large subunit ribosomal protein L10e	mdm03010 Ribosome - Malus domestica (apple);			J	KOG0857	60s ribosomal protein L10
TRINITY_DN27729_c0_g1_m.10980	981085.XP_010104677.1	1	0	0	0	0	1	0	71	"50S ribosomal protein L4, chloroplastic OS=Nicotiana tabacum OX=4097 GN=RPL4 PE=2 SV=1"	RPL4	chloroplast	GO:0006412 translation; GO:0006518 peptide metabolic process; GO:0006807 nitrogen compound metabolic process; GO:0008152 metabolic process; GO:0009058 biosynthetic process; GO:0009059 macromolecule biosynthetic process; GO:0009987 cellular process; GO:0010467 gene expression; GO:0019538 protein metabolic process; GO:0034641 cellular nitrogen compound metabolic process; GO:0034645 cellular macromo…	GO:0000311 plastid large ribosomal subunit; GO:0000313 organellar ribosome; GO:0000315 organellar large ribosomal subunit; GO:0005622 intracellular; GO:0005623 cell; GO:0005634 nucleus; GO:0005737 cytoplasm; GO:0005829 cytosol; GO:0005840 ribosome; GO:0009507 chloroplast; GO:0009532 plastid stroma; GO:0009534 chloroplast thylakoid; GO:0009535 chloroplast thylakoid membrane; GO:0009536 plastid; GO…	GO:0003676 nucleic acid binding; GO:0003723 RNA binding; GO:0003727 single-stranded RNA binding; GO:0003735 structural constituent of ribosome; GO:0005198 structural molecule activity; GO:0005488 binding; GO:0008187 poly-pyrimidine tract binding; GO:0008266 poly(U) RNA binding; GO:0097159 organic cyclic compound binding; GO:1901363 heterocyclic compound binding;	K02926	RP-L4, MRPL4, rplD; large subunit ribosomal protein L4	mdm03010 Ribosome - Malus domestica (apple);			J	KOG1624	Mitochondrial/chloroplast ribosomal protein L4
TRINITY_DN27075_c2_g1_m.9849	981085.XP_010105084.1	1	0	0	0	0	1	0	73	40S ribosomal protein S5 (Fragment) OS=Cicer arietinum OX=3827 GN=RPS5 PE=2 SV=1	RPS5	chloroplast	GO:0000028 ribosomal small subunit assembly; GO:0006412 translation; GO:0006518 peptide metabolic process; GO:0006807 nitrogen compound metabolic process; GO:0006996 organelle organization; GO:0008152 metabolic process; GO:0009058 biosynthetic process; GO:0009059 macromolecule biosynthetic process; GO:0009719 response to endogenous stimulus; GO:0009725 response to hormone; GO:0009735 response to …	GO:0005618 cell wall; GO:0005622 intracellular; GO:0005623 cell; GO:0005737 cytoplasm; GO:0005773 vacuole; GO:0005774 vacuolar membrane; GO:0005829 cytosol; GO:0005840 ribosome; GO:0005844 polysome; GO:0005886 plasma membrane; GO:0005911 cell-cell junction; GO:0009506 plasmodesma; GO:0009507 chloroplast; GO:0009536 plastid; GO:0015935 small ribosomal subunit; GO:0016020 membrane; GO:0022626 cytos…	GO:0003676 nucleic acid binding; GO:0003723 RNA binding; GO:0003729 mRNA binding; GO:0003735 structural constituent of ribosome; GO:0005198 structural molecule activity; GO:0005488 binding; GO:0019843 rRNA binding; GO:0097159 organic cyclic compound binding; GO:1901363 heterocyclic compound binding;	K02989	RP-S5e, RPS5; small subunit ribosomal protein S5e	mdm03010 Ribosome - Malus domestica (apple);	PF00177	Ribosomal protein S7p/S5e	J	KOG3291	Ribosomal protein S7
TRINITY_DN25528_c0_g1_m.7511	981085.XP_010105361.1	2	0	0	0	0	1	0	67	40S ribosomal protein S25 OS=Solanum lycopersicum OX=4081 GN=RPS25 PE=3 SV=1	RPS25	nucleus		GO:0005622 intracellular; GO:0005623 cell; GO:0005737 cytoplasm; GO:0005829 cytosol; GO:0005840 ribosome; GO:0015935 small ribosomal subunit; GO:0022626 cytosolic ribosome; GO:0022627 cytosolic small ribosomal subunit; GO:0032991 macromolecular complex; GO:0043226 organelle; GO:0043228 non-membrane-bounded organelle; GO:0043229 intracellular organelle; GO:0043232 intracellular non-membrane-bounde…	GO:0003735 structural constituent of ribosome; GO:0005198 structural molecule activity;	K02975	RP-S25e, RPS25; small subunit ribosomal protein S25e	mdm03010 Ribosome - Malus domestica (apple);			J	KOG1767	40S ribosomal protein S25
TRINITY_DN25159_c0_g1_m.7023	981085.XP_010105511.1	3	0	0	0	0	1	0	74	40S ribosomal protein S3-3 OS=Arabidopsis thaliana OX=3702 GN=RPS3C PE=1 SV=1	RPS3C	cytoplasm	GO:0002181 cytoplasmic translation; GO:0006139 nucleobase-containing compound metabolic process; GO:0006259 DNA metabolic process; GO:0006281 DNA repair; GO:0006412 translation; GO:0006518 peptide metabolic process; GO:0006725 cellular aromatic compound metabolic process; GO:0006807 nitrogen compound metabolic process; GO:0006950 response to stress; GO:0006970 response to osmotic stress; GO:00069…	GO:0005622 intracellular; GO:0005623 cell; GO:0005634 nucleus; GO:0005730 nucleolus; GO:0005737 cytoplasm; GO:0005773 vacuole; GO:0005774 vacuolar membrane; GO:0005829 cytosol; GO:0005840 ribosome; GO:0005844 polysome; GO:0005911 cell-cell junction; GO:0009506 plasmodesma; GO:0009507 chloroplast; GO:0009536 plastid; GO:0015935 small ribosomal subunit; GO:0016020 membrane; GO:0022626 cytosolic rib…	GO:0000702 oxidized base lesion DNA N-glycosylase activity; GO:0003676 nucleic acid binding; GO:0003677 DNA binding; GO:0003684 damaged DNA binding; GO:0003723 RNA binding; GO:0003729 mRNA binding; GO:0003735 structural constituent of ribosome; GO:0003824 catalytic activity; GO:0005198 structural molecule activity; GO:0005488 binding; GO:0008534 oxidized purine nucleobase lesion DNA N-glycosylase…	K02985	RP-S3e, RPS3; small subunit ribosomal protein S3e	mdm03010 Ribosome - Malus domestica (apple);	PF07650; PF00189	KH domain; Ribosomal protein S3, C-terminal domain	J	KOG3181	40S ribosomal protein S3
TRINITY_DN23660_c0_g1_m.5344	981085.XP_010105796.1	1	0	0	0	0	1	0	78	60S ribosomal protein L17 OS=Zea mays OX=4577 GN=RPL17 PE=2 SV=1	RPL17	nucleus				K02880	RP-L17e, RPL17; large subunit ribosomal protein L17e	mdm03010 Ribosome - Malus domestica (apple);	PF00237	Ribosomal protein L22p/L17e	J	KOG3353	60S ribosomal protein L22
TRINITY_DN14691_c0_g1_m.984	981085.XP_010106386.1	2	0	0	0	0	1	0	65	60S ribosomal protein L22-2 OS=Arabidopsis thaliana OX=3702 GN=RPL22B PE=2 SV=1	RPL22B	cytoplasm	GO:0002181 cytoplasmic translation; GO:0006412 translation; GO:0006518 peptide metabolic process; GO:0006807 nitrogen compound metabolic process; GO:0008152 metabolic process; GO:0009058 biosynthetic process; GO:0009059 macromolecule biosynthetic process; GO:0009987 cellular process; GO:0010467 gene expression; GO:0019538 protein metabolic process; GO:0034641 cellular nitrogen compound metabolic …	GO:0005622 intracellular; GO:0005623 cell; GO:0005634 nucleus; GO:0005730 nucleolus; GO:0005737 cytoplasm; GO:0005829 cytosol; GO:0005840 ribosome; GO:0005844 polysome; GO:0005886 plasma membrane; GO:0005911 cell-cell junction; GO:0009506 plasmodesma; GO:0015934 large ribosomal subunit; GO:0016020 membrane; GO:0022625 cytosolic large ribosomal subunit; GO:0022626 cytosolic ribosome; GO:0030054 ce…	GO:0003676 nucleic acid binding; GO:0003723 RNA binding; GO:0003729 mRNA binding; GO:0003735 structural constituent of ribosome; GO:0005198 structural molecule activity; GO:0005488 binding; GO:0097159 organic cyclic compound binding; GO:1901363 heterocyclic compound binding;	K02891	RP-L22e, RPL22; large subunit ribosomal protein L22e	mdm03010 Ribosome - Malus domestica (apple);			J	KOG3434	60S ribosomal protein L22
TRINITY_DN36116_c0_g2_m.30997	981085.XP_010106863.1	6	0	0	0	0	1	0	75	60S ribosomal protein L3 OS=Oryza sativa subsp. japonica OX=39947 GN=RPL3 PE=2 SV=2	RPL3	cytoplasm	GO:0000027 ribosomal large subunit assembly; GO:0006412 translation; GO:0006518 peptide metabolic process; GO:0006807 nitrogen compound metabolic process; GO:0006996 organelle organization; GO:0008152 metabolic process; GO:0009058 biosynthetic process; GO:0009059 macromolecule biosynthetic process; GO:0009987 cellular process; GO:0010467 gene expression; GO:0016043 cellular component organization…	GO:0005618 cell wall; GO:0005622 intracellular; GO:0005623 cell; GO:0005634 nucleus; GO:0005730 nucleolus; GO:0005737 cytoplasm; GO:0005773 vacuole; GO:0005774 vacuolar membrane; GO:0005829 cytosol; GO:0005840 ribosome; GO:0005844 polysome; GO:0005886 plasma membrane; GO:0005911 cell-cell junction; GO:0009506 plasmodesma; GO:0015934 large ribosomal subunit; GO:0016020 membrane; GO:0022625 cytosol…	GO:0003676 nucleic acid binding; GO:0003723 RNA binding; GO:0003729 mRNA binding; GO:0003735 structural constituent of ribosome; GO:0005198 structural molecule activity; GO:0005488 binding; GO:0097159 organic cyclic compound binding; GO:1901363 heterocyclic compound binding;	K02925	RP-L3e, RPL3; large subunit ribosomal protein L3e	mdm03010 Ribosome - Malus domestica (apple);			J	KOG0746	60S ribosomal protein L3 and related proteins
TRINITY_DN17225_c0_g1_m.1680	981085.XP_010107162.1	2	0	0	0	0	1	0	67	60S ribosomal protein L15 OS=Petunia hybrida OX=4102 GN=RPL15 PE=2 SV=1	RPL15	nucleus				K02877	RP-L15e, RPL15; large subunit ribosomal protein L15e	mdm03010 Ribosome - Malus domestica (apple);			J	KOG1678	60s ribosomal protein L15
TRINITY_DN25812_c1_g1_m.7904	981085.XP_010107823.1	2	0	0	0	0	1	0	68	40S ribosomal protein S7 OS=Avicennia marina OX=82927 GN=RPS7 PE=2 SV=1	RPS7	cytoplasm	GO:0002181 cytoplasmic translation; GO:0006139 nucleobase-containing compound metabolic process; GO:0006364 rRNA processing; GO:0006396 RNA processing; GO:0006412 translation; GO:0006518 peptide metabolic process; GO:0006725 cellular aromatic compound metabolic process; GO:0006807 nitrogen compound metabolic process; GO:0008152 metabolic process; GO:0009058 biosynthetic process; GO:0009059 macrom…	GO:0005622 intracellular; GO:0005623 cell; GO:0005737 cytoplasm; GO:0005829 cytosol; GO:0005840 ribosome; GO:0009507 chloroplast; GO:0009536 plastid; GO:0015935 small ribosomal subunit; GO:0016020 membrane; GO:0022626 cytosolic ribosome; GO:0022627 cytosolic small ribosomal subunit; GO:0030684 preribosome; GO:0030686 90S preribosome; GO:0032040 small-subunit processome; GO:0032991 macromolecular …	GO:0003676 nucleic acid binding; GO:0003723 RNA binding; GO:0003729 mRNA binding; GO:0003735 structural constituent of ribosome; GO:0005198 structural molecule activity; GO:0005488 binding; GO:0097159 organic cyclic compound binding; GO:1901363 heterocyclic compound binding;	K02993	RP-S7e, RPS7; small subunit ribosomal protein S7e	mdm03010 Ribosome - Malus domestica (apple);			J	KOG3320	40S ribosomal protein S7
TRINITY_DN27019_c0_g1_m.9763	981085.XP_010108169.1	2	0	0	0	0	1	0	74	"30S ribosomal protein S5, chloroplastic OS=Arabidopsis thaliana OX=3702 GN=rps5 PE=2 SV=1"	rps5	chloroplast	GO:0003002 regionalization; GO:0006139 nucleobase-containing compound metabolic process; GO:0006364 rRNA processing; GO:0006396 RNA processing; GO:0006412 translation; GO:0006518 peptide metabolic process; GO:0006725 cellular aromatic compound metabolic process; GO:0006807 nitrogen compound metabolic process; GO:0006950 response to stress; GO:0006996 organelle organization; GO:0007275 multicellul…	GO:0000313 organellar ribosome; GO:0000314 organellar small ribosomal subunit; GO:0005622 intracellular; GO:0005623 cell; GO:0005634 nucleus; GO:0005737 cytoplasm; GO:0005739 mitochondrion; GO:0005759 mitochondrial matrix; GO:0005761 mitochondrial ribosome; GO:0005763 mitochondrial small ribosomal subunit; GO:0005840 ribosome; GO:0009507 chloroplast; GO:0009532 plastid stroma; GO:0009534 chloropl…	GO:0003735 structural constituent of ribosome; GO:0005198 structural molecule activity;	K02988	RP-S5, MRPS5, rpsE; small subunit ribosomal protein S5	mdm03010 Ribosome - Malus domestica (apple);	PF00333; PF03719	Ribosomal protein S5, N-terminal domain; Ribosomal protein S5, C-terminal domain	J	KOG0877	40S ribosomal protein S2/30S ribosomal protein S5
TRINITY_DN25606_c0_g1_m.7626	981085.XP_010108337.1	2	0	0	0	0	1	0	73	60S ribosomal protein L9 OS=Pisum sativum OX=3888 GN=RPL9 PE=2 SV=1	RPL9	nucleus				K02940	RP-L9e, RPL9; large subunit ribosomal protein L9e	mdm03010 Ribosome - Malus domestica (apple);	PF00347	Ribosomal protein L6	J	KOG3255	60S ribosomal protein L9
TRINITY_DN15020_c0_g1_m.1036	981085.XP_010108442.1	2	0	0	0	0	1	0	72	40S ribosomal protein S20-2 OS=Arabidopsis thaliana OX=3702 GN=RPS20B PE=2 SV=1	RPS20B	cytoplasm	GO:0002181 cytoplasmic translation; GO:0006412 translation; GO:0006518 peptide metabolic process; GO:0006807 nitrogen compound metabolic process; GO:0008152 metabolic process; GO:0009058 biosynthetic process; GO:0009059 macromolecule biosynthetic process; GO:0009987 cellular process; GO:0010467 gene expression; GO:0019538 protein metabolic process; GO:0034641 cellular nitrogen compound metabolic …	GO:0005618 cell wall; GO:0005622 intracellular; GO:0005623 cell; GO:0005634 nucleus; GO:0005730 nucleolus; GO:0005737 cytoplasm; GO:0005829 cytosol; GO:0005840 ribosome; GO:0005844 polysome; GO:0005911 cell-cell junction; GO:0009506 plasmodesma; GO:0015935 small ribosomal subunit; GO:0016020 membrane; GO:0022626 cytosolic ribosome; GO:0022627 cytosolic small ribosomal subunit; GO:0030054 cell jun…	GO:0003676 nucleic acid binding; GO:0003723 RNA binding; GO:0003729 mRNA binding; GO:0003735 structural constituent of ribosome; GO:0005198 structural molecule activity; GO:0005488 binding; GO:0097159 organic cyclic compound binding; GO:1901363 heterocyclic compound binding;	K02969	RP-S20e, RPS20; small subunit ribosomal protein S20e	mdm03010 Ribosome - Malus domestica (apple);			J	KOG0900	40S ribosomal protein S20
TRINITY_DN23030_c0_g1_m.4711	981085.XP_010108484.1	1	0	0	0	0	1	0	66	40S ribosomal protein S26-3 OS=Arabidopsis thaliana OX=3702 GN=RPS26C PE=2 SV=1	RPS26C	cytoplasm		GO:0005622 intracellular; GO:0005623 cell; GO:0005737 cytoplasm; GO:0005829 cytosol; GO:0005840 ribosome; GO:0015935 small ribosomal subunit; GO:0022626 cytosolic ribosome; GO:0022627 cytosolic small ribosomal subunit; GO:0032991 macromolecular complex; GO:0043226 organelle; GO:0043228 non-membrane-bounded organelle; GO:0043229 intracellular organelle; GO:0043232 intracellular non-membrane-bounde…	GO:0003676 nucleic acid binding; GO:0003723 RNA binding; GO:0003729 mRNA binding; GO:0003735 structural constituent of ribosome; GO:0005198 structural molecule activity; GO:0005488 binding; GO:0097159 organic cyclic compound binding; GO:1901363 heterocyclic compound binding;	K02976	RP-S26e, RPS26; small subunit ribosomal protein S26e	mdm03010 Ribosome - Malus domestica (apple);			J	KOG1768	40s ribosomal protein S26
TRINITY_DN25156_c0_g1_m.7019	981085.XP_010109028.1	4	0	0	0	0	1	0	65	40S ribosomal protein S17-4 OS=Arabidopsis thaliana OX=3702 GN=RPS17D PE=2 SV=3	RPS17D	nucleus	GO:0000028 ribosomal small subunit assembly; GO:0006996 organelle organization; GO:0009987 cellular process; GO:0016043 cellular component organization; GO:0022607 cellular component assembly; GO:0022613 ribonucleoprotein complex biogenesis; GO:0022618 ribonucleoprotein complex assembly; GO:0034622 cellular macromolecular complex assembly; GO:0042254 ribosome biogenesis; GO:0042255 ribosome assem…	GO:0005622 intracellular; GO:0005623 cell; GO:0005634 nucleus; GO:0005730 nucleolus; GO:0005737 cytoplasm; GO:0005829 cytosol; GO:0005840 ribosome; GO:0005886 plasma membrane; GO:0015935 small ribosomal subunit; GO:0016020 membrane; GO:0022626 cytosolic ribosome; GO:0022627 cytosolic small ribosomal subunit; GO:0031974 membrane-enclosed lumen; GO:0031981 nuclear lumen; GO:0032991 macromolecular c…	GO:0003676 nucleic acid binding; GO:0003723 RNA binding; GO:0003729 mRNA binding; GO:0003735 structural constituent of ribosome; GO:0005198 structural molecule activity; GO:0005488 binding; GO:0097159 organic cyclic compound binding; GO:1901363 heterocyclic compound binding;	K02962	RP-S17e, RPS17; small subunit ribosomal protein S17e	mdm03010 Ribosome - Malus domestica (apple);			J	KOG0187	40S ribosomal protein S17
TRINITY_DN24632_c0_g1_m.6362	981085.XP_010109582.1	1	0	0	0	0	1	0	65	60S ribosomal protein L19-3 OS=Arabidopsis thaliana OX=3702 GN=RPL19C PE=2 SV=3	RPL19C	nucleus	GO:0006412 translation; GO:0006518 peptide metabolic process; GO:0006807 nitrogen compound metabolic process; GO:0008152 metabolic process; GO:0009058 biosynthetic process; GO:0009059 macromolecule biosynthetic process; GO:0009987 cellular process; GO:0010467 gene expression; GO:0019538 protein metabolic process; GO:0034641 cellular nitrogen compound metabolic process; GO:0034645 cellular macromo…	GO:0005622 intracellular; GO:0005623 cell; GO:0005737 cytoplasm; GO:0005829 cytosol; GO:0005840 ribosome; GO:0005886 plasma membrane; GO:0015934 large ribosomal subunit; GO:0016020 membrane; GO:0022625 cytosolic large ribosomal subunit; GO:0022626 cytosolic ribosome; GO:0032991 macromolecular complex; GO:0043226 organelle; GO:0043228 non-membrane-bounded organelle; GO:0043229 intracellular organe…	GO:0003676 nucleic acid binding; GO:0003723 RNA binding; GO:0003729 mRNA binding; GO:0003735 structural constituent of ribosome; GO:0005198 structural molecule activity; GO:0005488 binding; GO:0097159 organic cyclic compound binding; GO:1901363 heterocyclic compound binding;	K02885	RP-L19e, RPL19; large subunit ribosomal protein L19e	mdm03010 Ribosome - Malus domestica (apple);			J	KOG1696	60s ribosomal protein L19
TRINITY_DN26093_c0_g1_m.8330	981085.XP_010110069.1	1	0	0	0	0	1	0	73	60S ribosomal protein L13a-3 OS=Arabidopsis thaliana OX=3702 GN=RPL13AC PE=2 SV=1	RPL13AC	cytoplasm	GO:0006412 translation; GO:0006518 peptide metabolic process; GO:0006807 nitrogen compound metabolic process; GO:0008152 metabolic process; GO:0009058 biosynthetic process; GO:0009059 macromolecule biosynthetic process; GO:0009987 cellular process; GO:0010467 gene expression; GO:0019538 protein metabolic process; GO:0034641 cellular nitrogen compound metabolic process; GO:0034645 cellular macromo…	GO:0005622 intracellular; GO:0005623 cell; GO:0005737 cytoplasm; GO:0005829 cytosol; GO:0005840 ribosome; GO:0005844 polysome; GO:0005911 cell-cell junction; GO:0009506 plasmodesma; GO:0015934 large ribosomal subunit; GO:0016020 membrane; GO:0022625 cytosolic large ribosomal subunit; GO:0022626 cytosolic ribosome; GO:0030054 cell junction; GO:0032991 macromolecular complex; GO:0042788 polysomal r…	GO:0003676 nucleic acid binding; GO:0003723 RNA binding; GO:0003729 mRNA binding; GO:0003735 structural constituent of ribosome; GO:0005198 structural molecule activity; GO:0005488 binding; GO:0097159 organic cyclic compound binding; GO:1901363 heterocyclic compound binding;	K02872	RP-L13Ae, RPL13A; large subunit ribosomal protein L13Ae	mdm03010 Ribosome - Malus domestica (apple);			J	KOG3204	60S ribosomal protein L13a
TRINITY_DN26043_c0_g1_m.8256	981085.XP_010110991.1	1	0	0	0	0	1	0	72	40S ribosomal protein S14 OS=Zea mays OX=4577 PE=3 SV=1		cytoplasm	GO:0000028 ribosomal small subunit assembly; GO:0000462 maturation of SSU-rRNA from tricistronic rRNA transcript (SSU-rRNA, 5.8S rRNA, LSU-rRNA); GO:0006139 nucleobase-containing compound metabolic process; GO:0006364 rRNA processing; GO:0006396 RNA processing; GO:0006412 translation; GO:0006518 peptide metabolic process; GO:0006725 cellular aromatic compound metabolic process; GO:0006807 nitroge…	GO:0005622 intracellular; GO:0005623 cell; GO:0005634 nucleus; GO:0005730 nucleolus; GO:0005737 cytoplasm; GO:0005829 cytosol; GO:0005840 ribosome; GO:0005844 polysome; GO:0015935 small ribosomal subunit; GO:0022626 cytosolic ribosome; GO:0022627 cytosolic small ribosomal subunit; GO:0031974 membrane-enclosed lumen; GO:0031981 nuclear lumen; GO:0032991 macromolecular complex; GO:0042788 polysomal…	GO:0003676 nucleic acid binding; GO:0003723 RNA binding; GO:0003729 mRNA binding; GO:0003735 structural constituent of ribosome; GO:0005198 structural molecule activity; GO:0005488 binding; GO:0019843 rRNA binding; GO:0048027 mRNA 5'-UTR binding; GO:0070181 small ribosomal subunit rRNA binding; GO:0097159 organic cyclic compound binding; GO:1901363 heterocyclic compound binding;	K02955	RP-S14e, RPS14; small subunit ribosomal protein S14e	mdm03010 Ribosome - Malus domestica (apple);			J	KOG0407	40S ribosomal protein S14
TRINITY_DN27742_c0_g1_m.10999	981085.XP_010112401.1	5	0	0	0	0	1	0	59	60S ribosomal protein L7a-2 OS=Oryza sativa subsp. japonica OX=39947 GN=RPL7A-2 PE=2 SV=1	RPL7A-2	cytoplasm				K02936	RP-L7Ae, RPL7A; large subunit ribosomal protein L7Ae	mdm03010 Ribosome - Malus domestica (apple);	PF01248	Ribosomal protein L7Ae/L30e/S12e/Gadd45 family	J	KOG3166	60S ribosomal protein L7A
TRINITY_DN34922_c0_g1_m.27202	981085.XP_010112556.1	2	0	0	0	0	1	0	64	60S ribosomal protein L24 OS=Prunus avium OX=42229 GN=RPL24 PE=2 SV=1	RPL24	chloroplast				K02896	RP-L24e, RPL24; large subunit ribosomal protein L24e	mdm03010 Ribosome - Malus domestica (apple);	PF01246	Ribosomal protein L24e	J	KOG1722	60s ribosomal protein L24
TRINITY_DN23675_c0_g1_m.5359	981085.XP_010112905.1	2	0	0	0	0	1	0	78	40S ribosomal protein S15a-1 OS=Arabidopsis thaliana OX=3702 GN=RPS15AA PE=2 SV=2	RPS15AA	cytoplasm		GO:0005618 cell wall; GO:0005622 intracellular; GO:0005623 cell; GO:0005737 cytoplasm; GO:0005773 vacuole; GO:0005774 vacuolar membrane; GO:0005829 cytosol; GO:0005840 ribosome; GO:0005844 polysome; GO:0005886 plasma membrane; GO:0005911 cell-cell junction; GO:0009506 plasmodesma; GO:0015935 small ribosomal subunit; GO:0016020 membrane; GO:0022626 cytosolic ribosome; GO:0022627 cytosolic small ri…	GO:0003735 structural constituent of ribosome; GO:0005198 structural molecule activity;	K02957	RP-S15Ae, RPS15A; small subunit ribosomal protein S15Ae	mdm03010 Ribosome - Malus domestica (apple);	PF00410	Ribosomal protein S8	J	KOG1754	40S ribosomal protein S15/S22
TRINITY_DN29631_c0_g1_m.14507	981085.XP_010113368.1	4	0	0	0	0	1	0	76	60S ribosomal protein L8 OS=Solanum lycopersicum OX=4081 GN=RPL8 PE=2 SV=1	RPL8	chloroplast	GO:0002181 cytoplasmic translation; GO:0006412 translation; GO:0006518 peptide metabolic process; GO:0006807 nitrogen compound metabolic process; GO:0008152 metabolic process; GO:0009058 biosynthetic process; GO:0009059 macromolecule biosynthetic process; GO:0009987 cellular process; GO:0010467 gene expression; GO:0019538 protein metabolic process; GO:0034641 cellular nitrogen compound metabolic …	GO:0005622 intracellular; GO:0005623 cell; GO:0005737 cytoplasm; GO:0005829 cytosol; GO:0005840 ribosome; GO:0015934 large ribosomal subunit; GO:0022625 cytosolic large ribosomal subunit; GO:0022626 cytosolic ribosome; GO:0032991 macromolecular complex; GO:0043226 organelle; GO:0043228 non-membrane-bounded organelle; GO:0043229 intracellular organelle; GO:0043232 intracellular non-membrane-bounde…	GO:0003676 nucleic acid binding; GO:0003723 RNA binding; GO:0003735 structural constituent of ribosome; GO:0005198 structural molecule activity; GO:0005488 binding; GO:0097159 organic cyclic compound binding; GO:1901363 heterocyclic compound binding;	K02938	RP-L8e, RPL8; large subunit ribosomal protein L8e	mdm03010 Ribosome - Malus domestica (apple);	PF00181; PF03947	Ribosomal Proteins L2, RNA binding domain; Ribosomal Proteins L2, C-terminal domain	J	KOG2309	60s ribosomal protein L2/L8
TRINITY_DN32781_c0_g1_m.21355	981085.XP_010087135.1	6	0	1	0	0	0	0	22	"Glutathione reductase, chloroplastic (Fragment) OS=Nicotiana tabacum OX=4097 GN=GOR PE=1 SV=1"	GOR	chloroplast	GO:0000302 response to reactive oxygen species; GO:0000305 response to oxygen radical; GO:0006950 response to stress; GO:0006979 response to oxidative stress; GO:0008152 metabolic process; GO:0009636 response to toxic substance; GO:0009987 cellular process; GO:0010035 response to inorganic substance; GO:0019725 cellular homeostasis; GO:0042221 response to chemical; GO:0042592 homeostatic process;…	GO:0005622 intracellular; GO:0005623 cell; GO:0005737 cytoplasm; GO:0005739 mitochondrion; GO:0009507 chloroplast; GO:0009532 plastid stroma; GO:0009536 plastid; GO:0009570 chloroplast stroma; GO:0043226 organelle; GO:0043227 membrane-bounded organelle; GO:0043229 intracellular organelle; GO:0043231 intracellular membrane-bounded organelle; GO:0044422 organelle part; GO:0044424 intracellular part…	GO:0000166 nucleotide binding; GO:0003824 catalytic activity; GO:0004362 glutathione-disulfide reductase activity; GO:0005488 binding; GO:0005507 copper ion binding; GO:0005524 ATP binding; GO:0008144 drug binding; GO:0015036 disulfide oxidoreductase activity; GO:0015037 peptide disulfide oxidoreductase activity; GO:0015038 glutathione disulfide oxidoreductase activity; GO:0016209 antioxidant act…	K00383	GSR, gor; glutathione reductase (NADPH) [EC:1.8.1.7]	mdm00480 Glutathione metabolism - Malus domestica (apple); mdm01100 Metabolic pathways - Malus domestica (apple);	PF07992; PF02852	Pyridine nucleotide-disulphide oxidoreductase; Pyridine nucleotide-disulphide oxidoreductase, dimerisation domain	C	KOG0405	Pyridine nucleotide-disulphide oxidoreductase
TRINITY_DN33813_c0_g2_m.24087	981085.XP_010089118.1	1	0	1	0	0	0	0	9	Probable phospholipid hydroperoxide glutathione peroxidase OS=Citrus sinensis OX=2711 GN=CSA PE=1 SV=1	CSA	chloroplast	GO:0006950 response to stress; GO:0006970 response to osmotic stress; GO:0008152 metabolic process; GO:0009628 response to abiotic stimulus; GO:0009636 response to toxic substance; GO:0009651 response to salt stress; GO:0009987 cellular process; GO:0010035 response to inorganic substance; GO:0010038 response to metal ion; GO:0042221 response to chemical; GO:0046686 response to cadmium ion; GO:005…	GO:0005576 extracellular region; GO:0005622 intracellular; GO:0005623 cell; GO:0005737 cytoplasm; GO:0005739 mitochondrion; GO:0005829 cytosol; GO:0005886 plasma membrane; GO:0009507 chloroplast; GO:0009536 plastid; GO:0016020 membrane; GO:0043226 organelle; GO:0043227 membrane-bounded organelle; GO:0043229 intracellular organelle; GO:0043231 intracellular membrane-bounded organelle; GO:0044424 i…	GO:0003824 catalytic activity; GO:0004601 peroxidase activity; GO:0004602 glutathione peroxidase activity; GO:0016209 antioxidant activity; GO:0016491 oxidoreductase activity; GO:0016684 oxidoreductase activity, acting on peroxide as acceptor;	K00432	gpx; glutathione peroxidase [EC:1.11.1.9]	mdm00480 Glutathione metabolism - Malus domestica (apple); mdm00590 Arachidonic acid metabolism - Malus domestica (apple); mdm01100 Metabolic pathways - Malus domestica (apple);			O	KOG1651	Glutathione peroxidase
TRINITY_DN26882_c0_g2_m.9535	981085.XP_010090333.1	5	0	1	0	0	0	0	3	L-ascorbate peroxidase 3 OS=Arabidopsis thaliana OX=3702 GN=APX3 PE=1 SV=1	APX3	cytoplasm	GO:0000302 response to reactive oxygen species; GO:0006950 response to stress; GO:0006979 response to oxidative stress; GO:0008152 metabolic process; GO:0009056 catabolic process; GO:0009636 response to toxic substance; GO:0009719 response to endogenous stimulus; GO:0009725 response to hormone; GO:0009735 response to cytokinin; GO:0009987 cellular process; GO:0010033 response to organic substance…	GO:0005622 intracellular; GO:0005623 cell; GO:0005737 cytoplasm; GO:0005739 mitochondrion; GO:0005773 vacuole; GO:0005774 vacuolar membrane; GO:0005777 peroxisome; GO:0005778 peroxisomal membrane; GO:0005911 cell-cell junction; GO:0009506 plasmodesma; GO:0009507 chloroplast; GO:0009526 plastid envelope; GO:0009536 plastid; GO:0009941 chloroplast envelope; GO:0016020 membrane; GO:0030054 cell junc…	GO:0003824 catalytic activity; GO:0004130 cytochrome-c peroxidase activity; GO:0004601 peroxidase activity; GO:0016209 antioxidant activity; GO:0016491 oxidoreductase activity; GO:0016684 oxidoreductase activity, acting on peroxide as acceptor; GO:0016688 L-ascorbate peroxidase activity;	K00434	E1.11.1.11; L-ascorbate peroxidase [EC:1.11.1.11]	mdm00053 Ascorbate and aldarate metabolism - Malus domestica (apple); mdm00480 Glutathione metabolism - Malus domestica (apple); mdm01100 Metabolic pathways - Malus domestica (apple);	PF00141	Peroxidase
TRINITY_DN28753_c0_g1_m.12857	981085.XP_010090690.1	1	1	0	0	0	0	0	16	"Pyruvate dehydrogenase E1 component subunit beta-1, mitochondrial OS=Arabidopsis thaliana OX=3702 GN=PDH2 PE=1 SV=2"	PDH2	chloroplast		GO:0005622 intracellular; GO:0005623 cell; GO:0005737 cytoplasm; GO:0005739 mitochondrion; GO:0005759 mitochondrial matrix; GO:0031974 membrane-enclosed lumen; GO:0043226 organelle; GO:0043227 membrane-bounded organelle; GO:0043229 intracellular organelle; GO:0043231 intracellular membrane-bounded organelle; GO:0043233 organelle lumen; GO:0044422 organelle part; GO:0044424 intracellular part; GO:…		K00162	PDHB, pdhB; pyruvate dehydrogenase E1 component beta subunit [EC:1.2.4.1]	mdm00010 Glycolysis / Gluconeogenesis - Malus domestica (apple); mdm00020 Citrate cycle (TCA cycle) - Malus domestica (apple); mdm00620 Pyruvate metabolism - Malus domestica (apple); mdm01100 Metabolic pathways - Malus domestica (apple); mdm01110 Biosynthesis of secondary metabolites - Malus domestica (apple); mdm01200 Carbon metabolism - Malus domestica (apple);	PF02779; PF02780	Transketolase, pyrimidine binding domain; Transketolase, C-terminal domain	C	KOG0524	Pyruvate dehydrogenase E1, beta subunit
TRINITY_DN26487_c1_g1_m.8909	981085.XP_010090797.1	5	0	1	0	0	0	0	7	Glutathione S-transferase OS=Hyoscyamus muticus OX=35626 PE=1 SV=1		chloroplast				K00799	GST, gst; glutathione S-transferase [EC:2.5.1.18]	mdm00480 Glutathione metabolism - Malus domestica (apple); mdm01100 Metabolic pathways - Malus domestica (apple);	PF02798; PF00043	Glutathione S-transferase, N-terminal domain; Glutathione S-transferase, C-terminal domain	O	KOG0867	Glutathione S-transferase
TRINITY_DN7137_c0_g1_m.34645	981085.XP_010090798.1	1	0	1	0	0	0	0	7	Glutathione S-transferase PARB OS=Nicotiana tabacum OX=4097 GN=PARB PE=2 SV=1	PARB	cytoplasm	GO:0001101 response to acid chemical; GO:0002239 response to oomycetes; GO:0002376 immune system process; GO:0006518 peptide metabolic process; GO:0006575 cellular modified amino acid metabolic process; GO:0006749 glutathione metabolic process; GO:0006790 sulfur compound metabolic process; GO:0006807 nitrogen compound metabolic process; GO:0006950 response to stress; GO:0006952 defense response; …	GO:0005576 extracellular region; GO:0005618 cell wall; GO:0005622 intracellular; GO:0005623 cell; GO:0005634 nucleus; GO:0005737 cytoplasm; GO:0005739 mitochondrion; GO:0005773 vacuole; GO:0005829 cytosol; GO:0005886 plasma membrane; GO:0005911 cell-cell junction; GO:0009506 plasmodesma; GO:0009507 chloroplast; GO:0009532 plastid stroma; GO:0009536 plastid; GO:0009570 chloroplast stroma; GO:00160…	GO:0003824 catalytic activity; GO:0004364 glutathione transferase activity; GO:0005488 binding; GO:0005507 copper ion binding; GO:0005515 protein binding; GO:0008144 drug binding; GO:0016740 transferase activity; GO:0016765 transferase activity, transferring alkyl or aryl (other than methyl) groups; GO:0019904 protein domain specific binding; GO:0033218 amide binding; GO:0042277 peptide binding; …	K00799	GST, gst; glutathione S-transferase [EC:2.5.1.18]	mdm00480 Glutathione metabolism - Malus domestica (apple); mdm01100 Metabolic pathways - Malus domestica (apple);	PF02798	Glutathione S-transferase, N-terminal domain	O	KOG0867	Glutathione S-transferase
TRINITY_DN24847_c0_g1_m.6613	981085.XP_010091847.1	1	0	1	0	0	0	0	7	Probable glutathione S-transferase OS=Nicotiana tabacum OX=4097 PE=2 SV=1		cytoplasm				K00799	GST, gst; glutathione S-transferase [EC:2.5.1.18]	mdm00480 Glutathione metabolism - Malus domestica (apple); mdm01100 Metabolic pathways - Malus domestica (apple);	PF02798; PF00043	Glutathione S-transferase, N-terminal domain; Glutathione S-transferase, C-terminal domain	O	KOG0406	Glutathione S-transferase
TRINITY_DN28132_c0_g1_m.11710	981085.XP_010093877.1	1	0	1	0	0	0	0	7	Glutathione transferase GST 23 OS=Zea mays OX=4577 PE=2 SV=1		nucleus				K00799	GST, gst; glutathione S-transferase [EC:2.5.1.18]	mdm00480 Glutathione metabolism - Malus domestica (apple); mdm01100 Metabolic pathways - Malus domestica (apple);	PF02798	Glutathione S-transferase, N-terminal domain	O	KOG0406	Glutathione S-transferase
TRINITY_DN26049_c0_g1_m.8268	981085.XP_010094424.1	1	0	1	0	0	0	0	7	Probable glutathione S-transferase parA OS=Nicotiana tabacum OX=4097 GN=PARA PE=2 SV=1	PARA	chloroplast				K00799	GST, gst; glutathione S-transferase [EC:2.5.1.18]	mdm00480 Glutathione metabolism - Malus domestica (apple); mdm01100 Metabolic pathways - Malus domestica (apple);	PF02798; PF13410	Glutathione S-transferase, N-terminal domain; Glutathione S-transferase, C-terminal domain	O	KOG0406	Glutathione S-transferase
TRINITY_DN34519_c3_g1_m.26035	981085.XP_010094556.1	7	0	0	1	0	0	0	14	Catalase isozyme 1 OS=Gossypium hirsutum OX=3635 GN=CAT1 PE=2 SV=2	CAT1	cytoplasm				K03781	katE, CAT, catB, srpA; catalase [EC:1.11.1.6]	mdm00380 Tryptophan metabolism - Malus domestica (apple); mdm00630 Glyoxylate and dicarboxylate metabolism - Malus domestica (apple); mdm01100 Metabolic pathways - Malus domestica (apple); mdm01110 Biosynthesis of secondary metabolites - Malus domestica (apple); mdm01200 Carbon metabolism - Malus domestica (apple); mdm04016 MAPK signaling pathway - plant - Malus domestica (apple); mdm04146 Peroxi…	PF00199	Catalase	P	KOG0047	Catalase
TRINITY_DN29607_c0_g1_m.14450	981085.XP_010095407.1	7	0	1	0	0	0	0	6	"L-ascorbate peroxidase T, chloroplastic OS=Arabidopsis thaliana OX=3702 GN=APXT PE=2 SV=2"	APXT	chloroplast	GO:0000302 response to reactive oxygen species; GO:0006950 response to stress; GO:0006979 response to oxidative stress; GO:0007154 cell communication; GO:0007165 signal transduction; GO:0008152 metabolic process; GO:0009056 catabolic process; GO:0009266 response to temperature stimulus; GO:0009409 response to cold; GO:0009628 response to abiotic stimulus; GO:0009631 cold acclimation; GO:0009636 r…	GO:0005622 intracellular; GO:0005623 cell; GO:0005737 cytoplasm; GO:0009507 chloroplast; GO:0009534 chloroplast thylakoid; GO:0009535 chloroplast thylakoid membrane; GO:0009536 plastid; GO:0009579 thylakoid; GO:0016020 membrane; GO:0031976 plastid thylakoid; GO:0031984 organelle subcompartment; GO:0034357 photosynthetic membrane; GO:0042651 thylakoid membrane; GO:0043226 organelle; GO:0043227 mem…	GO:0003824 catalytic activity; GO:0004130 cytochrome-c peroxidase activity; GO:0004601 peroxidase activity; GO:0016209 antioxidant activity; GO:0016491 oxidoreductase activity; GO:0016684 oxidoreductase activity, acting on peroxide as acceptor;	K00434	E1.11.1.11; L-ascorbate peroxidase [EC:1.11.1.11]	mdm00053 Ascorbate and aldarate metabolism - Malus domestica (apple); mdm00480 Glutathione metabolism - Malus domestica (apple); mdm01100 Metabolic pathways - Malus domestica (apple);	PF00141	Peroxidase
TRINITY_DN35640_c0_g1_m.29415	981085.XP_010096462.1	1	0	1	0	0	0	0	3	Ribonucleoside-diphosphate reductase large subunit OS=Arabidopsis thaliana OX=3702 GN=RNR1 PE=1 SV=1	RNR1	cytoplasm	GO:0006139 nucleobase-containing compound metabolic process; GO:0006259 DNA metabolic process; GO:0006260 DNA replication; GO:0006725 cellular aromatic compound metabolic process; GO:0006753 nucleoside phosphate metabolic process; GO:0006793 phosphorus metabolic process; GO:0006796 phosphate-containing compound metabolic process; GO:0006807 nitrogen compound metabolic process; GO:0008152 metaboli…		GO:0003824 catalytic activity; GO:0004748 ribonucleoside-diphosphate reductase activity, thioredoxin disulfide as acceptor; GO:0016491 oxidoreductase activity; GO:0016725 oxidoreductase activity, acting on CH or CH2 groups; GO:0016728 oxidoreductase activity, acting on CH or CH2 groups, disulfide as acceptor; GO:0061731 ribonucleoside-diphosphate reductase activity;	K10807	RRM1; ribonucleoside-diphosphate reductase subunit M1 [EC:1.17.4.1]	mdm00230 Purine metabolism - Malus domestica (apple); mdm00240 Pyrimidine metabolism - Malus domestica (apple); mdm00480 Glutathione metabolism - Malus domestica (apple); mdm01100 Metabolic pathways - Malus domestica (apple);	PF03477; PF00317	ATP cone domain; Ribonucleotide reductase, all-alpha domain	F	KOG1112	Ribonucleotide reductase, alpha subunit
TRINITY_DN35115_c0_g1_m.27807	981085.XP_010096639.1	5	1	0	0	0	0	0	16	"2-oxoglutarate dehydrogenase, mitochondrial OS=Dictyostelium discoideum OX=44689 GN=ogdh PE=3 SV=1"	ogdh	mitochondria	GO:0006082 organic acid metabolic process; GO:0006091 generation of precursor metabolites and energy; GO:0006099 tricarboxylic acid cycle; GO:0006101 citrate metabolic process; GO:0008152 metabolic process; GO:0009060 aerobic respiration; GO:0009987 cellular process; GO:0015980 energy derivation by oxidation of organic compounds; GO:0016999 antibiotic metabolic process; GO:0017144 drug metabolic …	GO:0005622 intracellular; GO:0005623 cell; GO:0005737 cytoplasm; GO:0005739 mitochondrion; GO:0005759 mitochondrial matrix; GO:0005947 mitochondrial alpha-ketoglutarate dehydrogenase complex; GO:0009353 mitochondrial oxoglutarate dehydrogenase complex; GO:0030062 mitochondrial tricarboxylic acid cycle enzyme complex; GO:0031974 membrane-enclosed lumen; GO:0032991 macromolecular complex; GO:004322…	GO:0003824 catalytic activity; GO:0004591 oxoglutarate dehydrogenase (succinyl-transferring) activity; GO:0016491 oxidoreductase activity; GO:0016624 oxidoreductase activity, acting on the aldehyde or oxo group of donors, disulfide as acceptor; GO:0016903 oxidoreductase activity, acting on the aldehyde or oxo group of donors;	K00164	OGDH, sucA; 2-oxoglutarate dehydrogenase E1 component [EC:1.2.4.2]	mdm00020 Citrate cycle (TCA cycle) - Malus domestica (apple); mdm01100 Metabolic pathways - Malus domestica (apple); mdm01110 Biosynthesis of secondary metabolites - Malus domestica (apple); mdm01200 Carbon metabolism - Malus domestica (apple);	PF02779	Transketolase, pyrimidine binding domain	C	KOG0450	2-oxoglutarate dehydrogenase, E1 subunit
TRINITY_DN29819_c0_g1_m.14863	981085.XP_010096677.1	2	0	1	0	0	0	0	19	Glutathione S-transferase DHAR2 OS=Arabidopsis thaliana OX=3702 GN=DHAR2 PE=1 SV=1	DHAR2	cytoplasm	GO:0000302 response to reactive oxygen species; GO:0001101 response to acid chemical; GO:0005975 carbohydrate metabolic process; GO:0005996 monosaccharide metabolic process; GO:0006082 organic acid metabolic process; GO:0006464 cellular protein modification process; GO:0006518 peptide metabolic process; GO:0006575 cellular modified amino acid metabolic process; GO:0006732 coenzyme metabolic proce…	GO:0005576 extracellular region; GO:0005622 intracellular; GO:0005623 cell; GO:0005737 cytoplasm; GO:0005739 mitochondrion; GO:0005773 vacuole; GO:0005777 peroxisome; GO:0005829 cytosol; GO:0005886 plasma membrane; GO:0009507 chloroplast; GO:0009532 plastid stroma; GO:0009536 plastid; GO:0009570 chloroplast stroma; GO:0016020 membrane; GO:0042579 microbody; GO:0043226 organelle; GO:0043227 membra…	GO:0003824 catalytic activity; GO:0004364 glutathione transferase activity; GO:0005488 binding; GO:0005507 copper ion binding; GO:0015036 disulfide oxidoreductase activity; GO:0015037 peptide disulfide oxidoreductase activity; GO:0015038 glutathione disulfide oxidoreductase activity; GO:0016209 antioxidant activity; GO:0016491 oxidoreductase activity; GO:0016667 oxidoreductase activity, acting on…	K21888	DHAR; glutathione dehydrogenase/transferase [EC:1.8.5.1 2.5.1.18]	mdm00053 Ascorbate and aldarate metabolism - Malus domestica (apple); mdm00480 Glutathione metabolism - Malus domestica (apple); mdm01100 Metabolic pathways - Malus domestica (apple);	PF13417; PF13410	Glutathione S-transferase, N-terminal domain; Glutathione S-transferase, C-terminal domain	O	KOG1422	Intracellular Cl- channel CLIC, contains GST domain
TRINITY_DN24520_c0_g1_m.6231	981085.XP_010097488.1	1	0	1	0	0	0	0	10	Probable glutathione peroxidase 2 OS=Arabidopsis thaliana OX=3702 GN=GPX2 PE=1 SV=1	GPX2	cytoplasm		GO:0005622 intracellular; GO:0005623 cell; GO:0005634 nucleus; GO:0005737 cytoplasm; GO:0005829 cytosol; GO:0005886 plasma membrane; GO:0016020 membrane; GO:0043226 organelle; GO:0043227 membrane-bounded organelle; GO:0043229 intracellular organelle; GO:0043231 intracellular membrane-bounded organelle; GO:0044424 intracellular part; GO:0044444 cytoplasmic part; GO:0044464 cell part; GO:0071944 ce…		K00432	gpx; glutathione peroxidase [EC:1.11.1.9]	mdm00480 Glutathione metabolism - Malus domestica (apple); mdm00590 Arachidonic acid metabolism - Malus domestica (apple); mdm01100 Metabolic pathways - Malus domestica (apple);			O	KOG1651	Glutathione peroxidase
TRINITY_DN26786_c0_g1_m.9376	981085.XP_010101121.1	2	0	1	0	0	0	0	19	"Glutathione reductase, cytosolic OS=Pisum sativum OX=3888 PE=2 SV=1"		cytoplasm	GO:0000302 response to reactive oxygen species; GO:0000305 response to oxygen radical; GO:0006950 response to stress; GO:0006979 response to oxidative stress; GO:0008152 metabolic process; GO:0009636 response to toxic substance; GO:0009987 cellular process; GO:0010035 response to inorganic substance; GO:0019725 cellular homeostasis; GO:0042221 response to chemical; GO:0042592 homeostatic process;…	GO:0005622 intracellular; GO:0005623 cell; GO:0005737 cytoplasm; GO:0005777 peroxisome; GO:0042579 microbody; GO:0043226 organelle; GO:0043227 membrane-bounded organelle; GO:0043229 intracellular organelle; GO:0043231 intracellular membrane-bounded organelle; GO:0044424 intracellular part; GO:0044444 cytoplasmic part; GO:0044464 cell part;	GO:0003824 catalytic activity; GO:0004362 glutathione-disulfide reductase activity; GO:0015036 disulfide oxidoreductase activity; GO:0015037 peptide disulfide oxidoreductase activity; GO:0015038 glutathione disulfide oxidoreductase activity; GO:0016209 antioxidant activity; GO:0016491 oxidoreductase activity; GO:0016651 oxidoreductase activity, acting on NAD(P)H; GO:0016667 oxidoreductase activit…	K00383	GSR, gor; glutathione reductase (NADPH) [EC:1.8.1.7]	mdm00480 Glutathione metabolism - Malus domestica (apple); mdm01100 Metabolic pathways - Malus domestica (apple);	PF07992; PF02852	Pyridine nucleotide-disulphide oxidoreductase; Pyridine nucleotide-disulphide oxidoreductase, dimerisation domain	Q	KOG0405	Pyridine nucleotide-disulphide oxidoreductase
TRINITY_DN19905_c0_g1_m.2660	981085.XP_010101873.1	1	0	1	0	0	0	0	5	Probable glutathione S-transferase OS=Glycine max OX=3847 GN=HSP26-A PE=2 SV=1	HSP26-A	cytoplasm	GO:0001101 response to acid chemical; GO:0006518 peptide metabolic process; GO:0006575 cellular modified amino acid metabolic process; GO:0006749 glutathione metabolic process; GO:0006790 sulfur compound metabolic process; GO:0006807 nitrogen compound metabolic process; GO:0006950 response to stress; GO:0008152 metabolic process; GO:0009056 catabolic process; GO:0009266 response to temperature st…	GO:0005622 intracellular; GO:0005623 cell; GO:0005737 cytoplasm; GO:0044424 intracellular part; GO:0044464 cell part;	GO:0003824 catalytic activity; GO:0004364 glutathione transferase activity; GO:0016740 transferase activity; GO:0016765 transferase activity, transferring alkyl or aryl (other than methyl) groups;	K00799	GST, gst; glutathione S-transferase [EC:2.5.1.18]	mdm00480 Glutathione metabolism - Malus domestica (apple); mdm01100 Metabolic pathways - Malus domestica (apple);	PF02798; PF00043	Glutathione S-transferase, N-terminal domain; Glutathione S-transferase, C-terminal domain	O	KOG0406	Glutathione S-transferase
TRINITY_DN30658_c1_g1_m.16572	981085.XP_010106249.1	1	0	0	1	0	0	0	4	"Glyoxylate/succinic semialdehyde reductase 2, chloroplastic OS=Arabidopsis thaliana OX=3702 GN=GLYR2 PE=1 SV=1"	GLYR2	chloroplast	GO:0008152 metabolic process; GO:0055114 oxidation-reduction process;	GO:0005622 intracellular; GO:0005623 cell; GO:0005737 cytoplasm; GO:0009507 chloroplast; GO:0009532 plastid stroma; GO:0009536 plastid; GO:0009570 chloroplast stroma; GO:0043226 organelle; GO:0043227 membrane-bounded organelle; GO:0043229 intracellular organelle; GO:0043231 intracellular membrane-bounded organelle; GO:0044422 organelle part; GO:0044424 intracellular part; GO:0044434 chloroplast p…	GO:0003824 catalytic activity; GO:0016491 oxidoreductase activity; GO:0016614 oxidoreductase activity, acting on CH-OH group of donors; GO:0016616 oxidoreductase activity, acting on the CH-OH group of donors, NAD or NADP as acceptor; GO:0030267 glyoxylate reductase (NADP) activity;	K18121	GLYR; glyoxylate/succinic semialdehyde reductase [EC:1.1.1.79 1.1.1.-]	mdm00630 Glyoxylate and dicarboxylate metabolism - Malus domestica (apple); mdm00650 Butanoate metabolism - Malus domestica (apple); mdm01100 Metabolic pathways - Malus domestica (apple); mdm01200 Carbon metabolism - Malus domestica (apple);	PF03446	NAD binding domain of 6-phosphogluconate dehydrogenase	I	KOG0409	Predicted dehydrogenase
TRINITY_DN27520_c0_g1_m.10624	981085.XP_010109003.1	6	0	1	0	0	0	0	15	"Glutathione S-transferase DHAR3, chloroplastic OS=Arabidopsis thaliana OX=3702 GN=DHAR3 PE=1 SV=1"	DHAR3	chloroplast	GO:0006464 cellular protein modification process; GO:0006518 peptide metabolic process; GO:0006575 cellular modified amino acid metabolic process; GO:0006749 glutathione metabolic process; GO:0006790 sulfur compound metabolic process; GO:0006807 nitrogen compound metabolic process; GO:0008152 metabolic process; GO:0009636 response to toxic substance; GO:0009719 response to endogenous stimulus; GO…	GO:0005622 intracellular; GO:0005623 cell; GO:0005737 cytoplasm; GO:0005829 cytosol; GO:0005886 plasma membrane; GO:0009507 chloroplast; GO:0009526 plastid envelope; GO:0009532 plastid stroma; GO:0009536 plastid; GO:0009570 chloroplast stroma; GO:0009941 chloroplast envelope; GO:0016020 membrane; GO:0031967 organelle envelope; GO:0031975 envelope; GO:0043226 organelle; GO:0043227 membrane-bounded…	GO:0003824 catalytic activity; GO:0004364 glutathione transferase activity; GO:0005488 binding; GO:0015036 disulfide oxidoreductase activity; GO:0015037 peptide disulfide oxidoreductase activity; GO:0015038 glutathione disulfide oxidoreductase activity; GO:0016209 antioxidant activity; GO:0016491 oxidoreductase activity; GO:0016667 oxidoreductase activity, acting on a sulfur group of donors; GO:0…	K21888	DHAR; glutathione dehydrogenase/transferase [EC:1.8.5.1 2.5.1.18]	mdm00053 Ascorbate and aldarate metabolism - Malus domestica (apple); mdm00480 Glutathione metabolism - Malus domestica (apple); mdm01100 Metabolic pathways - Malus domestica (apple);	PF13417	Glutathione S-transferase, N-terminal domain	P	KOG1422	Intracellular Cl- channel CLIC, contains GST domain
TRINITY_DN32283_c1_g1_m.20203	981085.XP_010111818.1	2	0	0	1	0	0	0	48	Oxalate--CoA ligase OS=Arabidopsis thaliana OX=3702 GN=AAE3 PE=1 SV=1	AAE3	cytoplasm				K22133	AAE3; oxalate---CoA ligase [EC:6.2.1.8]	mdm00630 Glyoxylate and dicarboxylate metabolism - Malus domestica (apple); mdm01100 Metabolic pathways - Malus domestica (apple);	PF13193	Domain of unknown function (DUF4009)	I	KOG1176	Acyl-CoA synthetase
TRINITY_DN33344_c0_g1_m.22838	981085.XP_010111864.1	1	0	1	0	0	0	0	17	"Glutathione synthetase, chloroplastic OS=Brassica juncea OX=3707 GN=GSH2 PE=2 SV=1"	GSH2	extracellular	GO:0001101 response to acid chemical; GO:0006082 organic acid metabolic process; GO:0006518 peptide metabolic process; GO:0006520 cellular amino acid metabolic process; GO:0006575 cellular modified amino acid metabolic process; GO:0006749 glutathione metabolic process; GO:0006750 glutathione biosynthetic process; GO:0006790 sulfur compound metabolic process; GO:0006807 nitrogen compound metabolic…	GO:0005622 intracellular; GO:0005623 cell; GO:0005737 cytoplasm; GO:0005829 cytosol; GO:0009507 chloroplast; GO:0009536 plastid; GO:0043226 organelle; GO:0043227 membrane-bounded organelle; GO:0043229 intracellular organelle; GO:0043231 intracellular membrane-bounded organelle; GO:0044424 intracellular part; GO:0044444 cytoplasmic part; GO:0044464 cell part;	GO:0000166 nucleotide binding; GO:0000287 magnesium ion binding; GO:0003824 catalytic activity; GO:0004363 glutathione synthase activity; GO:0005488 binding; GO:0005515 protein binding; GO:0005524 ATP binding; GO:0008144 drug binding; GO:0016874 ligase activity; GO:0016879 ligase activity, forming carbon-nitrogen bonds; GO:0016881 acid-amino acid ligase activity; GO:0017076 purine nucleotide bind…	K21456	GSS; glutathione synthase [EC:6.3.2.3]	mdm00270 Cysteine and methionine metabolism - Malus domestica (apple); mdm00480 Glutathione metabolism - Malus domestica (apple); mdm01100 Metabolic pathways - Malus domestica (apple);	PF03917	Eukaryotic glutathione synthase, ATP binding domain	Q	KOG1823	DRIM (Down-regulated in metastasis)-like proteins
TRINITY_DN30909_c2_g1_m.17093	981085.XP_010112332.1	5	0	1	0	0	0	0	4	"L-ascorbate peroxidase, cytosolic OS=Pisum sativum OX=3888 GN=APX1 PE=1 SV=2"	APX1	cytoplasm	GO:0000302 response to reactive oxygen species; GO:0006950 response to stress; GO:0006979 response to oxidative stress; GO:0008152 metabolic process; GO:0009056 catabolic process; GO:0009636 response to toxic substance; GO:0009987 cellular process; GO:0016999 antibiotic metabolic process; GO:0017001 antibiotic catabolic process; GO:0017144 drug metabolic process; GO:0033554 cellular response to s…	GO:0005622 intracellular; GO:0005623 cell; GO:0005737 cytoplasm; GO:0005829 cytosol; GO:0009507 chloroplast; GO:0009536 plastid; GO:0043226 organelle; GO:0043227 membrane-bounded organelle; GO:0043229 intracellular organelle; GO:0043231 intracellular membrane-bounded organelle; GO:0044424 intracellular part; GO:0044444 cytoplasmic part; GO:0044464 cell part;	GO:0003824 catalytic activity; GO:0004130 cytochrome-c peroxidase activity; GO:0004601 peroxidase activity; GO:0016209 antioxidant activity; GO:0016491 oxidoreductase activity; GO:0016684 oxidoreductase activity, acting on peroxide as acceptor; GO:0016688 L-ascorbate peroxidase activity;	K00434	E1.11.1.11; L-ascorbate peroxidase [EC:1.11.1.11]	mdm00053 Ascorbate and aldarate metabolism - Malus domestica (apple); mdm00480 Glutathione metabolism - Malus domestica (apple); mdm01100 Metabolic pathways - Malus domestica (apple);	PF00141	Peroxidase
TRINITY_DN22743_c0_g1_m.4448	981085.XP_010113323.1	4	0	1	0	0	0	0	3	L-ascorbate peroxidase 3 OS=Arabidopsis thaliana OX=3702 GN=APX3 PE=1 SV=1	APX3	cytoplasm	GO:0000302 response to reactive oxygen species; GO:0006950 response to stress; GO:0006979 response to oxidative stress; GO:0008152 metabolic process; GO:0009056 catabolic process; GO:0009636 response to toxic substance; GO:0009719 response to endogenous stimulus; GO:0009725 response to hormone; GO:0009735 response to cytokinin; GO:0009987 cellular process; GO:0010033 response to organic substance…	GO:0005622 intracellular; GO:0005623 cell; GO:0005737 cytoplasm; GO:0005739 mitochondrion; GO:0005773 vacuole; GO:0005774 vacuolar membrane; GO:0005777 peroxisome; GO:0005778 peroxisomal membrane; GO:0005911 cell-cell junction; GO:0009506 plasmodesma; GO:0009507 chloroplast; GO:0009526 plastid envelope; GO:0009536 plastid; GO:0009941 chloroplast envelope; GO:0016020 membrane; GO:0030054 cell junc…	GO:0003824 catalytic activity; GO:0004130 cytochrome-c peroxidase activity; GO:0004601 peroxidase activity; GO:0016209 antioxidant activity; GO:0016491 oxidoreductase activity; GO:0016684 oxidoreductase activity, acting on peroxide as acceptor; GO:0016688 L-ascorbate peroxidase activity;	K00434	E1.11.1.11; L-ascorbate peroxidase [EC:1.11.1.11]	mdm00053 Ascorbate and aldarate metabolism - Malus domestica (apple); mdm00480 Glutathione metabolism - Malus domestica (apple); mdm01100 Metabolic pathways - Malus domestica (apple);	PF00141	Peroxidase
TRINITY_DN22690_c0_g1_m.4394	981085.XP_010087141.1	3	1	0	0	0	0	0	17	"Succinate--CoA ligase [ADP-forming] subunit alpha-1, mitochondrial OS=Solanum lycopersicum OX=4081 GN=SCOA PE=1 SV=1"	SCOA	cytoplasm	GO:0006082 organic acid metabolic process; GO:0006091 generation of precursor metabolites and energy; GO:0006099 tricarboxylic acid cycle; GO:0006101 citrate metabolic process; GO:0006104 succinyl-CoA metabolic process; GO:0006105 succinate metabolic process; GO:0006139 nucleobase-containing compound metabolic process; GO:0006163 purine nucleotide metabolic process; GO:0006637 acyl-CoA metabolic …	GO:0005618 cell wall; GO:0005622 intracellular; GO:0005623 cell; GO:0005737 cytoplasm; GO:0005739 mitochondrion; GO:0005759 mitochondrial matrix; GO:0030312 external encapsulating structure; GO:0031974 membrane-enclosed lumen; GO:0043226 organelle; GO:0043227 membrane-bounded organelle; GO:0043229 intracellular organelle; GO:0043231 intracellular membrane-bounded organelle; GO:0043233 organelle l…	GO:0003824 catalytic activity; GO:0004774 succinate-CoA ligase activity; GO:0004775 succinate-CoA ligase (ADP-forming) activity; GO:0004776 succinate-CoA ligase (GDP-forming) activity; GO:0005488 binding; GO:0005507 copper ion binding; GO:0016874 ligase activity; GO:0016877 ligase activity, forming carbon-sulfur bonds; GO:0016878 acid-thiol ligase activity; GO:0043167 ion binding; GO:0043169 cati…	K01899	LSC1; succinyl-CoA synthetase alpha subunit [EC:6.2.1.4 6.2.1.5]	mdm00020 Citrate cycle (TCA cycle) - Malus domestica (apple); mdm00640 Propanoate metabolism - Malus domestica (apple); mdm01100 Metabolic pathways - Malus domestica (apple); mdm01110 Biosynthesis of secondary metabolites - Malus domestica (apple); mdm01200 Carbon metabolism - Malus domestica (apple);	PF02629; PF00549	CoA binding domain; CoA-ligase	C	KOG1255	Succinyl-CoA synthetase, alpha subunit
TRINITY_DN33809_c0_g1_m.24078	981085.XP_010088671.1	5	1	0	0	0	0	0	12	"Dihydrolipoyllysine-residue acetyltransferase component 2 of pyruvate dehydrogenase complex, mitochondrial OS=Arabidopsis thaliana OX=3702 GN=At3g13930 PE=1 SV=2"	At3g13930	mitochondria		GO:0005622 intracellular; GO:0005623 cell; GO:0005737 cytoplasm; GO:0005739 mitochondrion; GO:0009507 chloroplast; GO:0009526 plastid envelope; GO:0009536 plastid; GO:0009941 chloroplast envelope; GO:0031967 organelle envelope; GO:0031975 envelope; GO:0043226 organelle; GO:0043227 membrane-bounded organelle; GO:0043229 intracellular organelle; GO:0043231 intracellular membrane-bounded organelle; …	GO:0005488 binding; GO:0005507 copper ion binding; GO:0043167 ion binding; GO:0043169 cation binding; GO:0046872 metal ion binding; GO:0046914 transition metal ion binding;	K00627	DLAT, aceF, pdhC; pyruvate dehydrogenase E2 component (dihydrolipoamide acetyltransferase) [EC:2.3.1.12]	mdm00010 Glycolysis / Gluconeogenesis - Malus domestica (apple); mdm00020 Citrate cycle (TCA cycle) - Malus domestica (apple); mdm00620 Pyruvate metabolism - Malus domestica (apple); mdm01100 Metabolic pathways - Malus domestica (apple); mdm01110 Biosynthesis of secondary metabolites - Malus domestica (apple); mdm01200 Carbon metabolism - Malus domestica (apple);	PF00364; PF00198	Biotin-requiring enzyme; 2-oxoacid dehydrogenases acyltransferase (catalytic domain)	C	KOG0557	Dihydrolipoamide acetyltransferase
TRINITY_DN30092_c1_g2_m.15422	981085.XP_010090438.1	5	0	0	0	1	0	0	22	"Malate dehydrogenase [NADP], chloroplastic OS=Medicago sativa OX=3879 GN=MDH1 PE=2 SV=1"	MDH1	chloroplast	GO:0006082 organic acid metabolic process; GO:0006091 generation of precursor metabolites and energy; GO:0006099 tricarboxylic acid cycle; GO:0006101 citrate metabolic process; GO:0006107 oxaloacetate metabolic process; GO:0006108 malate metabolic process; GO:0006139 nucleobase-containing compound metabolic process; GO:0006725 cellular aromatic compound metabolic process; GO:0006732 coenzyme meta…	GO:0005576 extracellular region; GO:0005622 intracellular; GO:0005623 cell; GO:0005737 cytoplasm; GO:0005739 mitochondrion; GO:0009507 chloroplast; GO:0009526 plastid envelope; GO:0009532 plastid stroma; GO:0009536 plastid; GO:0009570 chloroplast stroma; GO:0009579 thylakoid; GO:0009941 chloroplast envelope; GO:0031967 organelle envelope; GO:0031975 envelope; GO:0043226 organelle; GO:0043227 memb…	GO:0003824 catalytic activity; GO:0008746 NAD(P)+ transhydrogenase activity; GO:0016491 oxidoreductase activity; GO:0016614 oxidoreductase activity, acting on CH-OH group of donors; GO:0016615 malate dehydrogenase activity; GO:0016616 oxidoreductase activity, acting on the CH-OH group of donors, NAD or NADP as acceptor; GO:0016651 oxidoreductase activity, acting on NAD(P)H; GO:0016652 oxidoreduct…	K00051	E1.1.1.82; malate dehydrogenase (NADP+) [EC:1.1.1.82]	mdm00620 Pyruvate metabolism - Malus domestica (apple); mdm00710 Carbon fixation in photosynthetic organisms - Malus domestica (apple); mdm01100 Metabolic pathways - Malus domestica (apple); mdm01200 Carbon metabolism - Malus domestica (apple);	PF02866	lactate/malate dehydrogenase, alpha/beta C-terminal domain	C	KOG1496	Malate dehydrogenase
TRINITY_DN30072_c0_g1_m.15381	981085.XP_010090941.1	1	0	0	1	0	0	0	7	"Acetyl-coenzyme A synthetase, chloroplastic/glyoxysomal OS=Arabidopsis thaliana OX=3702 GN=ACS PE=1 SV=1"	ACS	cytoplasm	GO:0006082 organic acid metabolic process; GO:0006083 acetate metabolic process; GO:0008152 metabolic process; GO:0009987 cellular process; GO:0016999 antibiotic metabolic process; GO:0017144 drug metabolic process; GO:0019752 carboxylic acid metabolic process; GO:0032787 monocarboxylic acid metabolic process; GO:0043436 oxoacid metabolic process; GO:0044237 cellular metabolic process; GO:0044281…	GO:0005622 intracellular; GO:0005623 cell; GO:0005737 cytoplasm; GO:0005777 peroxisome; GO:0005829 cytosol; GO:0009507 chloroplast; GO:0009514 glyoxysome; GO:0009532 plastid stroma; GO:0009536 plastid; GO:0009570 chloroplast stroma; GO:0042579 microbody; GO:0043226 organelle; GO:0043227 membrane-bounded organelle; GO:0043229 intracellular organelle; GO:0043231 intracellular membrane-bounded organ…	GO:0003824 catalytic activity; GO:0003987 acetate-CoA ligase activity; GO:0016405 CoA-ligase activity; GO:0016874 ligase activity; GO:0016877 ligase activity, forming carbon-sulfur bonds; GO:0016878 acid-thiol ligase activity;	K01895	ACSS, acs; acetyl-CoA synthetase [EC:6.2.1.1]	mdm00010 Glycolysis / Gluconeogenesis - Malus domestica (apple); mdm00620 Pyruvate metabolism - Malus domestica (apple); mdm00630 Glyoxylate and dicarboxylate metabolism - Malus domestica (apple); mdm00640 Propanoate metabolism - Malus domestica (apple); mdm01100 Metabolic pathways - Malus domestica (apple); mdm01110 Biosynthesis of secondary metabolites - Malus domestica (apple); mdm01200 Carbon…	PF13193	Domain of unknown function (DUF4009)	I	KOG1175	Acyl-CoA synthetase
TRINITY_DN33715_c0_g1_m.23831	981085.XP_010091525.1	1	1	0	1	1	0	0	28	"Malate dehydrogenase, chloroplastic OS=Arabidopsis thaliana OX=3702 GN=At3g47520 PE=1 SV=1"	At3g47520	chloroplast	GO:0000003 reproduction; GO:0003006 developmental process involved in reproduction; GO:0006950 response to stress; GO:0007275 multicellular organism development; GO:0008152 metabolic process; GO:0009266 response to temperature stimulus; GO:0009409 response to cold; GO:0009628 response to abiotic stimulus; GO:0009719 response to endogenous stimulus; GO:0009725 response to hormone; GO:0009735 respo…	GO:0005576 extracellular region; GO:0005622 intracellular; GO:0005623 cell; GO:0005737 cytoplasm; GO:0005739 mitochondrion; GO:0005773 vacuole; GO:0005774 vacuolar membrane; GO:0009507 chloroplast; GO:0009526 plastid envelope; GO:0009532 plastid stroma; GO:0009536 plastid; GO:0009570 chloroplast stroma; GO:0009941 chloroplast envelope; GO:0010319 stromule; GO:0016020 membrane; GO:0031090 organell…	GO:0003824 catalytic activity; GO:0008746 NAD(P)+ transhydrogenase activity; GO:0016491 oxidoreductase activity; GO:0016614 oxidoreductase activity, acting on CH-OH group of donors; GO:0016615 malate dehydrogenase activity; GO:0016616 oxidoreductase activity, acting on the CH-OH group of donors, NAD or NADP as acceptor; GO:0016651 oxidoreductase activity, acting on NAD(P)H; GO:0016652 oxidoreduct…	K00026	MDH2; malate dehydrogenase [EC:1.1.1.37]	mdm00020 Citrate cycle (TCA cycle) - Malus domestica (apple); mdm00270 Cysteine and methionine metabolism - Malus domestica (apple); mdm00620 Pyruvate metabolism - Malus domestica (apple); mdm00630 Glyoxylate and dicarboxylate metabolism - Malus domestica (apple); mdm00710 Carbon fixation in photosynthetic organisms - Malus domestica (apple); mdm01100 Metabolic pathways - Malus domestica (apple);…	PF02866	lactate/malate dehydrogenase, alpha/beta C-terminal domain	C	KOG1494	NAD-dependent malate dehydrogenase
TRINITY_DN28415_c0_g1_m.12228	981085.XP_010092017.1	1	0	0	1	0	0	0	5	"Probable acetyl-CoA acetyltransferase, cytosolic 2 OS=Arabidopsis thaliana OX=3702 GN=At5g47720 PE=2 SV=1"	At5g47720	chloroplast	GO:0006082 organic acid metabolic process; GO:0006629 lipid metabolic process; GO:0006631 fatty acid metabolic process; GO:0006635 fatty acid beta-oxidation; GO:0008152 metabolic process; GO:0009056 catabolic process; GO:0009062 fatty acid catabolic process; GO:0009987 cellular process; GO:0016042 lipid catabolic process; GO:0016054 organic acid catabolic process; GO:0019395 fatty acid oxidation;…	GO:0005622 intracellular; GO:0005623 cell; GO:0005737 cytoplasm; GO:0005829 cytosol; GO:0044424 intracellular part; GO:0044444 cytoplasmic part; GO:0044464 cell part;	GO:0003824 catalytic activity; GO:0003985 acetyl-CoA C-acetyltransferase activity; GO:0003988 acetyl-CoA C-acyltransferase activity; GO:0016407 acetyltransferase activity; GO:0016408 C-acyltransferase activity; GO:0016453 C-acetyltransferase activity; GO:0016740 transferase activity; GO:0016746 transferase activity, transferring acyl groups; GO:0016747 transferase activity, transferring acyl grou…	K00626	E2.3.1.9, atoB; acetyl-CoA C-acetyltransferase [EC:2.3.1.9]	mdm00071 Fatty acid degradation - Malus domestica (apple); mdm00072 Synthesis and degradation of ketone bodies - Malus domestica (apple); mdm00280 Valine, leucine and isoleucine degradation - Malus domestica (apple); mdm00310 Lysine degradation - Malus domestica (apple); mdm00380 Tryptophan metabolism - Malus domestica (apple); mdm00620 Pyruvate metabolism - Malus domestica (apple); mdm00630 Glyo…	PF00108; PF02803	Thiolase, N-terminal domain; Thiolase, C-terminal domain	I	KOG1390	Acetyl-CoA acetyltransferase
TRINITY_DN28590_c0_g1_m.12553	981085.XP_010098769.1	12	1	0	1	0	0	0	22	Leghemoglobin reductase OS=Vigna unguiculata OX=3917 GN=FLBR PE=1 SV=1	FLBR	mitochondria	GO:0008152 metabolic process; GO:0010035 response to inorganic substance; GO:0010038 response to metal ion; GO:0042221 response to chemical; GO:0046686 response to cadmium ion; GO:0050896 response to stimulus; GO:0055114 oxidation-reduction process;	GO:0005576 extracellular region; GO:0005622 intracellular; GO:0005623 cell; GO:0005737 cytoplasm; GO:0005739 mitochondrion; GO:0005740 mitochondrial envelope; GO:0005743 mitochondrial inner membrane; GO:0005746 mitochondrial respiratory chain; GO:0005747 mitochondrial respiratory chain complex I; GO:0005759 mitochondrial matrix; GO:0009507 chloroplast; GO:0009536 plastid; GO:0016020 membrane; GO:…	GO:0000166 nucleotide binding; GO:0003824 catalytic activity; GO:0004148 dihydrolipoyl dehydrogenase activity; GO:0005488 binding; GO:0005507 copper ion binding; GO:0005524 ATP binding; GO:0008144 drug binding; GO:0008270 zinc ion binding; GO:0016491 oxidoreductase activity; GO:0016651 oxidoreductase activity, acting on NAD(P)H; GO:0016667 oxidoreductase activity, acting on a sulfur group of dono…	K00382	DLD, lpd, pdhD; dihydrolipoamide dehydrogenase [EC:1.8.1.4]	mdm00010 Glycolysis / Gluconeogenesis - Malus domestica (apple); mdm00020 Citrate cycle (TCA cycle) - Malus domestica (apple); mdm00260 Glycine, serine and threonine metabolism - Malus domestica (apple); mdm00280 Valine, leucine and isoleucine degradation - Malus domestica (apple); mdm00310 Lysine degradation - Malus domestica (apple); mdm00380 Tryptophan metabolism - Malus domestica (apple); mdm…	PF07992; PF02852	Pyridine nucleotide-disulphide oxidoreductase; Pyridine nucleotide-disulphide oxidoreductase, dimerisation domain	C	KOG1335	Dihydrolipoamide dehydrogenase
TRINITY_DN32083_c2_g1_m.19748	981085.XP_010100537.1	8	1	0	0	0	0	0	9	"Pyruvate dehydrogenase E1 component subunit alpha-1, mitochondrial OS=Arabidopsis thaliana OX=3702 GN=E1 ALPHA PE=1 SV=2"	E1	mitochondria				K00161	PDHA, pdhA; pyruvate dehydrogenase E1 component alpha subunit [EC:1.2.4.1]	mdm00010 Glycolysis / Gluconeogenesis - Malus domestica (apple); mdm00020 Citrate cycle (TCA cycle) - Malus domestica (apple); mdm00620 Pyruvate metabolism - Malus domestica (apple); mdm01100 Metabolic pathways - Malus domestica (apple); mdm01110 Biosynthesis of secondary metabolites - Malus domestica (apple); mdm01200 Carbon metabolism - Malus domestica (apple);			C	KOG0225	Pyruvate dehydrogenase E1, alpha subunit
TRINITY_DN24451_c0_g1_m.6150	981085.XP_010104745.1	4	1	0	1	1	0	0	17	Malate dehydrogenase OS=Nicotiana tabacum OX=4097 GN=MD1 PE=1 SV=1	MD1	cytoplasm	GO:0006082 organic acid metabolic process; GO:0006091 generation of precursor metabolites and energy; GO:0006099 tricarboxylic acid cycle; GO:0006101 citrate metabolic process; GO:0006107 oxaloacetate metabolic process; GO:0006108 malate metabolic process; GO:0006139 nucleobase-containing compound metabolic process; GO:0006725 cellular aromatic compound metabolic process; GO:0006732 coenzyme meta…	GO:0005576 extracellular region; GO:0005622 intracellular; GO:0005623 cell; GO:0005634 nucleus; GO:0005737 cytoplasm; GO:0005773 vacuole; GO:0005774 vacuolar membrane; GO:0005829 cytosol; GO:0005886 plasma membrane; GO:0005911 cell-cell junction; GO:0009506 plasmodesma; GO:0009507 chloroplast; GO:0009532 plastid stroma; GO:0009536 plastid; GO:0009570 chloroplast stroma; GO:0016020 membrane; GO:00…	GO:0003824 catalytic activity; GO:0016491 oxidoreductase activity; GO:0016614 oxidoreductase activity, acting on CH-OH group of donors; GO:0016615 malate dehydrogenase activity; GO:0016616 oxidoreductase activity, acting on the CH-OH group of donors, NAD or NADP as acceptor; GO:0030060 L-malate dehydrogenase activity;	K00025	MDH1; malate dehydrogenase [EC:1.1.1.37]	mdm00020 Citrate cycle (TCA cycle) - Malus domestica (apple); mdm00270 Cysteine and methionine metabolism - Malus domestica (apple); mdm00620 Pyruvate metabolism - Malus domestica (apple); mdm00630 Glyoxylate and dicarboxylate metabolism - Malus domestica (apple); mdm00710 Carbon fixation in photosynthetic organisms - Malus domestica (apple); mdm01100 Metabolic pathways - Malus domestica (apple);…	PF02866	lactate/malate dehydrogenase, alpha/beta C-terminal domain	C	KOG1496	Malate dehydrogenase
TRINITY_DN29976_c0_g1_m.15181	981085.XP_010107515.1	4	1	0	0	0	0	0	15	"3-isopropylmalate dehydrogenase, chloroplastic OS=Solanum tuberosum OX=4113 PE=2 SV=1"		chloroplast	GO:0006082 organic acid metabolic process; GO:0006091 generation of precursor metabolites and energy; GO:0006099 tricarboxylic acid cycle; GO:0006101 citrate metabolic process; GO:0006102 isocitrate metabolic process; GO:0008152 metabolic process; GO:0009060 aerobic respiration; GO:0009987 cellular process; GO:0015980 energy derivation by oxidation of organic compounds; GO:0016999 antibiotic meta…	GO:0005622 intracellular; GO:0005623 cell; GO:0005737 cytoplasm; GO:0005739 mitochondrion; GO:0009507 chloroplast; GO:0009536 plastid; GO:0043226 organelle; GO:0043227 membrane-bounded organelle; GO:0043229 intracellular organelle; GO:0043231 intracellular membrane-bounded organelle; GO:0044424 intracellular part; GO:0044444 cytoplasmic part; GO:0044464 cell part;	GO:0000166 nucleotide binding; GO:0003824 catalytic activity; GO:0004448 isocitrate dehydrogenase activity; GO:0004449 isocitrate dehydrogenase (NAD+) activity; GO:0005488 binding; GO:0005524 ATP binding; GO:0008144 drug binding; GO:0008270 zinc ion binding; GO:0016491 oxidoreductase activity; GO:0016614 oxidoreductase activity, acting on CH-OH group of donors; GO:0016616 oxidoreductase activity,…	K00030	IDH3; isocitrate dehydrogenase (NAD+) [EC:1.1.1.41]	mdm00020 Citrate cycle (TCA cycle) - Malus domestica (apple); mdm01100 Metabolic pathways - Malus domestica (apple); mdm01110 Biosynthesis of secondary metabolites - Malus domestica (apple); mdm01200 Carbon metabolism - Malus domestica (apple); mdm01210 2-Oxocarboxylic acid metabolism - Malus domestica (apple); mdm01230 Biosynthesis of amino acids - Malus domestica (apple);	PF00180	Isocitrate/isopropylmalate dehydrogenase	E	KOG0785	Isocitrate dehydrogenase, alpha subunit
TRINITY_DN27228_c1_g1_m.10087	981085.XP_010108267.1	3	1	0	1	1	0	0	27	"Malate dehydrogenase 1, mitochondrial OS=Arabidopsis thaliana OX=3702 GN=At1g53240 PE=1 SV=1"	At1g53240	mitochondria	GO:0006950 response to stress; GO:0006952 defense response; GO:0006970 response to osmotic stress; GO:0008152 metabolic process; GO:0009266 response to temperature stimulus; GO:0009409 response to cold; GO:0009605 response to external stimulus; GO:0009607 response to biotic stimulus; GO:0009617 response to bacterium; GO:0009628 response to abiotic stimulus; GO:0009651 response to salt stress; GO:…	GO:0005576 extracellular region; GO:0005618 cell wall; GO:0005622 intracellular; GO:0005623 cell; GO:0005737 cytoplasm; GO:0005739 mitochondrion; GO:0005759 mitochondrial matrix; GO:0009507 chloroplast; GO:0009536 plastid; GO:0016020 membrane; GO:0030312 external encapsulating structure; GO:0031974 membrane-enclosed lumen; GO:0043226 organelle; GO:0043227 membrane-bounded organelle; GO:0043229 in…	GO:0003824 catalytic activity; GO:0005488 binding; GO:0005507 copper ion binding; GO:0016491 oxidoreductase activity; GO:0016614 oxidoreductase activity, acting on CH-OH group of donors; GO:0016615 malate dehydrogenase activity; GO:0016616 oxidoreductase activity, acting on the CH-OH group of donors, NAD or NADP as acceptor; GO:0030060 L-malate dehydrogenase activity; GO:0043167 ion binding; GO:0…	K00026	MDH2; malate dehydrogenase [EC:1.1.1.37]	mdm00020 Citrate cycle (TCA cycle) - Malus domestica (apple); mdm00270 Cysteine and methionine metabolism - Malus domestica (apple); mdm00620 Pyruvate metabolism - Malus domestica (apple); mdm00630 Glyoxylate and dicarboxylate metabolism - Malus domestica (apple); mdm00710 Carbon fixation in photosynthetic organisms - Malus domestica (apple); mdm01100 Metabolic pathways - Malus domestica (apple);…	PF02866	lactate/malate dehydrogenase, alpha/beta C-terminal domain	C	KOG1494	NAD-dependent malate dehydrogenase
TRINITY_DN28123_c0_g1_m.11689	981085.XP_010110200.1	6	1	0	0	0	0	0	10	"Dihydrolipoyllysine-residue acetyltransferase component 1 of pyruvate dehydrogenase complex, mitochondrial OS=Arabidopsis thaliana OX=3702 GN=LTA3 PE=1 SV=2"	LTA3	mitochondria		GO:0005622 intracellular; GO:0005623 cell; GO:0005737 cytoplasm; GO:0032991 macromolecular complex; GO:0044424 intracellular part; GO:0044444 cytoplasmic part; GO:0044464 cell part; GO:0045254 pyruvate dehydrogenase complex; GO:1902494 catalytic complex; GO:1990204 oxidoreductase complex;		K00627	DLAT, aceF, pdhC; pyruvate dehydrogenase E2 component (dihydrolipoamide acetyltransferase) [EC:2.3.1.12]	mdm00010 Glycolysis / Gluconeogenesis - Malus domestica (apple); mdm00020 Citrate cycle (TCA cycle) - Malus domestica (apple); mdm00620 Pyruvate metabolism - Malus domestica (apple); mdm01100 Metabolic pathways - Malus domestica (apple); mdm01110 Biosynthesis of secondary metabolites - Malus domestica (apple); mdm01200 Carbon metabolism - Malus domestica (apple);	PF00364; PF00198	Biotin-requiring enzyme; 2-oxoacid dehydrogenases acyltransferase (catalytic domain)	C	KOG0557	Dihydrolipoamide acetyltransferase
TRINITY_DN26155_c0_g1_m.8412	981085.XP_010111654.1	2	1	0	0	0	0	0	10	"Succinate dehydrogenase [ubiquinone] iron-sulfur subunit 2, mitochondrial OS=Arabidopsis thaliana OX=3702 GN=SDH2-2 PE=1 SV=2"	SDH2-2	mitochondria	GO:0006091 generation of precursor metabolites and energy; GO:0006119 oxidative phosphorylation; GO:0006121 mitochondrial electron transport, succinate to ubiquinone; GO:0006139 nucleobase-containing compound metabolic process; GO:0006163 purine nucleotide metabolic process; GO:0006725 cellular aromatic compound metabolic process; GO:0006753 nucleoside phosphate metabolic process; GO:0006793 phos…	GO:0005622 intracellular; GO:0005623 cell; GO:0005737 cytoplasm; GO:0005739 mitochondrion; GO:0005740 mitochondrial envelope; GO:0005743 mitochondrial inner membrane; GO:0005746 mitochondrial respiratory chain; GO:0005749 mitochondrial respiratory chain complex II, succinate dehydrogenase complex (ubiquinone); GO:0016020 membrane; GO:0019866 organelle inner membrane; GO:0031090 organelle membrane…	GO:0000104 succinate dehydrogenase activity; GO:0003824 catalytic activity; GO:0005488 binding; GO:0008270 zinc ion binding; GO:0009055 electron carrier activity; GO:0016491 oxidoreductase activity; GO:0016627 oxidoreductase activity, acting on the CH-CH group of donors; GO:0043167 ion binding; GO:0043169 cation binding; GO:0046872 metal ion binding; GO:0046914 transition metal ion binding;	K00235	SDHB, SDH2; succinate dehydrogenase (ubiquinone) iron-sulfur subunit [EC:1.3.5.1]	mdm00020 Citrate cycle (TCA cycle) - Malus domestica (apple); mdm00190 Oxidative phosphorylation - Malus domestica (apple); mdm01100 Metabolic pathways - Malus domestica (apple); mdm01110 Biosynthesis of secondary metabolites - Malus domestica (apple); mdm01200 Carbon metabolism - Malus domestica (apple);	PF13085; PF13534	2Fe-2S iron-sulfur cluster binding domain; 4Fe-4S dicluster domain	C	KOG3049	Succinate dehydrogenase, Fe-S protein subunit
TRINITY_DN31796_c0_g1_m.19095	981085.XP_010111720.1	1	1	0	0	0	0	0	14	"Isocitrate dehydrogenase [NAD] regulatory subunit 1, mitochondrial OS=Arabidopsis thaliana OX=3702 GN=IDH1 PE=1 SV=2"	IDH1	cytoplasm	GO:0006082 organic acid metabolic process; GO:0006091 generation of precursor metabolites and energy; GO:0006099 tricarboxylic acid cycle; GO:0006101 citrate metabolic process; GO:0006102 isocitrate metabolic process; GO:0008152 metabolic process; GO:0009060 aerobic respiration; GO:0009987 cellular process; GO:0015980 energy derivation by oxidation of organic compounds; GO:0016999 antibiotic meta…	GO:0005622 intracellular; GO:0005623 cell; GO:0005737 cytoplasm; GO:0005739 mitochondrion; GO:0043226 organelle; GO:0043227 membrane-bounded organelle; GO:0043229 intracellular organelle; GO:0043231 intracellular membrane-bounded organelle; GO:0044424 intracellular part; GO:0044444 cytoplasmic part; GO:0044464 cell part;	GO:0005488 binding; GO:0008270 zinc ion binding; GO:0043167 ion binding; GO:0043169 cation binding; GO:0046872 metal ion binding; GO:0046914 transition metal ion binding;	K00030	IDH3; isocitrate dehydrogenase (NAD+) [EC:1.1.1.41]	mdm00020 Citrate cycle (TCA cycle) - Malus domestica (apple); mdm01100 Metabolic pathways - Malus domestica (apple); mdm01110 Biosynthesis of secondary metabolites - Malus domestica (apple); mdm01200 Carbon metabolism - Malus domestica (apple); mdm01210 2-Oxocarboxylic acid metabolism - Malus domestica (apple); mdm01230 Biosynthesis of amino acids - Malus domestica (apple);	PF00180	Isocitrate/isopropylmalate dehydrogenase	E	KOG0784	Isocitrate dehydrogenase, gamma subunit
TRINITY_DN32852_c0_g1_m.21543	981085.XP_010113491.1	4	1	0	0	0	0	0	17	"Succinate dehydrogenase [ubiquinone] flavoprotein subunit, mitochondrial OS=Oryza sativa subsp. japonica OX=39947 GN=SDH1 PE=1 SV=1"	SDH1	mitochondria	GO:0006082 organic acid metabolic process; GO:0006091 generation of precursor metabolites and energy; GO:0006099 tricarboxylic acid cycle; GO:0006101 citrate metabolic process; GO:0006119 oxidative phosphorylation; GO:0006121 mitochondrial electron transport, succinate to ubiquinone; GO:0006139 nucleobase-containing compound metabolic process; GO:0006163 purine nucleotide metabolic process; GO:00…	GO:0005618 cell wall; GO:0005622 intracellular; GO:0005623 cell; GO:0005737 cytoplasm; GO:0005739 mitochondrion; GO:0005740 mitochondrial envelope; GO:0005743 mitochondrial inner membrane; GO:0005746 mitochondrial respiratory chain; GO:0005749 mitochondrial respiratory chain complex II, succinate dehydrogenase complex (ubiquinone); GO:0016020 membrane; GO:0019866 organelle inner membrane; GO:0030…	GO:0000104 succinate dehydrogenase activity; GO:0000166 nucleotide binding; GO:0003824 catalytic activity; GO:0005488 binding; GO:0005524 ATP binding; GO:0008144 drug binding; GO:0009055 electron carrier activity; GO:0016491 oxidoreductase activity; GO:0016627 oxidoreductase activity, acting on the CH-CH group of donors; GO:0017076 purine nucleotide binding; GO:0030554 adenyl nucleotide binding; …	K00234	SDHA, SDH1; succinate dehydrogenase (ubiquinone) flavoprotein subunit [EC:1.3.5.1]	mdm00020 Citrate cycle (TCA cycle) - Malus domestica (apple); mdm00190 Oxidative phosphorylation - Malus domestica (apple); mdm01100 Metabolic pathways - Malus domestica (apple); mdm01110 Biosynthesis of secondary metabolites - Malus domestica (apple); mdm01200 Carbon metabolism - Malus domestica (apple);	PF02910	Fumarate reductase flavoprotein C-term	C	KOG2403	Succinate dehydrogenase, flavoprotein subunit
TRINITY_DN28948_c0_g1_m.13229	981085.XP_010094442.1	2	0	0	0	0	0	1	30	26S proteasome regulatory subunit 6B homolog OS=Arabidopsis thaliana OX=3702 GN=RPT3 PE=1 SV=1	RPT3	cytoplasm	GO:0006355 regulation of transcription, DNA-templated; GO:0006357 regulation of transcription from RNA polymerase II promoter; GO:0006508 proteolysis; GO:0006511 ubiquitin-dependent protein catabolic process; GO:0006807 nitrogen compound metabolic process; GO:0006950 response to stress; GO:0008152 metabolic process; GO:0009056 catabolic process; GO:0009057 macromolecule catabolic process; GO:0009…	GO:0000502 proteasome complex; GO:0005618 cell wall; GO:0005622 intracellular; GO:0005623 cell; GO:0005634 nucleus; GO:0005737 cytoplasm; GO:0005829 cytosol; GO:0005911 cell-cell junction; GO:0009506 plasmodesma; GO:0016020 membrane; GO:0030054 cell junction; GO:0030312 external encapsulating structure; GO:0031595 nuclear proteasome complex; GO:0031597 cytosolic proteasome complex; GO:0031974 mem…	GO:0003824 catalytic activity; GO:0005488 binding; GO:0005515 protein binding; GO:0008134 transcription factor binding; GO:0016462 pyrophosphatase activity; GO:0016787 hydrolase activity; GO:0016817 hydrolase activity, acting on acid anhydrides; GO:0016818 hydrolase activity, acting on acid anhydrides, in phosphorus-containing anhydrides; GO:0016887 ATPase activity; GO:0017025 TBP-class protein b…	K03063	PSMC4, RPT3; 26S proteasome regulatory subunit T3	mdm03050 Proteasome - Malus domestica (apple);	PF00004	ATPase family associated with various cellular activities (AAA)	O	KOG0727	26S proteasome regulatory complex, ATPase RPT3
TRINITY_DN33182_c1_g1_m.22382	981085.XP_010096527.1	1	0	0	0	0	0	1	40	26S proteasome regulatory subunit 7 OS=Prunus persica OX=3760 GN=RPT1 PE=2 SV=1	RPT1	chloroplast	GO:0006355 regulation of transcription, DNA-templated; GO:0006357 regulation of transcription from RNA polymerase II promoter; GO:0006508 proteolysis; GO:0006511 ubiquitin-dependent protein catabolic process; GO:0006807 nitrogen compound metabolic process; GO:0006950 response to stress; GO:0008152 metabolic process; GO:0009056 catabolic process; GO:0009057 macromolecule catabolic process; GO:0009…	GO:0000502 proteasome complex; GO:0005622 intracellular; GO:0005623 cell; GO:0005634 nucleus; GO:0005737 cytoplasm; GO:0005829 cytosol; GO:0005886 plasma membrane; GO:0016020 membrane; GO:0031595 nuclear proteasome complex; GO:0031597 cytosolic proteasome complex; GO:0031974 membrane-enclosed lumen; GO:0031981 nuclear lumen; GO:0032991 macromolecular complex; GO:0043226 organelle; GO:0043227 memb…	GO:0003824 catalytic activity; GO:0005488 binding; GO:0005515 protein binding; GO:0008134 transcription factor binding; GO:0016462 pyrophosphatase activity; GO:0016787 hydrolase activity; GO:0016817 hydrolase activity, acting on acid anhydrides; GO:0016818 hydrolase activity, acting on acid anhydrides, in phosphorus-containing anhydrides; GO:0016887 ATPase activity; GO:0017025 TBP-class protein b…	K03061	PSMC2, RPT1; 26S proteasome regulatory subunit T1	mdm03050 Proteasome - Malus domestica (apple);	PF00004	ATPase family associated with various cellular activities (AAA)	O	KOG0729	26S proteasome regulatory complex, ATPase RPT1
TRINITY_DN27222_c0_g1_m.10074	981085.XP_010098977.1	3	0	0	0	0	0	1	35	26S proteasome regulatory subunit 8 homolog A OS=Arabidopsis thaliana OX=3702 GN=RPT6A PE=1 SV=1	RPT6A	cytoplasm	GO:0006355 regulation of transcription, DNA-templated; GO:0006357 regulation of transcription from RNA polymerase II promoter; GO:0006508 proteolysis; GO:0006511 ubiquitin-dependent protein catabolic process; GO:0006807 nitrogen compound metabolic process; GO:0006950 response to stress; GO:0008152 metabolic process; GO:0009056 catabolic process; GO:0009057 macromolecule catabolic process; GO:0009…	GO:0000502 proteasome complex; GO:0005622 intracellular; GO:0005623 cell; GO:0005634 nucleus; GO:0005737 cytoplasm; GO:0005829 cytosol; GO:0005886 plasma membrane; GO:0016020 membrane; GO:0031595 nuclear proteasome complex; GO:0031597 cytosolic proteasome complex; GO:0031974 membrane-enclosed lumen; GO:0031981 nuclear lumen; GO:0032991 macromolecular complex; GO:0043226 organelle; GO:0043227 memb…	GO:0003824 catalytic activity; GO:0005488 binding; GO:0005515 protein binding; GO:0008134 transcription factor binding; GO:0016462 pyrophosphatase activity; GO:0016787 hydrolase activity; GO:0016817 hydrolase activity, acting on acid anhydrides; GO:0016818 hydrolase activity, acting on acid anhydrides, in phosphorus-containing anhydrides; GO:0016887 ATPase activity; GO:0017025 TBP-class protein b…	K03066	PSMC5, RPT6; 26S proteasome regulatory subunit T6	mdm03050 Proteasome - Malus domestica (apple);	PF00004	ATPase family associated with various cellular activities (AAA)	O	KOG0728	26S proteasome regulatory complex, ATPase RPT6
TRINITY_DN25697_c0_g1_m.7756	981085.XP_010091890.1	4	0	0	0	0	1	0	46	"50S ribosomal protein L28, chloroplastic OS=Spinacia oleracea OX=3562 GN=RPL28 PE=1 SV=2"	RPL28	chloroplast		GO:0005622 intracellular; GO:0005623 cell; GO:0005737 cytoplasm; GO:0005829 cytosol; GO:0005840 ribosome; GO:0009507 chloroplast; GO:0009526 plastid envelope; GO:0009532 plastid stroma; GO:0009536 plastid; GO:0009570 chloroplast stroma; GO:0009941 chloroplast envelope; GO:0015934 large ribosomal subunit; GO:0016020 membrane; GO:0022625 cytosolic large ribosomal subunit; GO:0022626 cytosolic ribos…	GO:0003735 structural constituent of ribosome; GO:0005198 structural molecule activity;	K02902	RP-L28, MRPL28, rpmB; large subunit ribosomal protein L28	mdm03010 Ribosome - Malus domestica (apple);
TRINITY_DN27133_c0_g1_m.9934	981085.XP_010094940.1	2	0	0	0	0	1	0	50	"50S ribosomal protein L17, chloroplastic OS=Arabidopsis thaliana OX=3702 GN=RPL17 PE=2 SV=1"	RPL17	chloroplast		GO:0005622 intracellular; GO:0005623 cell; GO:0005737 cytoplasm; GO:0009507 chloroplast; GO:0009536 plastid; GO:0043226 organelle; GO:0043227 membrane-bounded organelle; GO:0043229 intracellular organelle; GO:0043231 intracellular membrane-bounded organelle; GO:0044424 intracellular part; GO:0044444 cytoplasmic part; GO:0044464 cell part;		K02879	RP-L17, MRPL17, rplQ; large subunit ribosomal protein L17	mdm03010 Ribosome - Malus domestica (apple);			J	KOG3280	Mitochondrial/chloroplast ribosomal protein L17
TRINITY_DN28401_c0_g1_m.12204	981085.XP_010104838.1	1	0	0	0	0	1	0	46	"50S ribosomal protein L19-1, chloroplastic OS=Arabidopsis thaliana OX=3702 GN=At4g17560 PE=2 SV=1"	At4g17560	chloroplast		GO:0005622 intracellular; GO:0005623 cell; GO:0005737 cytoplasm; GO:0009507 chloroplast; GO:0009526 plastid envelope; GO:0009532 plastid stroma; GO:0009536 plastid; GO:0009570 chloroplast stroma; GO:0009941 chloroplast envelope; GO:0016020 membrane; GO:0031967 organelle envelope; GO:0031975 envelope; GO:0043226 organelle; GO:0043227 membrane-bounded organelle; GO:0043229 intracellular organelle; …	GO:0003735 structural constituent of ribosome; GO:0005198 structural molecule activity;	K02884	RP-L19, MRPL19, rplS; large subunit ribosomal protein L19	mdm03010 Ribosome - Malus domestica (apple);			J	KOG1698	Mitochondrial/chloroplast ribosomal protein L19
TRINITY_DN23082_c0_g1_m.4759	981085.XP_010106064.1	1	0	0	0	0	1	0	46	"30S ribosomal protein S9, chloroplastic OS=Spinacia oleracea OX=3562 GN=PRPS9 PE=1 SV=2"	PRPS9	chloroplast	GO:0000462 maturation of SSU-rRNA from tricistronic rRNA transcript (SSU-rRNA, 5.8S rRNA, LSU-rRNA); GO:0006139 nucleobase-containing compound metabolic process; GO:0006364 rRNA processing; GO:0006396 RNA processing; GO:0006412 translation; GO:0006518 peptide metabolic process; GO:0006725 cellular aromatic compound metabolic process; GO:0006807 nitrogen compound metabolic process; GO:0008152 meta…	GO:0000312 plastid small ribosomal subunit; GO:0000313 organellar ribosome; GO:0000314 organellar small ribosomal subunit; GO:0005622 intracellular; GO:0005623 cell; GO:0005737 cytoplasm; GO:0005840 ribosome; GO:0009507 chloroplast; GO:0009526 plastid envelope; GO:0009532 plastid stroma; GO:0009536 plastid; GO:0009547 plastid ribosome; GO:0009570 chloroplast stroma; GO:0009941 chloroplast envelop…	GO:0003676 nucleic acid binding; GO:0003723 RNA binding; GO:0003735 structural constituent of ribosome; GO:0005198 structural molecule activity; GO:0005488 binding; GO:0097159 organic cyclic compound binding; GO:1901363 heterocyclic compound binding;	K02996	RP-S9, MRPS9, rpsI; small subunit ribosomal protein S9	mdm03010 Ribosome - Malus domestica (apple);			J	KOG1697	Mitochondrial/chloroplast ribosomal protein S9
TRINITY_DN27646_c0_g1_m.10834	981085.XP_010106195.1	2	0	0	0	0	1	0	20	"30S ribosomal protein S20, chloroplastic OS=Spinacia oleracea OX=3562 GN=RPS20 PE=1 SV=2"	RPS20	chloroplast		GO:0005622 intracellular; GO:0005623 cell; GO:0005737 cytoplasm; GO:0009507 chloroplast; GO:0009526 plastid envelope; GO:0009532 plastid stroma; GO:0009536 plastid; GO:0009570 chloroplast stroma; GO:0009941 chloroplast envelope; GO:0016020 membrane; GO:0031967 organelle envelope; GO:0031975 envelope; GO:0043226 organelle; GO:0043227 membrane-bounded organelle; GO:0043229 intracellular organelle; …		K02968	RP-S20, rpsT; small subunit ribosomal protein S20	mdm03010 Ribosome - Malus domestica (apple);
TRINITY_DN24988_c0_g1_m.6819	981085.XP_010108785.1	3	0	0	0	0	1	0	40	"50S ribosomal protein L12, chloroplastic OS=Spinacia oleracea OX=3562 GN=RPL12 PE=1 SV=2"	RPL12	chloroplast	GO:0006412 translation; GO:0006518 peptide metabolic process; GO:0006807 nitrogen compound metabolic process; GO:0006950 response to stress; GO:0006952 defense response; GO:0008152 metabolic process; GO:0009058 biosynthetic process; GO:0009059 macromolecule biosynthetic process; GO:0009605 response to external stimulus; GO:0009607 response to biotic stimulus; GO:0009617 response to bacterium; GO:…	GO:0000311 plastid large ribosomal subunit; GO:0000313 organellar ribosome; GO:0000315 organellar large ribosomal subunit; GO:0005622 intracellular; GO:0005623 cell; GO:0005737 cytoplasm; GO:0005840 ribosome; GO:0005911 cell-cell junction; GO:0009295 nucleoid; GO:0009506 plasmodesma; GO:0009507 chloroplast; GO:0009526 plastid envelope; GO:0009532 plastid stroma; GO:0009534 chloroplast thylakoid; …		K02935	RP-L7, MRPL12, rplL; large subunit ribosomal protein L7/L12	mdm03010 Ribosome - Malus domestica (apple);	PF00542	Ribosomal protein L7/L12 C-terminal domain	J	KOG1715	Mitochondrial/chloroplast ribosomal protein L12
TRINITY_DN33590_c2_g1_m.23474	981085.XP_010109935.1	2	0	0	0	0	1	0	48	"50S ribosomal protein L9, chloroplastic OS=Arabidopsis thaliana OX=3702 GN=RPL9 PE=2 SV=1"	RPL9	chloroplast	GO:0006412 translation; GO:0006518 peptide metabolic process; GO:0006807 nitrogen compound metabolic process; GO:0008152 metabolic process; GO:0009058 biosynthetic process; GO:0009059 macromolecule biosynthetic process; GO:0009987 cellular process; GO:0010467 gene expression; GO:0019538 protein metabolic process; GO:0034641 cellular nitrogen compound metabolic process; GO:0034645 cellular macromo…	GO:0000311 plastid large ribosomal subunit; GO:0000313 organellar ribosome; GO:0000315 organellar large ribosomal subunit; GO:0005622 intracellular; GO:0005623 cell; GO:0005737 cytoplasm; GO:0005739 mitochondrion; GO:0005840 ribosome; GO:0009507 chloroplast; GO:0009526 plastid envelope; GO:0009532 plastid stroma; GO:0009536 plastid; GO:0009547 plastid ribosome; GO:0009570 chloroplast stroma; GO:0…	GO:0003676 nucleic acid binding; GO:0003723 RNA binding; GO:0003735 structural constituent of ribosome; GO:0005198 structural molecule activity; GO:0005488 binding; GO:0097159 organic cyclic compound binding; GO:1901363 heterocyclic compound binding;	K02939	RP-L9, MRPL9, rplI; large subunit ribosomal protein L9	mdm03010 Ribosome - Malus domestica (apple);	PF01281; PF03948	Ribosomal protein L9, N-terminal domain; Ribosomal protein L9, C-terminal domain	J	KOG4607	Mitochondrial ribosomal protein L9
TRINITY_DN29209_c1_g1_m.13709	981085.XP_010112373.1	2	0	0	0	0	1	0	48	"50S ribosomal protein L27, chloroplastic OS=Arabidopsis thaliana OX=3702 GN=RPL27 PE=2 SV=1"	RPL27	chloroplast	GO:0009719 response to endogenous stimulus; GO:0009725 response to hormone; GO:0009735 response to cytokinin; GO:0010033 response to organic substance; GO:0042221 response to chemical; GO:0050896 response to stimulus;	GO:0005622 intracellular; GO:0005623 cell; GO:0005737 cytoplasm; GO:0009507 chloroplast; GO:0009526 plastid envelope; GO:0009532 plastid stroma; GO:0009536 plastid; GO:0009570 chloroplast stroma; GO:0009579 thylakoid; GO:0009941 chloroplast envelope; GO:0031967 organelle envelope; GO:0031975 envelope; GO:0043226 organelle; GO:0043227 membrane-bounded organelle; GO:0043229 intracellular organelle;…	GO:0003735 structural constituent of ribosome; GO:0005198 structural molecule activity;	K02899	RP-L27, MRPL27, rpmA; large subunit ribosomal protein L27	mdm03010 Ribosome - Malus domestica (apple);			J	KOG4600	Mitochondrial ribosomal protein MRP7 (L2)
TRINITY_DN26955_c0_g2_m.9661	981085.XP_010088417.1	15	0	0	1	1	0	0	8	Ribulose bisphosphate carboxylase large chain OS=Morus indica OX=248361 GN=rbcL PE=3 SV=1	rbcL	cytoplasm	GO:0001101 response to acid chemical; GO:0009719 response to endogenous stimulus; GO:0009725 response to hormone; GO:0009737 response to abscisic acid; GO:0010033 response to organic substance; GO:0010035 response to inorganic substance; GO:0010038 response to metal ion; GO:0033993 response to lipid; GO:0042221 response to chemical; GO:0046686 response to cadmium ion; GO:0050896 response to stimu…	GO:0000312 plastid small ribosomal subunit; GO:0000313 organellar ribosome; GO:0000314 organellar small ribosomal subunit; GO:0005576 extracellular region; GO:0005618 cell wall; GO:0005622 intracellular; GO:0005623 cell; GO:0005737 cytoplasm; GO:0005829 cytosol; GO:0005840 ribosome; GO:0009507 chloroplast; GO:0009526 plastid envelope; GO:0009532 plastid stroma; GO:0009534 chloroplast thylakoid; G…		K01601	rbcL; ribulose-bisphosphate carboxylase large chain [EC:4.1.1.39]	mdm00630 Glyoxylate and dicarboxylate metabolism - Malus domestica (apple); mdm00710 Carbon fixation in photosynthetic organisms - Malus domestica (apple); mdm01100 Metabolic pathways - Malus domestica (apple); mdm01110 Biosynthesis of secondary metabolites - Malus domestica (apple); mdm01200 Carbon metabolism - Malus domestica (apple);	PF02788; PF00016	Ribulose bisphosphate carboxylase large chain, N-terminal domain; Ribulose bisphosphate carboxylase large chain, catalytic domain
TRINITY_DN34445_c2_g9_m.25825	981085.XP_010090946.1	5	0	0	0	1	0	0	19	"Glyceraldehyde-3-phosphate dehydrogenase A, chloroplastic OS=Pisum sativum OX=3888 GN=GAPA PE=1 SV=2"	GAPA	chloroplast	GO:0005975 carbohydrate metabolic process; GO:0006950 response to stress; GO:0008152 metabolic process; GO:0009058 biosynthetic process; GO:0009266 response to temperature stimulus; GO:0009314 response to radiation; GO:0009409 response to cold; GO:0009416 response to light stimulus; GO:0009628 response to abiotic stimulus; GO:0009743 response to carbohydrate; GO:0009744 response to sucrose; GO:00…	GO:0005576 extracellular region; GO:0005622 intracellular; GO:0005623 cell; GO:0005737 cytoplasm; GO:0009507 chloroplast; GO:0009526 plastid envelope; GO:0009532 plastid stroma; GO:0009534 chloroplast thylakoid; GO:0009535 chloroplast thylakoid membrane; GO:0009536 plastid; GO:0009570 chloroplast stroma; GO:0009579 thylakoid; GO:0009941 chloroplast envelope; GO:0010319 stromule; GO:0016020 membra…	GO:0000166 nucleotide binding; GO:0003824 catalytic activity; GO:0004365 glyceraldehyde-3-phosphate dehydrogenase (NAD+) (phosphorylating) activity; GO:0005488 binding; GO:0005515 protein binding; GO:0016491 oxidoreductase activity; GO:0016620 oxidoreductase activity, acting on the aldehyde or oxo group of donors, NAD or NADP as acceptor; GO:0016903 oxidoreductase activity, acting on the aldehyde…	K05298	GAPA; glyceraldehyde-3-phosphate dehydrogenase (NADP+) (phosphorylating) [EC:1.2.1.13]	mdm00710 Carbon fixation in photosynthetic organisms - Malus domestica (apple); mdm01100 Metabolic pathways - Malus domestica (apple); mdm01200 Carbon metabolism - Malus domestica (apple);	PF00044; PF02800	Glyceraldehyde 3-phosphate dehydrogenase, NAD binding domain; Glyceraldehyde 3-phosphate dehydrogenase, C-terminal domain	G	KOG0657	Glyceraldehyde 3-phosphate dehydrogenase
TRINITY_DN32588_c0_g1_m.20889	981085.XP_010094703.1	7	0	0	0	1	0	0	28	"Phosphoglycerate kinase, chloroplastic OS=Nicotiana tabacum OX=4097 PE=2 SV=1"		chloroplast	GO:0002682 regulation of immune system process; GO:0002697 regulation of immune effector process; GO:0002831 regulation of response to biotic stimulus; GO:0005975 carbohydrate metabolic process; GO:0006082 organic acid metabolic process; GO:0006090 pyruvate metabolic process; GO:0006091 generation of precursor metabolites and energy; GO:0006096 glycolytic process; GO:0006139 nucleobase-containing…	GO:0005576 extracellular region; GO:0005618 cell wall; GO:0005622 intracellular; GO:0005623 cell; GO:0005634 nucleus; GO:0005737 cytoplasm; GO:0005739 mitochondrion; GO:0005829 cytosol; GO:0009507 chloroplast; GO:0009526 plastid envelope; GO:0009532 plastid stroma; GO:0009536 plastid; GO:0009570 chloroplast stroma; GO:0009579 thylakoid; GO:0009941 chloroplast envelope; GO:0010319 stromule; GO:001…	GO:0003824 catalytic activity; GO:0004672 protein kinase activity; GO:0016301 kinase activity; GO:0016740 transferase activity; GO:0016772 transferase activity, transferring phosphorus-containing groups; GO:0016773 phosphotransferase activity, alcohol group as acceptor;	K00927	PGK, pgk; phosphoglycerate kinase [EC:2.7.2.3]	mdm00010 Glycolysis / Gluconeogenesis - Malus domestica (apple); mdm00710 Carbon fixation in photosynthetic organisms - Malus domestica (apple); mdm01100 Metabolic pathways - Malus domestica (apple); mdm01110 Biosynthesis of secondary metabolites - Malus domestica (apple); mdm01200 Carbon metabolism - Malus domestica (apple); mdm01230 Biosynthesis of amino acids - Malus domestica (apple);	PF00162	Phosphoglycerate kinase	G	KOG1367	3-phosphoglycerate kinase
TRINITY_DN31703_c0_g1_m.18880	981085.XP_010094705.1	8	0	0	0	1	0	0	21	"Phosphoglycerate kinase 3, cytosolic OS=Arabidopsis thaliana OX=3702 GN=PGK3 PE=1 SV=1"	PGK3	chloroplast	GO:0002237 response to molecule of bacterial origin; GO:0005975 carbohydrate metabolic process; GO:0006082 organic acid metabolic process; GO:0006090 pyruvate metabolic process; GO:0006091 generation of precursor metabolites and energy; GO:0006096 glycolytic process; GO:0006139 nucleobase-containing compound metabolic process; GO:0006163 purine nucleotide metabolic process; GO:0006164 purine nucl…	GO:0005576 extracellular region; GO:0005622 intracellular; GO:0005623 cell; GO:0005634 nucleus; GO:0005737 cytoplasm; GO:0005773 vacuole; GO:0005774 vacuolar membrane; GO:0005829 cytosol; GO:0005886 plasma membrane; GO:0005911 cell-cell junction; GO:0009506 plasmodesma; GO:0009507 chloroplast; GO:0009532 plastid stroma; GO:0009536 plastid; GO:0009570 chloroplast stroma; GO:0016020 membrane; GO:00…	GO:0003824 catalytic activity; GO:0004618 phosphoglycerate kinase activity; GO:0004672 protein kinase activity; GO:0016301 kinase activity; GO:0016740 transferase activity; GO:0016772 transferase activity, transferring phosphorus-containing groups; GO:0016773 phosphotransferase activity, alcohol group as acceptor; GO:0016774 phosphotransferase activity, carboxyl group as acceptor;	K00927	PGK, pgk; phosphoglycerate kinase [EC:2.7.2.3]	mdm00010 Glycolysis / Gluconeogenesis - Malus domestica (apple); mdm00710 Carbon fixation in photosynthetic organisms - Malus domestica (apple); mdm01100 Metabolic pathways - Malus domestica (apple); mdm01110 Biosynthesis of secondary metabolites - Malus domestica (apple); mdm01200 Carbon metabolism - Malus domestica (apple); mdm01230 Biosynthesis of amino acids - Malus domestica (apple);	PF00162	Phosphoglycerate kinase	G	KOG1367	3-phosphoglycerate kinase
TRINITY_DN30425_c0_g1_m.16091	981085.XP_010096487.1	1	0	0	1	0	0	0	7	Phosphoglycolate phosphatase 2 OS=Arabidopsis thaliana OX=3702 GN=PGLP2 PE=1 SV=1	PGLP2	chloroplast	GO:0006464 cellular protein modification process; GO:0006468 protein phosphorylation; GO:0006793 phosphorus metabolic process; GO:0006796 phosphate-containing compound metabolic process; GO:0006807 nitrogen compound metabolic process; GO:0008152 metabolic process; GO:0009987 cellular process; GO:0016310 phosphorylation; GO:0016311 dephosphorylation; GO:0019538 protein metabolic process; GO:003621…	GO:0005622 intracellular; GO:0005623 cell; GO:0005737 cytoplasm; GO:0005829 cytosol; GO:0009507 chloroplast; GO:0009536 plastid; GO:0043226 organelle; GO:0043227 membrane-bounded organelle; GO:0043229 intracellular organelle; GO:0043231 intracellular membrane-bounded organelle; GO:0044424 intracellular part; GO:0044444 cytoplasmic part; GO:0044464 cell part;	GO:0003824 catalytic activity; GO:0004672 protein kinase activity; GO:0004674 protein serine/threonine kinase activity; GO:0016301 kinase activity; GO:0016740 transferase activity; GO:0016772 transferase activity, transferring phosphorus-containing groups; GO:0016773 phosphotransferase activity, alcohol group as acceptor; GO:0016787 hydrolase activity; GO:0016788 hydrolase activity, acting on est…	K19269	PGP, PGLP; phosphoglycolate phosphatase [EC:3.1.3.18 3.1.3.48]	mdm00630 Glyoxylate and dicarboxylate metabolism - Malus domestica (apple); mdm01100 Metabolic pathways - Malus domestica (apple); mdm01110 Biosynthesis of secondary metabolites - Malus domestica (apple); mdm01200 Carbon metabolism - Malus domestica (apple);	PF13242	HAD-hyrolase-like	P	KOG2882	p-Nitrophenyl phosphatase
TRINITY_DN23269_c0_g1_m.4925	981085.XP_010103758.1	2	0	0	1	1	0	0	10	"Ribulose bisphosphate carboxylase small chain, chloroplastic OS=Pyrus pyrifolia OX=3767 GN=RBCS PE=2 SV=1"	RBCS	chloroplast		GO:0005622 intracellular; GO:0005623 cell; GO:0005737 cytoplasm; GO:0009507 chloroplast; GO:0009536 plastid; GO:0043226 organelle; GO:0043227 membrane-bounded organelle; GO:0043229 intracellular organelle; GO:0043231 intracellular membrane-bounded organelle; GO:0044424 intracellular part; GO:0044444 cytoplasmic part; GO:0044464 cell part;		K01602	rbcS; ribulose-bisphosphate carboxylase small chain [EC:4.1.1.39]	mdm00630 Glyoxylate and dicarboxylate metabolism - Malus domestica (apple); mdm00710 Carbon fixation in photosynthetic organisms - Malus domestica (apple); mdm01100 Metabolic pathways - Malus domestica (apple); mdm01110 Biosynthesis of secondary metabolites - Malus domestica (apple); mdm01200 Carbon metabolism - Malus domestica (apple);	PF00101	Ribulose bisphosphate carboxylase, small chain
TRINITY_DN30076_c2_g1_m.15392	981085.XP_010110407.1	6	0	0	0	1	0	0	20	"Phosphoribulokinase, chloroplastic OS=Mesembryanthemum crystallinum OX=3544 PE=2 SV=1"		chloroplast	GO:0006139 nucleobase-containing compound metabolic process; GO:0006206 pyrimidine nucleobase metabolic process; GO:0006213 pyrimidine nucleoside metabolic process; GO:0006220 pyrimidine nucleotide metabolic process; GO:0006221 pyrimidine nucleotide biosynthetic process; GO:0006222 UMP biosynthetic process; GO:0006725 cellular aromatic compound metabolic process; GO:0006753 nucleoside phosphate m…	GO:0005576 extracellular region; GO:0005622 intracellular; GO:0005623 cell; GO:0005737 cytoplasm; GO:0005829 cytosol; GO:0009507 chloroplast; GO:0009526 plastid envelope; GO:0009532 plastid stroma; GO:0009534 chloroplast thylakoid; GO:0009535 chloroplast thylakoid membrane; GO:0009536 plastid; GO:0009570 chloroplast stroma; GO:0009579 thylakoid; GO:0009941 chloroplast envelope; GO:0010319 stromul…	GO:0003824 catalytic activity; GO:0004849 uridine kinase activity; GO:0005488 binding; GO:0005515 protein binding; GO:0008974 phosphoribulokinase activity; GO:0016301 kinase activity; GO:0016740 transferase activity; GO:0016772 transferase activity, transferring phosphorus-containing groups; GO:0016773 phosphotransferase activity, alcohol group as acceptor; GO:0019205 nucleobase-containing compou…	K00855	PRK, prkB; phosphoribulokinase [EC:2.7.1.19]	mdm00710 Carbon fixation in photosynthetic organisms - Malus domestica (apple); mdm01100 Metabolic pathways - Malus domestica (apple); mdm01200 Carbon metabolism - Malus domestica (apple);	PF00485	Phosphoribulokinase / Uridine kinase family	TZ	KOG4203	Armadillo/beta-Catenin/plakoglobin
TRINITY_DN34654_c0_g1_m.26457	981085.XP_010111849.1	2	0	0	1	0	0	0	15	"Phosphoglycolate phosphatase 1B, chloroplastic OS=Arabidopsis thaliana OX=3702 GN=PGLP1B PE=1 SV=1"	PGLP1B	chloroplast				K19269	PGP, PGLP; phosphoglycolate phosphatase [EC:3.1.3.18 3.1.3.48]	mdm00630 Glyoxylate and dicarboxylate metabolism - Malus domestica (apple); mdm01100 Metabolic pathways - Malus domestica (apple); mdm01110 Biosynthesis of secondary metabolites - Malus domestica (apple); mdm01200 Carbon metabolism - Malus domestica (apple);	PF13344; PF13242	Haloacid dehalogenase-like hydrolase; HAD-hyrolase-like	P	KOG2882	p-Nitrophenyl phosphatase
TRINITY_DN27471_c0_g1_m.10537	981085.XP_010101074.1	5	1	1	0	0	0	0	17	Isocitrate dehydrogenase [NADP] OS=Nicotiana tabacum OX=4097 PE=2 SV=1		chloroplast	GO:0006082 organic acid metabolic process; GO:0006102 isocitrate metabolic process; GO:0006139 nucleobase-containing compound metabolic process; GO:0006725 cellular aromatic compound metabolic process; GO:0006732 coenzyme metabolic process; GO:0006733 oxidoreduction coenzyme metabolic process; GO:0006739 NADP metabolic process; GO:0006753 nucleoside phosphate metabolic process; GO:0006793 phospho…	GO:0005576 extracellular region; GO:0005622 intracellular; GO:0005623 cell; GO:0005737 cytoplasm; GO:0005829 cytosol; GO:0005886 plasma membrane; GO:0005911 cell-cell junction; GO:0009506 plasmodesma; GO:0009507 chloroplast; GO:0009532 plastid stroma; GO:0009536 plastid; GO:0009570 chloroplast stroma; GO:0016020 membrane; GO:0030054 cell junction; GO:0043226 organelle; GO:0043227 membrane-bounded…	GO:0003824 catalytic activity; GO:0004448 isocitrate dehydrogenase activity; GO:0004450 isocitrate dehydrogenase (NADP+) activity; GO:0005488 binding; GO:0005507 copper ion binding; GO:0016491 oxidoreductase activity; GO:0016614 oxidoreductase activity, acting on CH-OH group of donors; GO:0016616 oxidoreductase activity, acting on the CH-OH group of donors, NAD or NADP as acceptor; GO:0043167 ion…	K00031	IDH1, IDH2, icd; isocitrate dehydrogenase [EC:1.1.1.42]	mdm00020 Citrate cycle (TCA cycle) - Malus domestica (apple); mdm00480 Glutathione metabolism - Malus domestica (apple); mdm01100 Metabolic pathways - Malus domestica (apple); mdm01110 Biosynthesis of secondary metabolites - Malus domestica (apple); mdm01200 Carbon metabolism - Malus domestica (apple); mdm01210 2-Oxocarboxylic acid metabolism - Malus domestica (apple); mdm01230 Biosynthesis of am…	PF00180	Isocitrate/isopropylmalate dehydrogenase	C	KOG1526	NADP-dependent isocitrate dehydrogenase
TRINITY_DN32736_c1_g1_m.21236	981085.XP_010104552.1	1	1	0	0	1	0	0	16	Phosphoenolpyruvate carboxykinase (ATP) OS=Arabidopsis thaliana OX=3702 GN=PCKA PE=1 SV=1	PCKA	cytoplasm	GO:0002376 immune system process; GO:0005975 carbohydrate metabolic process; GO:0005996 monosaccharide metabolic process; GO:0006006 glucose metabolic process; GO:0006094 gluconeogenesis; GO:0006950 response to stress; GO:0006952 defense response; GO:0006955 immune response; GO:0007154 cell communication; GO:0008152 metabolic process; GO:0009058 biosynthetic process; GO:0009267 cellular response …	GO:0005622 intracellular; GO:0005623 cell; GO:0005634 nucleus; GO:0005730 nucleolus; GO:0005737 cytoplasm; GO:0005829 cytosol; GO:0016020 membrane; GO:0031974 membrane-enclosed lumen; GO:0031981 nuclear lumen; GO:0043226 organelle; GO:0043227 membrane-bounded organelle; GO:0043228 non-membrane-bounded organelle; GO:0043229 intracellular organelle; GO:0043231 intracellular membrane-bounded organel…	GO:0003824 catalytic activity; GO:0004611 phosphoenolpyruvate carboxykinase activity; GO:0004612 phosphoenolpyruvate carboxykinase (ATP) activity; GO:0016829 lyase activity; GO:0016830 carbon-carbon lyase activity; GO:0016831 carboxy-lyase activity;	K01610	E4.1.1.49, pckA; phosphoenolpyruvate carboxykinase (ATP) [EC:4.1.1.49]	mdm00010 Glycolysis / Gluconeogenesis - Malus domestica (apple); mdm00020 Citrate cycle (TCA cycle) - Malus domestica (apple); mdm00620 Pyruvate metabolism - Malus domestica (apple); mdm00710 Carbon fixation in photosynthetic organisms - Malus domestica (apple); mdm01100 Metabolic pathways - Malus domestica (apple); mdm01110 Biosynthesis of secondary metabolites - Malus domestica (apple); mdm0120…
TRINITY_DN34160_c0_g2_m.25027	981085.XP_010111992.1	2	0	0	0	0	0	1	22	Proteasome subunit alpha type-6 OS=Nicotiana tabacum OX=4097 GN=PAA1 PE=2 SV=1	PAA1	chloroplast		GO:0000502 proteasome complex; GO:0005622 intracellular; GO:0005623 cell; GO:0005839 proteasome core complex; GO:0019773 proteasome core complex, alpha-subunit complex; GO:0032991 macromolecular complex; GO:0044424 intracellular part; GO:0044464 cell part; GO:1902494 catalytic complex; GO:1905368 peptidase complex; GO:1905369 endopeptidase complex;		K02730	PSMA6; 20S proteasome subunit alpha 1 [EC:3.4.25.1]	mdm03050 Proteasome - Malus domestica (apple);	PF10584; PF00227	Proteasome subunit A N-terminal signature; Proteasome subunit	O	KOG0182	20S proteasome, regulatory subunit alpha type PSMA6/SCL1
TRINITY_DN25868_c0_g1_m.7982	981085.XP_010088909.1	11	0	0	0	1	0	0	12	"Fructose-bisphosphate aldolase 2, chloroplastic OS=Arabidopsis thaliana OX=3702 GN=FBA2 PE=1 SV=2"	FBA2	chloroplast	GO:0001101 response to acid chemical; GO:0005975 carbohydrate metabolic process; GO:0005996 monosaccharide metabolic process; GO:0006006 glucose metabolic process; GO:0006082 organic acid metabolic process; GO:0006090 pyruvate metabolic process; GO:0006091 generation of precursor metabolites and energy; GO:0006094 gluconeogenesis; GO:0006096 glycolytic process; GO:0006139 nucleobase-containing co…	GO:0005576 extracellular region; GO:0005622 intracellular; GO:0005623 cell; GO:0005737 cytoplasm; GO:0005829 cytosol; GO:0005840 ribosome; GO:0009507 chloroplast; GO:0009526 plastid envelope; GO:0009532 plastid stroma; GO:0009534 chloroplast thylakoid; GO:0009536 plastid; GO:0009570 chloroplast stroma; GO:0009579 thylakoid; GO:0009941 chloroplast envelope; GO:0010287 plastoglobule; GO:0016020 mem…	GO:0003824 catalytic activity; GO:0004332 fructose-bisphosphate aldolase activity; GO:0016829 lyase activity; GO:0016830 carbon-carbon lyase activity; GO:0016832 aldehyde-lyase activity;	K01623	ALDO; fructose-bisphosphate aldolase, class I [EC:4.1.2.13]	mdm00010 Glycolysis / Gluconeogenesis - Malus domestica (apple); mdm00030 Pentose phosphate pathway - Malus domestica (apple); mdm00051 Fructose and mannose metabolism - Malus domestica (apple); mdm00710 Carbon fixation in photosynthetic organisms - Malus domestica (apple); mdm01100 Metabolic pathways - Malus domestica (apple); mdm01110 Biosynthesis of secondary metabolites - Malus domestica (app…	PF00274	Fructose-bisphosphate aldolase class-I	G	KOG1557	Fructose-biphosphate aldolase
TRINITY_DN25412_c0_g1_m.7351	981085.XP_010090286.1	6	0	0	0	1	0	0	16	"Triosephosphate isomerase, chloroplastic OS=Fragaria ananassa OX=3747 GN=TPI PE=2 SV=1"	TPI	chloroplast	GO:0000003 reproduction; GO:0005975 carbohydrate metabolic process; GO:0005996 monosaccharide metabolic process; GO:0006006 glucose metabolic process; GO:0006066 alcohol metabolic process; GO:0006071 glycerol metabolic process; GO:0006081 cellular aldehyde metabolic process; GO:0006082 organic acid metabolic process; GO:0006090 pyruvate metabolic process; GO:0006091 generation of precursor metabo…	GO:0005576 extracellular region; GO:0005622 intracellular; GO:0005623 cell; GO:0005737 cytoplasm; GO:0005739 mitochondrion; GO:0005829 cytosol; GO:0009507 chloroplast; GO:0009526 plastid envelope; GO:0009532 plastid stroma; GO:0009536 plastid; GO:0009570 chloroplast stroma; GO:0009579 thylakoid; GO:0009941 chloroplast envelope; GO:0031967 organelle envelope; GO:0031975 envelope; GO:0043226 organe…	GO:0003824 catalytic activity; GO:0004807 triose-phosphate isomerase activity; GO:0016853 isomerase activity; GO:0016860 intramolecular oxidoreductase activity; GO:0016861 intramolecular oxidoreductase activity, interconverting aldoses and ketoses;	K01803	TPI, tpiA; triosephosphate isomerase (TIM) [EC:5.3.1.1]	mdm00010 Glycolysis / Gluconeogenesis - Malus domestica (apple); mdm00051 Fructose and mannose metabolism - Malus domestica (apple); mdm00562 Inositol phosphate metabolism - Malus domestica (apple); mdm00710 Carbon fixation in photosynthetic organisms - Malus domestica (apple); mdm01100 Metabolic pathways - Malus domestica (apple); mdm01110 Biosynthesis of secondary metabolites - Malus domestica …	PF00121	Triosephosphate isomerase	G	KOG1643	Triosephosphate isomerase
TRINITY_DN30412_c0_g1_m.16062	981085.XP_010093027.1	9	0	0	0	1	0	0	16	"Sedoheptulose-1,7-bisphosphatase, chloroplastic OS=Arabidopsis thaliana OX=3702 GN=At3g55800 PE=2 SV=1"	At3g55800	chloroplast	GO:0000271 polysaccharide biosynthetic process; GO:0005975 carbohydrate metabolic process; GO:0005976 polysaccharide metabolic process; GO:0005982 starch metabolic process; GO:0005984 disaccharide metabolic process; GO:0005985 sucrose metabolic process; GO:0005986 sucrose biosynthetic process; GO:0005996 monosaccharide metabolic process; GO:0006000 fructose metabolic process; GO:0006002 fructose …	GO:0005576 extracellular region; GO:0005622 intracellular; GO:0005623 cell; GO:0005737 cytoplasm; GO:0009507 chloroplast; GO:0009526 plastid envelope; GO:0009532 plastid stroma; GO:0009536 plastid; GO:0009570 chloroplast stroma; GO:0009579 thylakoid; GO:0009941 chloroplast envelope; GO:0031967 organelle envelope; GO:0031975 envelope; GO:0043226 organelle; GO:0043227 membrane-bounded organelle; GO…	GO:0003824 catalytic activity; GO:0016787 hydrolase activity; GO:0016788 hydrolase activity, acting on ester bonds; GO:0016791 phosphatase activity; GO:0019203 carbohydrate phosphatase activity; GO:0042132 fructose 1,6-bisphosphate 1-phosphatase activity; GO:0042578 phosphoric ester hydrolase activity; GO:0050278 sedoheptulose-bisphosphatase activity; GO:0050308 sugar-phosphatase activity;	K01100	E3.1.3.37; sedoheptulose-bisphosphatase [EC:3.1.3.37]	mdm00710 Carbon fixation in photosynthetic organisms - Malus domestica (apple); mdm01100 Metabolic pathways - Malus domestica (apple); mdm01200 Carbon metabolism - Malus domestica (apple);	PF00316	Fructose-1-6-bisphosphatase	G	KOG1458	Fructose-1,6-bisphosphatase
TRINITY_DN33426_c0_g1_m.23052	981085.XP_010098926.1	1	0	0	0	1	0	0	16	"Transketolase, chloroplastic OS=Solanum tuberosum OX=4113 PE=2 SV=1"		chloroplast		GO:0005622 intracellular; GO:0005623 cell; GO:0005737 cytoplasm; GO:0009507 chloroplast; GO:0009534 chloroplast thylakoid; GO:0009535 chloroplast thylakoid membrane; GO:0009536 plastid; GO:0009579 thylakoid; GO:0016020 membrane; GO:0031976 plastid thylakoid; GO:0031984 organelle subcompartment; GO:0034357 photosynthetic membrane; GO:0042651 thylakoid membrane; GO:0043226 organelle; GO:0043227 mem…	GO:0003824 catalytic activity; GO:0004802 transketolase activity; GO:0016740 transferase activity; GO:0016744 transferase activity, transferring aldehyde or ketonic groups;	K00615	E2.2.1.1, tktA, tktB; transketolase [EC:2.2.1.1]	mdm00030 Pentose phosphate pathway - Malus domestica (apple); mdm00710 Carbon fixation in photosynthetic organisms - Malus domestica (apple); mdm01100 Metabolic pathways - Malus domestica (apple); mdm01110 Biosynthesis of secondary metabolites - Malus domestica (apple); mdm01200 Carbon metabolism - Malus domestica (apple); mdm01230 Biosynthesis of amino acids - Malus domestica (apple);	PF00456	Transketolase, thiamine diphosphate binding domain	G	KOG0523	Transketolase
TRINITY_DN27478_c0_g1_m.10544	981085.XP_010101845.1	2	0	0	0	1	0	0	19	"Fructose-1,6-bisphosphatase, chloroplastic OS=Pisum sativum OX=3888 GN=FBP PE=1 SV=2"	FBP	chloroplast	GO:0005975 carbohydrate metabolic process; GO:0005984 disaccharide metabolic process; GO:0005985 sucrose metabolic process; GO:0005986 sucrose biosynthetic process; GO:0005996 monosaccharide metabolic process; GO:0006000 fructose metabolic process; GO:0006002 fructose 6-phosphate metabolic process; GO:0006006 glucose metabolic process; GO:0006094 gluconeogenesis; GO:0006793 phosphorus metabolic p…	GO:0005622 intracellular; GO:0005623 cell; GO:0005737 cytoplasm; GO:0005829 cytosol; GO:0009507 chloroplast; GO:0009532 plastid stroma; GO:0009536 plastid; GO:0009570 chloroplast stroma; GO:0043226 organelle; GO:0043227 membrane-bounded organelle; GO:0043229 intracellular organelle; GO:0043231 intracellular membrane-bounded organelle; GO:0044422 organelle part; GO:0044424 intracellular part; GO:0…	GO:0003824 catalytic activity; GO:0016787 hydrolase activity; GO:0016788 hydrolase activity, acting on ester bonds; GO:0016791 phosphatase activity; GO:0019203 carbohydrate phosphatase activity; GO:0042132 fructose 1,6-bisphosphate 1-phosphatase activity; GO:0042578 phosphoric ester hydrolase activity; GO:0050308 sugar-phosphatase activity;	K03841	FBP, fbp; fructose-1,6-bisphosphatase I [EC:3.1.3.11]	mdm00010 Glycolysis / Gluconeogenesis - Malus domestica (apple); mdm00030 Pentose phosphate pathway - Malus domestica (apple); mdm00051 Fructose and mannose metabolism - Malus domestica (apple); mdm00710 Carbon fixation in photosynthetic organisms - Malus domestica (apple); mdm01100 Metabolic pathways - Malus domestica (apple); mdm01110 Biosynthesis of secondary metabolites - Malus domestica (app…	PF00316	Fructose-1-6-bisphosphatase	G	KOG1458	Fructose-1,6-bisphosphatase
TRINITY_DN28329_c0_g1_m.12080	981085.XP_010103177.1	4	0	0	0	1	0	0	7	"Glyceraldehyde-3-phosphate dehydrogenase, cytosolic OS=Sinapis alba OX=3728 GN=GAPC PE=2 SV=2"	GAPC	chloroplast				K00134	GAPDH, gapA; glyceraldehyde 3-phosphate dehydrogenase [EC:1.2.1.12]	mdm00010 Glycolysis / Gluconeogenesis - Malus domestica (apple); mdm00710 Carbon fixation in photosynthetic organisms - Malus domestica (apple); mdm01100 Metabolic pathways - Malus domestica (apple); mdm01110 Biosynthesis of secondary metabolites - Malus domestica (apple); mdm01200 Carbon metabolism - Malus domestica (apple); mdm01230 Biosynthesis of amino acids - Malus domestica (apple);	PF00044; PF02800	Glyceraldehyde 3-phosphate dehydrogenase, NAD binding domain; Glyceraldehyde 3-phosphate dehydrogenase, C-terminal domain	G	KOG0657	Glyceraldehyde 3-phosphate dehydrogenase
TRINITY_DN30176_c2_g1_m.15598	981085.XP_010105174.1	10	0	0	0	1	0	0	7	Glyceraldehyde-3-phosphate dehydrogenase OS=Atriplex nummularia OX=3553 PE=2 SV=1		cytoplasm				K00134	GAPDH, gapA; glyceraldehyde 3-phosphate dehydrogenase [EC:1.2.1.12]	mdm00010 Glycolysis / Gluconeogenesis - Malus domestica (apple); mdm00710 Carbon fixation in photosynthetic organisms - Malus domestica (apple); mdm01100 Metabolic pathways - Malus domestica (apple); mdm01110 Biosynthesis of secondary metabolites - Malus domestica (apple); mdm01200 Carbon metabolism - Malus domestica (apple); mdm01230 Biosynthesis of amino acids - Malus domestica (apple);	PF00044; PF02800	Glyceraldehyde 3-phosphate dehydrogenase, NAD binding domain; Glyceraldehyde 3-phosphate dehydrogenase, C-terminal domain	G	KOG0657	Glyceraldehyde 3-phosphate dehydrogenase
TRINITY_DN22616_c0_g1_m.4341	981085.XP_010111131.1	4	0	0	0	1	0	0	12	"Triosephosphate isomerase, cytosolic OS=Petunia hybrida OX=4102 GN=TPIP1 PE=2 SV=1"	TPIP1	chloroplast	GO:0005975 carbohydrate metabolic process; GO:0005996 monosaccharide metabolic process; GO:0006006 glucose metabolic process; GO:0006066 alcohol metabolic process; GO:0006071 glycerol metabolic process; GO:0006081 cellular aldehyde metabolic process; GO:0006082 organic acid metabolic process; GO:0006090 pyruvate metabolic process; GO:0006091 generation of precursor metabolites and energy; GO:0006…	GO:0005576 extracellular region; GO:0005618 cell wall; GO:0005622 intracellular; GO:0005623 cell; GO:0005737 cytoplasm; GO:0005739 mitochondrion; GO:0005773 vacuole; GO:0005774 vacuolar membrane; GO:0005829 cytosol; GO:0005886 plasma membrane; GO:0005911 cell-cell junction; GO:0009506 plasmodesma; GO:0009507 chloroplast; GO:0009532 plastid stroma; GO:0009536 plastid; GO:0009570 chloroplast stroma…	GO:0003824 catalytic activity; GO:0004807 triose-phosphate isomerase activity; GO:0005488 binding; GO:0005507 copper ion binding; GO:0016853 isomerase activity; GO:0016860 intramolecular oxidoreductase activity; GO:0016861 intramolecular oxidoreductase activity, interconverting aldoses and ketoses; GO:0043167 ion binding; GO:0043169 cation binding; GO:0046872 metal ion binding; GO:0046914 transit…	K01803	TPI, tpiA; triosephosphate isomerase (TIM) [EC:5.3.1.1]	mdm00010 Glycolysis / Gluconeogenesis - Malus domestica (apple); mdm00051 Fructose and mannose metabolism - Malus domestica (apple); mdm00562 Inositol phosphate metabolism - Malus domestica (apple); mdm00710 Carbon fixation in photosynthetic organisms - Malus domestica (apple); mdm01100 Metabolic pathways - Malus domestica (apple); mdm01110 Biosynthesis of secondary metabolites - Malus domestica …	PF00121	Triosephosphate isomerase	G	KOG1643	Triosephosphate isomerase
TRINITY_DN29971_c0_g2_m.15171	981085.XP_010111634.1	3	0	1	0	0	0	0	9	"Glucose-6-phosphate 1-dehydrogenase 6, cytoplasmic OS=Arabidopsis thaliana OX=3702 GN=G6PD6 PE=1 SV=1"	G6PD6	cytoplasm	GO:0005975 carbohydrate metabolic process; GO:0005996 monosaccharide metabolic process; GO:0006006 glucose metabolic process; GO:0006081 cellular aldehyde metabolic process; GO:0006098 pentose-phosphate shunt; GO:0006139 nucleobase-containing compound metabolic process; GO:0006725 cellular aromatic compound metabolic process; GO:0006732 coenzyme metabolic process; GO:0006733 oxidoreduction coenzy…	GO:0005622 intracellular; GO:0005623 cell; GO:0005737 cytoplasm; GO:0005829 cytosol; GO:0009507 chloroplast; GO:0009536 plastid; GO:0043226 organelle; GO:0043227 membrane-bounded organelle; GO:0043229 intracellular organelle; GO:0043231 intracellular membrane-bounded organelle; GO:0044424 intracellular part; GO:0044444 cytoplasmic part; GO:0044464 cell part;	GO:0003824 catalytic activity; GO:0004345 glucose-6-phosphate dehydrogenase activity; GO:0016491 oxidoreductase activity; GO:0016614 oxidoreductase activity, acting on CH-OH group of donors; GO:0016616 oxidoreductase activity, acting on the CH-OH group of donors, NAD or NADP as acceptor;	K00036	G6PD, zwf; glucose-6-phosphate 1-dehydrogenase [EC:1.1.1.49 1.1.1.363]	mdm00030 Pentose phosphate pathway - Malus domestica (apple); mdm00480 Glutathione metabolism - Malus domestica (apple); mdm01100 Metabolic pathways - Malus domestica (apple); mdm01110 Biosynthesis of secondary metabolites - Malus domestica (apple); mdm01200 Carbon metabolism - Malus domestica (apple);	PF00479; PF02781	Glucose-6-phosphate dehydrogenase, NAD binding domain; Glucose-6-phosphate dehydrogenase, C-terminal domain	G	KOG0563	Glucose-6-phosphate 1-dehydrogenase
TRINITY_DN35840_c1_g11_m.30073	981085.XP_010089082.1	2	0	1	0	0	0	0	3	Puromycin-sensitive aminopeptidase OS=Arabidopsis thaliana OX=3702 GN=MPA1 PE=2 SV=1	MPA1	chloroplast	GO:0006508 proteolysis; GO:0006518 peptide metabolic process; GO:0006807 nitrogen compound metabolic process; GO:0008152 metabolic process; GO:0009056 catabolic process; GO:0009987 cellular process; GO:0019538 protein metabolic process; GO:0034641 cellular nitrogen compound metabolic process; GO:0043170 macromolecule metabolic process; GO:0043171 peptide catabolic process; GO:0043603 cellular ami…	GO:0005622 intracellular; GO:0005623 cell; GO:0005737 cytoplasm; GO:0005886 plasma membrane; GO:0016020 membrane; GO:0044424 intracellular part; GO:0044464 cell part; GO:0071944 cell periphery;	GO:0003824 catalytic activity; GO:0004177 aminopeptidase activity; GO:0005488 binding; GO:0005515 protein binding; GO:0008233 peptidase activity; GO:0008235 metalloexopeptidase activity; GO:0008237 metallopeptidase activity; GO:0008238 exopeptidase activity; GO:0008270 zinc ion binding; GO:0016787 hydrolase activity; GO:0033218 amide binding; GO:0042277 peptide binding; GO:0042802 identical prote…	K01256	pepN; aminopeptidase N [EC:3.4.11.2]	mdm00480 Glutathione metabolism - Malus domestica (apple); mdm01100 Metabolic pathways - Malus domestica (apple);	PF01433; PF11940	Peptidase family M1; Domain of unknown function (DUF3458)	EO	KOG1046	Puromycin-sensitive aminopeptidase and related aminopeptidases
TRINITY_DN30922_c0_g1_m.17123	981085.XP_010097946.1	2	0	0	1	0	0	0	11	Serine hydroxymethyltransferase 4 OS=Arabidopsis thaliana OX=3702 GN=SHM4 PE=1 SV=1	SHM4	chloroplast	GO:0000741 karyogamy; GO:0006730 one-carbon metabolic process; GO:0006996 organelle organization; GO:0006997 nucleus organization; GO:0007275 multicellular organism development; GO:0007623 circadian rhythm; GO:0008152 metabolic process; GO:0009553 embryo sac development; GO:0009555 pollen development; GO:0009559 embryo sac central cell differentiation; GO:0009561 megagametogenesis; GO:0009987 cel…	GO:0005622 intracellular; GO:0005623 cell; GO:0005737 cytoplasm; GO:0005829 cytosol; GO:0005886 plasma membrane; GO:0005911 cell-cell junction; GO:0009506 plasmodesma; GO:0016020 membrane; GO:0030054 cell junction; GO:0044424 intracellular part; GO:0044444 cytoplasmic part; GO:0044464 cell part; GO:0055044 symplast; GO:0071944 cell periphery;	GO:0003824 catalytic activity; GO:0004372 glycine hydroxymethyltransferase activity; GO:0016740 transferase activity; GO:0016741 transferase activity, transferring one-carbon groups; GO:0016742 hydroxymethyl-, formyl- and related transferase activity;	K00600	glyA, SHMT; glycine hydroxymethyltransferase [EC:2.1.2.1]	mdm00260 Glycine, serine and threonine metabolism - Malus domestica (apple); mdm00460 Cyanoamino acid metabolism - Malus domestica (apple); mdm00630 Glyoxylate and dicarboxylate metabolism - Malus domestica (apple); mdm00670 One carbon pool by folate - Malus domestica (apple); mdm01100 Metabolic pathways - Malus domestica (apple); mdm01110 Biosynthesis of secondary metabolites - Malus domestica (…	PF00464	Serine hydroxymethyltransferase	E	KOG2467	Glycine/serine hydroxymethyltransferase
TRINITY_DN34049_c1_g1_m.24736	981085.XP_010103674.1	6	0	1	0	0	0	0	4	"Leucine aminopeptidase 2, chloroplastic OS=Arabidopsis thaliana OX=3702 GN=LAP2 PE=2 SV=2"	LAP2	chloroplast	GO:0006508 proteolysis; GO:0006807 nitrogen compound metabolic process; GO:0007275 multicellular organism development; GO:0007568 aging; GO:0008152 metabolic process; GO:0009987 cellular process; GO:0010035 response to inorganic substance; GO:0010038 response to metal ion; GO:0010150 leaf senescence; GO:0016043 cellular component organization; GO:0019538 protein metabolic process; GO:0022607 cell…	GO:0005622 intracellular; GO:0005623 cell; GO:0005737 cytoplasm; GO:0005773 vacuole; GO:0005829 cytosol; GO:0009507 chloroplast; GO:0009532 plastid stroma; GO:0009536 plastid; GO:0009570 chloroplast stroma; GO:0043226 organelle; GO:0043227 membrane-bounded organelle; GO:0043229 intracellular organelle; GO:0043231 intracellular membrane-bounded organelle; GO:0044422 organelle part; GO:0044424 intr…	GO:0000287 magnesium ion binding; GO:0003824 catalytic activity; GO:0004177 aminopeptidase activity; GO:0005488 binding; GO:0008233 peptidase activity; GO:0008238 exopeptidase activity; GO:0016787 hydrolase activity; GO:0016805 dipeptidase activity; GO:0030145 manganese ion binding; GO:0043167 ion binding; GO:0043169 cation binding; GO:0046872 metal ion binding; GO:0046914 transition metal ion bi…	K01255	CARP, pepA; leucyl aminopeptidase [EC:3.4.11.1]	mdm00480 Glutathione metabolism - Malus domestica (apple); mdm01100 Metabolic pathways - Malus domestica (apple);	PF02789; PF00883	Cytosol aminopeptidase family, N-terminal domain; Cytosol aminopeptidase family, catalytic domain	E	KOG2597	Predicted aminopeptidase of the M17 family
TRINITY_DN31154_c0_g1_m.17662	981085.XP_010099046.1	6	0	0	0	0	0	1	25	26S proteasome regulatory subunit 4 homolog A OS=Arabidopsis thaliana OX=3702 GN=RPT2A PE=1 SV=1	RPT2A	cytoplasm	GO:0000003 reproduction; GO:0002376 immune system process; GO:0006355 regulation of transcription, DNA-templated; GO:0006357 regulation of transcription from RNA polymerase II promoter; GO:0006508 proteolysis; GO:0006511 ubiquitin-dependent protein catabolic process; GO:0006807 nitrogen compound metabolic process; GO:0006950 response to stress; GO:0006952 defense response; GO:0006955 immune respo…	GO:0000502 proteasome complex; GO:0005622 intracellular; GO:0005623 cell; GO:0005634 nucleus; GO:0005737 cytoplasm; GO:0005829 cytosol; GO:0005838 proteasome regulatory particle; GO:0005886 plasma membrane; GO:0008540 proteasome regulatory particle, base subcomplex; GO:0016020 membrane; GO:0022624 proteasome accessory complex; GO:0031595 nuclear proteasome complex; GO:0031597 cytosolic proteasome…	GO:0003824 catalytic activity; GO:0005488 binding; GO:0005515 protein binding; GO:0008134 transcription factor binding; GO:0016462 pyrophosphatase activity; GO:0016787 hydrolase activity; GO:0016817 hydrolase activity, acting on acid anhydrides; GO:0016818 hydrolase activity, acting on acid anhydrides, in phosphorus-containing anhydrides; GO:0016887 ATPase activity; GO:0017025 TBP-class protein b…	K03062	PSMC1, RPT2; 26S proteasome regulatory subunit T2	mdm03050 Proteasome - Malus domestica (apple);	PF00004	ATPase family associated with various cellular activities (AAA)	O	KOG0726	26S proteasome regulatory complex, ATPase RPT2
TRINITY_DN32673_c0_g1_m.21089	981085.XP_010110722.1	1	0	0	0	0	1	0	1	60S acidic ribosomal protein P3-2 OS=Arabidopsis thaliana OX=3702 GN=RPP3B PE=2 SV=1	RPP3B	chloroplast		GO:0005622 intracellular; GO:0005623 cell; GO:0005634 nucleus; GO:0005737 cytoplasm; GO:0005829 cytosol; GO:0005840 ribosome; GO:0005844 polysome; GO:0005886 plasma membrane; GO:0016020 membrane; GO:0022626 cytosolic ribosome; GO:0032991 macromolecular complex; GO:0042788 polysomal ribosome; GO:0043226 organelle; GO:0043227 membrane-bounded organelle; GO:0043228 non-membrane-bounded organelle; GO…	GO:0003735 structural constituent of ribosome; GO:0005198 structural molecule activity;	K02942	RP-LP1, RPLP1; large subunit ribosomal protein LP1	mdm03010 Ribosome - Malus domestica (apple);
TRINITY_DN29315_c0_g1_m.13895	981085.XP_010094540.1	7	0	0	0	1	0	0	5	"Glyceraldehyde-3-phosphate dehydrogenase B, chloroplastic OS=Pisum sativum OX=3888 GN=GAPB PE=1 SV=2"	GAPB	cytoplasm	GO:0001101 response to acid chemical; GO:0002376 immune system process; GO:0005975 carbohydrate metabolic process; GO:0006020 inositol metabolic process; GO:0006066 alcohol metabolic process; GO:0006139 nucleobase-containing compound metabolic process; GO:0006396 RNA processing; GO:0006464 cellular protein modification process; GO:0006468 protein phosphorylation; GO:0006725 cellular aromatic comp…	GO:0005622 intracellular; GO:0005623 cell; GO:0005634 nucleus; GO:0005737 cytoplasm; GO:0005783 endoplasmic reticulum; GO:0005789 endoplasmic reticulum membrane; GO:0012505 endomembrane system; GO:0016020 membrane; GO:0016021 integral component of membrane; GO:0030176 integral component of endoplasmic reticulum membrane; GO:0031224 intrinsic component of membrane; GO:0031227 intrinsic component o…	GO:0003824 catalytic activity; GO:0004518 nuclease activity; GO:0004519 endonuclease activity; GO:0004521 endoribonuclease activity; GO:0004540 ribonuclease activity; GO:0004672 protein kinase activity; GO:0004674 protein serine/threonine kinase activity; GO:0005488 binding; GO:0005515 protein binding; GO:0016301 kinase activity; GO:0016740 transferase activity; GO:0016772 transferase activity, t…	K05298	GAPA; glyceraldehyde-3-phosphate dehydrogenase (NADP+) (phosphorylating) [EC:1.2.1.13]	mdm00710 Carbon fixation in photosynthetic organisms - Malus domestica (apple); mdm01100 Metabolic pathways - Malus domestica (apple); mdm01200 Carbon metabolism - Malus domestica (apple);	PF00044; PF02800	Glyceraldehyde 3-phosphate dehydrogenase, NAD binding domain; Glyceraldehyde 3-phosphate dehydrogenase, C-terminal domain	T	KOG1027	Serine/threonine protein kinase and endoribonuclease ERN1/IRE1, sensor of the unfolded protein response pathway
TRINITY_DN30536_c0_g1_m.16319	981085.XP_010099191.1	10	0	0	1	0	0	0	21	"Aminomethyltransferase, mitochondrial OS=Flaveria pringlei OX=4226 GN=GDCST PE=2 SV=1"	GDCST	mitochondria	GO:0010035 response to inorganic substance; GO:0010038 response to metal ion; GO:0042221 response to chemical; GO:0046686 response to cadmium ion; GO:0050896 response to stimulus;	GO:0005576 extracellular region; GO:0005622 intracellular; GO:0005623 cell; GO:0005737 cytoplasm; GO:0005739 mitochondrion; GO:0005829 cytosol; GO:0005840 ribosome; GO:0009507 chloroplast; GO:0009526 plastid envelope; GO:0009532 plastid stroma; GO:0009534 chloroplast thylakoid; GO:0009536 plastid; GO:0009570 chloroplast stroma; GO:0009579 thylakoid; GO:0009941 chloroplast envelope; GO:0016020 mem…		K00605	gcvT, AMT; aminomethyltransferase [EC:2.1.2.10]	mdm00260 Glycine, serine and threonine metabolism - Malus domestica (apple); mdm00630 Glyoxylate and dicarboxylate metabolism - Malus domestica (apple); mdm00670 One carbon pool by folate - Malus domestica (apple); mdm01100 Metabolic pathways - Malus domestica (apple); mdm01110 Biosynthesis of secondary metabolites - Malus domestica (apple); mdm01200 Carbon metabolism - Malus domestica (apple);	PF01571; PF08669	Aminomethyltransferase folate-binding domain; Glycine cleavage T-protein C-terminal barrel domain	E	KOG2770	Aminomethyl transferase
TRINITY_DN33337_c0_g2_m.22811	981085.XP_010094847.1	1	0	0	0	1	0	0	8	"NAD-dependent malic enzyme 2, mitochondrial OS=Arabidopsis thaliana OX=3702 GN=NAD-ME2 PE=1 SV=1"	NAD-ME2	mitochondria	GO:0006082 organic acid metabolic process; GO:0006090 pyruvate metabolic process; GO:0006108 malate metabolic process; GO:0008152 metabolic process; GO:0009987 cellular process; GO:0019752 carboxylic acid metabolic process; GO:0032787 monocarboxylic acid metabolic process; GO:0043436 oxoacid metabolic process; GO:0043648 dicarboxylic acid metabolic process; GO:0044237 cellular metabolic process; …	GO:0005622 intracellular; GO:0005623 cell; GO:0005737 cytoplasm; GO:0005739 mitochondrion; GO:0005759 mitochondrial matrix; GO:0009507 chloroplast; GO:0009536 plastid; GO:0031974 membrane-enclosed lumen; GO:0043226 organelle; GO:0043227 membrane-bounded organelle; GO:0043229 intracellular organelle; GO:0043231 intracellular membrane-bounded organelle; GO:0043233 organelle lumen; GO:0044422 organe…	GO:0000166 nucleotide binding; GO:0003824 catalytic activity; GO:0004470 malic enzyme activity; GO:0004471 malate dehydrogenase (decarboxylating) (NAD+) activity; GO:0005488 binding; GO:0005515 protein binding; GO:0005524 ATP binding; GO:0008144 drug binding; GO:0008270 zinc ion binding; GO:0016491 oxidoreductase activity; GO:0016614 oxidoreductase activity, acting on CH-OH group of donors; GO:00…	K00028	E1.1.1.39; malate dehydrogenase (decarboxylating) [EC:1.1.1.39]	mdm00620 Pyruvate metabolism - Malus domestica (apple); mdm00710 Carbon fixation in photosynthetic organisms - Malus domestica (apple); mdm01100 Metabolic pathways - Malus domestica (apple); mdm01200 Carbon metabolism - Malus domestica (apple);	PF00390; PF03949	Malic enzyme, N-terminal domain; Malic enzyme, NAD binding domain	C	KOG1257	NADP+-dependent malic enzyme
TRINITY_DN33941_c0_g1_m.24424	981085.XP_010095359.1	3	0	0	0	1	0	0	9	NADP-dependent malic enzyme OS=Vitis vinifera OX=29760 PE=2 SV=1		chloroplast	GO:0006082 organic acid metabolic process; GO:0006090 pyruvate metabolic process; GO:0006108 malate metabolic process; GO:0008152 metabolic process; GO:0009987 cellular process; GO:0016043 cellular component organization; GO:0019752 carboxylic acid metabolic process; GO:0022607 cellular component assembly; GO:0032787 monocarboxylic acid metabolic process; GO:0043436 oxoacid metabolic process; GO:…	GO:0005622 intracellular; GO:0005623 cell; GO:0005737 cytoplasm; GO:0005829 cytosol; GO:0009507 chloroplast; GO:0009536 plastid; GO:0043226 organelle; GO:0043227 membrane-bounded organelle; GO:0043229 intracellular organelle; GO:0043231 intracellular membrane-bounded organelle; GO:0044424 intracellular part; GO:0044444 cytoplasmic part; GO:0044464 cell part;	GO:0003824 catalytic activity; GO:0004470 malic enzyme activity; GO:0004473 malate dehydrogenase (decarboxylating) (NADP+) activity; GO:0016491 oxidoreductase activity; GO:0016614 oxidoreductase activity, acting on CH-OH group of donors; GO:0016615 malate dehydrogenase activity; GO:0016616 oxidoreductase activity, acting on the CH-OH group of donors, NAD or NADP as acceptor;	K00029	E1.1.1.40, maeB; malate dehydrogenase (oxaloacetate-decarboxylating)(NADP+) [EC:1.1.1.40]	mdm00620 Pyruvate metabolism - Malus domestica (apple); mdm00710 Carbon fixation in photosynthetic organisms - Malus domestica (apple); mdm01100 Metabolic pathways - Malus domestica (apple); mdm01200 Carbon metabolism - Malus domestica (apple);	PF00390; PF03949	Malic enzyme, N-terminal domain; Malic enzyme, NAD binding domain	C	KOG1257	NADP+-dependent malic enzyme
TRINITY_DN33787_c0_g1_m.24014	981085.XP_010096710.1	3	0	0	0	1	0	0	9	Phosphoenolpyruvate carboxylase 4 OS=Arabidopsis thaliana OX=3702 GN=PPC4 PE=2 SV=1	PPC4	chloroplast	GO:0006082 organic acid metabolic process; GO:0006091 generation of precursor metabolites and energy; GO:0006099 tricarboxylic acid cycle; GO:0006101 citrate metabolic process; GO:0008152 metabolic process; GO:0009060 aerobic respiration; GO:0009987 cellular process; GO:0015980 energy derivation by oxidation of organic compounds; GO:0016999 antibiotic metabolic process; GO:0017144 drug metabolic …	GO:0005622 intracellular; GO:0005623 cell; GO:0005737 cytoplasm; GO:0005829 cytosol; GO:0044424 intracellular part; GO:0044444 cytoplasmic part; GO:0044464 cell part;	GO:0003824 catalytic activity; GO:0004611 phosphoenolpyruvate carboxykinase activity; GO:0008964 phosphoenolpyruvate carboxylase activity; GO:0016829 lyase activity; GO:0016830 carbon-carbon lyase activity; GO:0016831 carboxy-lyase activity;	K01595	ppc; phosphoenolpyruvate carboxylase [EC:4.1.1.31]	mdm00620 Pyruvate metabolism - Malus domestica (apple); mdm00710 Carbon fixation in photosynthetic organisms - Malus domestica (apple); mdm01100 Metabolic pathways - Malus domestica (apple); mdm01200 Carbon metabolism - Malus domestica (apple);
TRINITY_DN34412_c1_g1_m.25732	981085.XP_010104390.1	7	0	0	0	1	0	0	9	Phosphoenolpyruvate carboxylase 2 OS=Flaveria trinervia OX=4227 GN=PPCC PE=1 SV=1	PPCC	cytoplasm	GO:0007275 multicellular organism development; GO:0008152 metabolic process; GO:0015977 carbon fixation; GO:0032501 multicellular organismal process; GO:0032502 developmental process; GO:0048366 leaf development; GO:0048367 shoot system development; GO:0048731 system development; GO:0048827 phyllome development; GO:0048856 anatomical structure development; GO:0071704 organic substance metabolic p…	GO:0005576 extracellular region; GO:0005622 intracellular; GO:0005623 cell; GO:0005737 cytoplasm; GO:0005829 cytosol; GO:0005886 plasma membrane; GO:0005911 cell-cell junction; GO:0009506 plasmodesma; GO:0009507 chloroplast; GO:0009536 plastid; GO:0016020 membrane; GO:0030054 cell junction; GO:0043226 organelle; GO:0043227 membrane-bounded organelle; GO:0043229 intracellular organelle; GO:0043231…	GO:0003824 catalytic activity; GO:0004611 phosphoenolpyruvate carboxykinase activity; GO:0008964 phosphoenolpyruvate carboxylase activity; GO:0016829 lyase activity; GO:0016830 carbon-carbon lyase activity; GO:0016831 carboxy-lyase activity;	K01595	ppc; phosphoenolpyruvate carboxylase [EC:4.1.1.31]	mdm00620 Pyruvate metabolism - Malus domestica (apple); mdm00710 Carbon fixation in photosynthetic organisms - Malus domestica (apple); mdm01100 Metabolic pathways - Malus domestica (apple); mdm01200 Carbon metabolism - Malus domestica (apple);
TRINITY_DN32842_c0_g1_m.21506	981085.XP_010104887.1	1	0	0	1	0	0	0	10	"Formyltetrahydrofolate deformylase 1, mitochondrial OS=Arabidopsis thaliana OX=3702 GN=PURU1 PE=1 SV=1"	PURU1	mitochondria	GO:0006082 organic acid metabolic process; GO:0006575 cellular modified amino acid metabolic process; GO:0006725 cellular aromatic compound metabolic process; GO:0006732 coenzyme metabolic process; GO:0006760 folic acid-containing compound metabolic process; GO:0006807 nitrogen compound metabolic process; GO:0008152 metabolic process; GO:0009853 photorespiration; GO:0009987 cellular process; GO:0…	GO:0005622 intracellular; GO:0005623 cell; GO:0005737 cytoplasm; GO:0005739 mitochondrion; GO:0043226 organelle; GO:0043227 membrane-bounded organelle; GO:0043229 intracellular organelle; GO:0043231 intracellular membrane-bounded organelle; GO:0044424 intracellular part; GO:0044444 cytoplasmic part; GO:0044464 cell part;		K01433	purU; formyltetrahydrofolate deformylase [EC:3.5.1.10]	mdm00630 Glyoxylate and dicarboxylate metabolism - Malus domestica (apple); mdm00670 One carbon pool by folate - Malus domestica (apple);	PF00551	Formyl transferase	G	KOG3076	5'-phosphoribosylglycinamide formyltransferase
TRINITY_DN32117_c0_g1_m.19819	981085.XP_010108798.1	3	1	1	0	0	0	0	16	"Isocitrate dehydrogenase [NADP], chloroplastic/mitochondrial OS=Arabidopsis thaliana OX=3702 GN=At5g14590 PE=1 SV=1"	At5g14590	chloroplast		GO:0005622 intracellular; GO:0005623 cell; GO:0005737 cytoplasm; GO:0005739 mitochondrion; GO:0009507 chloroplast; GO:0009532 plastid stroma; GO:0009534 chloroplast thylakoid; GO:0009536 plastid; GO:0009570 chloroplast stroma; GO:0009579 thylakoid; GO:0031976 plastid thylakoid; GO:0031984 organelle subcompartment; GO:0043226 organelle; GO:0043227 membrane-bounded organelle; GO:0043229 intracellul…		K00031	IDH1, IDH2, icd; isocitrate dehydrogenase [EC:1.1.1.42]	mdm00020 Citrate cycle (TCA cycle) - Malus domestica (apple); mdm00480 Glutathione metabolism - Malus domestica (apple); mdm01100 Metabolic pathways - Malus domestica (apple); mdm01110 Biosynthesis of secondary metabolites - Malus domestica (apple); mdm01200 Carbon metabolism - Malus domestica (apple); mdm01210 2-Oxocarboxylic acid metabolism - Malus domestica (apple); mdm01230 Biosynthesis of am…	PF00180	Isocitrate/isopropylmalate dehydrogenase	C	KOG1526	NADP-dependent isocitrate dehydrogenase
TRINITY_DN27190_c0_g1_m.10008	981085.XP_010111768.1	4	0	0	1	0	0	0	11	"Formate dehydrogenase, mitochondrial OS=Solanum tuberosum OX=4113 GN=FDH1 PE=1 SV=2"	FDH1	cytoplasm	GO:0010035 response to inorganic substance; GO:0010038 response to metal ion; GO:0042221 response to chemical; GO:0046686 response to cadmium ion; GO:0050896 response to stimulus;	GO:0005622 intracellular; GO:0005623 cell; GO:0005737 cytoplasm; GO:0005739 mitochondrion; GO:0009507 chloroplast; GO:0009536 plastid; GO:0009579 thylakoid; GO:0043226 organelle; GO:0043227 membrane-bounded organelle; GO:0043229 intracellular organelle; GO:0043231 intracellular membrane-bounded organelle; GO:0044424 intracellular part; GO:0044444 cytoplasmic part; GO:0044464 cell part;		K00122	FDH; formate dehydrogenase [EC:1.17.1.9]	mdm00630 Glyoxylate and dicarboxylate metabolism - Malus domestica (apple); mdm01100 Metabolic pathways - Malus domestica (apple); mdm01200 Carbon metabolism - Malus domestica (apple);	PF00389; PF02826	D-isomer specific 2-hydroxyacid dehydrogenase, catalytic domain; D-isomer specific 2-hydroxyacid dehydrogenase, NAD binding domain	C	KOG0069	Glyoxylate/hydroxypyruvate reductase (D-isomer-specific 2-hydroxy acid dehydrogenase superfamily)
TRINITY_DN35626_c0_g4_m.29369	981085.XP_010090602.1	2	0	1	0	0	0	0	4	Putative L-ascorbate peroxidase 6 OS=Arabidopsis thaliana OX=3702 GN=APX6 PE=2 SV=1	APX6	chloroplast	GO:0000003 reproduction; GO:0000302 response to reactive oxygen species; GO:0003006 developmental process involved in reproduction; GO:0006950 response to stress; GO:0006979 response to oxidative stress; GO:0007275 multicellular organism development; GO:0008152 metabolic process; GO:0009056 catabolic process; GO:0009636 response to toxic substance; GO:0009791 post-embryonic development; GO:000984…	GO:0005622 intracellular; GO:0005623 cell; GO:0005737 cytoplasm; GO:0005829 cytosol; GO:0044424 intracellular part; GO:0044444 cytoplasmic part; GO:0044464 cell part;	GO:0003824 catalytic activity; GO:0004130 cytochrome-c peroxidase activity; GO:0004601 peroxidase activity; GO:0016209 antioxidant activity; GO:0016491 oxidoreductase activity; GO:0016684 oxidoreductase activity, acting on peroxide as acceptor;	K00434	E1.11.1.11; L-ascorbate peroxidase [EC:1.11.1.11]	mdm00053 Ascorbate and aldarate metabolism - Malus domestica (apple); mdm00480 Glutathione metabolism - Malus domestica (apple); mdm01100 Metabolic pathways - Malus domestica (apple);	PF00141	Peroxidase
TRINITY_DN23833_c0_g1_m.5514	981085.XP_010092073.1	2	0	0	0	0	0	1	20	26S proteasome non-ATPase regulatory subunit 14 homolog OS=Arabidopsis thaliana OX=3702 GN=RPN11 PE=1 SV=1	RPN11	cytoplasm	GO:0006807 nitrogen compound metabolic process; GO:0006950 response to stress; GO:0006970 response to osmotic stress; GO:0008152 metabolic process; GO:0009056 catabolic process; GO:0009057 macromolecule catabolic process; GO:0009628 response to abiotic stimulus; GO:0009651 response to salt stress; GO:0019538 protein metabolic process; GO:0030163 protein catabolic process; GO:0043170 macromolecule…	GO:0000502 proteasome complex; GO:0005622 intracellular; GO:0005623 cell; GO:0005634 nucleus; GO:0005737 cytoplasm; GO:0005829 cytosol; GO:0032991 macromolecular complex; GO:0043226 organelle; GO:0043227 membrane-bounded organelle; GO:0043229 intracellular organelle; GO:0043231 intracellular membrane-bounded organelle; GO:0044424 intracellular part; GO:0044444 cytoplasmic part; GO:0044464 cell pa…		K03030	PSMD14, RPN11, POH1; 26S proteasome regulatory subunit N11	mdm03050 Proteasome - Malus domestica (apple);			O	KOG1555	26S proteasome regulatory complex, subunit RPN11
TRINITY_DN32518_c0_g1_m.20732	981085.XP_010094163.1	3	0	0	0	0	0	1	19	Proteasome subunit alpha type-4 OS=Spinacia oleracea OX=3562 GN=PAC1 PE=2 SV=1	PAC1	chloroplast		GO:0000502 proteasome complex; GO:0005622 intracellular; GO:0005623 cell; GO:0005839 proteasome core complex; GO:0019773 proteasome core complex, alpha-subunit complex; GO:0032991 macromolecular complex; GO:0044424 intracellular part; GO:0044464 cell part; GO:1902494 catalytic complex; GO:1905368 peptidase complex; GO:1905369 endopeptidase complex;		K02728	PSMA4; 20S proteasome subunit alpha 3 [EC:3.4.25.1]	mdm03050 Proteasome - Malus domestica (apple);	PF10584; PF00227	Proteasome subunit A N-terminal signature; Proteasome subunit	O	KOG0178	20S proteasome, regulatory subunit alpha type PSMA4/PRE9
TRINITY_DN25604_c0_g1_m.7620	981085.XP_010095067.1	1	0	0	0	0	0	1	18	26S proteasome non-ATPase regulatory subunit 7 homolog B OS=Arabidopsis thaliana OX=3702 GN=RPN8B PE=1 SV=1	RPN8B	cytoplasm				K03038	PSMD7, RPN8; 26S proteasome regulatory subunit N8	mdm03050 Proteasome - Malus domestica (apple);			O	KOG1556	26S proteasome regulatory complex, subunit RPN8/PSMD7
TRINITY_DN32671_c0_g1_m.21083	981085.XP_010097410.1	1	0	0	0	0	0	1	18	Proteasome subunit alpha type-2-A OS=Arabidopsis thaliana OX=3702 GN=PAB1 PE=1 SV=1	PAB1	cytoplasm	GO:0006950 response to stress; GO:0006952 defense response; GO:0009605 response to external stimulus; GO:0009607 response to biotic stimulus; GO:0009617 response to bacterium; GO:0042742 defense response to bacterium; GO:0043207 response to external biotic stimulus; GO:0050896 response to stimulus; GO:0051704 multi-organism process; GO:0051707 response to other organism; GO:0098542 defense respon…	GO:0000502 proteasome complex; GO:0005622 intracellular; GO:0005623 cell; GO:0005737 cytoplasm; GO:0005829 cytosol; GO:0005839 proteasome core complex; GO:0019773 proteasome core complex, alpha-subunit complex; GO:0032991 macromolecular complex; GO:0044424 intracellular part; GO:0044444 cytoplasmic part; GO:0044464 cell part; GO:1902494 catalytic complex; GO:1905368 peptidase complex; GO:1905369 …		K02726	PSMA2; 20S proteasome subunit alpha 2 [EC:3.4.25.1]	mdm03050 Proteasome - Malus domestica (apple);	PF10584; PF00227	Proteasome subunit A N-terminal signature; Proteasome subunit	O	KOG0181	20S proteasome, regulatory subunit alpha type PSMA2/PRE8
TRINITY_DN28360_c0_g1_m.12139	981085.XP_010105786.1	2	0	0	0	0	0	1	18	Proteasome subunit beta type-5 OS=Spinacia oleracea OX=3562 PE=2 SV=1		cytoplasm		GO:0000502 proteasome complex; GO:0005622 intracellular; GO:0005623 cell; GO:0005839 proteasome core complex; GO:0019774 proteasome core complex, beta-subunit complex; GO:0032991 macromolecular complex; GO:0044424 intracellular part; GO:0044464 cell part; GO:1902494 catalytic complex; GO:1905368 peptidase complex; GO:1905369 endopeptidase complex;		K02737	PSMB5; 20S proteasome subunit beta 5 [EC:3.4.25.1]	mdm03050 Proteasome - Malus domestica (apple);	PF00227	Proteasome subunit	O	KOG0175	20S proteasome, regulatory subunit beta type PSMB5/PSMB8/PRE2
TRINITY_DN34449_c0_g2_m.25834	981085.XP_010107766.1	5	0	0	0	0	0	1	19	26S proteasome non-ATPase regulatory subunit 1 homolog A OS=Arabidopsis thaliana OX=3702 GN=RPN2A PE=1 SV=1	RPN2A	endoplasmic reticulum	GO:0006508 proteolysis; GO:0006511 ubiquitin-dependent protein catabolic process; GO:0006807 nitrogen compound metabolic process; GO:0008152 metabolic process; GO:0009056 catabolic process; GO:0009057 macromolecule catabolic process; GO:0009987 cellular process; GO:0010498 proteasomal protein catabolic process; GO:0019538 protein metabolic process; GO:0019941 modification-dependent protein catabo…	GO:0000502 proteasome complex; GO:0005622 intracellular; GO:0005623 cell; GO:0005634 nucleus; GO:0005737 cytoplasm; GO:0005829 cytosol; GO:0005838 proteasome regulatory particle; GO:0005886 plasma membrane; GO:0008540 proteasome regulatory particle, base subcomplex; GO:0016020 membrane; GO:0022624 proteasome accessory complex; GO:0031597 cytosolic proteasome complex; GO:0032991 macromolecular com…		K03032	PSMD1, RPN2; 26S proteasome regulatory subunit N2	mdm03050 Proteasome - Malus domestica (apple);			O	KOG2062	26S proteasome regulatory complex, subunit RPN2/PSMD1
TRINITY_DN29835_c0_g1_m.14898	981085.XP_010108325.1	2	0	0	0	0	0	1	18	Proteasome subunit beta type-2-A OS=Arabidopsis thaliana OX=3702 GN=PBD1 PE=1 SV=1	PBD1	chloroplast		GO:0000502 proteasome complex; GO:0005576 extracellular region; GO:0005622 intracellular; GO:0005623 cell; GO:0005737 cytoplasm; GO:0005773 vacuole; GO:0005774 vacuolar membrane; GO:0005829 cytosol; GO:0005839 proteasome core complex; GO:0005886 plasma membrane; GO:0016020 membrane; GO:0019774 proteasome core complex, beta-subunit complex; GO:0031090 organelle membrane; GO:0032991 macromolecular …		K02734	PSMB2; 20S proteasome subunit beta 4 [EC:3.4.25.1]	mdm03050 Proteasome - Malus domestica (apple);	PF00227	Proteasome subunit	O	KOG0177	20S proteasome, regulatory subunit beta type PSMB2/PRE1
TRINITY_DN28713_c0_g1_m.12775	981085.XP_010110393.1	2	0	0	0	0	0	1	18	26S proteasome non-ATPase regulatory subunit 13 homolog B OS=Arabidopsis thaliana OX=3702 GN=RPN9B PE=1 SV=1	RPN9B	extracellular	GO:0006508 proteolysis; GO:0006511 ubiquitin-dependent protein catabolic process; GO:0006807 nitrogen compound metabolic process; GO:0008152 metabolic process; GO:0009056 catabolic process; GO:0009057 macromolecule catabolic process; GO:0009987 cellular process; GO:0016043 cellular component organization; GO:0019538 protein metabolic process; GO:0019941 modification-dependent protein catabolic pr…	GO:0000502 proteasome complex; GO:0005622 intracellular; GO:0005623 cell; GO:0005634 nucleus; GO:0005737 cytoplasm; GO:0005829 cytosol; GO:0005838 proteasome regulatory particle; GO:0008541 proteasome regulatory particle, lid subcomplex; GO:0022624 proteasome accessory complex; GO:0032991 macromolecular complex; GO:0043226 organelle; GO:0043227 membrane-bounded organelle; GO:0043229 intracellular…	GO:0005198 structural molecule activity;	K03039	PSMD13, RPN9; 26S proteasome regulatory subunit N9	mdm03050 Proteasome - Malus domestica (apple);	PF01399	PCI domain	O	KOG2908	26S proteasome regulatory complex, subunit RPN9/PSMD13
TRINITY_DN27189_c0_g1_m.10007	981085.XP_010110494.1	1	0	0	0	0	0	1	18	26S proteasome regulatory subunit S10B homolog B OS=Arabidopsis thaliana OX=3702 GN=RPT4B PE=1 SV=1	RPT4B	cytoplasm	GO:0006355 regulation of transcription, DNA-templated; GO:0006357 regulation of transcription from RNA polymerase II promoter; GO:0006508 proteolysis; GO:0006511 ubiquitin-dependent protein catabolic process; GO:0006807 nitrogen compound metabolic process; GO:0006950 response to stress; GO:0008152 metabolic process; GO:0009056 catabolic process; GO:0009057 macromolecule catabolic process; GO:0009…	GO:0000502 proteasome complex; GO:0005618 cell wall; GO:0005622 intracellular; GO:0005623 cell; GO:0005634 nucleus; GO:0005730 nucleolus; GO:0005737 cytoplasm; GO:0005829 cytosol; GO:0005838 proteasome regulatory particle; GO:0005886 plasma membrane; GO:0005911 cell-cell junction; GO:0008540 proteasome regulatory particle, base subcomplex; GO:0009506 plasmodesma; GO:0016020 membrane; GO:0022624 p…	GO:0003824 catalytic activity; GO:0005488 binding; GO:0005515 protein binding; GO:0008134 transcription factor binding; GO:0016462 pyrophosphatase activity; GO:0016787 hydrolase activity; GO:0016817 hydrolase activity, acting on acid anhydrides; GO:0016818 hydrolase activity, acting on acid anhydrides, in phosphorus-containing anhydrides; GO:0016887 ATPase activity; GO:0017025 TBP-class protein b…	K03064	PSMC6, RPT4; 26S proteasome regulatory subunit T4	mdm03050 Proteasome - Malus domestica (apple);	PF00004	ATPase family associated with various cellular activities (AAA)	O	KOG0651	26S proteasome regulatory complex, ATPase RPT4
TRINITY_DN28284_c0_g1_m.12001	981085.XP_010111671.1	2	0	0	0	0	0	1	20	Proteasome subunit beta type-7-A OS=Arabidopsis thaliana OX=3702 GN=PBB1 PE=1 SV=2	PBB1	cytoplasm		GO:0000502 proteasome complex; GO:0005622 intracellular; GO:0005623 cell; GO:0005839 proteasome core complex; GO:0019774 proteasome core complex, beta-subunit complex; GO:0032991 macromolecular complex; GO:0044424 intracellular part; GO:0044464 cell part; GO:1902494 catalytic complex; GO:1905368 peptidase complex; GO:1905369 endopeptidase complex;		K02739	PSMB7; 20S proteasome subunit beta 2 [EC:3.4.25.1]	mdm03050 Proteasome - Malus domestica (apple);	PF00227	Proteasome subunit	O	KOG0173	20S proteasome, regulatory subunit beta type PSMB7/PSMB10/PUP1
TRINITY_DN27069_c0_g1_m.9841	981085.XP_010112139.1	3	0	0	0	0	0	1	19	Proteasome subunit beta type-6 OS=Arabidopsis thaliana OX=3702 GN=PBA1 PE=1 SV=2	PBA1	nucleus		GO:0000502 proteasome complex; GO:0005622 intracellular; GO:0005623 cell; GO:0005839 proteasome core complex; GO:0019774 proteasome core complex, beta-subunit complex; GO:0032991 macromolecular complex; GO:0044424 intracellular part; GO:0044464 cell part; GO:1902494 catalytic complex; GO:1905368 peptidase complex; GO:1905369 endopeptidase complex;		K02738	PSMB6; 20S proteasome subunit beta 1 [EC:3.4.25.1]	mdm03050 Proteasome - Malus domestica (apple);	PF00227	Proteasome subunit	O	KOG0174	20S proteasome, regulatory subunit beta type PSMB6/PSMB9/PRE3
TRINITY_DN25019_c0_g1_m.6852	981085.XP_010113329.1	2	0	0	0	0	0	1	20	Proteasome subunit alpha type-7 OS=Cicer arietinum OX=3827 GN=PAD1 PE=2 SV=1	PAD1	cytoplasm		GO:0000502 proteasome complex; GO:0005622 intracellular; GO:0005623 cell; GO:0005839 proteasome core complex; GO:0019773 proteasome core complex, alpha-subunit complex; GO:0032991 macromolecular complex; GO:0044424 intracellular part; GO:0044464 cell part; GO:1902494 catalytic complex; GO:1905368 peptidase complex; GO:1905369 endopeptidase complex;		K02731	PSMA7; 20S proteasome subunit alpha 4 [EC:3.4.25.1]	mdm03050 Proteasome - Malus domestica (apple);	PF10584; PF00227	Proteasome subunit A N-terminal signature; Proteasome subunit	O	KOG0183	20S proteasome, regulatory subunit alpha type PSMA7/PRE6
TRINITY_DN33166_c1_g1_m.22341	981085.XP_010102306.1	5	0	0	0	1	0	0	12	"Probable ribose-5-phosphate isomerase 3, chloroplastic OS=Arabidopsis thaliana OX=3702 GN=RPI3 PE=1 SV=1"	RPI3	chloroplast	GO:0005975 carbohydrate metabolic process; GO:0006950 response to stress; GO:0006952 defense response; GO:0008152 metabolic process; GO:0009058 biosynthetic process; GO:0009605 response to external stimulus; GO:0009607 response to biotic stimulus; GO:0009617 response to bacterium; GO:0009719 response to endogenous stimulus; GO:0009725 response to hormone; GO:0009735 response to cytokinin; GO:0009…	GO:0005622 intracellular; GO:0005623 cell; GO:0005737 cytoplasm; GO:0009507 chloroplast; GO:0009526 plastid envelope; GO:0009532 plastid stroma; GO:0009534 chloroplast thylakoid; GO:0009535 chloroplast thylakoid membrane; GO:0009536 plastid; GO:0009570 chloroplast stroma; GO:0009579 thylakoid; GO:0009941 chloroplast envelope; GO:0016020 membrane; GO:0031967 organelle envelope; GO:0031975 envelope…		K01807	rpiA; ribose 5-phosphate isomerase A [EC:5.3.1.6]	mdm00030 Pentose phosphate pathway - Malus domestica (apple); mdm00710 Carbon fixation in photosynthetic organisms - Malus domestica (apple); mdm01100 Metabolic pathways - Malus domestica (apple); mdm01110 Biosynthesis of secondary metabolites - Malus domestica (apple); mdm01200 Carbon metabolism - Malus domestica (apple); mdm01230 Biosynthesis of amino acids - Malus domestica (apple);			G	KOG3075	Ribose 5-phosphate isomerase
TRINITY_DN32775_c4_g1_m.21337	981085.XP_010104352.1	2	0	0	1	0	0	0	14	"Glycine cleavage system H protein, mitochondrial OS=Flaveria anomala OX=35877 GN=GDCSH PE=2 SV=1"	GDCSH	chloroplast		GO:0005622 intracellular; GO:0005623 cell; GO:0005634 nucleus; GO:0005737 cytoplasm; GO:0005739 mitochondrion; GO:0009507 chloroplast; GO:0009536 plastid; GO:0009579 thylakoid; GO:0043226 organelle; GO:0043227 membrane-bounded organelle; GO:0043229 intracellular organelle; GO:0043231 intracellular membrane-bounded organelle; GO:0044424 intracellular part; GO:0044444 cytoplasmic part; GO:0044464 c…		K02437	gcvH, GCSH; glycine cleavage system H protein	mdm00260 Glycine, serine and threonine metabolism - Malus domestica (apple); mdm00630 Glyoxylate and dicarboxylate metabolism - Malus domestica (apple); mdm01100 Metabolic pathways - Malus domestica (apple); mdm01110 Biosynthesis of secondary metabolites - Malus domestica (apple); mdm01200 Carbon metabolism - Malus domestica (apple);	PF01597	Glycine cleavage H-protein	E	KOG3373	Glycine cleavage system H protein (lipoate-binding)
TRINITY_DN29333_c0_g1_m.13928	981085.XP_010094254.1	5	0	0	1	0	0	0	13	Serine--glyoxylate aminotransferase OS=Arabidopsis thaliana OX=3702 GN=AGT1 PE=1 SV=2	AGT1	cytoplasm	GO:0001505 regulation of neurotransmitter levels; GO:0006082 organic acid metabolic process; GO:0006520 cellular amino acid metabolic process; GO:0006544 glycine metabolic process; GO:0006545 glycine biosynthetic process; GO:0006807 nitrogen compound metabolic process; GO:0008152 metabolic process; GO:0008652 cellular amino acid biosynthetic process; GO:0009058 biosynthetic process; GO:0009069 se…	GO:0005576 extracellular region; GO:0005622 intracellular; GO:0005623 cell; GO:0005737 cytoplasm; GO:0005777 peroxisome; GO:0005886 plasma membrane; GO:0009507 chloroplast; GO:0009532 plastid stroma; GO:0009536 plastid; GO:0009570 chloroplast stroma; GO:0016020 membrane; GO:0042579 microbody; GO:0043226 organelle; GO:0043227 membrane-bounded organelle; GO:0043229 intracellular organelle; GO:00432…	GO:0003824 catalytic activity; GO:0004760 serine-pyruvate transaminase activity; GO:0008453 alanine-glyoxylate transaminase activity; GO:0008483 transaminase activity; GO:0016740 transferase activity; GO:0016769 transferase activity, transferring nitrogenous groups; GO:0050281 serine-glyoxylate transaminase activity;	K00830	AGXT; alanine-glyoxylate transaminase / serine-glyoxylate transaminase / serine-pyruvate transaminase [EC:2.6.1.44 2.6.1.45 2.6.1.51]	mdm00250 Alanine, aspartate and glutamate metabolism - Malus domestica (apple); mdm00260 Glycine, serine and threonine metabolism - Malus domestica (apple); mdm00630 Glyoxylate and dicarboxylate metabolism - Malus domestica (apple); mdm01100 Metabolic pathways - Malus domestica (apple); mdm01110 Biosynthesis of secondary metabolites - Malus domestica (apple); mdm01200 Carbon metabolism - Malus do…	PF00266	Aminotransferase class-V	E	KOG2862	Alanine-glyoxylate aminotransferase AGT1
TRINITY_DN35758_c0_g2_m.29790	981085.XP_010092390.1	4	0	0	0	0	0	1	17	Proteasome activator subunit 4 OS=Arabidopsis thaliana OX=3702 GN=PA200 PE=2 SV=2	PA200	nucleus	GO:0006508 proteolysis; GO:0006807 nitrogen compound metabolic process; GO:0008152 metabolic process; GO:0009056 catabolic process; GO:0009057 macromolecule catabolic process; GO:0009893 positive regulation of metabolic process; GO:0009987 cellular process; GO:0010498 proteasomal protein catabolic process; GO:0010499 proteasomal ubiquitin-independent protein catabolic process; GO:0010604 positive…	GO:0000502 proteasome complex; GO:0005622 intracellular; GO:0005623 cell; GO:0005634 nucleus; GO:0005737 cytoplasm; GO:0005829 cytosol; GO:0005839 proteasome core complex; GO:0032991 macromolecular complex; GO:0043226 organelle; GO:0043227 membrane-bounded organelle; GO:0043229 intracellular organelle; GO:0043231 intracellular membrane-bounded organelle; GO:0044424 intracellular part; GO:0044444 …	GO:0005488 binding; GO:0005515 protein binding; GO:0008047 enzyme activator activity; GO:0016504 peptidase activator activity; GO:0030234 enzyme regulator activity; GO:0042393 histone binding; GO:0044877 macromolecular complex binding; GO:0061134 peptidase regulator activity; GO:0070577 lysine-acetylated histone binding; GO:0070628 proteasome binding; GO:0098772 molecular function regulator;	K06699	PSME4; proteasome activator subunit 4	mdm03050 Proteasome - Malus domestica (apple);			S	KOG1851	Uncharacterized conserved protein
TRINITY_DN29663_c0_g1_m.14555	981085.XP_010100388.1	8	0	0	1	1	0	0	22	Glutamate--glyoxylate aminotransferase 2 OS=Arabidopsis thaliana OX=3702 GN=GGAT2 PE=1 SV=1	GGAT2	cytoplasm	GO:0001666 response to hypoxia; GO:0006950 response to stress; GO:0008152 metabolic process; GO:0009628 response to abiotic stimulus; GO:0009853 photorespiration; GO:0009987 cellular process; GO:0036293 response to decreased oxygen levels; GO:0043094 cellular metabolic compound salvage; GO:0044237 cellular metabolic process; GO:0050896 response to stimulus; GO:0070482 response to oxygen levels;	GO:0005576 extracellular region; GO:0005622 intracellular; GO:0005623 cell; GO:0005737 cytoplasm; GO:0005773 vacuole; GO:0005777 peroxisome; GO:0009507 chloroplast; GO:0009532 plastid stroma; GO:0009536 plastid; GO:0009570 chloroplast stroma; GO:0016020 membrane; GO:0042579 microbody; GO:0043226 organelle; GO:0043227 membrane-bounded organelle; GO:0043229 intracellular organelle; GO:0043231 intra…	GO:0003824 catalytic activity; GO:0004021 L-alanine:2-oxoglutarate aminotransferase activity; GO:0008453 alanine-glyoxylate transaminase activity; GO:0008483 transaminase activity; GO:0016740 transferase activity; GO:0016769 transferase activity, transferring nitrogenous groups; GO:0047635 alanine-oxo-acid transaminase activity; GO:0047958 glycine:2-oxoglutarate aminotransferase activity;	K14272	GGAT; glutamate--glyoxylate aminotransferase [EC:2.6.1.4 2.6.1.2 2.6.1.44]	mdm00220 Arginine biosynthesis - Malus domestica (apple); mdm00250 Alanine, aspartate and glutamate metabolism - Malus domestica (apple); mdm00260 Glycine, serine and threonine metabolism - Malus domestica (apple); mdm00630 Glyoxylate and dicarboxylate metabolism - Malus domestica (apple); mdm00710 Carbon fixation in photosynthetic organisms - Malus domestica (apple); mdm01100 Metabolic pathways …	PF00155	Aminotransferase class I and II	E	KOG0258	Alanine aminotransferase
TRINITY_DN35667_c0_g1_m.29519	981085.XP_010097067.1	18	0	0	1	0	0	0	10	"Glycine dehydrogenase (decarboxylating), mitochondrial OS=Solanum tuberosum OX=4113 GN=GDCSP PE=2 SV=1"	GDCSP	mitochondria	GO:0001505 regulation of neurotransmitter levels; GO:0006082 organic acid metabolic process; GO:0006520 cellular amino acid metabolic process; GO:0006544 glycine metabolic process; GO:0006546 glycine catabolic process; GO:0006807 nitrogen compound metabolic process; GO:0008152 metabolic process; GO:0009056 catabolic process; GO:0009063 cellular amino acid catabolic process; GO:0009069 serine fami…	GO:0005576 extracellular region; GO:0005622 intracellular; GO:0005623 cell; GO:0005737 cytoplasm; GO:0005739 mitochondrion; GO:0009507 chloroplast; GO:0009526 plastid envelope; GO:0009532 plastid stroma; GO:0009534 chloroplast thylakoid; GO:0009536 plastid; GO:0009570 chloroplast stroma; GO:0009579 thylakoid; GO:0009941 chloroplast envelope; GO:0031967 organelle envelope; GO:0031975 envelope; GO:…		K00281	GLDC, gcvP; glycine dehydrogenase [EC:1.4.4.2]	mdm00260 Glycine, serine and threonine metabolism - Malus domestica (apple); mdm00630 Glyoxylate and dicarboxylate metabolism - Malus domestica (apple); mdm01100 Metabolic pathways - Malus domestica (apple); mdm01110 Biosynthesis of secondary metabolites - Malus domestica (apple); mdm01200 Carbon metabolism - Malus domestica (apple);	PF02347	Glycine cleavage system P-protein	E	KOG2040	Glycine dehydrogenase (decarboxylating)
TRINITY_DN27224_c0_g1_m.10078	981085.XP_010097409.1	2	0	0	1	0	0	0	9	"Glycine cleavage system H protein 2, mitochondrial OS=Arabidopsis thaliana OX=3702 GN=GDH2 PE=2 SV=1"	GDH2	mitochondria		GO:0005622 intracellular; GO:0005623 cell; GO:0005737 cytoplasm; GO:0005739 mitochondrion; GO:0043226 organelle; GO:0043227 membrane-bounded organelle; GO:0043229 intracellular organelle; GO:0043231 intracellular membrane-bounded organelle; GO:0044424 intracellular part; GO:0044444 cytoplasmic part; GO:0044464 cell part;		K02437	gcvH, GCSH; glycine cleavage system H protein	mdm00260 Glycine, serine and threonine metabolism - Malus domestica (apple); mdm00630 Glyoxylate and dicarboxylate metabolism - Malus domestica (apple); mdm01100 Metabolic pathways - Malus domestica (apple); mdm01110 Biosynthesis of secondary metabolites - Malus domestica (apple); mdm01200 Carbon metabolism - Malus domestica (apple);	PF01597	Glycine cleavage H-protein	E	KOG3373	Glycine cleavage system H protein (lipoate-binding)
TRINITY_DN33564_c0_g2_m.23406	981085.XP_010110306.1	4	0	0	1	0	0	0	9	"D-glycerate 3-kinase, chloroplastic OS=Arabidopsis thaliana OX=3702 GN=GLYK PE=1 SV=2"	GLYK	chloroplast	GO:0006139 nucleobase-containing compound metabolic process; GO:0006206 pyrimidine nucleobase metabolic process; GO:0006213 pyrimidine nucleoside metabolic process; GO:0006220 pyrimidine nucleotide metabolic process; GO:0006221 pyrimidine nucleotide biosynthetic process; GO:0006222 UMP biosynthetic process; GO:0006725 cellular aromatic compound metabolic process; GO:0006753 nucleoside phosphate m…	GO:0005622 intracellular; GO:0005623 cell; GO:0005737 cytoplasm; GO:0005829 cytosol; GO:0009507 chloroplast; GO:0009526 plastid envelope; GO:0009532 plastid stroma; GO:0009536 plastid; GO:0009570 chloroplast stroma; GO:0009941 chloroplast envelope; GO:0031967 organelle envelope; GO:0031975 envelope; GO:0043226 organelle; GO:0043227 membrane-bounded organelle; GO:0043229 intracellular organelle; G…	GO:0003824 catalytic activity; GO:0004849 uridine kinase activity; GO:0008887 glycerate kinase activity; GO:0016301 kinase activity; GO:0016740 transferase activity; GO:0016772 transferase activity, transferring phosphorus-containing groups; GO:0016773 phosphotransferase activity, alcohol group as acceptor; GO:0019205 nucleobase-containing compound kinase activity; GO:0019206 nucleoside kinase ac…	K15918	GLYK; D-glycerate 3-kinase [EC:2.7.1.31]	mdm00260 Glycine, serine and threonine metabolism - Malus domestica (apple); mdm00561 Glycerolipid metabolism - Malus domestica (apple); mdm00630 Glyoxylate and dicarboxylate metabolism - Malus domestica (apple); mdm01100 Metabolic pathways - Malus domestica (apple); mdm01110 Biosynthesis of secondary metabolites - Malus domestica (apple); mdm01200 Carbon metabolism - Malus domestica (apple);			S	KOG2878	Predicted kinase
TRINITY_DN29032_c1_g6_m.13379	981085.XP_010110944.1	1	0	0	1	0	0	0	6	(S)-2-hydroxy-acid oxidase GLO1 OS=Arabidopsis thaliana OX=3702 GN=GLO1 PE=1 SV=1	GLO1	chloroplast	GO:0006950 response to stress; GO:0006952 defense response; GO:0008152 metabolic process; GO:0009058 biosynthetic process; GO:0009605 response to external stimulus; GO:0009607 response to biotic stimulus; GO:0009617 response to bacterium; GO:0009719 response to endogenous stimulus; GO:0009725 response to hormone; GO:0009735 response to cytokinin; GO:0009987 cellular process; GO:0010033 response t…	GO:0005576 extracellular region; GO:0005622 intracellular; GO:0005623 cell; GO:0005634 nucleus; GO:0005737 cytoplasm; GO:0005777 peroxisome; GO:0005829 cytosol; GO:0005840 ribosome; GO:0005911 cell-cell junction; GO:0009506 plasmodesma; GO:0009507 chloroplast; GO:0009532 plastid stroma; GO:0009536 plastid; GO:0009570 chloroplast stroma; GO:0016020 membrane; GO:0022626 cytosolic ribosome; GO:00300…	GO:0003824 catalytic activity; GO:0003973 (S)-2-hydroxy-acid oxidase activity; GO:0008891 glycolate oxidase activity; GO:0016491 oxidoreductase activity; GO:0016614 oxidoreductase activity, acting on CH-OH group of donors; GO:0016899 oxidoreductase activity, acting on the CH-OH group of donors, oxygen as acceptor;	K11517	HAO; (S)-2-hydroxy-acid oxidase [EC:1.1.3.15]	mdm00630 Glyoxylate and dicarboxylate metabolism - Malus domestica (apple); mdm01100 Metabolic pathways - Malus domestica (apple); mdm01110 Biosynthesis of secondary metabolites - Malus domestica (apple); mdm01200 Carbon metabolism - Malus domestica (apple); mdm04146 Peroxisome - Malus domestica (apple);	PF01070	FMN-dependent dehydrogenase	C	KOG0538	Glycolate oxidase
TRINITY_DN29032_c1_g3_m.13375	981085.XP_010110945.1	3	0	0	1	0	0	0	6	(S)-2-hydroxy-acid oxidase GLO1 OS=Arabidopsis thaliana OX=3702 GN=GLO1 PE=1 SV=1	GLO1	chloroplast	GO:0006950 response to stress; GO:0006952 defense response; GO:0008152 metabolic process; GO:0009058 biosynthetic process; GO:0009605 response to external stimulus; GO:0009607 response to biotic stimulus; GO:0009617 response to bacterium; GO:0009719 response to endogenous stimulus; GO:0009725 response to hormone; GO:0009735 response to cytokinin; GO:0009987 cellular process; GO:0010033 response t…	GO:0005576 extracellular region; GO:0005622 intracellular; GO:0005623 cell; GO:0005634 nucleus; GO:0005737 cytoplasm; GO:0005777 peroxisome; GO:0005829 cytosol; GO:0005840 ribosome; GO:0005911 cell-cell junction; GO:0009506 plasmodesma; GO:0009507 chloroplast; GO:0009532 plastid stroma; GO:0009536 plastid; GO:0009570 chloroplast stroma; GO:0016020 membrane; GO:0022626 cytosolic ribosome; GO:00300…	GO:0003824 catalytic activity; GO:0003973 (S)-2-hydroxy-acid oxidase activity; GO:0008891 glycolate oxidase activity; GO:0016491 oxidoreductase activity; GO:0016614 oxidoreductase activity, acting on CH-OH group of donors; GO:0016899 oxidoreductase activity, acting on the CH-OH group of donors, oxygen as acceptor;	K11517	HAO; (S)-2-hydroxy-acid oxidase [EC:1.1.3.15]	mdm00630 Glyoxylate and dicarboxylate metabolism - Malus domestica (apple); mdm01100 Metabolic pathways - Malus domestica (apple); mdm01110 Biosynthesis of secondary metabolites - Malus domestica (apple); mdm01200 Carbon metabolism - Malus domestica (apple); mdm04146 Peroxisome - Malus domestica (apple);	PF01070	FMN-dependent dehydrogenase	C	KOG0538	Glycolate oxidase
TRINITY_DN33066_c0_g1_m.22079	981085.XP_010105702.1	8	0	0	1	0	0	0	10	"Glutamine synthetase leaf isozyme, chloroplastic OS=Phaseolus vulgaris OX=3885 PE=2 SV=1"		chloroplast	GO:0006082 organic acid metabolic process; GO:0006520 cellular amino acid metabolic process; GO:0006536 glutamate metabolic process; GO:0006541 glutamine metabolic process; GO:0006807 nitrogen compound metabolic process; GO:0006950 response to stress; GO:0006970 response to osmotic stress; GO:0007568 aging; GO:0008152 metabolic process; GO:0009064 glutamine family amino acid metabolic process; GO…	GO:0005576 extracellular region; GO:0005622 intracellular; GO:0005623 cell; GO:0005737 cytoplasm; GO:0005739 mitochondrion; GO:0005829 cytosol; GO:0005840 ribosome; GO:0009507 chloroplast; GO:0009526 plastid envelope; GO:0009532 plastid stroma; GO:0009534 chloroplast thylakoid; GO:0009535 chloroplast thylakoid membrane; GO:0009536 plastid; GO:0009570 chloroplast stroma; GO:0009579 thylakoid; GO:0…	GO:0003824 catalytic activity; GO:0004356 glutamate-ammonia ligase activity; GO:0016211 ammonia ligase activity; GO:0016874 ligase activity; GO:0016879 ligase activity, forming carbon-nitrogen bonds; GO:0016880 acid-ammonia (or amide) ligase activity;	K01915	glnA, GLUL; glutamine synthetase [EC:6.3.1.2]	mdm00220 Arginine biosynthesis - Malus domestica (apple); mdm00250 Alanine, aspartate and glutamate metabolism - Malus domestica (apple); mdm00630 Glyoxylate and dicarboxylate metabolism - Malus domestica (apple); mdm00910 Nitrogen metabolism - Malus domestica (apple); mdm01100 Metabolic pathways - Malus domestica (apple); mdm01230 Biosynthesis of amino acids - Malus domestica (apple);	PF03951; PF00120	Glutamine synthetase, beta-Grasp domain; Glutamine synthetase, catalytic domain	E	KOG0683	Glutamine synthetase
TRINITY_DN27484_c2_g2_m.10560	981085.XP_010103478.1	3	0	1	0	0	0	0	1	Probable glutathione S-transferase OS=Nicotiana tabacum OX=4097 PE=2 SV=1		mitochondria	GO:0006518 peptide metabolic process; GO:0006575 cellular modified amino acid metabolic process; GO:0006749 glutathione metabolic process; GO:0006790 sulfur compound metabolic process; GO:0006807 nitrogen compound metabolic process; GO:0008152 metabolic process; GO:0009056 catabolic process; GO:0009404 toxin metabolic process; GO:0009407 toxin catabolic process; GO:0009628 response to abiotic sti…	GO:0005622 intracellular; GO:0005623 cell; GO:0005737 cytoplasm; GO:0044424 intracellular part; GO:0044464 cell part;	GO:0003824 catalytic activity; GO:0004364 glutathione transferase activity; GO:0016740 transferase activity; GO:0016765 transferase activity, transferring alkyl or aryl (other than methyl) groups;	K00799	GST, gst; glutathione S-transferase [EC:2.5.1.18]	mdm00480 Glutathione metabolism - Malus domestica (apple); mdm01100 Metabolic pathways - Malus domestica (apple);	PF13410	Glutathione S-transferase, C-terminal domain	O	KOG0406	Glutathione S-transferase
TRINITY_DN27268_c1_g2_m.10149	981085.XP_010103463.1	1	0	0	1	0	0	0	7	Glutamine synthetase nodule isozyme OS=Vigna aconitifolia OX=3918 PE=2 SV=1		cytoplasm	GO:0006082 organic acid metabolic process; GO:0006807 nitrogen compound metabolic process; GO:0008152 metabolic process; GO:0009987 cellular process; GO:0042126 nitrate metabolic process; GO:0042128 nitrate assimilation; GO:0043436 oxoacid metabolic process; GO:0044237 cellular metabolic process; GO:0044281 small molecule metabolic process; GO:0071704 organic substance metabolic process; GO:00719…	GO:0005622 intracellular; GO:0005623 cell; GO:0005737 cytoplasm; GO:0005829 cytosol; GO:0044424 intracellular part; GO:0044444 cytoplasmic part; GO:0044464 cell part;	GO:0003824 catalytic activity; GO:0004356 glutamate-ammonia ligase activity; GO:0016211 ammonia ligase activity; GO:0016874 ligase activity; GO:0016879 ligase activity, forming carbon-nitrogen bonds; GO:0016880 acid-ammonia (or amide) ligase activity;	K01915	glnA, GLUL; glutamine synthetase [EC:6.3.1.2]	mdm00220 Arginine biosynthesis - Malus domestica (apple); mdm00250 Alanine, aspartate and glutamate metabolism - Malus domestica (apple); mdm00630 Glyoxylate and dicarboxylate metabolism - Malus domestica (apple); mdm00910 Nitrogen metabolism - Malus domestica (apple); mdm01100 Metabolic pathways - Malus domestica (apple); mdm01230 Biosynthesis of amino acids - Malus domestica (apple);	PF03951; PF00120	Glutamine synthetase, beta-Grasp domain; Glutamine synthetase, catalytic domain	E	KOG0683	Glutamine synthetase
TRINITY_DN30727_c0_g1_m.16727	981085.XP_010098501.1	1	0	0	0	1	0	0	6	"Probable ribose-5-phosphate isomerase 4, chloroplastic OS=Arabidopsis thaliana OX=3702 GN=RPI4 PE=2 SV=1"	RPI4	chloroplast		GO:0005622 intracellular; GO:0005623 cell; GO:0005737 cytoplasm; GO:0009507 chloroplast; GO:0009536 plastid; GO:0043226 organelle; GO:0043227 membrane-bounded organelle; GO:0043229 intracellular organelle; GO:0043231 intracellular membrane-bounded organelle; GO:0044424 intracellular part; GO:0044444 cytoplasmic part; GO:0044464 cell part;		K01807	rpiA; ribose 5-phosphate isomerase A [EC:5.3.1.6]	mdm00030 Pentose phosphate pathway - Malus domestica (apple); mdm00710 Carbon fixation in photosynthetic organisms - Malus domestica (apple); mdm01100 Metabolic pathways - Malus domestica (apple); mdm01110 Biosynthesis of secondary metabolites - Malus domestica (apple); mdm01200 Carbon metabolism - Malus domestica (apple); mdm01230 Biosynthesis of amino acids - Malus domestica (apple);			G	KOG3075	Ribose 5-phosphate isomerase
TRINITY_DN31517_c0_g1_m.18454	981085.XP_010100892.1	4	0	1	0	0	0	0	5	"6-phosphogluconate dehydrogenase, decarboxylating 2 OS=Arabidopsis thaliana OX=3702 GN=PGD2 PE=1 SV=1"	PGD2	chloroplast	GO:0000003 reproduction; GO:0006950 response to stress; GO:0006970 response to osmotic stress; GO:0008037 cell recognition; GO:0008152 metabolic process; GO:0009566 fertilization; GO:0009567 double fertilization forming a zygote and endosperm; GO:0009628 response to abiotic stimulus; GO:0009651 response to salt stress; GO:0009987 cellular process; GO:0009988 cell-cell recognition; GO:0016043 cell…	GO:0005622 intracellular; GO:0005623 cell; GO:0005737 cytoplasm; GO:0005777 peroxisome; GO:0005829 cytosol; GO:0009507 chloroplast; GO:0009532 plastid stroma; GO:0009536 plastid; GO:0009570 chloroplast stroma; GO:0019822 P4 peroxisome; GO:0042579 microbody; GO:0043226 organelle; GO:0043227 membrane-bounded organelle; GO:0043229 intracellular organelle; GO:0043231 intracellular membrane-bounded or…	GO:0003824 catalytic activity; GO:0004616 phosphogluconate dehydrogenase (decarboxylating) activity; GO:0016491 oxidoreductase activity; GO:0016614 oxidoreductase activity, acting on CH-OH group of donors; GO:0016616 oxidoreductase activity, acting on the CH-OH group of donors, NAD or NADP as acceptor;	K00033	PGD, gnd, gntZ; 6-phosphogluconate dehydrogenase [EC:1.1.1.44 1.1.1.343]	mdm00030 Pentose phosphate pathway - Malus domestica (apple); mdm00480 Glutathione metabolism - Malus domestica (apple); mdm01100 Metabolic pathways - Malus domestica (apple); mdm01110 Biosynthesis of secondary metabolites - Malus domestica (apple); mdm01200 Carbon metabolism - Malus domestica (apple);	PF03446; PF00393	NAD binding domain of 6-phosphogluconate dehydrogenase; 6-phosphogluconate dehydrogenase, C-terminal domain	G	KOG2653	6-phosphogluconate dehydrogenase
TRINITY_DN31229_c0_g1_m.17831	981085.XP_010105006.1	3	0	1	0	0	0	0	5	"6-phosphogluconate dehydrogenase, decarboxylating 1, chloroplastic OS=Arabidopsis thaliana OX=3702 GN=PGD1 PE=1 SV=1"	PGD1	chloroplast	GO:0001101 response to acid chemical; GO:0006081 cellular aldehyde metabolic process; GO:0006098 pentose-phosphate shunt; GO:0006139 nucleobase-containing compound metabolic process; GO:0006725 cellular aromatic compound metabolic process; GO:0006732 coenzyme metabolic process; GO:0006733 oxidoreduction coenzyme metabolic process; GO:0006739 NADP metabolic process; GO:0006753 nucleoside phosphate…	GO:0005622 intracellular; GO:0005623 cell; GO:0005737 cytoplasm; GO:0005739 mitochondrion; GO:0005829 cytosol; GO:0005911 cell-cell junction; GO:0009506 plasmodesma; GO:0009507 chloroplast; GO:0009532 plastid stroma; GO:0009536 plastid; GO:0009570 chloroplast stroma; GO:0016020 membrane; GO:0030054 cell junction; GO:0043226 organelle; GO:0043227 membrane-bounded organelle; GO:0043229 intracellula…	GO:0003824 catalytic activity; GO:0008114 phosphogluconate 2-dehydrogenase activity; GO:0016491 oxidoreductase activity; GO:0016614 oxidoreductase activity, acting on CH-OH group of donors; GO:0016616 oxidoreductase activity, acting on the CH-OH group of donors, NAD or NADP as acceptor;	K00033	PGD, gnd, gntZ; 6-phosphogluconate dehydrogenase [EC:1.1.1.44 1.1.1.343]	mdm00030 Pentose phosphate pathway - Malus domestica (apple); mdm00480 Glutathione metabolism - Malus domestica (apple); mdm01100 Metabolic pathways - Malus domestica (apple); mdm01110 Biosynthesis of secondary metabolites - Malus domestica (apple); mdm01200 Carbon metabolism - Malus domestica (apple);	PF03446; PF00393	NAD binding domain of 6-phosphogluconate dehydrogenase; 6-phosphogluconate dehydrogenase, C-terminal domain	G	KOG2653	6-phosphogluconate dehydrogenase
TRINITY_DN32980_c0_g1_m.21877	981085.XP_010100637.1	4	1	0	1	0	0	0	4	"Aconitate hydratase, cytoplasmic OS=Cucurbita maxima OX=3661 PE=2 SV=1"		chloroplast	GO:0001101 response to acid chemical; GO:0006082 organic acid metabolic process; GO:0006101 citrate metabolic process; GO:0006102 isocitrate metabolic process; GO:0006950 response to stress; GO:0006970 response to osmotic stress; GO:0006979 response to oxidative stress; GO:0007275 multicellular organism development; GO:0008152 metabolic process; GO:0009605 response to external stimulus; GO:000962…	GO:0005618 cell wall; GO:0005622 intracellular; GO:0005623 cell; GO:0005737 cytoplasm; GO:0005739 mitochondrion; GO:0005773 vacuole; GO:0005774 vacuolar membrane; GO:0005829 cytosol; GO:0009507 chloroplast; GO:0009532 plastid stroma; GO:0009536 plastid; GO:0009570 chloroplast stroma; GO:0016020 membrane; GO:0030312 external encapsulating structure; GO:0031090 organelle membrane; GO:0043226 organe…	GO:0000166 nucleotide binding; GO:0003824 catalytic activity; GO:0003994 aconitate hydratase activity; GO:0005488 binding; GO:0005507 copper ion binding; GO:0005524 ATP binding; GO:0008144 drug binding; GO:0016829 lyase activity; GO:0016835 carbon-oxygen lyase activity; GO:0016836 hydro-lyase activity; GO:0017076 purine nucleotide binding; GO:0030554 adenyl nucleotide binding; GO:0032553 ribonucl…	K01681	ACO, acnA; aconitate hydratase [EC:4.2.1.3]	mdm00020 Citrate cycle (TCA cycle) - Malus domestica (apple); mdm00630 Glyoxylate and dicarboxylate metabolism - Malus domestica (apple); mdm01100 Metabolic pathways - Malus domestica (apple); mdm01110 Biosynthesis of secondary metabolites - Malus domestica (apple); mdm01200 Carbon metabolism - Malus domestica (apple); mdm01210 2-Oxocarboxylic acid metabolism - Malus domestica (apple); mdm01230 B…	PF00694	Aconitase C-terminal domain	C	KOG0452	RNA-binding translational regulator IRP (aconitase superfamily)
TRINITY_DN35238_c1_g1_m.28184	981085.XP_010113288.1	5	1	0	1	0	0	0	4	Aconitate hydratase 1 OS=Arabidopsis thaliana OX=3702 GN=ACO1 PE=1 SV=2	ACO1	cytoplasm	GO:0006082 organic acid metabolic process; GO:0006101 citrate metabolic process; GO:0006102 isocitrate metabolic process; GO:0006950 response to stress; GO:0006970 response to osmotic stress; GO:0008152 metabolic process; GO:0009605 response to external stimulus; GO:0009628 response to abiotic stimulus; GO:0009651 response to salt stress; GO:0009987 cellular process; GO:0009991 response to extrac…	GO:0005576 extracellular region; GO:0005622 intracellular; GO:0005623 cell; GO:0005737 cytoplasm; GO:0005739 mitochondrion; GO:0005773 vacuole; GO:0005829 cytosol; GO:0005886 plasma membrane; GO:0005911 cell-cell junction; GO:0009506 plasmodesma; GO:0016020 membrane; GO:0030054 cell junction; GO:0043226 organelle; GO:0043227 membrane-bounded organelle; GO:0043229 intracellular organelle; GO:00432…	GO:0003676 nucleic acid binding; GO:0003723 RNA binding; GO:0003729 mRNA binding; GO:0003824 catalytic activity; GO:0003994 aconitate hydratase activity; GO:0005488 binding; GO:0005507 copper ion binding; GO:0016829 lyase activity; GO:0016835 carbon-oxygen lyase activity; GO:0016836 hydro-lyase activity; GO:0043167 ion binding; GO:0043169 cation binding; GO:0046872 metal ion binding; GO:0046914 t…	K01681	ACO, acnA; aconitate hydratase [EC:4.2.1.3]	mdm00020 Citrate cycle (TCA cycle) - Malus domestica (apple); mdm00630 Glyoxylate and dicarboxylate metabolism - Malus domestica (apple); mdm01100 Metabolic pathways - Malus domestica (apple); mdm01110 Biosynthesis of secondary metabolites - Malus domestica (apple); mdm01200 Carbon metabolism - Malus domestica (apple); mdm01210 2-Oxocarboxylic acid metabolism - Malus domestica (apple); mdm01230 B…	PF00694	Aconitase C-terminal domain	AJ	KOG0452	RNA-binding translational regulator IRP (aconitase superfamily)

## Sheet: link
node1	node2	confidence
981085.XP_010086891.1	981085.XP_010087529.1	996
981085.XP_010086891.1	981085.XP_010087603.1	995
981085.XP_010086891.1	981085.XP_010087922.1	991
981085.XP_010086891.1	981085.XP_010088470.1	992
981085.XP_010086891.1	981085.XP_010089213.1	990
981085.XP_010086891.1	981085.XP_010089615.1	996
981085.XP_010086891.1	981085.XP_010090259.1	994
981085.XP_010086891.1	981085.XP_010090271.1	995
981085.XP_010086891.1	981085.XP_010090891.1	995
981085.XP_010086891.1	981085.XP_010092050.1	988
981085.XP_010086891.1	981085.XP_010092188.1	989
981085.XP_010086891.1	981085.XP_010092299.1	925
981085.XP_010086891.1	981085.XP_010092587.1	925
981085.XP_010086891.1	981085.XP_010093067.1	992
981085.XP_010086891.1	981085.XP_010093460.1	913
981085.XP_010086891.1	981085.XP_010094082.1	996
981085.XP_010086891.1	981085.XP_010094236.1	987
981085.XP_010086891.1	981085.XP_010094463.1	988
981085.XP_010086891.1	981085.XP_010094740.1	991
981085.XP_010086891.1	981085.XP_010095082.1	990
981085.XP_010086891.1	981085.XP_010096548.1	993
981085.XP_010086891.1	981085.XP_010096658.1	994
981085.XP_010086891.1	981085.XP_010097296.1	997
981085.XP_010086891.1	981085.XP_010098066.1	996
981085.XP_010086891.1	981085.XP_010098081.1	954
981085.XP_010086891.1	981085.XP_010098189.1	996
981085.XP_010086891.1	981085.XP_010098627.1	995
981085.XP_010086891.1	981085.XP_010099900.1	990
981085.XP_010086891.1	981085.XP_010100802.1	995
981085.XP_010086891.1	981085.XP_010100833.1	996
981085.XP_010086891.1	981085.XP_010101082.1	996
981085.XP_010086891.1	981085.XP_010101256.1	986
981085.XP_010086891.1	981085.XP_010101365.1	996
981085.XP_010086891.1	981085.XP_010101487.1	912
981085.XP_010086891.1	981085.XP_010101741.1	987
981085.XP_010086891.1	981085.XP_010102117.1	992
981085.XP_010086891.1	981085.XP_010102279.1	994
981085.XP_010086891.1	981085.XP_010102488.1	995
981085.XP_010086891.1	981085.XP_010102767.1	995
981085.XP_010086891.1	981085.XP_010103270.1	940
981085.XP_010086891.1	981085.XP_010103342.1	994
981085.XP_010086891.1	981085.XP_010103749.1	993
981085.XP_010086891.1	981085.XP_010103754.1	906
981085.XP_010086891.1	981085.XP_010103855.1	992
981085.XP_010086891.1	981085.XP_010104677.1	896
981085.XP_010086891.1	981085.XP_010105084.1	992
981085.XP_010086891.1	981085.XP_010105361.1	995
981085.XP_010086891.1	981085.XP_010105511.1	993
981085.XP_010086891.1	981085.XP_010105796.1	997
981085.XP_010086891.1	981085.XP_010106386.1	992
981085.XP_010086891.1	981085.XP_010106863.1	991
981085.XP_010086891.1	981085.XP_010107162.1	995
981085.XP_010086891.1	981085.XP_010107823.1	991
981085.XP_010086891.1	981085.XP_010108169.1	982
981085.XP_010086891.1	981085.XP_010108337.1	994
981085.XP_010086891.1	981085.XP_010108442.1	994
981085.XP_010086891.1	981085.XP_010108484.1	996
981085.XP_010086891.1	981085.XP_010109028.1	996
981085.XP_010086891.1	981085.XP_010109582.1	992
981085.XP_010086891.1	981085.XP_010110069.1	993
981085.XP_010086891.1	981085.XP_010110991.1	994
981085.XP_010086891.1	981085.XP_010112401.1	994
981085.XP_010086891.1	981085.XP_010112556.1	994
981085.XP_010086891.1	981085.XP_010112905.1	992
981085.XP_010086891.1	981085.XP_010113368.1	992
981085.XP_010087135.1	981085.XP_010089118.1	704
981085.XP_010087135.1	981085.XP_010090333.1	711
981085.XP_010087135.1	981085.XP_010090690.1	720
981085.XP_010087135.1	981085.XP_010090797.1	871
981085.XP_010087135.1	981085.XP_010090798.1	871
981085.XP_010087135.1	981085.XP_010091847.1	974
981085.XP_010087135.1	981085.XP_010093877.1	975
981085.XP_010087135.1	981085.XP_010094424.1	838
981085.XP_010087135.1	981085.XP_010094556.1	887
981085.XP_010087135.1	981085.XP_010095407.1	872
981085.XP_010087135.1	981085.XP_010096462.1	715
981085.XP_010087135.1	981085.XP_010096639.1	802
981085.XP_010087135.1	981085.XP_010096677.1	996
981085.XP_010087135.1	981085.XP_010097488.1	908
981085.XP_010087135.1	981085.XP_010101121.1	981
981085.XP_010087135.1	981085.XP_010101873.1	715
981085.XP_010087135.1	981085.XP_010106249.1	825
981085.XP_010087135.1	981085.XP_010109003.1	996
981085.XP_010087135.1	981085.XP_010111818.1	822
981085.XP_010087135.1	981085.XP_010111864.1	995
981085.XP_010087135.1	981085.XP_010112332.1	715
981085.XP_010087135.1	981085.XP_010113323.1	711
981085.XP_010087141.1	981085.XP_010088671.1	883
981085.XP_010087141.1	981085.XP_010090438.1	777
981085.XP_010087141.1	981085.XP_010090690.1	922
981085.XP_010087141.1	981085.XP_010090941.1	836
981085.XP_010087141.1	981085.XP_010091525.1	937
981085.XP_010087141.1	981085.XP_010092017.1	769
981085.XP_010087141.1	981085.XP_010096639.1	977
981085.XP_010087141.1	981085.XP_010098769.1	859
981085.XP_010087141.1	981085.XP_010100537.1	703
981085.XP_010087141.1	981085.XP_010104745.1	823
981085.XP_010087141.1	981085.XP_010107515.1	942
981085.XP_010087141.1	981085.XP_010108267.1	945
981085.XP_010087141.1	981085.XP_010110200.1	883
981085.XP_010087141.1	981085.XP_010111654.1	990
981085.XP_010087141.1	981085.XP_010111720.1	969
981085.XP_010087141.1	981085.XP_010111818.1	956
981085.XP_010087141.1	981085.XP_010113491.1	978
981085.XP_010087529.1	981085.XP_010087603.1	995
981085.XP_010087529.1	981085.XP_010087922.1	996
981085.XP_010087529.1	981085.XP_010088470.1	992
981085.XP_010087529.1	981085.XP_010089213.1	992
981085.XP_010087529.1	981085.XP_010089615.1	998
981085.XP_010087529.1	981085.XP_010090259.1	996
981085.XP_010087529.1	981085.XP_010090271.1	996
981085.XP_010087529.1	981085.XP_010090891.1	998
981085.XP_010087529.1	981085.XP_010092050.1	994
981085.XP_010087529.1	981085.XP_010092188.1	991
981085.XP_010087529.1	981085.XP_010092299.1	972
981085.XP_010087529.1	981085.XP_010092587.1	973
981085.XP_010087529.1	981085.XP_010093067.1	991
981085.XP_010087529.1	981085.XP_010093460.1	965
981085.XP_010087529.1	981085.XP_010094082.1	998
981085.XP_010087529.1	981085.XP_010094236.1	996
981085.XP_010087529.1	981085.XP_010094442.1	727
981085.XP_010087529.1	981085.XP_010094463.1	994
981085.XP_010087529.1	981085.XP_010094740.1	995
981085.XP_010087529.1	981085.XP_010095082.1	992
981085.XP_010087529.1	981085.XP_010096527.1	917
981085.XP_010087529.1	981085.XP_010096548.1	990
981085.XP_010087529.1	981085.XP_010096658.1	994
981085.XP_010087529.1	981085.XP_010097296.1	999
981085.XP_010087529.1	981085.XP_010098066.1	997
981085.XP_010087529.1	981085.XP_010098081.1	985
981085.XP_010087529.1	981085.XP_010098189.1	996
981085.XP_010087529.1	981085.XP_010098627.1	996
981085.XP_010087529.1	981085.XP_010098977.1	950
981085.XP_010087529.1	981085.XP_010099900.1	992
981085.XP_010087529.1	981085.XP_010100802.1	996
981085.XP_010087529.1	981085.XP_010100833.1	999
981085.XP_010087529.1	981085.XP_010101082.1	998
981085.XP_010087529.1	981085.XP_010101256.1	992
981085.XP_010087529.1	981085.XP_010101365.1	998
981085.XP_010087529.1	981085.XP_010101487.1	963
981085.XP_010087529.1	981085.XP_010101741.1	993
981085.XP_010087529.1	981085.XP_010102117.1	993
981085.XP_010087529.1	981085.XP_010102279.1	996
981085.XP_010087529.1	981085.XP_010102488.1	995
981085.XP_010087529.1	981085.XP_010102767.1	996
981085.XP_010087529.1	981085.XP_010103270.1	977
981085.XP_010087529.1	981085.XP_010103342.1	993
981085.XP_010087529.1	981085.XP_010103749.1	991
981085.XP_010087529.1	981085.XP_010103754.1	949
981085.XP_010087529.1	981085.XP_010103855.1	994
981085.XP_010087529.1	981085.XP_010104677.1	955
981085.XP_010087529.1	981085.XP_010105084.1	992
981085.XP_010087529.1	981085.XP_010105361.1	995
981085.XP_010087529.1	981085.XP_010105511.1	997
981085.XP_010087529.1	981085.XP_010105796.1	999
981085.XP_010087529.1	981085.XP_010106386.1	993
981085.XP_010087529.1	981085.XP_010106863.1	996
981085.XP_010087529.1	981085.XP_010107162.1	997
981085.XP_010087529.1	981085.XP_010107823.1	995
981085.XP_010087529.1	981085.XP_010108169.1	994
981085.XP_010087529.1	981085.XP_010108337.1	996
981085.XP_010087529.1	981085.XP_010108442.1	992
981085.XP_010087529.1	981085.XP_010108484.1	997
981085.XP_010087529.1	981085.XP_010109028.1	996
981085.XP_010087529.1	981085.XP_010109582.1	996
981085.XP_010087529.1	981085.XP_010110069.1	991
981085.XP_010087529.1	981085.XP_010110991.1	995
981085.XP_010087529.1	981085.XP_010112401.1	996
981085.XP_010087529.1	981085.XP_010112556.1	993
981085.XP_010087529.1	981085.XP_010112905.1	997
981085.XP_010087529.1	981085.XP_010113368.1	997
981085.XP_010087603.1	981085.XP_010087922.1	995
981085.XP_010087603.1	981085.XP_010088470.1	992
981085.XP_010087603.1	981085.XP_010089213.1	990
981085.XP_010087603.1	981085.XP_010089615.1	995
981085.XP_010087603.1	981085.XP_010090259.1	994
981085.XP_010087603.1	981085.XP_010090271.1	995
981085.XP_010087603.1	981085.XP_010090891.1	992
981085.XP_010087603.1	981085.XP_010091890.1	957
981085.XP_010087603.1	981085.XP_010092050.1	988
981085.XP_010087603.1	981085.XP_010092188.1	992
981085.XP_010087603.1	981085.XP_010092299.1	966
981085.XP_010087603.1	981085.XP_010092587.1	966
981085.XP_010087603.1	981085.XP_010093067.1	991
981085.XP_010087603.1	981085.XP_010093460.1	993
981085.XP_010087603.1	981085.XP_010094082.1	996
981085.XP_010087603.1	981085.XP_010094236.1	989
981085.XP_010087603.1	981085.XP_010094463.1	990
981085.XP_010087603.1	981085.XP_010094740.1	989
981085.XP_010087603.1	981085.XP_010094940.1	986
981085.XP_010087603.1	981085.XP_010095082.1	994
981085.XP_010087603.1	981085.XP_010096527.1	862
981085.XP_010087603.1	981085.XP_010096548.1	992
981085.XP_010087603.1	981085.XP_010096658.1	995
981085.XP_010087603.1	981085.XP_010097296.1	996
981085.XP_010087603.1	981085.XP_010098066.1	995
981085.XP_010087603.1	981085.XP_010098081.1	982
981085.XP_010087603.1	981085.XP_010098189.1	993
981085.XP_010087603.1	981085.XP_010098627.1	990
981085.XP_010087603.1	981085.XP_010099900.1	990
981085.XP_010087603.1	981085.XP_010100802.1	994
981085.XP_010087603.1	981085.XP_010100833.1	996
981085.XP_010087603.1	981085.XP_010101082.1	995
981085.XP_010087603.1	981085.XP_010101256.1	991
981085.XP_010087603.1	981085.XP_010101365.1	996
981085.XP_010087603.1	981085.XP_010101487.1	966
981085.XP_010087603.1	981085.XP_010101741.1	985
981085.XP_010087603.1	981085.XP_010102117.1	991
981085.XP_010087603.1	981085.XP_010102279.1	994
981085.XP_010087603.1	981085.XP_010102488.1	993
981085.XP_010087603.1	981085.XP_010102767.1	995
981085.XP_010087603.1	981085.XP_010103270.1	929
981085.XP_010087603.1	981085.XP_010103342.1	993
981085.XP_010087603.1	981085.XP_010103749.1	989
981085.XP_010087603.1	981085.XP_010103754.1	948
981085.XP_010087603.1	981085.XP_010103855.1	989
981085.XP_010087603.1	981085.XP_010104677.1	988
981085.XP_010087603.1	981085.XP_010104838.1	949
981085.XP_010087603.1	981085.XP_010105084.1	988
981085.XP_010087603.1	981085.XP_010105361.1	994
981085.XP_010087603.1	981085.XP_010105511.1	995
981085.XP_010087603.1	981085.XP_010105796.1	998
981085.XP_010087603.1	981085.XP_010106064.1	956
981085.XP_010087603.1	981085.XP_010106195.1	988
981085.XP_010087603.1	981085.XP_010106386.1	987
981085.XP_010087603.1	981085.XP_010106863.1	995
981085.XP_010087603.1	981085.XP_010107162.1	992
981085.XP_010087603.1	981085.XP_010107823.1	989
981085.XP_010087603.1	981085.XP_010108169.1	991
981085.XP_010087603.1	981085.XP_010108337.1	993
981085.XP_010087603.1	981085.XP_010108442.1	991
981085.XP_010087603.1	981085.XP_010108484.1	994
981085.XP_010087603.1	981085.XP_010108785.1	885
981085.XP_010087603.1	981085.XP_010109028.1	993
981085.XP_010087603.1	981085.XP_010109582.1	990
981085.XP_010087603.1	981085.XP_010109935.1	973
981085.XP_010087603.1	981085.XP_010110069.1	995
981085.XP_010087603.1	981085.XP_010110991.1	993
981085.XP_010087603.1	981085.XP_010111818.1	815
981085.XP_010087603.1	981085.XP_010112373.1	973
981085.XP_010087603.1	981085.XP_010112401.1	990
981085.XP_010087603.1	981085.XP_010112556.1	993
981085.XP_010087603.1	981085.XP_010112905.1	992
981085.XP_010087603.1	981085.XP_010113368.1	995
981085.XP_010087922.1	981085.XP_010088470.1	993
981085.XP_010087922.1	981085.XP_010089213.1	997
981085.XP_010087922.1	981085.XP_010089615.1	996
981085.XP_010087922.1	981085.XP_010090259.1	994
981085.XP_010087922.1	981085.XP_010090271.1	994
981085.XP_010087922.1	981085.XP_010090891.1	993
981085.XP_010087922.1	981085.XP_010091890.1	921
981085.XP_010087922.1	981085.XP_010092050.1	994
981085.XP_010087922.1	981085.XP_010092188.1	990
981085.XP_010087922.1	981085.XP_010092299.1	907
981085.XP_010087922.1	981085.XP_010092587.1	908
981085.XP_010087922.1	981085.XP_010093067.1	996
981085.XP_010087922.1	981085.XP_010093460.1	907
981085.XP_010087922.1	981085.XP_010094082.1	995
981085.XP_010087922.1	981085.XP_010094236.1	993
981085.XP_010087922.1	981085.XP_010094463.1	995
981085.XP_010087922.1	981085.XP_010094740.1	989
981085.XP_010087922.1	981085.XP_010094940.1	936
981085.XP_010087922.1	981085.XP_010095082.1	996
981085.XP_010087922.1	981085.XP_010096527.1	921
981085.XP_010087922.1	981085.XP_010096548.1	988
981085.XP_010087922.1	981085.XP_010096658.1	997
981085.XP_010087922.1	981085.XP_010097296.1	996
981085.XP_010087922.1	981085.XP_010098066.1	994
981085.XP_010087922.1	981085.XP_010098081.1	923
981085.XP_010087922.1	981085.XP_010098189.1	996
981085.XP_010087922.1	981085.XP_010098627.1	995
981085.XP_010087922.1	981085.XP_010098977.1	848
981085.XP_010087922.1	981085.XP_010099900.1	997
981085.XP_010087922.1	981085.XP_010100802.1	997
981085.XP_010087922.1	981085.XP_010100833.1	998
981085.XP_010087922.1	981085.XP_010101082.1	996
981085.XP_010087922.1	981085.XP_010101256.1	993
981085.XP_010087922.1	981085.XP_010101365.1	997
981085.XP_010087922.1	981085.XP_010101487.1	907
981085.XP_010087922.1	981085.XP_010101741.1	990
981085.XP_010087922.1	981085.XP_010102117.1	996
981085.XP_010087922.1	981085.XP_010102279.1	996
981085.XP_010087922.1	981085.XP_010102488.1	996
981085.XP_010087922.1	981085.XP_010102767.1	998
981085.XP_010087922.1	981085.XP_010103270.1	948
981085.XP_010087922.1	981085.XP_010103342.1	993
981085.XP_010087922.1	981085.XP_010103749.1	997
981085.XP_010087922.1	981085.XP_010103754.1	856
981085.XP_010087922.1	981085.XP_010103855.1	996
981085.XP_010087922.1	981085.XP_010104677.1	939
981085.XP_010087922.1	981085.XP_010104838.1	899
981085.XP_010087922.1	981085.XP_010105084.1	992
981085.XP_010087922.1	981085.XP_010105361.1	991
981085.XP_010087922.1	981085.XP_010105511.1	997
981085.XP_010087922.1	981085.XP_010105796.1	998
981085.XP_010087922.1	981085.XP_010106064.1	922
981085.XP_010087922.1	981085.XP_010106386.1	996
981085.XP_010087922.1	981085.XP_010106863.1	989
981085.XP_010087922.1	981085.XP_010107162.1	995
981085.XP_010087922.1	981085.XP_010107823.1	989
981085.XP_010087922.1	981085.XP_010108169.1	990
981085.XP_010087922.1	981085.XP_010108337.1	997
981085.XP_010087922.1	981085.XP_010108442.1	994
981085.XP_010087922.1	981085.XP_010108484.1	996
981085.XP_010087922.1	981085.XP_010108785.1	821
981085.XP_010087922.1	981085.XP_010109028.1	995
981085.XP_010087922.1	981085.XP_010109582.1	998
981085.XP_010087922.1	981085.XP_010109935.1	923
981085.XP_010087922.1	981085.XP_010110069.1	998
981085.XP_010087922.1	981085.XP_010110991.1	994
981085.XP_010087922.1	981085.XP_010111818.1	823
981085.XP_010087922.1	981085.XP_010112373.1	922
981085.XP_010087922.1	981085.XP_010112401.1	995
981085.XP_010087922.1	981085.XP_010112556.1	993
981085.XP_010087922.1	981085.XP_010112905.1	996
981085.XP_010087922.1	981085.XP_010113368.1	998
981085.XP_010088417.1	981085.XP_010090946.1	764
981085.XP_010088417.1	981085.XP_010094703.1	991
981085.XP_010088417.1	981085.XP_010094705.1	993
981085.XP_010088417.1	981085.XP_010096487.1	981
981085.XP_010088417.1	981085.XP_010103758.1	998
981085.XP_010088417.1	981085.XP_010110407.1	995
981085.XP_010088417.1	981085.XP_010111818.1	879
981085.XP_010088417.1	981085.XP_010111849.1	983
981085.XP_010088470.1	981085.XP_010089213.1	988
981085.XP_010088470.1	981085.XP_010089615.1	995
981085.XP_010088470.1	981085.XP_010090259.1	990
981085.XP_010088470.1	981085.XP_010090271.1	992
981085.XP_010088470.1	981085.XP_010090891.1	988
981085.XP_010088470.1	981085.XP_010091890.1	985
981085.XP_010088470.1	981085.XP_010092050.1	972
981085.XP_010088470.1	981085.XP_010092188.1	986
981085.XP_010088470.1	981085.XP_010092299.1	986
981085.XP_010088470.1	981085.XP_010092587.1	990
981085.XP_010088470.1	981085.XP_010093067.1	972
981085.XP_010088470.1	981085.XP_010093460.1	986
981085.XP_010088470.1	981085.XP_010094082.1	994
981085.XP_010088470.1	981085.XP_010094236.1	979
981085.XP_010088470.1	981085.XP_010094463.1	978
981085.XP_010088470.1	981085.XP_010094740.1	985
981085.XP_010088470.1	981085.XP_010094940.1	979
981085.XP_010088470.1	981085.XP_010095082.1	989
981085.XP_010088470.1	981085.XP_010096548.1	983
981085.XP_010088470.1	981085.XP_010096658.1	990
981085.XP_010088470.1	981085.XP_010097296.1	993
981085.XP_010088470.1	981085.XP_010098066.1	994
981085.XP_010088470.1	981085.XP_010098081.1	986
981085.XP_010088470.1	981085.XP_010098189.1	989
981085.XP_010088470.1	981085.XP_010098627.1	991
981085.XP_010088470.1	981085.XP_010099900.1	973
981085.XP_010088470.1	981085.XP_010100802.1	990
981085.XP_010088470.1	981085.XP_010100833.1	993
981085.XP_010088470.1	981085.XP_010101082.1	991
981085.XP_010088470.1	981085.XP_010101256.1	989
981085.XP_010088470.1	981085.XP_010101365.1	996
981085.XP_010088470.1	981085.XP_010101487.1	981
981085.XP_010088470.1	981085.XP_010101741.1	977
981085.XP_010088470.1	981085.XP_010102117.1	985
981085.XP_010088470.1	981085.XP_010102279.1	994
981085.XP_010088470.1	981085.XP_010102488.1	989
981085.XP_010088470.1	981085.XP_010102767.1	993
981085.XP_010088470.1	981085.XP_010103270.1	985
981085.XP_010088470.1	981085.XP_010103342.1	984
981085.XP_010088470.1	981085.XP_010103749.1	985
981085.XP_010088470.1	981085.XP_010103754.1	979
981085.XP_010088470.1	981085.XP_010103855.1	984
981085.XP_010088470.1	981085.XP_010104677.1	984
981085.XP_010088470.1	981085.XP_010104838.1	966
981085.XP_010088470.1	981085.XP_010105084.1	977
981085.XP_010088470.1	981085.XP_010105361.1	992
981085.XP_010088470.1	981085.XP_010105511.1	994
981085.XP_010088470.1	981085.XP_010105796.1	995
981085.XP_010088470.1	981085.XP_010106064.1	982
981085.XP_010088470.1	981085.XP_010106195.1	976
981085.XP_010088470.1	981085.XP_010106386.1	984
981085.XP_010088470.1	981085.XP_010106863.1	993
981085.XP_010088470.1	981085.XP_010107162.1	990
981085.XP_010088470.1	981085.XP_010107823.1	985
981085.XP_010088470.1	981085.XP_010108169.1	994
981085.XP_010088470.1	981085.XP_010108337.1	991
981085.XP_010088470.1	981085.XP_010108484.1	994
981085.XP_010088470.1	981085.XP_010108785.1	894
981085.XP_010088470.1	981085.XP_010109028.1	992
981085.XP_010088470.1	981085.XP_010109582.1	971
981085.XP_010088470.1	981085.XP_010109935.1	986
981085.XP_010088470.1	981085.XP_010110069.1	995
981085.XP_010088470.1	981085.XP_010110991.1	990
981085.XP_010088470.1	981085.XP_010112373.1	985
981085.XP_010088470.1	981085.XP_010112401.1	991
981085.XP_010088470.1	981085.XP_010112556.1	984
981085.XP_010088470.1	981085.XP_010112905.1	985
981085.XP_010088470.1	981085.XP_010113368.1	989
981085.XP_010088671.1	981085.XP_010090690.1	990
981085.XP_010088671.1	981085.XP_010090941.1	991
981085.XP_010088671.1	981085.XP_010092017.1	807
981085.XP_010088671.1	981085.XP_010096639.1	788
981085.XP_010088671.1	981085.XP_010098769.1	999
981085.XP_010088671.1	981085.XP_010100537.1	951
981085.XP_010088671.1	981085.XP_010101074.1	793
981085.XP_010088671.1	981085.XP_010104552.1	890
981085.XP_010088671.1	981085.XP_010108267.1	806
981085.XP_010088671.1	981085.XP_010110200.1	969
981085.XP_010088671.1	981085.XP_010111992.1	857
981085.XP_010088909.1	981085.XP_010090286.1	895
981085.XP_010088909.1	981085.XP_010090946.1	987
981085.XP_010088909.1	981085.XP_010093027.1	950
981085.XP_010088909.1	981085.XP_010094703.1	937
981085.XP_010088909.1	981085.XP_010094705.1	915
981085.XP_010088909.1	981085.XP_010098926.1	894
981085.XP_010088909.1	981085.XP_010101845.1	940
981085.XP_010088909.1	981085.XP_010103177.1	811
981085.XP_010088909.1	981085.XP_010105174.1	811
981085.XP_010088909.1	981085.XP_010110407.1	901
981085.XP_010088909.1	981085.XP_010111131.1	779
981085.XP_010088909.1	981085.XP_010111634.1	839
981085.XP_010089082.1	981085.XP_010097946.1	803
981085.XP_010089082.1	981085.XP_010103674.1	992
981085.XP_010089082.1	981085.XP_010111864.1	986
981085.XP_010089118.1	981085.XP_010091847.1	811
981085.XP_010089118.1	981085.XP_010093877.1	811
981085.XP_010089118.1	981085.XP_010094424.1	707
981085.XP_010089118.1	981085.XP_010094556.1	819
981085.XP_010089118.1	981085.XP_010096677.1	927
981085.XP_010089118.1	981085.XP_010101121.1	826
981085.XP_010089118.1	981085.XP_010109003.1	869
981085.XP_010089118.1	981085.XP_010111864.1	908
981085.XP_010089213.1	981085.XP_010089615.1	994
981085.XP_010089213.1	981085.XP_010090259.1	989
981085.XP_010089213.1	981085.XP_010090271.1	990
981085.XP_010089213.1	981085.XP_010090891.1	992
981085.XP_010089213.1	981085.XP_010091890.1	928
981085.XP_010089213.1	981085.XP_010092050.1	983
981085.XP_010089213.1	981085.XP_010092188.1	986
981085.XP_010089213.1	981085.XP_010092299.1	923
981085.XP_010089213.1	981085.XP_010092587.1	938
981085.XP_010089213.1	981085.XP_010093067.1	996
981085.XP_010089213.1	981085.XP_010093460.1	923
981085.XP_010089213.1	981085.XP_010094082.1	995
981085.XP_010089213.1	981085.XP_010094236.1	987
981085.XP_010089213.1	981085.XP_010094442.1	910
981085.XP_010089213.1	981085.XP_010094463.1	997
981085.XP_010089213.1	981085.XP_010094740.1	989
981085.XP_010089213.1	981085.XP_010094940.1	948
981085.XP_010089213.1	981085.XP_010095082.1	995
981085.XP_010089213.1	981085.XP_010096527.1	912
981085.XP_010089213.1	981085.XP_010096548.1	984
981085.XP_010089213.1	981085.XP_010096658.1	993
981085.XP_010089213.1	981085.XP_010097296.1	989
981085.XP_010089213.1	981085.XP_010098066.1	999
981085.XP_010089213.1	981085.XP_010098081.1	932
981085.XP_010089213.1	981085.XP_010098189.1	991
981085.XP_010089213.1	981085.XP_010098627.1	986
981085.XP_010089213.1	981085.XP_010098977.1	914
981085.XP_010089213.1	981085.XP_010099046.1	776
981085.XP_010089213.1	981085.XP_010099900.1	997
981085.XP_010089213.1	981085.XP_010100802.1	999
981085.XP_010089213.1	981085.XP_010100833.1	994
981085.XP_010089213.1	981085.XP_010101082.1	999
981085.XP_010089213.1	981085.XP_010101256.1	985
981085.XP_010089213.1	981085.XP_010101365.1	996
981085.XP_010089213.1	981085.XP_010101487.1	923
981085.XP_010089213.1	981085.XP_010101741.1	982
981085.XP_010089213.1	981085.XP_010102117.1	999
981085.XP_010089213.1	981085.XP_010102279.1	995
981085.XP_010089213.1	981085.XP_010102488.1	988
981085.XP_010089213.1	981085.XP_010102767.1	999
981085.XP_010089213.1	981085.XP_010103270.1	958
981085.XP_010089213.1	981085.XP_010103342.1	988
981085.XP_010089213.1	981085.XP_010103749.1	998
981085.XP_010089213.1	981085.XP_010103754.1	897
981085.XP_010089213.1	981085.XP_010103855.1	992
981085.XP_010089213.1	981085.XP_010104677.1	897
981085.XP_010089213.1	981085.XP_010104838.1	855
981085.XP_010089213.1	981085.XP_010105084.1	984
981085.XP_010089213.1	981085.XP_010105361.1	985
981085.XP_010089213.1	981085.XP_010105511.1	995
981085.XP_010089213.1	981085.XP_010105796.1	999
981085.XP_010089213.1	981085.XP_010106064.1	925
981085.XP_010089213.1	981085.XP_010106386.1	997
981085.XP_010089213.1	981085.XP_010106863.1	997
981085.XP_010089213.1	981085.XP_010107162.1	988
981085.XP_010089213.1	981085.XP_010107823.1	989
981085.XP_010089213.1	981085.XP_010108169.1	978
981085.XP_010089213.1	981085.XP_010108337.1	993
981085.XP_010089213.1	981085.XP_010108442.1	990
981085.XP_010089213.1	981085.XP_010108484.1	992
981085.XP_010089213.1	981085.XP_010108785.1	840
981085.XP_010089213.1	981085.XP_010109028.1	991
981085.XP_010089213.1	981085.XP_010109582.1	997
981085.XP_010089213.1	981085.XP_010109935.1	852
981085.XP_010089213.1	981085.XP_010110069.1	998
981085.XP_010089213.1	981085.XP_010110991.1	992
981085.XP_010089213.1	981085.XP_010112373.1	865
981085.XP_010089213.1	981085.XP_010112401.1	987
981085.XP_010089213.1	981085.XP_010112556.1	988
981085.XP_010089213.1	981085.XP_010112905.1	993
981085.XP_010089213.1	981085.XP_010113368.1	997
981085.XP_010089615.1	981085.XP_010090259.1	995
981085.XP_010089615.1	981085.XP_010090271.1	999
981085.XP_010089615.1	981085.XP_010090891.1	998
981085.XP_010089615.1	981085.XP_010092050.1	997
981085.XP_010089615.1	981085.XP_010092188.1	995
981085.XP_010089615.1	981085.XP_010092299.1	977
981085.XP_010089615.1	981085.XP_010092587.1	977
981085.XP_010089615.1	981085.XP_010093067.1	998
981085.XP_010089615.1	981085.XP_010093460.1	965
981085.XP_010089615.1	981085.XP_010094082.1	998
981085.XP_010089615.1	981085.XP_010094236.1	999
981085.XP_010089615.1	981085.XP_010094442.1	860
981085.XP_010089615.1	981085.XP_010094463.1	994
981085.XP_010089615.1	981085.XP_010094740.1	995
981085.XP_010089615.1	981085.XP_010095082.1	993
981085.XP_010089615.1	981085.XP_010096527.1	861
981085.XP_010089615.1	981085.XP_010096548.1	989
981085.XP_010089615.1	981085.XP_010096658.1	995
981085.XP_010089615.1	981085.XP_010097296.1	998
981085.XP_010089615.1	981085.XP_010098066.1	998
981085.XP_010089615.1	981085.XP_010098081.1	993
981085.XP_010089615.1	981085.XP_010098189.1	996
981085.XP_010089615.1	981085.XP_010098627.1	996
981085.XP_010089615.1	981085.XP_010098977.1	860
981085.XP_010089615.1	981085.XP_010099046.1	822
981085.XP_010089615.1	981085.XP_010099900.1	998
981085.XP_010089615.1	981085.XP_010100802.1	998
981085.XP_010089615.1	981085.XP_010100833.1	998
981085.XP_010089615.1	981085.XP_010101082.1	998
981085.XP_010089615.1	981085.XP_010101256.1	995
981085.XP_010089615.1	981085.XP_010101365.1	999
981085.XP_010089615.1	981085.XP_010101487.1	967
981085.XP_010089615.1	981085.XP_010101741.1	998
981085.XP_010089615.1	981085.XP_010102117.1	996
981085.XP_010089615.1	981085.XP_010102279.1	998
981085.XP_010089615.1	981085.XP_010102488.1	994
981085.XP_010089615.1	981085.XP_010102767.1	999
981085.XP_010089615.1	981085.XP_010103270.1	971
981085.XP_010089615.1	981085.XP_010103342.1	995
981085.XP_010089615.1	981085.XP_010103749.1	998
981085.XP_010089615.1	981085.XP_010103754.1	942
981085.XP_010089615.1	981085.XP_010103855.1	995
981085.XP_010089615.1	981085.XP_010104677.1	945
981085.XP_010089615.1	981085.XP_010105084.1	995
981085.XP_010089615.1	981085.XP_010105361.1	996
981085.XP_010089615.1	981085.XP_010105511.1	999
981085.XP_010089615.1	981085.XP_010105796.1	999
981085.XP_010089615.1	981085.XP_010106386.1	998
981085.XP_010089615.1	981085.XP_010106863.1	996
981085.XP_010089615.1	981085.XP_010107162.1	996
981085.XP_010089615.1	981085.XP_010107823.1	995
981085.XP_010089615.1	981085.XP_010108169.1	995
981085.XP_010089615.1	981085.XP_010108337.1	993
981085.XP_010089615.1	981085.XP_010108442.1	999
981085.XP_010089615.1	981085.XP_010108484.1	999
981085.XP_010089615.1	981085.XP_010109028.1	998
981085.XP_010089615.1	981085.XP_010109582.1	993
981085.XP_010089615.1	981085.XP_010110069.1	994
981085.XP_010089615.1	981085.XP_010110722.1	890
981085.XP_010089615.1	981085.XP_010110991.1	997
981085.XP_010089615.1	981085.XP_010112401.1	996
981085.XP_010089615.1	981085.XP_010112556.1	995
981085.XP_010089615.1	981085.XP_010112905.1	999
981085.XP_010089615.1	981085.XP_010113368.1	993
981085.XP_010090259.1	981085.XP_010090271.1	994
981085.XP_010090259.1	981085.XP_010090891.1	989
981085.XP_010090259.1	981085.XP_010092050.1	992
981085.XP_010090259.1	981085.XP_010092188.1	988
981085.XP_010090259.1	981085.XP_010092299.1	920
981085.XP_010090259.1	981085.XP_010092587.1	922
981085.XP_010090259.1	981085.XP_010093067.1	992
981085.XP_010090259.1	981085.XP_010093460.1	906
981085.XP_010090259.1	981085.XP_010094082.1	995
981085.XP_010090259.1	981085.XP_010094236.1	989
981085.XP_010090259.1	981085.XP_010094463.1	985
981085.XP_010090259.1	981085.XP_010094740.1	992
981085.XP_010090259.1	981085.XP_010095082.1	990
981085.XP_010090259.1	981085.XP_010096548.1	986
981085.XP_010090259.1	981085.XP_010096658.1	994
981085.XP_010090259.1	981085.XP_010097296.1	996
981085.XP_010090259.1	981085.XP_010098066.1	992
981085.XP_010090259.1	981085.XP_010098081.1	956
981085.XP_010090259.1	981085.XP_010098189.1	994
981085.XP_010090259.1	981085.XP_010098627.1	995
981085.XP_010090259.1	981085.XP_010099900.1	990
981085.XP_010090259.1	981085.XP_010100802.1	994
981085.XP_010090259.1	981085.XP_010100833.1	997
981085.XP_010090259.1	981085.XP_010101082.1	992
981085.XP_010090259.1	981085.XP_010101256.1	994
981085.XP_010090259.1	981085.XP_010101365.1	996
981085.XP_010090259.1	981085.XP_010101487.1	902
981085.XP_010090259.1	981085.XP_010101741.1	992
981085.XP_010090259.1	981085.XP_010102117.1	991
981085.XP_010090259.1	981085.XP_010102279.1	994
981085.XP_010090259.1	981085.XP_010102488.1	994
981085.XP_010090259.1	981085.XP_010102767.1	995
981085.XP_010090259.1	981085.XP_010103270.1	897
981085.XP_010090259.1	981085.XP_010103342.1	992
981085.XP_010090259.1	981085.XP_010103749.1	989
981085.XP_010090259.1	981085.XP_010103754.1	901
981085.XP_010090259.1	981085.XP_010103855.1	986
981085.XP_010090259.1	981085.XP_010104677.1	903
981085.XP_010090259.1	981085.XP_010105084.1	992
981085.XP_010090259.1	981085.XP_010105361.1	995
981085.XP_010090259.1	981085.XP_010105511.1	996
981085.XP_010090259.1	981085.XP_010105796.1	995
981085.XP_010090259.1	981085.XP_010106386.1	987
981085.XP_010090259.1	981085.XP_010106863.1	994
981085.XP_010090259.1	981085.XP_010107162.1	993
981085.XP_010090259.1	981085.XP_010107823.1	992
981085.XP_010090259.1	981085.XP_010108169.1	986
981085.XP_010090259.1	981085.XP_010108337.1	994
981085.XP_010090259.1	981085.XP_010108442.1	991
981085.XP_010090259.1	981085.XP_010108484.1	989
981085.XP_010090259.1	981085.XP_010109028.1	992
981085.XP_010090259.1	981085.XP_010109582.1	990
981085.XP_010090259.1	981085.XP_010110069.1	991
981085.XP_010090259.1	981085.XP_010110991.1	994
981085.XP_010090259.1	981085.XP_010112401.1	993
981085.XP_010090259.1	981085.XP_010112556.1	992
981085.XP_010090259.1	981085.XP_010112905.1	992
981085.XP_010090259.1	981085.XP_010113368.1	995
981085.XP_010090271.1	981085.XP_010090891.1	996
981085.XP_010090271.1	981085.XP_010092050.1	996
981085.XP_010090271.1	981085.XP_010092188.1	993
981085.XP_010090271.1	981085.XP_010092299.1	926
981085.XP_010090271.1	981085.XP_010092587.1	925
981085.XP_010090271.1	981085.XP_010093067.1	998
981085.XP_010090271.1	981085.XP_010093460.1	914
981085.XP_010090271.1	981085.XP_010094082.1	995
981085.XP_010090271.1	981085.XP_010094236.1	999
981085.XP_010090271.1	981085.XP_010094442.1	849
981085.XP_010090271.1	981085.XP_010094463.1	991
981085.XP_010090271.1	981085.XP_010094740.1	994
981085.XP_010090271.1	981085.XP_010095082.1	991
981085.XP_010090271.1	981085.XP_010096527.1	860
981085.XP_010090271.1	981085.XP_010096548.1	993
981085.XP_010090271.1	981085.XP_010096658.1	993
981085.XP_010090271.1	981085.XP_010097296.1	997
981085.XP_010090271.1	981085.XP_010098066.1	996
981085.XP_010090271.1	981085.XP_010098081.1	978
981085.XP_010090271.1	981085.XP_010098189.1	996
981085.XP_010090271.1	981085.XP_010098627.1	996
981085.XP_010090271.1	981085.XP_010098977.1	830
981085.XP_010090271.1	981085.XP_010099900.1	996
981085.XP_010090271.1	981085.XP_010100802.1	998
981085.XP_010090271.1	981085.XP_010100833.1	995
981085.XP_010090271.1	981085.XP_010101082.1	996
981085.XP_010090271.1	981085.XP_010101256.1	992
981085.XP_010090271.1	981085.XP_010101365.1	996
981085.XP_010090271.1	981085.XP_010101487.1	899
981085.XP_010090271.1	981085.XP_010101741.1	997
981085.XP_010090271.1	981085.XP_010102117.1	992
981085.XP_010090271.1	981085.XP_010102279.1	997
981085.XP_010090271.1	981085.XP_010102488.1	993
981085.XP_010090271.1	981085.XP_010102767.1	998
981085.XP_010090271.1	981085.XP_010103270.1	912
981085.XP_010090271.1	981085.XP_010103342.1	994
981085.XP_010090271.1	981085.XP_010103749.1	997
981085.XP_010090271.1	981085.XP_010103754.1	894
981085.XP_010090271.1	981085.XP_010103855.1	983
981085.XP_010090271.1	981085.XP_010104677.1	891
981085.XP_010090271.1	981085.XP_010105084.1	989
981085.XP_010090271.1	981085.XP_010105361.1	995
981085.XP_010090271.1	981085.XP_010105511.1	999
981085.XP_010090271.1	981085.XP_010105796.1	999
981085.XP_010090271.1	981085.XP_010106386.1	998
981085.XP_010090271.1	981085.XP_010106863.1	994
981085.XP_010090271.1	981085.XP_010107162.1	995
981085.XP_010090271.1	981085.XP_010107823.1	994
981085.XP_010090271.1	981085.XP_010108169.1	991
981085.XP_010090271.1	981085.XP_010108337.1	995
981085.XP_010090271.1	981085.XP_010108442.1	999
981085.XP_010090271.1	981085.XP_010108484.1	999
981085.XP_010090271.1	981085.XP_010109028.1	998
981085.XP_010090271.1	981085.XP_010109582.1	991
981085.XP_010090271.1	981085.XP_010110069.1	993
981085.XP_010090271.1	981085.XP_010110991.1	997
981085.XP_010090271.1	981085.XP_010112401.1	995
981085.XP_010090271.1	981085.XP_010112556.1	994
981085.XP_010090271.1	981085.XP_010112905.1	999
981085.XP_010090271.1	981085.XP_010113368.1	994
981085.XP_010090286.1	981085.XP_010090946.1	999
981085.XP_010090286.1	981085.XP_010091525.1	859
981085.XP_010090286.1	981085.XP_010093027.1	706
981085.XP_010090286.1	981085.XP_010094540.1	932
981085.XP_010090286.1	981085.XP_010094703.1	999
981085.XP_010090286.1	981085.XP_010094705.1	999
981085.XP_010090286.1	981085.XP_010098926.1	996
981085.XP_010090286.1	981085.XP_010099191.1	727
981085.XP_010090286.1	981085.XP_010101845.1	713
981085.XP_010090286.1	981085.XP_010103177.1	971
981085.XP_010090286.1	981085.XP_010105174.1	971
981085.XP_010090286.1	981085.XP_010108267.1	817
981085.XP_010090286.1	981085.XP_010110407.1	735
981085.XP_010090286.1	981085.XP_010111131.1	793
981085.XP_010090286.1	981085.XP_010111634.1	986
981085.XP_010090333.1	981085.XP_010096677.1	860
981085.XP_010090333.1	981085.XP_010109003.1	828
981085.XP_010090438.1	981085.XP_010090946.1	834
981085.XP_010090438.1	981085.XP_010091525.1	998
981085.XP_010090438.1	981085.XP_010093027.1	914
981085.XP_010090438.1	981085.XP_010094703.1	866
981085.XP_010090438.1	981085.XP_010094705.1	749
981085.XP_010090438.1	981085.XP_010094847.1	876
981085.XP_010090438.1	981085.XP_010094940.1	872
981085.XP_010090438.1	981085.XP_010095359.1	992
981085.XP_010090438.1	981085.XP_010096710.1	903
981085.XP_010090438.1	981085.XP_010101845.1	971
981085.XP_010090438.1	981085.XP_010104390.1	998
981085.XP_010090438.1	981085.XP_010104552.1	898
981085.XP_010090438.1	981085.XP_010104745.1	987
981085.XP_010090438.1	981085.XP_010104887.1	987
981085.XP_010090438.1	981085.XP_010108267.1	997
981085.XP_010090438.1	981085.XP_010108798.1	719
981085.XP_010090438.1	981085.XP_010110407.1	962
981085.XP_010090438.1	981085.XP_010111768.1	987
981085.XP_010090438.1	981085.XP_010111818.1	847
981085.XP_010090438.1	981085.XP_010111849.1	795
981085.XP_010090438.1	981085.XP_010113491.1	789
981085.XP_010090602.1	981085.XP_010094556.1	743
981085.XP_010090602.1	981085.XP_010095407.1	831
981085.XP_010090602.1	981085.XP_010096677.1	976
981085.XP_010090602.1	981085.XP_010109003.1	965
981085.XP_010090690.1	981085.XP_010090941.1	859
981085.XP_010090690.1	981085.XP_010095359.1	820
981085.XP_010090690.1	981085.XP_010096639.1	856
981085.XP_010090690.1	981085.XP_010098769.1	996
981085.XP_010090690.1	981085.XP_010098926.1	826
981085.XP_010090690.1	981085.XP_010100537.1	996
981085.XP_010090690.1	981085.XP_010101121.1	720
981085.XP_010090690.1	981085.XP_010104552.1	793
981085.XP_010090690.1	981085.XP_010107515.1	830
981085.XP_010090690.1	981085.XP_010110200.1	991
981085.XP_010090690.1	981085.XP_010111634.1	808
981085.XP_010090690.1	981085.XP_010111818.1	904
981085.XP_010090690.1	981085.XP_010113491.1	731
981085.XP_010090797.1	981085.XP_010096677.1	806
981085.XP_010090797.1	981085.XP_010097296.1	713
981085.XP_010090797.1	981085.XP_010097488.1	841
981085.XP_010090797.1	981085.XP_010101121.1	871
981085.XP_010090797.1	981085.XP_010101365.1	753
981085.XP_010090797.1	981085.XP_010111864.1	875
981085.XP_010090798.1	981085.XP_010096677.1	806
981085.XP_010090798.1	981085.XP_010097296.1	713
981085.XP_010090798.1	981085.XP_010097488.1	841
981085.XP_010090798.1	981085.XP_010101121.1	871
981085.XP_010090798.1	981085.XP_010101365.1	753
981085.XP_010090798.1	981085.XP_010111864.1	875
981085.XP_010090891.1	981085.XP_010092050.1	991
981085.XP_010090891.1	981085.XP_010092073.1	946
981085.XP_010090891.1	981085.XP_010092188.1	991
981085.XP_010090891.1	981085.XP_010092299.1	974
981085.XP_010090891.1	981085.XP_010092587.1	969
981085.XP_010090891.1	981085.XP_010093067.1	990
981085.XP_010090891.1	981085.XP_010093460.1	971
981085.XP_010090891.1	981085.XP_010094082.1	998
981085.XP_010090891.1	981085.XP_010094163.1	983
981085.XP_010090891.1	981085.XP_010094236.1	992
981085.XP_010090891.1	981085.XP_010094442.1	972
981085.XP_010090891.1	981085.XP_010094463.1	989
981085.XP_010090891.1	981085.XP_010094740.1	993
981085.XP_010090891.1	981085.XP_010095067.1	921
981085.XP_010090891.1	981085.XP_010095082.1	991
981085.XP_010090891.1	981085.XP_010096527.1	973
981085.XP_010090891.1	981085.XP_010096548.1	994
981085.XP_010090891.1	981085.XP_010096658.1	992
981085.XP_010090891.1	981085.XP_010097296.1	999
981085.XP_010090891.1	981085.XP_010097410.1	918
981085.XP_010090891.1	981085.XP_010098066.1	999
981085.XP_010090891.1	981085.XP_010098081.1	976
981085.XP_010090891.1	981085.XP_010098189.1	994
981085.XP_010090891.1	981085.XP_010098627.1	995
981085.XP_010090891.1	981085.XP_010098977.1	986
981085.XP_010090891.1	981085.XP_010099046.1	926
981085.XP_010090891.1	981085.XP_010099900.1	992
981085.XP_010090891.1	981085.XP_010100802.1	995
981085.XP_010090891.1	981085.XP_010100833.1	997
981085.XP_010090891.1	981085.XP_010101082.1	998
981085.XP_010090891.1	981085.XP_010101256.1	989
981085.XP_010090891.1	981085.XP_010101365.1	997
981085.XP_010090891.1	981085.XP_010101487.1	920
981085.XP_010090891.1	981085.XP_010101741.1	990
981085.XP_010090891.1	981085.XP_010102117.1	989
981085.XP_010090891.1	981085.XP_010102279.1	994
981085.XP_010090891.1	981085.XP_010102488.1	991
981085.XP_010090891.1	981085.XP_010102767.1	996
981085.XP_010090891.1	981085.XP_010103270.1	944
981085.XP_010090891.1	981085.XP_010103342.1	993
981085.XP_010090891.1	981085.XP_010103749.1	992
981085.XP_010090891.1	981085.XP_010103754.1	923
981085.XP_010090891.1	981085.XP_010103855.1	995
981085.XP_010090891.1	981085.XP_010104677.1	917
981085.XP_010090891.1	981085.XP_010105084.1	987
981085.XP_010090891.1	981085.XP_010105361.1	995
981085.XP_010090891.1	981085.XP_010105511.1	992
981085.XP_010090891.1	981085.XP_010105786.1	982
981085.XP_010090891.1	981085.XP_010105796.1	998
981085.XP_010090891.1	981085.XP_010106386.1	992
981085.XP_010090891.1	981085.XP_010106863.1	993
981085.XP_010090891.1	981085.XP_010107162.1	994
981085.XP_010090891.1	981085.XP_010107766.1	911
981085.XP_010090891.1	981085.XP_010107823.1	993
981085.XP_010090891.1	981085.XP_010108169.1	992
981085.XP_010090891.1	981085.XP_010108325.1	963
981085.XP_010090891.1	981085.XP_010108337.1	991
981085.XP_010090891.1	981085.XP_010108442.1	988
981085.XP_010090891.1	981085.XP_010108484.1	998
981085.XP_010090891.1	981085.XP_010109028.1	994
981085.XP_010090891.1	981085.XP_010109582.1	994
981085.XP_010090891.1	981085.XP_010110069.1	995
981085.XP_010090891.1	981085.XP_010110393.1	925
981085.XP_010090891.1	981085.XP_010110494.1	886
981085.XP_010090891.1	981085.XP_010110991.1	993
981085.XP_010090891.1	981085.XP_010111671.1	915
981085.XP_010090891.1	981085.XP_010111992.1	976
981085.XP_010090891.1	981085.XP_010112139.1	925
981085.XP_010090891.1	981085.XP_010112401.1	991
981085.XP_010090891.1	981085.XP_010112556.1	993
981085.XP_010090891.1	981085.XP_010112905.1	990
981085.XP_010090891.1	981085.XP_010113329.1	917
981085.XP_010090891.1	981085.XP_010113368.1	992
981085.XP_010090941.1	981085.XP_010092017.1	862
981085.XP_010090941.1	981085.XP_010100537.1	719
981085.XP_010090941.1	981085.XP_010104552.1	886
981085.XP_010090941.1	981085.XP_010110200.1	991
981085.XP_010090946.1	981085.XP_010091525.1	764
981085.XP_010090946.1	981085.XP_010093027.1	961
981085.XP_010090946.1	981085.XP_010094703.1	999
981085.XP_010090946.1	981085.XP_010094705.1	999
981085.XP_010090946.1	981085.XP_010098926.1	996
981085.XP_010090946.1	981085.XP_010099191.1	895
981085.XP_010090946.1	981085.XP_010101845.1	964
981085.XP_010090946.1	981085.XP_010102306.1	864
981085.XP_010090946.1	981085.XP_010103758.1	761
981085.XP_010090946.1	981085.XP_010104352.1	861
981085.XP_010090946.1	981085.XP_010104745.1	712
981085.XP_010090946.1	981085.XP_010108267.1	738
981085.XP_010090946.1	981085.XP_010110407.1	993
981085.XP_010090946.1	981085.XP_010111131.1	986
981085.XP_010090946.1	981085.XP_010111849.1	813
981085.XP_010091525.1	981085.XP_010094254.1	703
981085.XP_010091525.1	981085.XP_010094703.1	841
981085.XP_010091525.1	981085.XP_010094705.1	902
981085.XP_010091525.1	981085.XP_010094847.1	885
981085.XP_010091525.1	981085.XP_010095359.1	987
981085.XP_010091525.1	981085.XP_010096710.1	850
981085.XP_010091525.1	981085.XP_010098769.1	909
981085.XP_010091525.1	981085.XP_010098926.1	767
981085.XP_010091525.1	981085.XP_010101074.1	762
981085.XP_010091525.1	981085.XP_010101845.1	797
981085.XP_010091525.1	981085.XP_010104390.1	991
981085.XP_010091525.1	981085.XP_010104552.1	930
981085.XP_010091525.1	981085.XP_010104745.1	977
981085.XP_010091525.1	981085.XP_010104887.1	981
981085.XP_010091525.1	981085.XP_010107515.1	790
981085.XP_010091525.1	981085.XP_010108267.1	971
981085.XP_010091525.1	981085.XP_010108798.1	772
981085.XP_010091525.1	981085.XP_010110407.1	815
981085.XP_010091525.1	981085.XP_010111131.1	818
981085.XP_010091525.1	981085.XP_010111654.1	865
981085.XP_010091525.1	981085.XP_010111720.1	849
981085.XP_010091525.1	981085.XP_010111768.1	982
981085.XP_010091525.1	981085.XP_010111818.1	951
981085.XP_010091525.1	981085.XP_010113491.1	854
981085.XP_010091847.1	981085.XP_010096677.1	979
981085.XP_010091847.1	981085.XP_010097488.1	969
981085.XP_010091847.1	981085.XP_010101121.1	974
981085.XP_010091847.1	981085.XP_010109003.1	871
981085.XP_010091847.1	981085.XP_010111864.1	973
981085.XP_010091890.1	981085.XP_010092050.1	847
981085.XP_010091890.1	981085.XP_010092299.1	986
981085.XP_010091890.1	981085.XP_010092587.1	984
981085.XP_010091890.1	981085.XP_010093460.1	992
981085.XP_010091890.1	981085.XP_010094236.1	902
981085.XP_010091890.1	981085.XP_010094940.1	982
981085.XP_010091890.1	981085.XP_010095082.1	915
981085.XP_010091890.1	981085.XP_010096658.1	918
981085.XP_010091890.1	981085.XP_010098081.1	994
981085.XP_010091890.1	981085.XP_010098189.1	916
981085.XP_010091890.1	981085.XP_010099900.1	849
981085.XP_010091890.1	981085.XP_010100833.1	882
981085.XP_010091890.1	981085.XP_010101256.1	846
981085.XP_010091890.1	981085.XP_010101365.1	972
981085.XP_010091890.1	981085.XP_010101487.1	954
981085.XP_010091890.1	981085.XP_010101741.1	882
981085.XP_010091890.1	981085.XP_010102117.1	919
981085.XP_010091890.1	981085.XP_010102279.1	851
981085.XP_010091890.1	981085.XP_010102488.1	902
981085.XP_010091890.1	981085.XP_010102767.1	901
981085.XP_010091890.1	981085.XP_010103270.1	969
981085.XP_010091890.1	981085.XP_010103749.1	910
981085.XP_010091890.1	981085.XP_010103754.1	983
981085.XP_010091890.1	981085.XP_010103855.1	848
981085.XP_010091890.1	981085.XP_010104677.1	993
981085.XP_010091890.1	981085.XP_010104838.1	982
981085.XP_010091890.1	981085.XP_010105084.1	900
981085.XP_010091890.1	981085.XP_010105511.1	912
981085.XP_010091890.1	981085.XP_010105796.1	936
981085.XP_010091890.1	981085.XP_010106064.1	982
981085.XP_010091890.1	981085.XP_010106195.1	990
981085.XP_010091890.1	981085.XP_010106863.1	921
981085.XP_010091890.1	981085.XP_010108169.1	983
981085.XP_010091890.1	981085.XP_010108337.1	890
981085.XP_010091890.1	981085.XP_010108442.1	939
981085.XP_010091890.1	981085.XP_010108785.1	898
981085.XP_010091890.1	981085.XP_010109935.1	987
981085.XP_010091890.1	981085.XP_010110069.1	929
981085.XP_010091890.1	981085.XP_010110991.1	789
981085.XP_010091890.1	981085.XP_010112373.1	993
981085.XP_010091890.1	981085.XP_010112905.1	912
981085.XP_010091890.1	981085.XP_010113368.1	800
981085.XP_010092017.1	981085.XP_010110200.1	807
981085.XP_010092017.1	981085.XP_010111818.1	733
981085.XP_010092050.1	981085.XP_010092188.1	983
981085.XP_010092050.1	981085.XP_010092299.1	952
981085.XP_010092050.1	981085.XP_010092587.1	892
981085.XP_010092050.1	981085.XP_010093067.1	982
981085.XP_010092050.1	981085.XP_010093460.1	892
981085.XP_010092050.1	981085.XP_010094082.1	994
981085.XP_010092050.1	981085.XP_010094236.1	989
981085.XP_010092050.1	981085.XP_010094463.1	981
981085.XP_010092050.1	981085.XP_010094740.1	991
981085.XP_010092050.1	981085.XP_010094940.1	924
981085.XP_010092050.1	981085.XP_010095082.1	993
981085.XP_010092050.1	981085.XP_010096548.1	968
981085.XP_010092050.1	981085.XP_010096658.1	992
981085.XP_010092050.1	981085.XP_010097296.1	995
981085.XP_010092050.1	981085.XP_010098066.1	991
981085.XP_010092050.1	981085.XP_010098081.1	958
981085.XP_010092050.1	981085.XP_010098189.1	990
981085.XP_010092050.1	981085.XP_010098627.1	991
981085.XP_010092050.1	981085.XP_010099900.1	959
981085.XP_010092050.1	981085.XP_010100802.1	982
981085.XP_010092050.1	981085.XP_010100833.1	996
981085.XP_010092050.1	981085.XP_010101082.1	995
981085.XP_010092050.1	981085.XP_010101256.1	979
981085.XP_010092050.1	981085.XP_010101365.1	996
981085.XP_010092050.1	981085.XP_010101487.1	892
981085.XP_010092050.1	981085.XP_010101741.1	989
981085.XP_010092050.1	981085.XP_010102117.1	983
981085.XP_010092050.1	981085.XP_010102279.1	997
981085.XP_010092050.1	981085.XP_010102488.1	994
981085.XP_010092050.1	981085.XP_010102767.1	995
981085.XP_010092050.1	981085.XP_010103270.1	853
981085.XP_010092050.1	981085.XP_010103342.1	992
981085.XP_010092050.1	981085.XP_010103749.1	975
981085.XP_010092050.1	981085.XP_010103754.1	812
981085.XP_010092050.1	981085.XP_010103855.1	983
981085.XP_010092050.1	981085.XP_010104677.1	823
981085.XP_010092050.1	981085.XP_010104838.1	865
981085.XP_010092050.1	981085.XP_010105084.1	977
981085.XP_010092050.1	981085.XP_010105361.1	989
981085.XP_010092050.1	981085.XP_010105511.1	996
981085.XP_010092050.1	981085.XP_010105796.1	996
981085.XP_010092050.1	981085.XP_010106064.1	910
981085.XP_010092050.1	981085.XP_010106386.1	984
981085.XP_010092050.1	981085.XP_010106863.1	994
981085.XP_010092050.1	981085.XP_010107162.1	990
981085.XP_010092050.1	981085.XP_010107823.1	991
981085.XP_010092050.1	981085.XP_010108169.1	959
981085.XP_010092050.1	981085.XP_010108337.1	993
981085.XP_010092050.1	981085.XP_010108442.1	992
981085.XP_010092050.1	981085.XP_010108484.1	995
981085.XP_010092050.1	981085.XP_010108785.1	710
981085.XP_010092050.1	981085.XP_010109028.1	996
981085.XP_010092050.1	981085.XP_010109582.1	963
981085.XP_010092050.1	981085.XP_010109935.1	835
981085.XP_010092050.1	981085.XP_010110069.1	989
981085.XP_010092050.1	981085.XP_010110991.1	995
981085.XP_010092050.1	981085.XP_010111818.1	762
981085.XP_010092050.1	981085.XP_010112373.1	888
981085.XP_010092050.1	981085.XP_010112401.1	990
981085.XP_010092050.1	981085.XP_010112556.1	992
981085.XP_010092050.1	981085.XP_010112905.1	995
981085.XP_010092050.1	981085.XP_010113368.1	994
981085.XP_010092073.1	981085.XP_010092390.1	958
981085.XP_010092073.1	981085.XP_010094163.1	995
981085.XP_010092073.1	981085.XP_010094442.1	998
981085.XP_010092073.1	981085.XP_010095067.1	983
981085.XP_010092073.1	981085.XP_010096527.1	998
981085.XP_010092073.1	981085.XP_010097410.1	980
981085.XP_010092073.1	981085.XP_010098977.1	998
981085.XP_010092073.1	981085.XP_010099046.1	996
981085.XP_010092073.1	981085.XP_010101074.1	794
981085.XP_010092073.1	981085.XP_010105786.1	995
981085.XP_010092073.1	981085.XP_010107766.1	994
981085.XP_010092073.1	981085.XP_010108325.1	998
981085.XP_010092073.1	981085.XP_010108798.1	797
981085.XP_010092073.1	981085.XP_010110393.1	998
981085.XP_010092073.1	981085.XP_010110494.1	979
981085.XP_010092073.1	981085.XP_010111671.1	997
981085.XP_010092073.1	981085.XP_010111992.1	997
981085.XP_010092073.1	981085.XP_010112139.1	996
981085.XP_010092073.1	981085.XP_010113329.1	994
981085.XP_010092188.1	981085.XP_010092587.1	709
981085.XP_010092188.1	981085.XP_010093067.1	983
981085.XP_010092188.1	981085.XP_010094082.1	991
981085.XP_010092188.1	981085.XP_010094236.1	982
981085.XP_010092188.1	981085.XP_010094463.1	986
981085.XP_010092188.1	981085.XP_010094740.1	992
981085.XP_010092188.1	981085.XP_010095082.1	990
981085.XP_010092188.1	981085.XP_010096548.1	984
981085.XP_010092188.1	981085.XP_010096658.1	989
981085.XP_010092188.1	981085.XP_010097296.1	991
981085.XP_010092188.1	981085.XP_010098066.1	989
981085.XP_010092188.1	981085.XP_010098081.1	828
981085.XP_010092188.1	981085.XP_010098189.1	992
981085.XP_010092188.1	981085.XP_010098627.1	992
981085.XP_010092188.1	981085.XP_010099900.1	991
981085.XP_010092188.1	981085.XP_010100802.1	989
981085.XP_010092188.1	981085.XP_010100833.1	989
981085.XP_010092188.1	981085.XP_010101082.1	991
981085.XP_010092188.1	981085.XP_010101256.1	991
981085.XP_010092188.1	981085.XP_010101365.1	992
981085.XP_010092188.1	981085.XP_010101741.1	988
981085.XP_010092188.1	981085.XP_010102117.1	985
981085.XP_010092188.1	981085.XP_010102279.1	989
981085.XP_010092188.1	981085.XP_010102488.1	988
981085.XP_010092188.1	981085.XP_010102767.1	989
981085.XP_010092188.1	981085.XP_010103342.1	993
981085.XP_010092188.1	981085.XP_010103749.1	987
981085.XP_010092188.1	981085.XP_010103855.1	988
981085.XP_010092188.1	981085.XP_010105084.1	990
981085.XP_010092188.1	981085.XP_010105361.1	989
981085.XP_010092188.1	981085.XP_010105511.1	990
981085.XP_010092188.1	981085.XP_010105796.1	996
981085.XP_010092188.1	981085.XP_010106386.1	983
981085.XP_010092188.1	981085.XP_010106863.1	990
981085.XP_010092188.1	981085.XP_010107162.1	989
981085.XP_010092188.1	981085.XP_010107823.1	992
981085.XP_010092188.1	981085.XP_010108169.1	982
981085.XP_010092188.1	981085.XP_010108337.1	988
981085.XP_010092188.1	981085.XP_010108442.1	986
981085.XP_010092188.1	981085.XP_010108484.1	992
981085.XP_010092188.1	981085.XP_010109028.1	990
981085.XP_010092188.1	981085.XP_010109582.1	983
981085.XP_010092188.1	981085.XP_010110069.1	989
981085.XP_010092188.1	981085.XP_010110991.1	985
981085.XP_010092188.1	981085.XP_010112401.1	991
981085.XP_010092188.1	981085.XP_010112556.1	993
981085.XP_010092188.1	981085.XP_010112905.1	987
981085.XP_010092188.1	981085.XP_010113368.1	991
981085.XP_010092299.1	981085.XP_010092587.1	985
981085.XP_010092299.1	981085.XP_010093067.1	789
981085.XP_010092299.1	981085.XP_010093460.1	992
981085.XP_010092299.1	981085.XP_010094082.1	974
981085.XP_010092299.1	981085.XP_010094236.1	892
981085.XP_010092299.1	981085.XP_010094463.1	894
981085.XP_010092299.1	981085.XP_010094740.1	912
981085.XP_010092299.1	981085.XP_010094940.1	990
981085.XP_010092299.1	981085.XP_010095082.1	907
981085.XP_010092299.1	981085.XP_010096548.1	906
981085.XP_010092299.1	981085.XP_010096658.1	938
981085.XP_010092299.1	981085.XP_010097296.1	923
981085.XP_010092299.1	981085.XP_010098066.1	963
981085.XP_010092299.1	981085.XP_010098081.1	974
981085.XP_010092299.1	981085.XP_010098189.1	907
981085.XP_010092299.1	981085.XP_010098627.1	928
981085.XP_010092299.1	981085.XP_010099900.1	907
981085.XP_010092299.1	981085.XP_010100802.1	915
981085.XP_010092299.1	981085.XP_010100833.1	856
981085.XP_010092299.1	981085.XP_010101082.1	969
981085.XP_010092299.1	981085.XP_010101256.1	889
981085.XP_010092299.1	981085.XP_010101365.1	981
981085.XP_010092299.1	981085.XP_010101487.1	985
981085.XP_010092299.1	981085.XP_010101741.1	808
981085.XP_010092299.1	981085.XP_010102117.1	907
981085.XP_010092299.1	981085.XP_010102279.1	907
981085.XP_010092299.1	981085.XP_010102488.1	856
981085.XP_010092299.1	981085.XP_010103270.1	984
981085.XP_010092299.1	981085.XP_010103342.1	905
981085.XP_010092299.1	981085.XP_010103749.1	891
981085.XP_010092299.1	981085.XP_010103754.1	984
981085.XP_010092299.1	981085.XP_010103855.1	856
981085.XP_010092299.1	981085.XP_010104677.1	992
981085.XP_010092299.1	981085.XP_010104838.1	990
981085.XP_010092299.1	981085.XP_010105084.1	934
981085.XP_010092299.1	981085.XP_010105361.1	924
981085.XP_010092299.1	981085.XP_010105511.1	923
981085.XP_010092299.1	981085.XP_010105796.1	986
981085.XP_010092299.1	981085.XP_010106064.1	992
981085.XP_010092299.1	981085.XP_010106195.1	972
981085.XP_010092299.1	981085.XP_010106386.1	908
981085.XP_010092299.1	981085.XP_010106863.1	907
981085.XP_010092299.1	981085.XP_010107162.1	923
981085.XP_010092299.1	981085.XP_010107823.1	912
981085.XP_010092299.1	981085.XP_010108169.1	984
981085.XP_010092299.1	981085.XP_010108337.1	892
981085.XP_010092299.1	981085.XP_010108442.1	923
981085.XP_010092299.1	981085.XP_010108484.1	977
981085.XP_010092299.1	981085.XP_010108785.1	850
981085.XP_010092299.1	981085.XP_010109028.1	927
981085.XP_010092299.1	981085.XP_010109582.1	907
981085.XP_010092299.1	981085.XP_010109935.1	993
981085.XP_010092299.1	981085.XP_010110069.1	907
981085.XP_010092299.1	981085.XP_010110991.1	834
981085.XP_010092299.1	981085.XP_010112373.1	993
981085.XP_010092299.1	981085.XP_010112556.1	905
981085.XP_010092299.1	981085.XP_010112905.1	923
981085.XP_010092299.1	981085.XP_010113368.1	765
981085.XP_010092390.1	981085.XP_010094163.1	983
981085.XP_010092390.1	981085.XP_010094442.1	948
981085.XP_010092390.1	981085.XP_010095067.1	827
981085.XP_010092390.1	981085.XP_010096527.1	940
981085.XP_010092390.1	981085.XP_010097410.1	937
981085.XP_010092390.1	981085.XP_010098977.1	942
981085.XP_010092390.1	981085.XP_010099046.1	910
981085.XP_010092390.1	981085.XP_010105786.1	969
981085.XP_010092390.1	981085.XP_010107766.1	935
981085.XP_010092390.1	981085.XP_010108325.1	986
981085.XP_010092390.1	981085.XP_010110393.1	916
981085.XP_010092390.1	981085.XP_010110494.1	897
981085.XP_010092390.1	981085.XP_010111671.1	984
981085.XP_010092390.1	981085.XP_010111992.1	966
981085.XP_010092390.1	981085.XP_010112139.1	988
981085.XP_010092390.1	981085.XP_010113329.1	988
981085.XP_010092587.1	981085.XP_010093067.1	802
981085.XP_010092587.1	981085.XP_010093460.1	989
981085.XP_010092587.1	981085.XP_010094082.1	976
981085.XP_010092587.1	981085.XP_010094236.1	910
981085.XP_010092587.1	981085.XP_010094463.1	899
981085.XP_010092587.1	981085.XP_010094740.1	927
981085.XP_010092587.1	981085.XP_010094940.1	977
981085.XP_010092587.1	981085.XP_010095082.1	908
981085.XP_010092587.1	981085.XP_010096548.1	908
981085.XP_010092587.1	981085.XP_010096658.1	942
981085.XP_010092587.1	981085.XP_010097296.1	920
981085.XP_010092587.1	981085.XP_010098066.1	918
981085.XP_010092587.1	981085.XP_010098081.1	987
981085.XP_010092587.1	981085.XP_010098189.1	908
981085.XP_010092587.1	981085.XP_010098627.1	924
981085.XP_010092587.1	981085.XP_010099900.1	907
981085.XP_010092587.1	981085.XP_010100802.1	938
981085.XP_010092587.1	981085.XP_010100833.1	863
981085.XP_010092587.1	981085.XP_010101082.1	971
981085.XP_010092587.1	981085.XP_010101256.1	890
981085.XP_010092587.1	981085.XP_010101365.1	984
981085.XP_010092587.1	981085.XP_010101487.1	985
981085.XP_010092587.1	981085.XP_010101741.1	810
981085.XP_010092587.1	981085.XP_010102279.1	907
981085.XP_010092587.1	981085.XP_010102488.1	863
981085.XP_010092587.1	981085.XP_010102767.1	908
981085.XP_010092587.1	981085.XP_010103270.1	989
981085.XP_010092587.1	981085.XP_010103342.1	893
981085.XP_010092587.1	981085.XP_010103749.1	892
981085.XP_010092587.1	981085.XP_010103754.1	983
981085.XP_010092587.1	981085.XP_010103855.1	862
981085.XP_010092587.1	981085.XP_010104677.1	984
981085.XP_010092587.1	981085.XP_010104838.1	985
981085.XP_010092587.1	981085.XP_010105084.1	907
981085.XP_010092587.1	981085.XP_010105361.1	925
981085.XP_010092587.1	981085.XP_010105511.1	923
981085.XP_010092587.1	981085.XP_010105796.1	983
981085.XP_010092587.1	981085.XP_010106064.1	987
981085.XP_010092587.1	981085.XP_010106195.1	972
981085.XP_010092587.1	981085.XP_010106386.1	892
981085.XP_010092587.1	981085.XP_010106863.1	908
981085.XP_010092587.1	981085.XP_010107162.1	914
981085.XP_010092587.1	981085.XP_010107823.1	927
981085.XP_010092587.1	981085.XP_010108169.1	989
981085.XP_010092587.1	981085.XP_010108337.1	893
981085.XP_010092587.1	981085.XP_010108442.1	928
981085.XP_010092587.1	981085.XP_010108484.1	973
981085.XP_010092587.1	981085.XP_010108785.1	954
981085.XP_010092587.1	981085.XP_010109028.1	922
981085.XP_010092587.1	981085.XP_010109582.1	905
981085.XP_010092587.1	981085.XP_010109935.1	984
981085.XP_010092587.1	981085.XP_010110069.1	907
981085.XP_010092587.1	981085.XP_010110991.1	834
981085.XP_010092587.1	981085.XP_010111818.1	794
981085.XP_010092587.1	981085.XP_010112373.1	985
981085.XP_010092587.1	981085.XP_010112401.1	745
981085.XP_010092587.1	981085.XP_010112556.1	893
981085.XP_010092587.1	981085.XP_010112905.1	923
981085.XP_010092587.1	981085.XP_010113368.1	795
981085.XP_010093027.1	981085.XP_010094703.1	946
981085.XP_010093027.1	981085.XP_010094705.1	779
981085.XP_010093027.1	981085.XP_010098926.1	997
981085.XP_010093027.1	981085.XP_010099191.1	915
981085.XP_010093027.1	981085.XP_010100388.1	742
981085.XP_010093027.1	981085.XP_010101845.1	912
981085.XP_010093027.1	981085.XP_010102306.1	738
981085.XP_010093027.1	981085.XP_010103758.1	751
981085.XP_010093027.1	981085.XP_010104352.1	897
981085.XP_010093027.1	981085.XP_010104552.1	836
981085.XP_010093027.1	981085.XP_010110407.1	989
981085.XP_010093027.1	981085.XP_010111849.1	856
981085.XP_010093067.1	981085.XP_010093460.1	807
981085.XP_010093067.1	981085.XP_010094082.1	991
981085.XP_010093067.1	981085.XP_010094236.1	980
981085.XP_010093067.1	981085.XP_010094463.1	997
981085.XP_010093067.1	981085.XP_010094740.1	986
981085.XP_010093067.1	981085.XP_010095082.1	989
981085.XP_010093067.1	981085.XP_010096548.1	983
981085.XP_010093067.1	981085.XP_010096658.1	993
981085.XP_010093067.1	981085.XP_010097296.1	996
981085.XP_010093067.1	981085.XP_010098066.1	999
981085.XP_010093067.1	981085.XP_010098081.1	853
981085.XP_010093067.1	981085.XP_010098189.1	992
981085.XP_010093067.1	981085.XP_010098627.1	989
981085.XP_010093067.1	981085.XP_010099900.1	994
981085.XP_010093067.1	981085.XP_010100802.1	998
981085.XP_010093067.1	981085.XP_010100833.1	994
981085.XP_010093067.1	981085.XP_010101082.1	999
981085.XP_010093067.1	981085.XP_010101256.1	980
981085.XP_010093067.1	981085.XP_010101365.1	996
981085.XP_010093067.1	981085.XP_010101741.1	981
981085.XP_010093067.1	981085.XP_010102117.1	997
981085.XP_010093067.1	981085.XP_010102279.1	994
981085.XP_010093067.1	981085.XP_010102488.1	991
981085.XP_010093067.1	981085.XP_010102767.1	999
981085.XP_010093067.1	981085.XP_010103270.1	836
981085.XP_010093067.1	981085.XP_010103342.1	992
981085.XP_010093067.1	981085.XP_010103749.1	996
981085.XP_010093067.1	981085.XP_010103855.1	971
981085.XP_010093067.1	981085.XP_010105084.1	959
981085.XP_010093067.1	981085.XP_010105361.1	991
981085.XP_010093067.1	981085.XP_010105511.1	991
981085.XP_010093067.1	981085.XP_010105796.1	999
981085.XP_010093067.1	981085.XP_010106386.1	998
981085.XP_010093067.1	981085.XP_010106863.1	996
981085.XP_010093067.1	981085.XP_010107162.1	994
981085.XP_010093067.1	981085.XP_010107823.1	986
981085.XP_010093067.1	981085.XP_010108169.1	954
981085.XP_010093067.1	981085.XP_010108337.1	993
981085.XP_010093067.1	981085.XP_010108442.1	993
981085.XP_010093067.1	981085.XP_010108484.1	994
981085.XP_010093067.1	981085.XP_010109028.1	991
981085.XP_010093067.1	981085.XP_010109582.1	993
981085.XP_010093067.1	981085.XP_010110069.1	998
981085.XP_010093067.1	981085.XP_010110991.1	989
981085.XP_010093067.1	981085.XP_010111992.1	744
981085.XP_010093067.1	981085.XP_010112401.1	991
981085.XP_010093067.1	981085.XP_010112556.1	992
981085.XP_010093067.1	981085.XP_010112905.1	994
981085.XP_010093067.1	981085.XP_010113368.1	997
981085.XP_010093460.1	981085.XP_010094082.1	968
981085.XP_010093460.1	981085.XP_010094236.1	892
981085.XP_010093460.1	981085.XP_010094463.1	922
981085.XP_010093460.1	981085.XP_010094703.1	890
981085.XP_010093460.1	981085.XP_010094740.1	900
981085.XP_010093460.1	981085.XP_010094940.1	996
981085.XP_010093460.1	981085.XP_010095082.1	902
981085.XP_010093460.1	981085.XP_010096548.1	897
981085.XP_010093460.1	981085.XP_010096658.1	947
981085.XP_010093460.1	981085.XP_010097296.1	909
981085.XP_010093460.1	981085.XP_010098066.1	900
981085.XP_010093460.1	981085.XP_010098081.1	986
981085.XP_010093460.1	981085.XP_010098189.1	907
981085.XP_010093460.1	981085.XP_010098627.1	924
981085.XP_010093460.1	981085.XP_010099900.1	907
981085.XP_010093460.1	981085.XP_010100802.1	910
981085.XP_010093460.1	981085.XP_010100833.1	856
981085.XP_010093460.1	981085.XP_010101082.1	973
981085.XP_010093460.1	981085.XP_010101256.1	892
981085.XP_010093460.1	981085.XP_010101365.1	981
981085.XP_010093460.1	981085.XP_010101487.1	984
981085.XP_010093460.1	981085.XP_010101741.1	841
981085.XP_010093460.1	981085.XP_010101845.1	799
981085.XP_010093460.1	981085.XP_010102117.1	907
981085.XP_010093460.1	981085.XP_010102279.1	907
981085.XP_010093460.1	981085.XP_010102488.1	856
981085.XP_010093460.1	981085.XP_010102767.1	907
981085.XP_010093460.1	981085.XP_010103270.1	994
981085.XP_010093460.1	981085.XP_010103342.1	883
981085.XP_010093460.1	981085.XP_010103749.1	899
981085.XP_010093460.1	981085.XP_010103754.1	993
981085.XP_010093460.1	981085.XP_010103855.1	864
981085.XP_010093460.1	981085.XP_010104677.1	993
981085.XP_010093460.1	981085.XP_010104838.1	992
981085.XP_010093460.1	981085.XP_010105084.1	963
981085.XP_010093460.1	981085.XP_010105361.1	923
981085.XP_010093460.1	981085.XP_010105511.1	923
981085.XP_010093460.1	981085.XP_010105796.1	977
981085.XP_010093460.1	981085.XP_010106064.1	995
981085.XP_010093460.1	981085.XP_010106195.1	972
981085.XP_010093460.1	981085.XP_010106386.1	879
981085.XP_010093460.1	981085.XP_010106863.1	907
981085.XP_010093460.1	981085.XP_010107162.1	921
981085.XP_010093460.1	981085.XP_010107823.1	900
981085.XP_010093460.1	981085.XP_010108169.1	988
981085.XP_010093460.1	981085.XP_010108337.1	892
981085.XP_010093460.1	981085.XP_010108442.1	923
981085.XP_010093460.1	981085.XP_010108484.1	974
981085.XP_010093460.1	981085.XP_010108785.1	970
981085.XP_010093460.1	981085.XP_010109028.1	920
981085.XP_010093460.1	981085.XP_010109582.1	868
981085.XP_010093460.1	981085.XP_010109935.1	992
981085.XP_010093460.1	981085.XP_010110991.1	834
981085.XP_010093460.1	981085.XP_010112373.1	996
981085.XP_010093460.1	981085.XP_010112556.1	883
981085.XP_010093460.1	981085.XP_010112905.1	923
981085.XP_010093460.1	981085.XP_010113368.1	765
981085.XP_010093877.1	981085.XP_010096677.1	982
981085.XP_010093877.1	981085.XP_010097488.1	972
981085.XP_010093877.1	981085.XP_010101121.1	975
981085.XP_010093877.1	981085.XP_010109003.1	880
981085.XP_010093877.1	981085.XP_010111864.1	975
981085.XP_010094082.1	981085.XP_010094236.1	995
981085.XP_010094082.1	981085.XP_010094463.1	991
981085.XP_010094082.1	981085.XP_010094740.1	993
981085.XP_010094082.1	981085.XP_010095082.1	993
981085.XP_010094082.1	981085.XP_010096548.1	992
981085.XP_010094082.1	981085.XP_010096658.1	994
981085.XP_010094082.1	981085.XP_010097296.1	999
981085.XP_010094082.1	981085.XP_010098066.1	999
981085.XP_010094082.1	981085.XP_010098081.1	981
981085.XP_010094082.1	981085.XP_010098189.1	996
981085.XP_010094082.1	981085.XP_010098627.1	994
981085.XP_010094082.1	981085.XP_010099900.1	992
981085.XP_010094082.1	981085.XP_010100802.1	994
981085.XP_010094082.1	981085.XP_010100833.1	997
981085.XP_010094082.1	981085.XP_010101082.1	998
981085.XP_010094082.1	981085.XP_010101256.1	992
981085.XP_010094082.1	981085.XP_010101365.1	998
981085.XP_010094082.1	981085.XP_010101487.1	924
981085.XP_010094082.1	981085.XP_010101741.1	991
981085.XP_010094082.1	981085.XP_010102117.1	994
981085.XP_010094082.1	981085.XP_010102279.1	996
981085.XP_010094082.1	981085.XP_010102488.1	995
981085.XP_010094082.1	981085.XP_010102767.1	996
981085.XP_010094082.1	981085.XP_010103270.1	961
981085.XP_010094082.1	981085.XP_010103342.1	995
981085.XP_010094082.1	981085.XP_010103749.1	995
981085.XP_010094082.1	981085.XP_010103754.1	943
981085.XP_010094082.1	981085.XP_010103855.1	995
981085.XP_010094082.1	981085.XP_010104677.1	924
981085.XP_010094082.1	981085.XP_010105084.1	994
981085.XP_010094082.1	981085.XP_010105361.1	992
981085.XP_010094082.1	981085.XP_010105511.1	993
981085.XP_010094082.1	981085.XP_010105796.1	998
981085.XP_010094082.1	981085.XP_010106386.1	994
981085.XP_010094082.1	981085.XP_010106863.1	995
981085.XP_010094082.1	981085.XP_010107162.1	995
981085.XP_010094082.1	981085.XP_010107823.1	993
981085.XP_010094082.1	981085.XP_010108169.1	995
981085.XP_010094082.1	981085.XP_010108337.1	995
981085.XP_010094082.1	981085.XP_010108442.1	994
981085.XP_010094082.1	981085.XP_010108484.1	998
981085.XP_010094082.1	981085.XP_010109028.1	996
981085.XP_010094082.1	981085.XP_010109582.1	993
981085.XP_010094082.1	981085.XP_010110069.1	995
981085.XP_010094082.1	981085.XP_010110991.1	991
981085.XP_010094082.1	981085.XP_010112401.1	994
981085.XP_010094082.1	981085.XP_010112556.1	995
981085.XP_010094082.1	981085.XP_010112905.1	995
981085.XP_010094082.1	981085.XP_010113368.1	996
981085.XP_010094163.1	981085.XP_010094442.1	998
981085.XP_010094163.1	981085.XP_010095067.1	993
981085.XP_010094163.1	981085.XP_010096527.1	999
981085.XP_010094163.1	981085.XP_010097410.1	996
981085.XP_010094163.1	981085.XP_010098977.1	998
981085.XP_010094163.1	981085.XP_010099046.1	996
981085.XP_010094163.1	981085.XP_010105786.1	999
981085.XP_010094163.1	981085.XP_010105796.1	706
981085.XP_010094163.1	981085.XP_010107766.1	997
981085.XP_010094163.1	981085.XP_010108325.1	999
981085.XP_010094163.1	981085.XP_010110393.1	996
981085.XP_010094163.1	981085.XP_010110494.1	994
981085.XP_010094163.1	981085.XP_010111671.1	999
981085.XP_010094163.1	981085.XP_010111992.1	999
981085.XP_010094163.1	981085.XP_010112139.1	999
981085.XP_010094163.1	981085.XP_010113329.1	998
981085.XP_010094236.1	981085.XP_010094463.1	975
981085.XP_010094236.1	981085.XP_010094740.1	982
981085.XP_010094236.1	981085.XP_010094940.1	929
981085.XP_010094236.1	981085.XP_010095082.1	992
981085.XP_010094236.1	981085.XP_010096548.1	969
981085.XP_010094236.1	981085.XP_010096658.1	995
981085.XP_010094236.1	981085.XP_010097296.1	995
981085.XP_010094236.1	981085.XP_010098066.1	990
981085.XP_010094236.1	981085.XP_010098081.1	958
981085.XP_010094236.1	981085.XP_010098189.1	990
981085.XP_010094236.1	981085.XP_010098627.1	990
981085.XP_010094236.1	981085.XP_010099900.1	961
981085.XP_010094236.1	981085.XP_010100802.1	987
981085.XP_010094236.1	981085.XP_010100833.1	997
981085.XP_010094236.1	981085.XP_010101082.1	991
981085.XP_010094236.1	981085.XP_010101256.1	978
981085.XP_010094236.1	981085.XP_010101365.1	995
981085.XP_010094236.1	981085.XP_010101487.1	907
981085.XP_010094236.1	981085.XP_010101741.1	987
981085.XP_010094236.1	981085.XP_010102117.1	971
981085.XP_010094236.1	981085.XP_010102279.1	997
981085.XP_010094236.1	981085.XP_010102488.1	992
981085.XP_010094236.1	981085.XP_010102767.1	995
981085.XP_010094236.1	981085.XP_010103270.1	856
981085.XP_010094236.1	981085.XP_010103342.1	988
981085.XP_010094236.1	981085.XP_010103749.1	971
981085.XP_010094236.1	981085.XP_010103754.1	846
981085.XP_010094236.1	981085.XP_010103855.1	978
981085.XP_010094236.1	981085.XP_010104677.1	872
981085.XP_010094236.1	981085.XP_010104838.1	908
981085.XP_010094236.1	981085.XP_010105084.1	969
981085.XP_010094236.1	981085.XP_010105361.1	991
981085.XP_010094236.1	981085.XP_010105511.1	999
981085.XP_010094236.1	981085.XP_010105796.1	996
981085.XP_010094236.1	981085.XP_010106064.1	912
981085.XP_010094236.1	981085.XP_010106195.1	809
981085.XP_010094236.1	981085.XP_010106386.1	982
981085.XP_010094236.1	981085.XP_010106863.1	993
981085.XP_010094236.1	981085.XP_010107162.1	995
981085.XP_010094236.1	981085.XP_010107823.1	982
981085.XP_010094236.1	981085.XP_010108337.1	989
981085.XP_010094236.1	981085.XP_010108442.1	998
981085.XP_010094236.1	981085.XP_010108484.1	999
981085.XP_010094236.1	981085.XP_010108785.1	738
981085.XP_010094236.1	981085.XP_010109028.1	996
981085.XP_010094236.1	981085.XP_010109582.1	967
981085.XP_010094236.1	981085.XP_010109935.1	882
981085.XP_010094236.1	981085.XP_010110069.1	987
981085.XP_010094236.1	981085.XP_010110991.1	995
981085.XP_010094236.1	981085.XP_010111818.1	782
981085.XP_010094236.1	981085.XP_010112373.1	909
981085.XP_010094236.1	981085.XP_010112401.1	986
981085.XP_010094236.1	981085.XP_010112556.1	988
981085.XP_010094236.1	981085.XP_010112905.1	998
981085.XP_010094236.1	981085.XP_010113368.1	994
981085.XP_010094254.1	981085.XP_010094556.1	766
981085.XP_010094254.1	981085.XP_010097067.1	995
981085.XP_010094254.1	981085.XP_010097409.1	994
981085.XP_010094254.1	981085.XP_010097946.1	926
981085.XP_010094254.1	981085.XP_010098769.1	989
981085.XP_010094254.1	981085.XP_010099191.1	995
981085.XP_010094254.1	981085.XP_010100388.1	998
981085.XP_010094254.1	981085.XP_010104352.1	995
981085.XP_010094254.1	981085.XP_010110306.1	832
981085.XP_010094254.1	981085.XP_010110944.1	986
981085.XP_010094254.1	981085.XP_010110945.1	986
981085.XP_010094254.1	981085.XP_010111768.1	737
981085.XP_010094424.1	981085.XP_010096677.1	862
981085.XP_010094424.1	981085.XP_010097488.1	821
981085.XP_010094424.1	981085.XP_010101121.1	850
981085.XP_010094424.1	981085.XP_010109003.1	851
981085.XP_010094424.1	981085.XP_010111864.1	840
981085.XP_010094442.1	981085.XP_010094740.1	861
981085.XP_010094442.1	981085.XP_010095067.1	995
981085.XP_010094442.1	981085.XP_010096527.1	997
981085.XP_010094442.1	981085.XP_010096658.1	880
981085.XP_010094442.1	981085.XP_010097410.1	995
981085.XP_010094442.1	981085.XP_010098977.1	998
981085.XP_010094442.1	981085.XP_010099046.1	995
981085.XP_010094442.1	981085.XP_010101082.1	858
981085.XP_010094442.1	981085.XP_010101365.1	860
981085.XP_010094442.1	981085.XP_010105361.1	725
981085.XP_010094442.1	981085.XP_010105786.1	999
981085.XP_010094442.1	981085.XP_010107766.1	998
981085.XP_010094442.1	981085.XP_010107823.1	861
981085.XP_010094442.1	981085.XP_010108325.1	999
981085.XP_010094442.1	981085.XP_010110393.1	999
981085.XP_010094442.1	981085.XP_010110494.1	993
981085.XP_010094442.1	981085.XP_010111671.1	998
981085.XP_010094442.1	981085.XP_010111992.1	998
981085.XP_010094442.1	981085.XP_010112139.1	999
981085.XP_010094442.1	981085.XP_010112905.1	899
981085.XP_010094442.1	981085.XP_010113329.1	998
981085.XP_010094442.1	981085.XP_010113368.1	772
981085.XP_010094463.1	981085.XP_010094740.1	986
981085.XP_010094463.1	981085.XP_010095082.1	985
981085.XP_010094463.1	981085.XP_010096548.1	987
981085.XP_010094463.1	981085.XP_010096658.1	989
981085.XP_010094463.1	981085.XP_010097296.1	989
981085.XP_010094463.1	981085.XP_010098066.1	999
981085.XP_010094463.1	981085.XP_010098081.1	919
981085.XP_010094463.1	981085.XP_010098189.1	990
981085.XP_010094463.1	981085.XP_010098627.1	992
981085.XP_010094463.1	981085.XP_010099900.1	997
981085.XP_010094463.1	981085.XP_010100802.1	999
981085.XP_010094463.1	981085.XP_010100833.1	996
981085.XP_010094463.1	981085.XP_010101082.1	999
981085.XP_010094463.1	981085.XP_010101256.1	987
981085.XP_010094463.1	981085.XP_010101365.1	995
981085.XP_010094463.1	981085.XP_010101487.1	882
981085.XP_010094463.1	981085.XP_010101741.1	971
981085.XP_010094463.1	981085.XP_010102117.1	998
981085.XP_010094463.1	981085.XP_010102279.1	992
981085.XP_010094463.1	981085.XP_010102488.1	988
981085.XP_010094463.1	981085.XP_010102767.1	999
981085.XP_010094463.1	981085.XP_010103270.1	943
981085.XP_010094463.1	981085.XP_010103342.1	989
981085.XP_010094463.1	981085.XP_010103749.1	998
981085.XP_010094463.1	981085.XP_010103754.1	881
981085.XP_010094463.1	981085.XP_010103855.1	986
981085.XP_010094463.1	981085.XP_010104677.1	911
981085.XP_010094463.1	981085.XP_010105084.1	976
981085.XP_010094463.1	981085.XP_010105361.1	990
981085.XP_010094463.1	981085.XP_010105511.1	990
981085.XP_010094463.1	981085.XP_010105796.1	999
981085.XP_010094463.1	981085.XP_010106386.1	998
981085.XP_010094463.1	981085.XP_010106863.1	995
981085.XP_010094463.1	981085.XP_010107162.1	988
981085.XP_010094463.1	981085.XP_010107823.1	986
981085.XP_010094463.1	981085.XP_010108169.1	974
981085.XP_010094463.1	981085.XP_010108337.1	989
981085.XP_010094463.1	981085.XP_010108442.1	982
981085.XP_010094463.1	981085.XP_010108484.1	995
981085.XP_010094463.1	981085.XP_010109028.1	991
981085.XP_010094463.1	981085.XP_010109582.1	997
981085.XP_010094463.1	981085.XP_010110069.1	999
981085.XP_010094463.1	981085.XP_010110991.1	987
981085.XP_010094463.1	981085.XP_010112401.1	988
981085.XP_010094463.1	981085.XP_010112556.1	989
981085.XP_010094463.1	981085.XP_010112905.1	985
981085.XP_010094463.1	981085.XP_010113368.1	996
981085.XP_010094540.1	981085.XP_010094703.1	932
981085.XP_010094540.1	981085.XP_010094705.1	931
981085.XP_010094540.1	981085.XP_010110069.1	705
981085.XP_010094540.1	981085.XP_010111131.1	930
981085.XP_010094556.1	981085.XP_010095407.1	769
981085.XP_010094556.1	981085.XP_010096677.1	711
981085.XP_010094556.1	981085.XP_010097488.1	908
981085.XP_010094556.1	981085.XP_010101074.1	766
981085.XP_010094556.1	981085.XP_010101121.1	885
981085.XP_010094556.1	981085.XP_010108798.1	786
981085.XP_010094556.1	981085.XP_010110944.1	866
981085.XP_010094556.1	981085.XP_010110945.1	866
981085.XP_010094556.1	981085.XP_010111864.1	867
981085.XP_010094556.1	981085.XP_010112332.1	721
981085.XP_010094703.1	981085.XP_010094705.1	979
981085.XP_010094703.1	981085.XP_010094940.1	798
981085.XP_010094703.1	981085.XP_010096710.1	865
981085.XP_010094703.1	981085.XP_010098926.1	824
981085.XP_010094703.1	981085.XP_010099191.1	875
981085.XP_010094703.1	981085.XP_010101845.1	965
981085.XP_010094703.1	981085.XP_010102306.1	950
981085.XP_010094703.1	981085.XP_010103177.1	971
981085.XP_010094703.1	981085.XP_010103758.1	985
981085.XP_010094703.1	981085.XP_010104352.1	862
981085.XP_010094703.1	981085.XP_010104390.1	980
981085.XP_010094703.1	981085.XP_010104745.1	771
981085.XP_010094703.1	981085.XP_010105174.1	971
981085.XP_010094703.1	981085.XP_010105702.1	838
981085.XP_010094703.1	981085.XP_010108267.1	853
981085.XP_010094703.1	981085.XP_010110306.1	994
981085.XP_010094703.1	981085.XP_010110407.1	981
981085.XP_010094703.1	981085.XP_010111131.1	997
981085.XP_010094703.1	981085.XP_010112373.1	918
981085.XP_010094705.1	981085.XP_010096710.1	865
981085.XP_010094705.1	981085.XP_010098926.1	866
981085.XP_010094705.1	981085.XP_010101845.1	781
981085.XP_010094705.1	981085.XP_010103177.1	971
981085.XP_010094705.1	981085.XP_010103758.1	981
981085.XP_010094705.1	981085.XP_010104390.1	988
981085.XP_010094705.1	981085.XP_010104745.1	712
981085.XP_010094705.1	981085.XP_010105174.1	971
981085.XP_010094705.1	981085.XP_010108267.1	788
981085.XP_010094705.1	981085.XP_010110306.1	993
981085.XP_010094705.1	981085.XP_010110407.1	929
981085.XP_010094705.1	981085.XP_010111131.1	998
981085.XP_010094740.1	981085.XP_010095082.1	993
981085.XP_010094740.1	981085.XP_010096527.1	861
981085.XP_010094740.1	981085.XP_010096548.1	987
981085.XP_010094740.1	981085.XP_010096658.1	988
981085.XP_010094740.1	981085.XP_010097296.1	996
981085.XP_010094740.1	981085.XP_010098066.1	989
981085.XP_010094740.1	981085.XP_010098081.1	955
981085.XP_010094740.1	981085.XP_010098189.1	990
981085.XP_010094740.1	981085.XP_010098627.1	993
981085.XP_010094740.1	981085.XP_010098977.1	861
981085.XP_010094740.1	981085.XP_010099046.1	861
981085.XP_010094740.1	981085.XP_010099900.1	983
981085.XP_010094740.1	981085.XP_010100802.1	990
981085.XP_010094740.1	981085.XP_010100833.1	991
981085.XP_010094740.1	981085.XP_010101082.1	990
981085.XP_010094740.1	981085.XP_010101256.1	984
981085.XP_010094740.1	981085.XP_010101365.1	994
981085.XP_010094740.1	981085.XP_010101487.1	908
981085.XP_010094740.1	981085.XP_010101741.1	986
981085.XP_010094740.1	981085.XP_010102117.1	993
981085.XP_010094740.1	981085.XP_010102279.1	990
981085.XP_010094740.1	981085.XP_010102488.1	991
981085.XP_010094740.1	981085.XP_010102767.1	992
981085.XP_010094740.1	981085.XP_010103270.1	892
981085.XP_010094740.1	981085.XP_010103342.1	991
981085.XP_010094740.1	981085.XP_010103749.1	986
981085.XP_010094740.1	981085.XP_010103754.1	886
981085.XP_010094740.1	981085.XP_010103855.1	985
981085.XP_010094740.1	981085.XP_010104677.1	882
981085.XP_010094740.1	981085.XP_010105084.1	984
981085.XP_010094740.1	981085.XP_010105361.1	992
981085.XP_010094740.1	981085.XP_010105511.1	990
981085.XP_010094740.1	981085.XP_010105796.1	995
981085.XP_010094740.1	981085.XP_010106386.1	983
981085.XP_010094740.1	981085.XP_010106863.1	989
981085.XP_010094740.1	981085.XP_010107162.1	988
981085.XP_010094740.1	981085.XP_010108169.1	982
981085.XP_010094740.1	981085.XP_010108337.1	993
981085.XP_010094740.1	981085.XP_010108442.1	985
981085.XP_010094740.1	981085.XP_010108484.1	995
981085.XP_010094740.1	981085.XP_010109028.1	993
981085.XP_010094740.1	981085.XP_010109582.1	986
981085.XP_010094740.1	981085.XP_010110069.1	987
981085.XP_010094740.1	981085.XP_010110991.1	986
981085.XP_010094740.1	981085.XP_010112401.1	987
981085.XP_010094740.1	981085.XP_010112556.1	991
981085.XP_010094740.1	981085.XP_010112905.1	991
981085.XP_010094740.1	981085.XP_010113368.1	994
981085.XP_010094847.1	981085.XP_010095359.1	817
981085.XP_010094847.1	981085.XP_010100388.1	836
981085.XP_010094847.1	981085.XP_010104745.1	875
981085.XP_010094847.1	981085.XP_010104887.1	799
981085.XP_010094847.1	981085.XP_010108267.1	889
981085.XP_010094847.1	981085.XP_010111768.1	802
981085.XP_010094940.1	981085.XP_010095082.1	936
981085.XP_010094940.1	981085.XP_010096658.1	951
981085.XP_010094940.1	981085.XP_010098066.1	739
981085.XP_010094940.1	981085.XP_010098081.1	979
981085.XP_010094940.1	981085.XP_010098189.1	933
981085.XP_010094940.1	981085.XP_010099900.1	935
981085.XP_010094940.1	981085.XP_010100833.1	942
981085.XP_010094940.1	981085.XP_010101256.1	923
981085.XP_010094940.1	981085.XP_010101365.1	991
981085.XP_010094940.1	981085.XP_010101487.1	976
981085.XP_010094940.1	981085.XP_010101741.1	904
981085.XP_010094940.1	981085.XP_010102117.1	937
981085.XP_010094940.1	981085.XP_010102279.1	930
981085.XP_010094940.1	981085.XP_010102488.1	922
981085.XP_010094940.1	981085.XP_010102767.1	937
981085.XP_010094940.1	981085.XP_010103270.1	985
981085.XP_010094940.1	981085.XP_010103749.1	929
981085.XP_010094940.1	981085.XP_010103754.1	991
981085.XP_010094940.1	981085.XP_010103855.1	922
981085.XP_010094940.1	981085.XP_010104677.1	993
981085.XP_010094940.1	981085.XP_010104838.1	993
981085.XP_010094940.1	981085.XP_010105084.1	981
981085.XP_010094940.1	981085.XP_010105511.1	948
981085.XP_010094940.1	981085.XP_010105796.1	970
981085.XP_010094940.1	981085.XP_010106064.1	991
981085.XP_010094940.1	981085.XP_010106195.1	929
981085.XP_010094940.1	981085.XP_010106863.1	936
981085.XP_010094940.1	981085.XP_010108169.1	973
981085.XP_010094940.1	981085.XP_010108337.1	929
981085.XP_010094940.1	981085.XP_010108442.1	960
981085.XP_010094940.1	981085.XP_010108785.1	940
981085.XP_010094940.1	981085.XP_010109935.1	997
981085.XP_010094940.1	981085.XP_010110069.1	937
981085.XP_010094940.1	981085.XP_010110991.1	917
981085.XP_010094940.1	981085.XP_010111818.1	910
981085.XP_010094940.1	981085.XP_010112373.1	997
981085.XP_010094940.1	981085.XP_010112905.1	944
981085.XP_010094940.1	981085.XP_010113368.1	896
981085.XP_010095067.1	981085.XP_010096527.1	995
981085.XP_010095067.1	981085.XP_010097410.1	970
981085.XP_010095067.1	981085.XP_010098977.1	995
981085.XP_010095067.1	981085.XP_010099046.1	992
981085.XP_010095067.1	981085.XP_010105786.1	993
981085.XP_010095067.1	981085.XP_010107766.1	992
981085.XP_010095067.1	981085.XP_010108325.1	994
981085.XP_010095067.1	981085.XP_010110393.1	995
981085.XP_010095067.1	981085.XP_010110494.1	966
981085.XP_010095067.1	981085.XP_010111671.1	994
981085.XP_010095067.1	981085.XP_010111992.1	991
981085.XP_010095067.1	981085.XP_010112139.1	993
981085.XP_010095067.1	981085.XP_010113329.1	994
981085.XP_010095082.1	981085.XP_010096548.1	984
981085.XP_010095082.1	981085.XP_010096658.1	996
981085.XP_010095082.1	981085.XP_010097296.1	995
981085.XP_010095082.1	981085.XP_010098066.1	994
981085.XP_010095082.1	981085.XP_010098081.1	923
981085.XP_010095082.1	981085.XP_010098189.1	995
981085.XP_010095082.1	981085.XP_010098627.1	993
981085.XP_010095082.1	981085.XP_010099900.1	991
981085.XP_010095082.1	981085.XP_010100802.1	988
981085.XP_010095082.1	981085.XP_010100833.1	996
981085.XP_010095082.1	981085.XP_010101082.1	994
981085.XP_010095082.1	981085.XP_010101256.1	992
981085.XP_010095082.1	981085.XP_010101365.1	997
981085.XP_010095082.1	981085.XP_010101741.1	985
981085.XP_010095082.1	981085.XP_010102117.1	993
981085.XP_010095082.1	981085.XP_010102279.1	993
981085.XP_010095082.1	981085.XP_010102488.1	995
981085.XP_010095082.1	981085.XP_010102767.1	993
981085.XP_010095082.1	981085.XP_010103270.1	892
981085.XP_010095082.1	981085.XP_010103342.1	990
981085.XP_010095082.1	981085.XP_010103749.1	994
981085.XP_010095082.1	981085.XP_010103754.1	856
981085.XP_010095082.1	981085.XP_010103855.1	995
981085.XP_010095082.1	981085.XP_010104677.1	909
981085.XP_010095082.1	981085.XP_010104838.1	924
981085.XP_010095082.1	981085.XP_010105084.1	991
981085.XP_010095082.1	981085.XP_010105361.1	987
981085.XP_010095082.1	981085.XP_010105511.1	997
981085.XP_010095082.1	981085.XP_010105796.1	997
981085.XP_010095082.1	981085.XP_010106064.1	897
981085.XP_010095082.1	981085.XP_010106386.1	984
981085.XP_010095082.1	981085.XP_010106863.1	996
981085.XP_010095082.1	981085.XP_010107162.1	991
981085.XP_010095082.1	981085.XP_010107823.1	993
981085.XP_010095082.1	981085.XP_010108169.1	990
981085.XP_010095082.1	981085.XP_010108337.1	996
981085.XP_010095082.1	981085.XP_010108442.1	989
981085.XP_010095082.1	981085.XP_010108484.1	995
981085.XP_010095082.1	981085.XP_010108785.1	819
981085.XP_010095082.1	981085.XP_010109028.1	992
981085.XP_010095082.1	981085.XP_010109582.1	990
981085.XP_010095082.1	981085.XP_010109935.1	874
981085.XP_010095082.1	981085.XP_010110069.1	994
981085.XP_010095082.1	981085.XP_010110991.1	995
981085.XP_010095082.1	981085.XP_010111818.1	717
981085.XP_010095082.1	981085.XP_010112373.1	920
981085.XP_010095082.1	981085.XP_010112401.1	993
981085.XP_010095082.1	981085.XP_010112556.1	990
981085.XP_010095082.1	981085.XP_010112905.1	993
981085.XP_010095082.1	981085.XP_010113368.1	994
981085.XP_010095359.1	981085.XP_010100388.1	989
981085.XP_010095359.1	981085.XP_010104745.1	987
981085.XP_010095359.1	981085.XP_010104887.1	986
981085.XP_010095359.1	981085.XP_010108267.1	987
981085.XP_010095359.1	981085.XP_010111768.1	981
981085.XP_010095407.1	981085.XP_010096677.1	992
981085.XP_010095407.1	981085.XP_010101121.1	780
981085.XP_010095407.1	981085.XP_010109003.1	982
981085.XP_010096462.1	981085.XP_010101121.1	715
981085.XP_010096462.1	981085.XP_010111818.1	711
981085.XP_010096487.1	981085.XP_010103758.1	970
981085.XP_010096487.1	981085.XP_010105702.1	709
981085.XP_010096487.1	981085.XP_010110306.1	769
981085.XP_010096487.1	981085.XP_010110944.1	855
981085.XP_010096487.1	981085.XP_010110945.1	855
981085.XP_010096487.1	981085.XP_010111849.1	986
981085.XP_010096527.1	981085.XP_010096658.1	861
981085.XP_010096527.1	981085.XP_010097410.1	996
981085.XP_010096527.1	981085.XP_010098627.1	860
981085.XP_010096527.1	981085.XP_010098977.1	997
981085.XP_010096527.1	981085.XP_010099046.1	991
981085.XP_010096527.1	981085.XP_010101074.1	814
981085.XP_010096527.1	981085.XP_010101082.1	896
981085.XP_010096527.1	981085.XP_010101365.1	861
981085.XP_010096527.1	981085.XP_010103749.1	856
981085.XP_010096527.1	981085.XP_010105361.1	858
981085.XP_010096527.1	981085.XP_010105786.1	999
981085.XP_010096527.1	981085.XP_010105796.1	877
981085.XP_010096527.1	981085.XP_010106863.1	920
981085.XP_010096527.1	981085.XP_010107162.1	749
981085.XP_010096527.1	981085.XP_010107766.1	998
981085.XP_010096527.1	981085.XP_010107823.1	861
981085.XP_010096527.1	981085.XP_010108325.1	999
981085.XP_010096527.1	981085.XP_010108798.1	822
981085.XP_010096527.1	981085.XP_010110393.1	998
981085.XP_010096527.1	981085.XP_010110494.1	987
981085.XP_010096527.1	981085.XP_010110991.1	907
981085.XP_010096527.1	981085.XP_010111671.1	999
981085.XP_010096527.1	981085.XP_010111992.1	999
981085.XP_010096527.1	981085.XP_010112139.1	998
981085.XP_010096527.1	981085.XP_010112905.1	896
981085.XP_010096527.1	981085.XP_010113329.1	999
981085.XP_010096527.1	981085.XP_010113368.1	922
981085.XP_010096548.1	981085.XP_010096658.1	993
981085.XP_010096548.1	981085.XP_010097296.1	993
981085.XP_010096548.1	981085.XP_010098066.1	995
981085.XP_010096548.1	981085.XP_010098081.1	910
981085.XP_010096548.1	981085.XP_010098189.1	992
981085.XP_010096548.1	981085.XP_010098627.1	984
981085.XP_010096548.1	981085.XP_010099900.1	968
981085.XP_010096548.1	981085.XP_010100802.1	993
981085.XP_010096548.1	981085.XP_010100833.1	993
981085.XP_010096548.1	981085.XP_010101082.1	994
981085.XP_010096548.1	981085.XP_010101256.1	982
981085.XP_010096548.1	981085.XP_010101365.1	989
981085.XP_010096548.1	981085.XP_010101487.1	876
981085.XP_010096548.1	981085.XP_010101741.1	961
981085.XP_010096548.1	981085.XP_010102117.1	986
981085.XP_010096548.1	981085.XP_010102279.1	987
981085.XP_010096548.1	981085.XP_010102488.1	986
981085.XP_010096548.1	981085.XP_010102767.1	991
981085.XP_010096548.1	981085.XP_010103270.1	915
981085.XP_010096548.1	981085.XP_010103342.1	992
981085.XP_010096548.1	981085.XP_010103749.1	986
981085.XP_010096548.1	981085.XP_010103754.1	876
981085.XP_010096548.1	981085.XP_010103855.1	978
981085.XP_010096548.1	981085.XP_010104677.1	875
981085.XP_010096548.1	981085.XP_010105084.1	970
981085.XP_010096548.1	981085.XP_010105361.1	991
981085.XP_010096548.1	981085.XP_010105511.1	988
981085.XP_010096548.1	981085.XP_010105796.1	995
981085.XP_010096548.1	981085.XP_010106386.1	978
981085.XP_010096548.1	981085.XP_010106863.1	988
981085.XP_010096548.1	981085.XP_010107162.1	987
981085.XP_010096548.1	981085.XP_010107823.1	987
981085.XP_010096548.1	981085.XP_010108169.1	968
981085.XP_010096548.1	981085.XP_010108337.1	990
981085.XP_010096548.1	981085.XP_010108442.1	985
981085.XP_010096548.1	981085.XP_010108484.1	989
981085.XP_010096548.1	981085.XP_010109028.1	987
981085.XP_010096548.1	981085.XP_010109582.1	972
981085.XP_010096548.1	981085.XP_010110069.1	990
981085.XP_010096548.1	981085.XP_010110991.1	987
981085.XP_010096548.1	981085.XP_010112401.1	984
981085.XP_010096548.1	981085.XP_010112556.1	992
981085.XP_010096548.1	981085.XP_010112905.1	985
981085.XP_010096548.1	981085.XP_010113368.1	989
981085.XP_010096639.1	981085.XP_010098769.1	988
981085.XP_010096639.1	981085.XP_010100388.1	825
981085.XP_010096639.1	981085.XP_010100537.1	836
981085.XP_010096639.1	981085.XP_010101074.1	938
981085.XP_010096639.1	981085.XP_010101121.1	802
981085.XP_010096639.1	981085.XP_010107515.1	958
981085.XP_010096639.1	981085.XP_010108798.1	938
981085.XP_010096639.1	981085.XP_010110200.1	823
981085.XP_010096639.1	981085.XP_010111654.1	941
981085.XP_010096639.1	981085.XP_010111720.1	946
981085.XP_010096639.1	981085.XP_010111818.1	958
981085.XP_010096639.1	981085.XP_010113491.1	953
981085.XP_010096658.1	981085.XP_010097296.1	996
981085.XP_010096658.1	981085.XP_010098066.1	996
981085.XP_010096658.1	981085.XP_010098081.1	964
981085.XP_010096658.1	981085.XP_010098189.1	995
981085.XP_010096658.1	981085.XP_010098627.1	993
981085.XP_010096658.1	981085.XP_010098977.1	857
981085.XP_010096658.1	981085.XP_010099900.1	991
981085.XP_010096658.1	981085.XP_010100802.1	989
981085.XP_010096658.1	981085.XP_010100833.1	997
981085.XP_010096658.1	981085.XP_010101082.1	992
981085.XP_010096658.1	981085.XP_010101256.1	990
981085.XP_010096658.1	981085.XP_010101365.1	996
981085.XP_010096658.1	981085.XP_010101487.1	942
981085.XP_010096658.1	981085.XP_010101741.1	991
981085.XP_010096658.1	981085.XP_010102117.1	990
981085.XP_010096658.1	981085.XP_010102279.1	995
981085.XP_010096658.1	981085.XP_010102488.1	994
981085.XP_010096658.1	981085.XP_010102767.1	994
981085.XP_010096658.1	981085.XP_010103270.1	929
981085.XP_010096658.1	981085.XP_010103342.1	994
981085.XP_010096658.1	981085.XP_010103749.1	992
981085.XP_010096658.1	981085.XP_010103754.1	927
981085.XP_010096658.1	981085.XP_010103855.1	994
981085.XP_010096658.1	981085.XP_010104677.1	923
981085.XP_010096658.1	981085.XP_010104838.1	937
981085.XP_010096658.1	981085.XP_010105084.1	991
981085.XP_010096658.1	981085.XP_010105361.1	992
981085.XP_010096658.1	981085.XP_010105511.1	996
981085.XP_010096658.1	981085.XP_010105796.1	998
981085.XP_010096658.1	981085.XP_010106064.1	944
981085.XP_010096658.1	981085.XP_010106386.1	992
981085.XP_010096658.1	981085.XP_010106863.1	997
981085.XP_010096658.1	981085.XP_010107162.1	994
981085.XP_010096658.1	981085.XP_010107823.1	988
981085.XP_010096658.1	981085.XP_010108169.1	991
981085.XP_010096658.1	981085.XP_010108337.1	996
981085.XP_010096658.1	981085.XP_010108442.1	992
981085.XP_010096658.1	981085.XP_010108484.1	991
981085.XP_010096658.1	981085.XP_010108785.1	891
981085.XP_010096658.1	981085.XP_010109028.1	992
981085.XP_010096658.1	981085.XP_010109582.1	994
981085.XP_010096658.1	981085.XP_010109935.1	904
981085.XP_010096658.1	981085.XP_010110069.1	995
981085.XP_010096658.1	981085.XP_010110991.1	995
981085.XP_010096658.1	981085.XP_010111818.1	834
981085.XP_010096658.1	981085.XP_010112373.1	920
981085.XP_010096658.1	981085.XP_010112401.1	992
981085.XP_010096658.1	981085.XP_010112556.1	994
981085.XP_010096658.1	981085.XP_010112905.1	995
981085.XP_010096658.1	981085.XP_010113368.1	996
981085.XP_010096677.1	981085.XP_010097488.1	996
981085.XP_010096677.1	981085.XP_010101121.1	995
981085.XP_010096677.1	981085.XP_010101873.1	790
981085.XP_010096677.1	981085.XP_010103478.1	706
981085.XP_010096677.1	981085.XP_010109003.1	961
981085.XP_010096677.1	981085.XP_010111864.1	987
981085.XP_010096677.1	981085.XP_010112332.1	918
981085.XP_010096677.1	981085.XP_010113323.1	860
981085.XP_010096710.1	981085.XP_010104390.1	802
981085.XP_010096710.1	981085.XP_010104552.1	839
981085.XP_010096710.1	981085.XP_010104745.1	851
981085.XP_010096710.1	981085.XP_010108267.1	877
981085.XP_010096710.1	981085.XP_010111768.1	819
981085.XP_010097067.1	981085.XP_010097409.1	999
981085.XP_010097067.1	981085.XP_010097946.1	948
981085.XP_010097067.1	981085.XP_010098769.1	995
981085.XP_010097067.1	981085.XP_010099191.1	999
981085.XP_010097067.1	981085.XP_010100388.1	990
981085.XP_010097067.1	981085.XP_010103463.1	901
981085.XP_010097067.1	981085.XP_010104352.1	999
981085.XP_010097067.1	981085.XP_010105702.1	989
981085.XP_010097067.1	981085.XP_010111818.1	750
981085.XP_010097296.1	981085.XP_010098066.1	998
981085.XP_010097296.1	981085.XP_010098081.1	991
981085.XP_010097296.1	981085.XP_010098189.1	996
981085.XP_010097296.1	981085.XP_010098627.1	996
981085.XP_010097296.1	981085.XP_010098977.1	712
981085.XP_010097296.1	981085.XP_010099900.1	995
981085.XP_010097296.1	981085.XP_010100802.1	995
981085.XP_010097296.1	981085.XP_010100833.1	998
981085.XP_010097296.1	981085.XP_010101082.1	998
981085.XP_010097296.1	981085.XP_010101256.1	994
981085.XP_010097296.1	981085.XP_010101365.1	999
981085.XP_010097296.1	981085.XP_010101487.1	922
981085.XP_010097296.1	981085.XP_010101741.1	995
981085.XP_010097296.1	981085.XP_010102117.1	995
981085.XP_010097296.1	981085.XP_010102279.1	996
981085.XP_010097296.1	981085.XP_010102488.1	996
981085.XP_010097296.1	981085.XP_010102767.1	996
981085.XP_010097296.1	981085.XP_010103270.1	954
981085.XP_010097296.1	981085.XP_010103342.1	995
981085.XP_010097296.1	981085.XP_010103749.1	990
981085.XP_010097296.1	981085.XP_010103754.1	898
981085.XP_010097296.1	981085.XP_010103855.1	995
981085.XP_010097296.1	981085.XP_010104677.1	971
981085.XP_010097296.1	981085.XP_010105084.1	994
981085.XP_010097296.1	981085.XP_010105361.1	996
981085.XP_010097296.1	981085.XP_010105511.1	996
981085.XP_010097296.1	981085.XP_010105796.1	999
981085.XP_010097296.1	981085.XP_010106386.1	995
981085.XP_010097296.1	981085.XP_010106863.1	996
981085.XP_010097296.1	981085.XP_010107162.1	996
981085.XP_010097296.1	981085.XP_010107766.1	835
981085.XP_010097296.1	981085.XP_010107823.1	996
981085.XP_010097296.1	981085.XP_010108169.1	995
981085.XP_010097296.1	981085.XP_010108337.1	995
981085.XP_010097296.1	981085.XP_010108442.1	994
981085.XP_010097296.1	981085.XP_010108484.1	998
981085.XP_010097296.1	981085.XP_010108785.1	744
981085.XP_010097296.1	981085.XP_010109028.1	996
981085.XP_010097296.1	981085.XP_010109582.1	995
981085.XP_010097296.1	981085.XP_010109935.1	750
981085.XP_010097296.1	981085.XP_010110069.1	995
981085.XP_010097296.1	981085.XP_010110991.1	995
981085.XP_010097296.1	981085.XP_010111864.1	760
981085.XP_010097296.1	981085.XP_010112401.1	996
981085.XP_010097296.1	981085.XP_010112556.1	995
981085.XP_010097296.1	981085.XP_010112905.1	995
981085.XP_010097296.1	981085.XP_010113368.1	996
981085.XP_010097409.1	981085.XP_010097946.1	905
981085.XP_010097409.1	981085.XP_010098769.1	997
981085.XP_010097409.1	981085.XP_010099191.1	999
981085.XP_010097409.1	981085.XP_010100388.1	986
981085.XP_010097409.1	981085.XP_010103463.1	816
981085.XP_010097409.1	981085.XP_010104352.1	987
981085.XP_010097409.1	981085.XP_010105702.1	989
981085.XP_010097410.1	981085.XP_010098977.1	996
981085.XP_010097410.1	981085.XP_010099046.1	991
981085.XP_010097410.1	981085.XP_010105786.1	998
981085.XP_010097410.1	981085.XP_010107766.1	976
981085.XP_010097410.1	981085.XP_010108325.1	998
981085.XP_010097410.1	981085.XP_010110393.1	994
981085.XP_010097410.1	981085.XP_010110494.1	970
981085.XP_010097410.1	981085.XP_010111671.1	997
981085.XP_010097410.1	981085.XP_010111992.1	997
981085.XP_010097410.1	981085.XP_010112139.1	999
981085.XP_010097410.1	981085.XP_010113329.1	996
981085.XP_010097488.1	981085.XP_010109003.1	925
981085.XP_010097488.1	981085.XP_010111864.1	993
981085.XP_010097946.1	981085.XP_010098769.1	865
981085.XP_010097946.1	981085.XP_010099191.1	941
981085.XP_010097946.1	981085.XP_010100388.1	849
981085.XP_010097946.1	981085.XP_010103674.1	795
981085.XP_010097946.1	981085.XP_010104352.1	905
981085.XP_010097946.1	981085.XP_010104887.1	871
981085.XP_010097946.1	981085.XP_010111864.1	793
981085.XP_010098066.1	981085.XP_010098081.1	976
981085.XP_010098066.1	981085.XP_010098189.1	995
981085.XP_010098066.1	981085.XP_010098627.1	990
981085.XP_010098066.1	981085.XP_010099900.1	999
981085.XP_010098066.1	981085.XP_010100802.1	999
981085.XP_010098066.1	981085.XP_010100833.1	998
981085.XP_010098066.1	981085.XP_010101082.1	999
981085.XP_010098066.1	981085.XP_010101256.1	991
981085.XP_010098066.1	981085.XP_010101365.1	998
981085.XP_010098066.1	981085.XP_010101487.1	877
981085.XP_010098066.1	981085.XP_010101741.1	992
981085.XP_010098066.1	981085.XP_010102117.1	999
981085.XP_010098066.1	981085.XP_010102279.1	995
981085.XP_010098066.1	981085.XP_010102488.1	992
981085.XP_010098066.1	981085.XP_010102767.1	999
981085.XP_010098066.1	981085.XP_010103270.1	949
981085.XP_010098066.1	981085.XP_010103342.1	995
981085.XP_010098066.1	981085.XP_010103749.1	999
981085.XP_010098066.1	981085.XP_010103754.1	938
981085.XP_010098066.1	981085.XP_010103855.1	990
981085.XP_010098066.1	981085.XP_010104677.1	896
981085.XP_010098066.1	981085.XP_010105084.1	991
981085.XP_010098066.1	981085.XP_010105361.1	994
981085.XP_010098066.1	981085.XP_010105511.1	995
981085.XP_010098066.1	981085.XP_010105796.1	999
981085.XP_010098066.1	981085.XP_010106386.1	999
981085.XP_010098066.1	981085.XP_010106863.1	994
981085.XP_010098066.1	981085.XP_010107162.1	996
981085.XP_010098066.1	981085.XP_010107823.1	989
981085.XP_010098066.1	981085.XP_010108169.1	990
981085.XP_010098066.1	981085.XP_010108337.1	994
981085.XP_010098066.1	981085.XP_010108442.1	994
981085.XP_010098066.1	981085.XP_010108484.1	999
981085.XP_010098066.1	981085.XP_010109028.1	996
981085.XP_010098066.1	981085.XP_010109582.1	999
981085.XP_010098066.1	981085.XP_010110069.1	998
981085.XP_010098066.1	981085.XP_010110991.1	995
981085.XP_010098066.1	981085.XP_010112373.1	709
981085.XP_010098066.1	981085.XP_010112401.1	996
981085.XP_010098066.1	981085.XP_010112556.1	995
981085.XP_010098066.1	981085.XP_010112905.1	995
981085.XP_010098066.1	981085.XP_010113368.1	998
981085.XP_010098081.1	981085.XP_010098189.1	923
981085.XP_010098081.1	981085.XP_010098627.1	954
981085.XP_010098081.1	981085.XP_010099900.1	923
981085.XP_010098081.1	981085.XP_010100802.1	959
981085.XP_010098081.1	981085.XP_010100833.1	897
981085.XP_010098081.1	981085.XP_010101082.1	977
981085.XP_010098081.1	981085.XP_010101256.1	913
981085.XP_010098081.1	981085.XP_010101365.1	988
981085.XP_010098081.1	981085.XP_010101487.1	961
981085.XP_010098081.1	981085.XP_010101741.1	935
[truncated: 1,209 more rows]
