# Supplementary material for: Comprehensive Profiling of Paper Mulberry (Broussonetia papyrifera) Crotonylome Reveals the Significance of Lysine Crotonylation in Young Leaves
Source: Int J Mol Sci. 2022 Jan 21;23(3):1173. doi: 10.3390/ijms23031173 (PMC8834973; doi:10.3390/ijms23031173)
Supplement: Supplementary file 1 [file ijms-23-01173-s001.zip › The identified lysine crotonylation sites in paper mulberry.xlsx]

## Sheet: Ident
	Supplemental Table S1 The identified lysine crotonylation sites in paper mulberry
Protein accession	Position	Amino acid	Protein description	Gene name	Localization probability	PEP	Score	Modified sequence	Charge	Mass error [ppm]	MS/MS Count
TRINITY_DN11661_c0_g1_m.259	180	K	Subtilisin-like protease SBT1.4 OS=Arabidopsis thaliana OX=3702 GN=SBT1.4 PE=2 SV=1	SBT1.4	1	3.29245e-08	181.44	SFSDEGLSPVPPTWK(1)GK	2	2.6838	1
TRINITY_DN11661_c0_g1_m.259	182	K	Subtilisin-like protease SBT1.4 OS=Arabidopsis thaliana OX=3702 GN=SBT1.4 PE=2 SV=1	SBT1.4	1	2.83101e-08	203.76	GK(1)CETWSDFPASSCNR	2	2.0665	1
TRINITY_DN12613_c0_g1_m.529	198	K	Peptidyl-prolyl cis-trans isomerase FKBP13, chloroplastic OS=Arabidopsis thaliana OX=3702 GN=FKBP13 PE=1 SV=2	FKBP13	1	0.0370372	48.785	VLK(1)LPPELGYGVR	2	-1.793	1
TRINITY_DN12613_c0_g1_m.529	151	K	Peptidyl-prolyl cis-trans isomerase FKBP13, chloroplastic OS=Arabidopsis thaliana OX=3702 GN=FKBP13 PE=1 SV=2	FKBP13	1	9.55471e-06	159.12	LENGK(1)VFDSSYNR	2	0.75257	3
TRINITY_DN12613_c0_g1_m.529	146	K	Peptidyl-prolyl cis-trans isomerase FKBP13, chloroplastic OS=Arabidopsis thaliana OX=3702 GN=FKBP13 PE=1 SV=2	FKBP13	1	4.07886e-05	132.39	AHYVGK(1)LENGK	2	1.0458	3
TRINITY_DN12613_c0_g1_m.529	135	K	Peptidyl-prolyl cis-trans isomerase FKBP13, chloroplastic OS=Arabidopsis thaliana OX=3702 GN=FKBP13 PE=1 SV=2	FKBP13	1	3.15903e-05	181.87	LVGYGPEAVK(1)GQLIK	2	1.3571	1
TRINITY_DN12871_c0_g1_m.616	27	K	Hypersensitive-induced reaction 1 protein OS=Capsicum annuum OX=4072 GN=HIR1 PE=1 SV=1	HIR1	1	3.38544e-08	123.99	AEGEAESK(1)YLSGVGIAR	2	3.9358	1
TRINITY_DN13767_c0_g1_m.770	109	K	Ribulose bisphosphate carboxylase/oxygenase activase, chloroplastic OS=Malus domestica OX=3750 GN=RCA PE=2 SV=1	RCA	1	0.000724675	108.2	EGPPTFEQPK(1)MSLDK	2	0.80679	2
TRINITY_DN13767_c0_g1_m.770	99	K	Ribulose bisphosphate carboxylase/oxygenase activase, chloroplastic OS=Malus domestica OX=3750 GN=RCA PE=2 SV=1	RCA	1	6.88232e-05	293.49	RLVNSK(1)EGPPTFEQPK	2	0.82769	4
TRINITY_DN14198_c0_g1_m.858	437	K	Proline iminopeptidase OS=Aeromonas sobria OX=646 GN=pip PE=1 SV=3	pip	1	0.00169383	108.24	FK(1)DAAHILAEK	2	-2.7015	1
TRINITY_DN14292_c0_g1_m.907	11	K	Eukaryotic translation initiation factor 5A-3 OS=Solanum lycopersicum OX=4081 PE=2 SV=1		1	1.92931e-08	205.37	SDEEHHFESK(1)ADAGASK	2	1.0422	2
TRINITY_DN14292_c0_g1_m.907	18	K	Eukaryotic translation initiation factor 5A-3 OS=Solanum lycopersicum OX=4081 PE=2 SV=1		1	0.000180238	91.939	ADAGASK(1)TYPQQAGTIR	2	0.64869	1
TRINITY_DN14609_c0_g1_m.971	269	K	Subtilisin-like protease SBT1.4 OS=Arabidopsis thaliana OX=3702 GN=SBT1.4 PE=2 SV=1	SBT1.4	1	6.32131e-11	147.64	DLSTGK(1)ESTPFAHGAGHVDPNR	3	8.6096	2
TRINITY_DN14691_c0_g1_m.984	29	K	60S ribosomal protein L22-2 OS=Arabidopsis thaliana OX=3702 GN=RPL22B PE=2 SV=1	RPL22B	1	0.00579389	61.067	PVEDK(1)IMDIASLEK	2	1.6837	1
TRINITY_DN14691_c0_g1_m.984	65	K	60S ribosomal protein L22-2 OS=Arabidopsis thaliana OX=3702 GN=RPL22B PE=2 SV=1	RPL22B	1	2.81197e-06	138.71	NK(1)ITVTSDSTFSK	2	-1.9234	1
TRINITY_DN15020_c0_g1_m.1036	22	K	40S ribosomal protein S20-2 OS=Arabidopsis thaliana OX=3702 GN=RPS20B PE=2 SV=1	RPS20B	1	3.44169e-16	178.51	AYAAMKPTKPGLEEPQEQIHK(1)IR	4	-2.6478	5
TRINITY_DN15020_c0_g1_m.1036	7	K	40S ribosomal protein S20-2 OS=Arabidopsis thaliana OX=3702 GN=RPS20B PE=2 SV=1	RPS20B	0.989425	0.000197902	71.912	AYAAMK(0.989)PTK(0.011)PGLEEPQEQIHK	3	-1.6896	1
TRINITY_DN15111_c0_g2_m.1050	38	K	Histone H2B.3 (Fragment) OS=Solanum lycopersicum OX=4081 GN=H2B-3 PE=2 SV=1	H2B-3	0.995781	0.00491383	102.55	AEK(0.996)K(0.004)PAAEK	2	-4.8822	1
TRINITY_DN15111_c0_g2_m.1050	50	K	Histone H2B.3 (Fragment) OS=Solanum lycopersicum OX=4081 GN=H2B-3 PE=2 SV=1	H2B-3	1	0.00114252	178.65	PAAEK(1)APAAEK	2	-2.3893	2
TRINITY_DN15265_c0_g1_m.1091	127	K	Pathogen-related protein OS=Hordeum vulgare OX=4513 PE=2 SV=2		1	7.13931e-06	143.22	GYDPYK(1)ETVESSHK	2	0.24653	1
TRINITY_DN1543_c0_g1_m.1129	10	K	hypothetical protein PanWU01x14_027630 [Parasponia andersonii]		1	0.0337494	88.181	LIESIK(1)SVNMRDK	2	-24.645	1
TRINITY_DN15832_c0_g1_m.1277	51	K	IAA-amino acid hydrolase ILR1-like 4 OS=Arabidopsis thaliana OX=3702 GN=ILL4 PE=1 SV=2	ILL4	1	0.00086601	118.91	NK(1)IHENPELR	2	-2.8575	2
TRINITY_DN15832_c0_g1_m.1277	301	K	IAA-amino acid hydrolase ILR1-like 4 OS=Arabidopsis thaliana OX=3702 GN=ILL4 PE=1 SV=2	ILL4	1	0.0244053	42.446	IK(1)EVIVDQAAVSR	2	-3.3042	1
TRINITY_DN15870_c0_g1_m.1285	99	K	Zinc finger protein ENHYDROUS OS=Arabidopsis thaliana OX=3702 GN=ENY PE=1 SV=1	ENY	1	0.0165515	46.033	YAVQSDWK(1)AHSK	2	-0.43757	1
TRINITY_DN15878_c0_g1_m.1287	81	K	DNA damage-repair/toleration protein DRT100 OS=Arabidopsis thaliana OX=3702 GN=DRT100 PE=2 SV=2	DRT100	1	0.000288322	118.91	GESEDPIFQK(1)AHR	2	0.6171	1
TRINITY_DN15935_c0_g1_m.1296	40	K	Replication protein A 14 kDa subunit B OS=Arabidopsis thaliana OX=3702 GN=RPA3B PE=1 SV=1	RPA3B	1	0.00011753	93.649	SEGGSVIGK(1)STDDNQIIVK	2	0.77183	1
TRINITY_DN16085_c0_g1_m.1316	79	K	Geraniol 8-hydroxylase OS=Swertia mussotii OX=137888 GN=CYP76B10 PE=1 SV=1	CYP76B10	1	0.0049372	103.8	HNK(1)VQELLR	2	-4.5693	1
TRINITY_DN16245_c0_g1_m.1344	249	K	transmembrane protein [Arabidopsis thaliana]		1	0.0101249	63.301	FK(1)NDIIR	2	-4.6751	1
TRINITY_DN1646_c0_g1_m.1390	34	K	ATP synthase subunit beta, chloroplastic OS=Morus indica OX=248361 GN=atpB PE=3 SV=1	atpB	1	4.44637e-05	117.3	MPNIYNALVVK(1)GR	2	-3.1815	2
TRINITY_DN1646_c0_g1_m.1390	376	K	ATP synthase subunit beta, chloroplastic OS=Morus indica OX=248361 GN=atpB PE=3 SV=1	atpB	1	0.00809279	88.35	VK(1)QTLQR	2	-4.5726	1
TRINITY_DN1646_c0_g1_m.1390	151	K	ATP synthase subunit beta, chloroplastic OS=Morus indica OX=248361 GN=atpB PE=3 SV=1	atpB	1	0.0143749	48.785	GGK(1)IGLFGGAGVGK	2	-4.646	1
TRINITY_DN1646_c0_g1_m.1390	343	K	ATP synthase subunit beta, chloroplastic OS=Morus indica OX=248361 GN=atpB PE=3 SV=1	atpB	1	9.08146e-10	132.01	GLAAK(1)GIYPAVDPLDSTSTMLQPR	3	2.029	2
TRINITY_DN16551_c0_g1_m.1405	75	K	Ribulose bisphosphate carboxylase/oxygenase activase 2, chloroplastic OS=Larrea tridentata OX=66636 GN=RCA2 PE=2 SV=1	RCA2	1	6.33902e-08	245.56	WK(1)GLAYDVSDDQQDITR	2	4.7465	1
TRINITY_DN16663_c0_g1_m.1453	131	K	Photosystem I P700 chlorophyll a apoprotein A2 OS=Morus indica OX=248361 GN=psaB PE=3 SV=1	psaB	1	1.06684e-06	231.22	WKPSVSWFK(1)NAESR	2	2.7779	7
TRINITY_DN16663_c0_g1_m.1453	264	K	Photosystem I P700 chlorophyll a apoprotein A2 OS=Morus indica OX=248361 GN=psaB PE=3 SV=1	psaB	1	0.000649892	55.866	TNFGIGHSIK(1)NLLEAHIPPGGR	3	-3.436	1
TRINITY_DN16663_c0_g1_m.1453	507	K	Photosystem I P700 chlorophyll a apoprotein A2 OS=Morus indica OX=248361 GN=psaB PE=3 SV=1	psaB	1	0.0105629	86.205	GSK(1)LMPDKK	2	-3.3435	1
TRINITY_DN16663_c0_g1_m.1453	513	K	Photosystem I P700 chlorophyll a apoprotein A2 OS=Morus indica OX=248361 GN=psaB PE=3 SV=1	psaB	0.931416	0.00129941	91.457	LMPDK(0.069)K(0.931)DFGYSFPCDGPGR	3	-1.8896	2
TRINITY_DN16663_c0_g1_m.1454	40	K	Photosystem I P700 chlorophyll a apoprotein A2 OS=Morus indica OX=248361 GN=psaB PE=3 SV=1	psaB	1	0.00629784	83.623	VPSLSEK(1)WK	2	-5.2191	1
TRINITY_DN16663_c0_g1_m.1454	46	K	Photosystem I P700 chlorophyll a apoprotein A2 OS=Morus indica OX=248361 GN=psaB PE=3 SV=1	psaB	1	9.45929e-05	154.35	IHGK(1)LQSLPR	2	-3.1662	1
TRINITY_DN16663_c0_g1_m.1454	19	K	Photosystem I P700 chlorophyll a apoprotein A2 OS=Morus indica OX=248361 GN=psaB PE=3 SV=1	psaB	1	0.000501665	110.22	LEQK(1)YHLIR	2	-4.8411	1
TRINITY_DN16845_c0_g1_m.1530	74	K	Peptidyl-prolyl cis-trans isomerase CYP18-2 OS=Arabidopsis thaliana OX=3702 GN=CYP18-2 PE=2 SV=1	CYP18-2	1	0.0113115	67.903	GYYNNVK(1)FHR	2	19.228	1
TRINITY_DN1686_c0_g1_m.1543	122	K	hypothetical protein L484_000425 [Morus notabilis]		1	0.011337	44.598	NNRPNTGHSNWK(1)K	3	-4.6116	1
TRINITY_DN16891_c0_g1_m.1550	100	K	Subtilisin-like protease SBT3.11 OS=Arabidopsis thaliana OX=3702 GN=SBT3.11 PE=2 SV=1	SBT3.11	1	3.63421e-09	184.65	GFSAK(1)LTPEQVAEISK	2	2.9634	2
TRINITY_DN17041_c0_g1_m.1600	4	K	transcription activator-like protein [Medicago truncatula]		1	0.0249233	40.502	MENK(1)EIQDEQK	2	18.912	1
TRINITY_DN17225_c0_g1_m.1680	93	K	60S ribosomal protein L15 OS=Petunia hybrida OX=4102 GN=RPL15 PE=2 SV=1	RPL15	1	0.000202326	175.54	PTNQGVTQLK(1)FQR	2	-1.4442	1
TRINITY_DN17225_c0_g1_m.1680	77	K	60S ribosomal protein L15 OS=Petunia hybrida OX=4102 GN=RPL15 PE=2 SV=1	RPL15	0.999299	0.00691162	72.042	K(0.001)RPVPK(0.999)GIVYGK	2	-0.96793	1
TRINITY_DN17290_c0_g1_m.1710	127	K	Thioredoxin X, chloroplastic OS=Arabidopsis thaliana OX=3702 GN=ATHX PE=2 SV=2	ATHX	1	5.3556e-06	153.25	LTVVK(1)IDHDANPK	2	0.099335	1
TRINITY_DN172_c0_g1_m.1715	32	K	Polygalacturonase inhibitor OS=Pyrus communis OX=23211 GN=PGIP PE=1 SV=1	PGIP	1	0.00682644	73.891	NK(1)LEGDASTLFGSEK	2	0.57729	1
TRINITY_DN172_c0_g1_m.1715	45	K	Polygalacturonase inhibitor OS=Pyrus communis OX=23211 GN=PGIP PE=1 SV=1	PGIP	1	2.75381e-08	253.14	LEGDASTLFGSEK(1)SAR	2	0.47899	2
TRINITY_DN17400_c0_g1_m.1751	92	K	Programmed cell death protein 5 OS=Mus musculus OX=10090 GN=Pdcd5 PE=1 SV=3	Pdcd5	1	0.00303764	85.813	AAQMGQIVEK(1)VSEER	2	-4.4642	1
TRINITY_DN17504_c0_g2_m.1790	81	K	Acid phosphatase 1 OS=Solanum lycopersicum OX=4081 GN=APS1 PE=2 SV=1	APS1	1	0.000717474	136.94	YMTSSQYK(1)ADSQR	2	-0.96255	1
TRINITY_DN17538_c0_g1_m.1804	107	K	Non-specific lipid-transfer protein 1 OS=Morus nigra OX=85232 PE=1 SV=1		1	0.00289439	50.641	CGVNIPYK(1)ISPNTDCASVK	2	-0.18424	1
TRINITY_DN17552_c0_g1_m.1812	191	K	Heat shock cognate 70 kDa protein OS=Petunia hybrida OX=4102 GN=HSP70 PE=2 SV=1	HSP70	1	0.024644	87.895	LVNHFVAEFK(1)R	2	-29.799	1
TRINITY_DN17900_c0_g1_m.1945	119	K	Serine/threonine-protein kinase BSK1 OS=Arabidopsis thaliana OX=3702 GN=BSK1 PE=1 SV=1	BSK1	1	0.00486884	78.178	APNVVYK(1)GR	2	-4.9149	1
TRINITY_DN18230_c0_g1_m.2063	113	K	ATPase family AAA domain-containing protein 3-B OS=Xenopus laevis OX=8355 GN=atad3-b PE=2 SV=1	atad3-b	1	0.0150631	47.334	ALK(1)DITSSSHAK	2	-0.41946	1
TRINITY_DN18500_c0_g1_m.2147	159	K	Remorin OS=Solanum tuberosum OX=4113 PE=1 SV=1		1	0.000162804	117.99	VALIHK(1)EAEEK	2	-2.3526	1
TRINITY_DN18500_c0_g1_m.2147	185	K	Remorin OS=Solanum tuberosum OX=4113 PE=1 SV=1		1	0.000275247	113.14	AEEMAAK(1)FR	2	-2.1281	1
TRINITY_DN18516_c0_g1_m.2150	66	K	Glutathione S-transferase U22 OS=Arabidopsis thaliana OX=3702 GN=GSTU22 PE=1 SV=1	GSTU22	1	0.000260591	116.13	SPLLLQMNPVHK(1)K	2	-0.74318	1
TRINITY_DN18648_c0_g2_m.2196	354	K	Glucan 1,3-beta-glucosidase OS=Candida albicans (strain SC5314 / ATCC MYA-2876) OX=237561 GN=XOG1 PE=1 SV=5	XOG1	1	0.0123505	52.591	YYK(1)EGYDAVR	2	-1.1589	1
TRINITY_DN18798_c0_g1_m.2244	23	K	60S ribosomal protein L31 OS=Panax ginseng OX=4054 GN=RPL31 PE=2 SV=1	RPL31	1	0.00274351	117.18	EYTINLHK(1)R	2	-4.4798	1
TRINITY_DN18798_c0_g1_m.2244	47	K	60S ribosomal protein L31 OS=Panax ginseng OX=4054 GN=RPL31 PE=2 SV=1	RPL31	1	0.0178608	64.064	FAQK(1)AMGTNDVR	2	-1.8279	2
TRINITY_DN19061_c0_g1_m.2324	4	K	Zinc finger BED domain-containing protein RICESLEEPER 3 OS=Oryza sativa subsp. japonica OX=39947 GN=Os05g0583200 PE=2 SV=1	Os05g0583200	1	0.0135611	72.355	WTK(1)EGFR	2	5.9549	1
TRINITY_DN19067_c0_g1_m.2330	95	K	protein PATRONUS 2-like [Cajanus cajan]		1	0.0364796	46.068	VQSRSRK(1)ALSDISNSGK	2	24.569	1
TRINITY_DN19079_c0_g1_m.2332	59	K	uncharacterized LOC8278856 [Ricinus communis]		1	0.0205256	63.397	LSK(1)YNWSYNR	2	37.149	1
TRINITY_DN19079_c0_g1_m.2332	87	K	uncharacterized LOC8278856 [Ricinus communis]		1	0.00103321	79.889	VPFDDDSFLYK(1)HFGK	3	-4.3323	1
TRINITY_DN19128_c0_g1_m.2345	6	K	60S ribosomal protein L34 OS=Pisum sativum OX=3888 GN=RPL34 PE=2 SV=1	RPL34	1	0.000140299	274.5	HSYATK(1)SNQHR	2	-1.8433	2
TRINITY_DN19128_c0_g1_m.2345	53	K	60S ribosomal protein L34 OS=Pisum sativum OX=3888 GN=RPL34 PE=2 SV=1	RPL34	1	0.000933815	90.306	IQGIPHLRPAEYK(1)R	2	1.6521	2
TRINITY_DN19128_c0_g1_m.2345	19	K	60S ribosomal protein L34 OS=Pisum sativum OX=3888 GN=RPL34 PE=2 SV=1	RPL34	1	0.000264628	145.95	TPGGK(1)LVYQTTK	2	-2.9604	1
TRINITY_DN19634_c0_g1_m.2546	68	K	Major allergen Pru ar 1 OS=Prunus armeniaca OX=36596 PE=1 SV=1		1	0.0284995	45.183	HK(1)VEAIDHEHLTYK	3	-1.5861	1
TRINITY_DN19751_c0_g1_m.2595	4	K	Aquaporin PIP1-1 OS=Oryza sativa subsp. japonica OX=39947 GN=PIP1-1 PE=2 SV=1	PIP1-1	1	0.010625	67.507	MEGK(1)EEDVK	2	-1.1251	1
TRINITY_DN19751_c0_g1_m.2595	155	K	Aquaporin PIP1-1 OS=Oryza sativa subsp. japonica OX=39947 GN=PIP1-1 PE=2 SV=1	PIP1-1	1	1.12273e-05	134.66	GFEK(1)NSTYER	2	-0.14172	2
TRINITY_DN19751_c0_g1_m.2595	9	K	Aquaporin PIP1-1 OS=Oryza sativa subsp. japonica OX=39947 GN=PIP1-1 PE=2 SV=1	PIP1-1	1	6.86805e-05	232.48	EEDVK(1)LGANK	2	-2.1697	3
TRINITY_DN19751_c0_g1_m.2595	29	K	Aquaporin PIP1-1 OS=Oryza sativa subsp. japonica OX=39947 GN=PIP1-1 PE=2 SV=1	PIP1-1	1	1.16004e-06	166.65	QPIGTSAQTDK(1)DYK	2	-1.827	1
TRINITY_DN19751_c0_g1_m.2595	14	K	Aquaporin PIP1-1 OS=Oryza sativa subsp. japonica OX=39947 GN=PIP1-1 PE=2 SV=1	PIP1-1	1	0.0019935	102.46	LGANK(1)FSER	2	-4.0879	1
TRINITY_DN19905_c0_g1_m.2660	31	K	Probable glutathione S-transferase OS=Glycine max OX=3847 GN=HSP26-A PE=2 SV=1	HSP26-A	1	0.00253017	91.939	GVDYK(1)THEEDLFNK	2	4.0011	1
TRINITY_DN19956_c0_g1_m.2690	59	K	Ribosome-inactivating protein gelonin OS=Suregada multiflora OX=3979 GN=GEL PE=1 SV=2	GEL	1	0.000828267	86.135	SK(1)IPVLPAQVSIDSNNR	2	3.2597	2
TRINITY_DN19956_c0_g1_m.2690	256	K	Ribosome-inactivating protein gelonin OS=Suregada multiflora OX=3979 GN=GEL PE=1 SV=2	GEL	1	0.000747076	144.47	TYDITLQNK(1)DYK	2	0.46978	1
TRINITY_DN19956_c0_g1_m.2690	51	K	Ribosome-inactivating protein gelonin OS=Suregada multiflora OX=3979 GN=GEL PE=1 SV=2	GEL	1	0.0113094	260.97	LRDELK(1)GSIDSK	2	-1.38	1
TRINITY_DN19956_c0_g1_m.2690	143	K	Ribosome-inactivating protein gelonin OS=Suregada multiflora OX=3979 GN=GEL PE=1 SV=2	GEL	1	1.87993e-05	224.09	LPFGGGYPSIESK(1)YK	2	0.87056	2
TRINITY_DN20479_c0_g1_m.2922	109	K	PREDICTED: thylakoid membrane protein ssl2009-like [Nicotiana tabacum]		0.999197	0.0164163	92.428	K(0.001)LPK(0.999)FIYDEEK	2	-2.6526	1
TRINITY_DN20571_c0_g1_m.2977	31	K	PI-PLC X domain-containing protein At5g67130 OS=Arabidopsis thaliana OX=3702 GN=At5g67130 PE=1 SV=1	At5g67130	1	6.83301e-08	126.32	IGETCSK(1)DSDCDTGLR	2	-0.41267	1
TRINITY_DN20924_c0_g1_m.3148	10	K	transmembrane protein, putative [Medicago truncatula]		1	0.00187232	70.195	SGNSEIVSK(1)EGDPK	2	1.8906	1
TRINITY_DN20926_c0_g1_m.3150	106	K	2,3-dimethylmalate lyase OS=Eubacterium barkeri OX=1528 GN=Dml PE=1 SV=1	Dml	1	1.99101e-18	153.23	ILESPGIHQGPACFDALSAK(1)LVER	3	-1.19	1
TRINITY_DN20932_c0_g1_m.3155	62	K	Protein SIEVE ELEMENT OCCLUSION A OS=Arabidopsis thaliana OX=3702 GN=SEOA PE=1 SV=1	SEOA	1	0.00556287	66.619	GSGEHMFK(1)GLTEYGR	2	1.3962	1
TRINITY_DN20932_c0_g1_m.3155	54	K	Protein SIEVE ELEMENT OCCLUSION A OS=Arabidopsis thaliana OX=3702 GN=SEOA PE=1 SV=1	SEOA	1	0.0165542	40.861	GFGEMVK(1)GSGEHMFK	2	4.0189	1
TRINITY_DN20982_c0_g1_m.3185	159	K	Thioredoxin M4, chloroplastic OS=Arabidopsis thaliana OX=3702 GN=At3g15360 PE=2 SV=2	At3g15360	1	0.000107327	115.41	SIPTVIMFK(1)GGEK	2	-1.0576	1
TRINITY_DN20982_c0_g1_m.3185	124	K	Thioredoxin M4, chloroplastic OS=Arabidopsis thaliana OX=3702 GN=At3g15360 PE=2 SV=2	At3g15360	1	1.29604e-09	126.21	MIHPIVDDLAK(1)QYVGK	2	4.5431	1
TRINITY_DN20982_c0_g1_m.3185	173	K	Thioredoxin M4, chloroplastic OS=Arabidopsis thaliana OX=3702 GN=At3g15360 PE=2 SV=2	At3g15360	1	7.81588e-06	144.16	DAIIGAVPK(1)STLTTSIEK	2	5.2496	1
TRINITY_DN20982_c0_g1_m.3185	134	K	Thioredoxin M4, chloroplastic OS=Arabidopsis thaliana OX=3702 GN=At3g15360 PE=2 SV=2	At3g15360	1	1.07537e-20	314.58	FYK(1)VNTDDSPTIATQYGIR	2	3.607	1
TRINITY_DN21062_c0_g1_m.3240	66	K	NADH dehydrogenase [ubiquinone] 1 alpha subcomplex subunit 8-B OS=Arabidopsis thaliana OX=3702 GN=At5g18800 PE=1 SV=1	At5g18800	1	0.0311538	43.306	CQSENVEFLK(1)CK	2	1.5779	1
TRINITY_DN21064_c0_g1_m.3242	101	K	Ubiquitin-60S ribosomal protein L40 OS=Nicotiana sylvestris OX=4096 GN=UBICEP52-7 PE=2 SV=2	UBICEP52-7	1	0.000472428	143.39	CGHSNQLRPK(1)K	2	-4.1919	1
TRINITY_DN21093_c0_g1_m.3254	31	K	Peptidyl-prolyl cis-trans isomerase FKBP12 OS=Vicia faba OX=3906 GN=FKBP12 PE=1 SV=1	FKBP12	1	0.00151096	100.56	VTVHCTGYGK(1)NGDLSQK	2	0.45925	2
TRINITY_DN21093_c0_g1_m.3254	5	K	Peptidyl-prolyl cis-trans isomerase FKBP12 OS=Vicia faba OX=3906 GN=FKBP12 PE=1 SV=1	FKBP12	1	1.63618e-06	137.58	GVEK(1)EVLRPGTGPK	2	-0.3298	1
TRINITY_DN21096_c0_g1_m.3257	148	K	Endo-1,4-beta-xylanase 1 OS=Arabidopsis thaliana OX=3702 GN=XYN1 PE=1 SV=1	XYN1	1	0.0161191	70.195	GCK(1)IALHDSMGDGK	2	-0.80594	1
TRINITY_DN21103_c0_g1_m.3266	104	K	SKP1-like protein 1B OS=Arabidopsis thaliana OX=3702 GN=SKP1B PE=1 SV=1	SKP1B	1	0.00112101	83.358	ILSK(1)VIEYCK	2	-4.1087	1
TRINITY_DN21103_c0_g1_m.3266	130	K	SKP1-like protein 1B OS=Arabidopsis thaliana OX=3702 GN=SKP1B PE=1 SV=1	SKP1B	1	3.67013e-09	107.6	ASSADDDLK(1)AWDADFVK	2	3.873	1
TRINITY_DN21103_c0_g1_m.3266	186	K	SKP1-like protein 1B OS=Arabidopsis thaliana OX=3702 GN=SKP1B PE=1 SV=1	SKP1B	1	1.23517e-11	193.62	TFNIK(1)NDFTPEEEEEVRR	3	-3.182	1
TRINITY_DN21103_c0_g1_m.3266	117	K	SKP1-like protein 1B OS=Arabidopsis thaliana OX=3702 GN=SKP1B PE=1 SV=1	SKP1B	1	0.00015627	117.3	HVEAPK(1)TDER	2	-3.9707	1
TRINITY_DN21105_c1_g1_m.3267	104	K	60S ribosomal protein L14-2 OS=Arabidopsis thaliana OX=3702 GN=RPL14B PE=1 SV=1	RPL14B	0.996863	0.0010599	120.33	K(0.003)K(0.997)WENSSWGR	2	-1.4668	1
TRINITY_DN21105_c1_g1_m.3267	130	K	60S ribosomal protein L14-2 OS=Arabidopsis thaliana OX=3702 GN=RPL14B PE=1 SV=1	RPL14B	1	0.0370315	42.229	FK(1)LMLAK	2	-6.8219	1
TRINITY_DN21105_c1_g1_m.3267	40	K	60S ribosomal protein L14-2 OS=Arabidopsis thaliana OX=3702 GN=RPL14B PE=1 SV=1	RPL14B	1	0.00537298	81.099	VALVNYGK(1)DYGK	2	10.868	1
TRINITY_DN21105_c1_g1_m.3267	72	K	60S ribosomal protein L14-2 OS=Arabidopsis thaliana OX=3702 GN=RPL14B PE=1 SV=1	RPL14B	1	0.00903317	80.294	SQMNFK(1)R	2	-3.5091	1
TRINITY_DN21105_c1_g1_m.3267	118	K	60S ribosomal protein L14-2 OS=Arabidopsis thaliana OX=3702 GN=RPL14B PE=1 SV=1	RPL14B	1	0.0164066	79.833	KLIVQK(1)R	2	-4.9002	1
TRINITY_DN21201_c0_g1_m.3334	130	K	PI-PLC X domain-containing protein At5g67130 OS=Arabidopsis thaliana OX=3702 GN=At5g67130 PE=1 SV=1	At5g67130	1	0.0139632	72.492	TCAEAAGK(1)R	2	-3.2865	1
TRINITY_DN21203_c0_g1_m.3335	77	K	RmlC-like cupins superfamily protein [Arabidopsis thaliana]		1	0.000441664	112.93	NPPESK(1)LTQLGVR	2	-4.2775	1
TRINITY_DN21203_c0_g1_m.3335	71	K	RmlC-like cupins superfamily protein [Arabidopsis thaliana]		1	0.0037653	100.84	IEK(1)NPPESK	2	-2.6347	1
TRINITY_DN21258_c0_g1_m.3380	92	K	Protein SIEVE ELEMENT OCCLUSION B OS=Arabidopsis thaliana OX=3702 GN=SEOB PE=1 SV=1	SEOB	1	0.00948912	60	TAEYAILQQMYAEK(1)R	2	3.0795	1
TRINITY_DN21258_c0_g1_m.3380	39	K	Protein SIEVE ELEMENT OCCLUSION B OS=Arabidopsis thaliana OX=3702 GN=SEOB PE=1 SV=1	SEOB	1	0.00209864	55.782	VLFK(1)DDPTPAIYDCHNR	2	2.8672	1
TRINITY_DN21307_c0_g1_m.3417	112	K	MLP-like protein 423 OS=Arabidopsis thaliana OX=3702 GN=MLP423 PE=2 SV=1	MLP423	1	0.00328701	61.577	AHVTVVPK(1)EEGSLVK	2	0.12144	1
TRINITY_DN21344_c0_g1_m.3433	138	K	Huntingtin-interacting protein K OS=Mus musculus OX=10090 GN=Hypk PE=1 SV=2	Hypk	1	0.000128117	141.29	EHK(1)GDAVAAIR	2	-0.25946	1
TRINITY_DN21360_c0_g1_m.3449	133	K	Putative 4-hydroxy-4-methyl-2-oxoglutarate aldolase 2 OS=Arabidopsis thaliana OX=3702 GN=At5g16450 PE=1 SV=1	At5g16450	1	0.0171696	65.879	RHGEK(1)HVPITLAGTR	3	-4.1833	3
TRINITY_DN21440_c0_g1_m.3511	16	K	Ubiquitin-conjugating enzyme E2 27 OS=Arabidopsis thaliana OX=3702 GN=UBC27 PE=2 SV=1	UBC27	1	4.46232e-05	110.58	ELQECSK(1)DVEGSGIR	2	-0.28215	1
TRINITY_DN21478_c0_g1_m.3533	51	K	Calvin cycle protein CP12-3, chloroplastic OS=Arabidopsis thaliana OX=3702 GN=CP12-3 PE=1 SV=1	CP12-3	1	0.0122784	54.056	FK(1)GTQMR	2	-5.3497	1
TRINITY_DN21496_c0_g1_m.3542	46	K	Protein mago nashi homolog 2 OS=Oryza sativa subsp. japonica OX=39947 GN=MAGO2 PE=1 SV=2	MAGO2	1	8.0427e-05	205.09	YANNSNYK(1)NDTIIR	2	-0.30043	2
TRINITY_DN21531_c0_g1_m.3562	98	K	Photosystem I reaction center subunit N, chloroplastic OS=Arabidopsis thaliana OX=3702 GN=PSAN PE=1 SV=2	PSAN	1	0.00164774	87.251	ANK(1)ELNDK	2	-2.677	2
TRINITY_DN21531_c0_g1_m.3562	156	K	Photosystem I reaction center subunit N, chloroplastic OS=Arabidopsis thaliana OX=3702 GN=PSAN PE=1 SV=2	PSAN	0.919557	1.83804e-06	116.36	VPFISEDLELECEGK(0.92)DK(0.08)YK	3	-2.3675	1
TRINITY_DN21531_c0_g1_m.3562	138	K	Photosystem I reaction center subunit N, chloroplastic OS=Arabidopsis thaliana OX=3702 GN=PSAN PE=1 SV=2	PSAN	1	2.09448e-05	245.85	FPENFTGCQDLAK(1)QK	2	3.112	1
TRINITY_DN21531_c0_g1_m.3562	160	K	Photosystem I reaction center subunit N, chloroplastic OS=Arabidopsis thaliana OX=3702 GN=PSAN PE=1 SV=2	PSAN	1	0.000702748	236.23	YK(1)CGSNVFWK	2	0.32389	2
TRINITY_DN21600_c0_g1_m.3598	75	K	RW1-like protein, putative [Medicago truncatula]		1	0.00155287	118.06	EHVYAVK(1)DR	2	-2.6106	1
TRINITY_DN21606_c0_g1_m.3603	66	K	Mitotic checkpoint protein BUB3.2 OS=Arabidopsis thaliana OX=3702 GN=BUB3.2 PE=2 SV=1	BUB3.2	1	0.00051296	90.376	FSNHSDHLLVSSWDK(1)SVR	3	-1.9894	1
TRINITY_DN21660_c0_g1_m.3639	103	K	Protein PROTON GRADIENT REGULATION 5, chloroplastic OS=Arabidopsis thaliana OX=3702 GN=PGR5 PE=1 SV=1	PGR5	1	0.00803838	60.589	SIGADQK(1)QR	2	-3.4992	1
TRINITY_DN21667_c0_g1_m.3652	109	K	60S ribosomal protein L32-1 OS=Arabidopsis thaliana OX=3702 GN=RPL32A PE=2 SV=2	RPL32A	1	2.63052e-06	117.21	TYCAEIAHNVSTK(1)K	2	0.76227	1
TRINITY_DN21667_c0_g1_m.3652	42	K	60S ribosomal protein L32-1 OS=Arabidopsis thaliana OX=3702 GN=RPL32A PE=2 SV=2	RPL32A	1	0.00418802	102.46	RPK(1)GIDSR	2	-2.1001	1
TRINITY_DN21667_c0_g1_m.3652	112	K	60S ribosomal protein L32-1 OS=Arabidopsis thaliana OX=3702 GN=RPL32A PE=2 SV=2	RPL32A	1	0.0387085	77.072	RK(1)EIVER	2	-3.0543	1
TRINITY_DN21667_c0_g1_m.3652	53	K	60S ribosomal protein L32-1 OS=Arabidopsis thaliana OX=3702 GN=RPL32A PE=2 SV=2	RPL32A	1	0.00547297	65.12	FK(1)GCTLMPNIGYGTDK	2	4.4955	1
TRINITY_DN21667_c0_g1_m.3652	86	K	60S ribosomal protein L32-1 OS=Arabidopsis thaliana OX=3702 GN=RPL32A PE=2 SV=2	RPL32A	1	0.000161426	121.71	FVVHNVK(1)ELEVLMMHNR	3	-2.7574	4
TRINITY_DN21667_c0_g1_m.3652	78	K	60S ribosomal protein L32-1 OS=Arabidopsis thaliana OX=3702 GN=RPL32A PE=2 SV=2	RPL32A	1	0.0380461	75.243	HYLPNGFK(1)K	2	13.739	1
TRINITY_DN21672_c0_g1_m.3657	59	K	60S ribosomal protein L37a OS=Gossypium hirsutum OX=3635 GN=RPL37A PE=3 SV=1	RPL37A	0.999519	0.00777227	51.07	KMEVSQHSK(1)FFCEFCGK	3	-1.2361	1
TRINITY_DN21672_c0_g1_m.3657	81	K	60S ribosomal protein L37a OS=Gossypium hirsutum OX=3635 GN=RPL37A PE=3 SV=1	RPL37A	1	0.000212788	95.311	AVGIWGCK(1)DCGK	2	-16.761	1
TRINITY_DN21699_c0_g1_m.3673	22	K	60S ribosomal protein L35 OS=Euphorbia esula OX=3993 GN=RPL35 PE=2 SV=1	RPL35	1	0.00163815	94.791	PELLNQLK(1)DLK	2	-4.6506	1
TRINITY_DN21714_c0_g1_m.3681	110	K	Cullin-3A OS=Arabidopsis thaliana OX=3702 GN=CUL3A PE=1 SV=1	CUL3A	1	0.0223151	49.058	YYK(1)QHLAK	2	-2.055	1
TRINITY_DN21718_c0_g1_m.3686	209	K	60S ribosomal protein L5 OS=Cucumis sativus OX=3659 GN=RPL5 PE=2 SV=1	RPL5	1	3.10807e-05	135.5	GALDGGLDIPHSEK(1)R	2	2.645	1
TRINITY_DN21718_c0_g1_m.3686	259	K	60S ribosomal protein L5 OS=Cucumis sativus OX=3659 GN=RPL5 PE=2 SV=1	RPL5	1	7.76717e-06	75.969	YQSHFSEYIK(1)R	3	-5.6234	2
TRINITY_DN21718_c0_g1_m.3686	219	K	60S ribosomal protein L5 OS=Cucumis sativus OX=3659 GN=RPL5 PE=2 SV=1	RPL5	1	0.00101135	224.13	DNK(1)QLDAEVHR	2	2.1952	1
TRINITY_DN21718_c0_g1_m.3686	80	K	60S ribosomal protein L5 OS=Cucumis sativus OX=3659 GN=RPL5 PE=2 SV=1	RPL5	1	0.00160197	76.833	YNTPK(1)YR	2	-2.8094	1
TRINITY_DN21718_c0_g1_m.3686	249	K	60S ribosomal protein L5 OS=Cucumis sativus OX=3659 GN=RPL5 PE=2 SV=1	RPL5	1	0.000503683	62.711	TLQEDEPEK(1)YQSHFSEYIK	3	-2.145	1
TRINITY_DN21718_c0_g1_m.3686	195	K	60S ribosomal protein L5 OS=Cucumis sativus OX=3659 GN=RPL5 PE=2 SV=1	RPL5	1	0.00201542	62.494	VFGALK(1)GALDGGLDIPHSEK	3	-3.8393	2
TRINITY_DN21727_c0_g2_m.3696	49	K	40S ribosomal protein S12 OS=Hordeum vulgare OX=4513 GN=RPS12 PE=2 SV=1	RPS12	1	0.0273086	48.785	GLHEAAK(1)VIEK	2	-0.19295	1
TRINITY_DN21731_c0_g2_m.3702	60	K	Ribulose bisphosphate carboxylase/oxygenase activase, chloroplastic OS=Arabidopsis thaliana OX=3702 GN=RCA PE=1 SV=2	RCA	1	0.000183904	142.71	SESK(1)SEPESNLK	2	-0.73262	1
TRINITY_DN21731_c0_g2_m.3702	56	K	Ribulose bisphosphate carboxylase/oxygenase activase, chloroplastic OS=Arabidopsis thaliana OX=3702 GN=RCA PE=1 SV=2	RCA	1	1.18703e-07	249.45	LEAESESEPESK(1)SESK	2	-0.43046	1
TRINITY_DN21731_c0_g2_m.3702	106	K	Ribulose bisphosphate carboxylase/oxygenase activase, chloroplastic OS=Arabidopsis thaliana OX=3702 GN=RCA PE=1 SV=2	RCA	1	1.67609e-31	362.97	SESEPEPESK(1)SEPEPELK	2	3.7964	1
TRINITY_DN21731_c0_g2_m.3702	132	K	Ribulose bisphosphate carboxylase/oxygenase activase, chloroplastic OS=Arabidopsis thaliana OX=3702 GN=RCA PE=1 SV=2	RCA	1	4.76538e-05	173.07	LEAEPEPEPEAK(1)LK	2	0.86168	1
TRINITY_DN21731_c0_g2_m.3702	144	K	Ribulose bisphosphate carboxylase/oxygenase activase, chloroplastic OS=Arabidopsis thaliana OX=3702 GN=RCA PE=1 SV=2	RCA	1	0.0122016	53.517	SK(1)SEDPLGWK	2	-5.8024	1
TRINITY_DN21731_c0_g2_m.3702	140	K	Ribulose bisphosphate carboxylase/oxygenase activase, chloroplastic OS=Arabidopsis thaliana OX=3702 GN=RCA PE=1 SV=2	RCA	1	0.00306958	87.895	LESESK(1)SK	2	-3.3288	2
TRINITY_DN21731_c0_g2_m.3702	44	K	Ribulose bisphosphate carboxylase/oxygenase activase, chloroplastic OS=Arabidopsis thaliana OX=3702 GN=RCA PE=1 SV=2	RCA	1	4.26763e-42	133.81	SDNADTHALNASSLDDSPK(1)LEAESESEPESK	3	1.2982	1
TRINITY_DN21731_c0_g2_m.3702	96	K	Ribulose bisphosphate carboxylase/oxygenase activase, chloroplastic OS=Arabidopsis thaliana OX=3702 GN=RCA PE=1 SV=2	RCA	1	4.17833e-24	306.65	SEPESNLK(1)SESEPEPESK	2	2.2203	1
TRINITY_DN21849_c0_g1_m.3787	54	K	Transposon Ty3-G Gag-Pol polyprotein OS=Saccharomyces cerevisiae (strain ATCC 204508 / S288c) OX=559292 GN=TY3B-G PE=1 SV=3	TY3B-G	1	0.0166211	56.014	LLYK(1)GRMVLPK	2	9.9548	1
TRINITY_DN21873_c0_g1_m.3805	110	K	late embryogenesis abundant protein [Medicago truncatula]		1	0.000656364	95.656	SYNPNTK(1)VSIYYDK	2	2.2275	1
TRINITY_DN21880_c0_g1_m.3808	69	K	Ubiquitin-conjugating enzyme E2 variant 1C OS=Arabidopsis thaliana OX=3702 GN=UEV1C PE=1 SV=1	UEV1C	0.999999	5.59856e-09	125.75	IYQLK(1)LFCDKDYPEKPPSVR	3	-2.7418	3
TRINITY_DN21880_c0_g1_m.3808	104	K	Ubiquitin-conjugating enzyme E2 variant 1C OS=Arabidopsis thaliana OX=3702 GN=UEV1C PE=1 SV=1	UEV1C	1	0.00304081	63.766	INMTCVNHETGVVESK(1)K	3	-1.4324	2
TRINITY_DN21917_c1_g1_m.3841	37	K	Nascent polypeptide-associated complex subunit beta OS=Arabidopsis thaliana OX=3702 GN=At1g73230 PE=2 SV=1	At1g73230	1	0.00207894	75.243	TTTTDDK(1)R	2	-2.4864	1
TRINITY_DN21917_c1_g1_m.3841	30	K	Nascent polypeptide-associated complex subunit beta OS=Arabidopsis thaliana OX=3702 GN=At1g73230 PE=2 SV=1	At1g73230	1	3.37673e-06	159.12	AVHK(1)TTTTDDK	2	-2.7144	3
TRINITY_DN21917_c1_g1_m.3841	44	K	Nascent polypeptide-associated complex subunit beta OS=Arabidopsis thaliana OX=3702 GN=At1g73230 PE=2 SV=1	At1g73230	1	0.00719898	80.294	LQSTLK(1)R	2	-7.241	1
TRINITY_DN22008_c0_g1_m.3905	130	K	Thioredoxin-like protein Clot OS=Arabidopsis thaliana OX=3702 GN=At5g42850 PE=2 SV=1	At5g42850	1	1.06946e-05	113.46	LEDHEAHIEK(1)K	2	-1.479	1
TRINITY_DN22110_c0_g1_m.3971	204	K	Glycine-rich protein 2 OS=Nicotiana sylvestris OX=4096 GN=GRP-2 PE=2 SV=1	GRP-2	1	9.35186e-09	77.996	GSGGGGAGVGGGGGGGCYK(1)CGEYGHLAR	3	0.19749	1
TRINITY_DN22110_c0_g1_m.3971	102	K	Glycine-rich protein 2 OS=Nicotiana sylvestris OX=4096 GN=GRP-2 PE=2 SV=1	GRP-2	1	0.00613808	75.012	AVDVTGPGGSSLQGIK(1)K	2	0.86157	1
TRINITY_DN22125_c0_g1_m.3983	118	K	Calvin cycle protein CP12-2, chloroplastic OS=Arabidopsis thaliana OX=3702 GN=CP12-2 PE=1 SV=1	CP12-2	1	1.70461e-12	166.65	TSDPLEEYCK(1)DNPETDECR	2	2.2239	1
TRINITY_DN22125_c0_g1_m.3983	65	K	Calvin cycle protein CP12-2, chloroplastic OS=Arabidopsis thaliana OX=3702 GN=CP12-2 PE=1 SV=1	CP12-2	1	0.00669172	83.358	LSDK(1)VAESVK	2	-3.6715	1
TRINITY_DN22128_c0_g1_m.3985	71	K	NADH dehydrogenase [ubiquinone] 1 beta subcomplex subunit 7 OS=Arabidopsis thaliana OX=3702 GN=At2g02050 PE=3 SV=1	At2g02050	1	0.000448124	95.138	DQCAHLLIPLNK(1)CR	2	2.1928	1
TRINITY_DN22178_c0_g1_m.4010	38	K	NADPH:quinone oxidoreductase OS=Arabidopsis thaliana OX=3702 GN=NQR PE=1 SV=1	NQR	1	0.0104972	63.212	AAIELSK(1)EDSSLK	2	-0.65697	1
TRINITY_DN22178_c0_g1_m.4010	178	K	NADPH:quinone oxidoreductase OS=Arabidopsis thaliana OX=3702 GN=NQR PE=1 SV=1	NQR	1	2.46232e-05	133.07	FDSEGNLIDPASK(1)ER	2	-0.65102	1
TRINITY_DN22190_c0_g1_m.4019	27	K	DNA-binding family protein [Populus trichocarpa]		0.979937	0.0102291	42.072	K(0.016)PVFIK(0.98)VDQLK(0.004)PGTTGHTLIAK	4	-2.66	1
TRINITY_DN22210_c0_g1_m.4029	238	K	Protein RAE1 OS=Arabidopsis thaliana OX=3702 GN=RAE1 PE=1 SV=2	RAE1	1	0.0332736	63.301	NFTFK(1)CHR	2	-3.8094	1
TRINITY_DN22254_c0_g1_m.4060	212	K	Eukaryotic translation initiation factor NCBP OS=Triticum aestivum OX=4565 GN=NCBP PE=2 SV=1	NCBP	1	0.015063	58.508	LPHSYVMEYK(1)AHDASLR	3	-2.1811	1
TRINITY_DN22256_c0_g1_m.4062	99	K	Macrophage migration inhibitory factor homolog OS=Trichuris trichiura OX=36087 PE=1 SV=2		1	0.000311519	125.98	YFLK(1)FYDTK	2	-1.3745	1
TRINITY_DN22268_c0_g3_m.4071	35	K	ATP-dependent RNA helicase [Arabidopsis thaliana]		0.99711	8.32105e-05	112.95	ELPNHLK(0.003)PK(0.997)LSINYVK	2	1.3486	2
TRINITY_DN22295_c0_g1_m.4089	81	K	copper ion-binding protein [Medicago truncatula]		1	7.06138e-13	275.23	PSGSGSTSGASTEK(1)VSTDK	2	0.50992	1
TRINITY_DN22295_c0_g1_m.4089	112	K	copper ion-binding protein [Medicago truncatula]		0.996372	0.0349308	63.397	GSEK(0.996)K(0.004)PEVQD	2	-1.0425	1
TRINITY_DN22295_c0_g1_m.4089	40	K	copper ion-binding protein [Medicago truncatula]		1	0.00050493	117.3	TEQEK(1)LEK	2	-2.6184	2
TRINITY_DN22354_c0_g1_m.4128	99	K	CDGSH iron-sulfur domain-containing protein NEET OS=Arabidopsis thaliana OX=3702 GN=NEET PE=1 SV=1	NEET	1	1.09167e-05	135.5	SGTFPLCDGSHVK(1)HNK	2	-0.19177	1
TRINITY_DN22354_c0_g1_m.4128	102	K	CDGSH iron-sulfur domain-containing protein NEET OS=Arabidopsis thaliana OX=3702 GN=NEET PE=1 SV=1	NEET	1	6.89125e-07	141.88	HNK(1)ATGDNVGPLLVK	2	1.1558	1
TRINITY_DN22357_c0_g1_m.4130	3	K	Peptidyl-prolyl cis-trans isomerase OS=Allium cepa OX=4679 GN=CYP PE=2 SV=1	CYP	1	0.000713541	197.66	HYK(1)GSTFHR	2	-1.1585	2
TRINITY_DN22391_c0_g1_m.4161	45	K	Plasmodesmata-located protein 2 OS=Arabidopsis thaliana OX=3702 GN=PDLP2 PE=1 SV=1	PDLP2	1	0.0337732	46.447	LVYK(1)GCADQK	2	-1.2176	1
TRINITY_DN22405_c0_g2_m.4170	150	K	40S ribosomal protein S6 OS=Asparagus officinalis OX=4686 GN=rps6 PE=2 SV=1	rps6	1	0.00426274	78.816	AK(1)ADAAEYQK	2	-2.4615	1
TRINITY_DN22423_c0_g1_m.4173	40	K	Histone deacetylase complex subunit SAP18 OS=Arabidopsis thaliana OX=3702 GN=At2g45640 PE=1 SV=1	At2g45640	1	0.00321426	47.915	VFTK(1)IGGHHANEDFAVR	3	-2.5332	1
TRINITY_DN22435_c0_g1_m.4184	72	K	Dirigent protein 19 OS=Arabidopsis thaliana OX=3702 GN=DIR19 PE=2 SV=1	DIR19	1	0.00133744	100.67	EK(1)LSHFR	2	-4.721	1
TRINITY_DN22463_c0_g1_m.4216	89	K	Small ubiquitin-related modifier 2 OS=Arabidopsis thaliana OX=3702 GN=SUMO2 PE=1 SV=1	SUMO2	1	0.0011039	220.17	VK(1)GQDGNEVFFR	2	-1.7265	1
TRINITY_DN22474_c0_g1_m.4224	37	K	Alpha-xylosidase 1 OS=Arabidopsis thaliana OX=3702 GN=XYL1 PE=1 SV=1	XYL1	1	0.0166638	50.09	ITNPPTK(1)IGQGYR	2	-1.9816	1
TRINITY_DN22480_c0_g1_m.4228	222	K	50S ribosomal protein L6, chloroplastic OS=Arabidopsis thaliana OX=3702 GN=RPL6 PE=2 SV=1	RPL6	1	0.0273792	64.064	WRPPEPYK(1)GK	2	-3.8161	1
TRINITY_DN22490_c0_g1_m.4234	313	K	Anthocyanidin reductase ((2S)-flavan-3-ol-forming) OS=Vitis vinifera OX=29760 GN=ANR PE=1 SV=1	ANR	1	0.0115906	62.969	LTEK(1)GFVYK	2	-2.8665	1
TRINITY_DN22498_c0_g1_m.4242	122	K	Ras-related protein RABD1 OS=Arabidopsis thaliana OX=3702 GN=RABD1 PE=1 SV=1	RABD1	1	0.0174805	65.879	LLVGNK(1)CDLVENK	2	-3.6424	1
TRINITY_DN22498_c0_g1_m.4242	129	K	Ras-related protein RABD1 OS=Arabidopsis thaliana OX=3702 GN=RABD1 PE=1 SV=1	RABD1	1	0.00309624	58.313	CDLVENK(1)VVDTQTAK	2	3.3753	1
TRINITY_DN22526_c0_g1_m.4265	174	K	Photosynthetic NDH subunit of lumenal location 2, chloroplastic OS=Arabidopsis thaliana OX=3702 GN=PNSL2 PE=1 SV=1	PNSL2	1	0.000890162	171.2	TPK(1)VYESYLFYEK	2	1.5543	1
TRINITY_DN22539_c0_g1_m.4274	123	K	40S ribosomal protein SA OS=Vitis vinifera OX=29760 GN=GSVIVT00034021001 PE=3 SV=1	GSVIVT00034021001	1	8.94478e-09	100.07	AVLK(1)FAQYTGAHAIAGR	2	1.8771	1
TRINITY_DN22557_c0_g1_m.4293	74	K	Peptidyl-prolyl cis-trans isomerase E OS=Mus musculus OX=10090 GN=Ppie PE=1 SV=2	Ppie	1	0.0311085	74.269	TPLDQATQK(1)HR	2	-7.9354	1
TRINITY_DN22557_c0_g1_m.4293	175	K	Peptidyl-prolyl cis-trans isomerase E OS=Mus musculus OX=10090 GN=Ppie PE=1 SV=2	Ppie	1	0.0418947	47.561	EGEK(1)EDEADTK	2	-2.0306	1
TRINITY_DN22585_c0_g1_m.4317	60	K	60S ribosomal protein L11-2 OS=Arabidopsis thaliana OX=3702 GN=RPL11B PE=2 SV=2	RPL11B	1	4.14867e-08	193.34	VLEQLSGQSPVFSK(1)AR	2	-0.54293	1
TRINITY_DN22585_c0_g1_m.4317	98	K	60S ribosomal protein L11-2 OS=Arabidopsis thaliana OX=3702 GN=RPL11B PE=2 SV=2	RPL11B	1	0.0301782	49.325	VK(1)EYELLR	2	-4.1073	1
TRINITY_DN22585_c0_g1_m.4317	75	K	60S ribosomal protein L11-2 OS=Arabidopsis thaliana OX=3702 GN=RPL11B PE=2 SV=2	RPL11B	1	0.00778339	62.271	NEK(1)IACYVTVR	2	-3.3609	1
TRINITY_DN22587_c0_g1_m.4319	186	K	ESCRT-related protein CHMP1B OS=Arabidopsis thaliana OX=3702 GN=CHMP1B PE=1 SV=1	CHMP1B	1	0.00126758	71.066	ETEK(1)VDEDDLSR	2	0.59433	1
TRINITY_DN22587_c0_g1_m.4319	45	K	ESCRT-related protein CHMP1B OS=Arabidopsis thaliana OX=3702 GN=CHMP1B PE=1 SV=1	CHMP1B	1	0.00467977	77.358	AMEK(1)GNIDGAR	2	-1.4773	2
TRINITY_DN22616_c0_g1_m.4341	191	K	Triosephosphate isomerase, cytosolic OS=Petunia hybrida OX=4102 GN=TPIP1 PE=2 SV=1	TPIP1	1	0.00448237	47.57	K(1)WLHENVSPEVAATTR	3	-3.5999	1
TRINITY_DN22616_c0_g1_m.4341	4	K	Triosephosphate isomerase, cytosolic OS=Petunia hybrida OX=4102 GN=TPIP1 PE=2 SV=1	TPIP1	1	0.000709313	134.85	K(1)FFVGGNWK	2	-4.7711	2
TRINITY_DN22616_c0_g1_m.4341	70	K	Triosephosphate isomerase, cytosolic OS=Petunia hybrida OX=4102 GN=TPIP1 PE=2 SV=1	TPIP1	1	8.5856e-13	126.63	SILRPDFHVAAQNVWVK(1)K	3	-3.0842	1
TRINITY_DN22616_c0_g1_m.4341	12	K	Triosephosphate isomerase, cytosolic OS=Petunia hybrida OX=4102 GN=TPIP1 PE=2 SV=1	TPIP1	1	1.07998e-12	215.93	FFVGGNWK(1)CNGTTEEVK	2	6.4481	7
TRINITY_DN22641_c0_g1_m.4357	118	K	60S ribosomal protein L35 OS=Euphorbia esula OX=3993 GN=RPL35 PE=2 SV=1	RPL35	1	0.00396335	110.22	YLPLDLRPK(1)K	2	-3.5341	1
TRINITY_DN22641_c0_g1_m.4357	129	K	60S ribosomal protein L35 OS=Euphorbia esula OX=3993 GN=RPL35 PE=2 SV=1	RPL35	1	0.008055	65.404	LTK(1)HQESLK	2	-3.3691	1
TRINITY_DN22641_c0_g1_m.4357	54	K	60S ribosomal protein L35 OS=Euphorbia esula OX=3993 GN=RPL35 PE=2 SV=1	RPL35	1	0.00126219	108.93	IELQNQLK(1)DLK	2	-6.4524	1
TRINITY_DN22641_c0_g1_m.4357	135	K	60S ribosomal protein L35 OS=Euphorbia esula OX=3993 GN=RPL35 PE=2 SV=1	RPL35	1	0.00105712	94.804	HQESLK(1)TER	2	0.39226	1
TRINITY_DN22678_c0_g1_m.4383	66	K	Major allergen Pru av 1 OS=Prunus avium OX=42229 GN=PRUA1 PE=1 SV=1	PRUA1	1	0.00540401	79.833	FTYAK(1)HR	2	-4.9052	1
TRINITY_DN22690_c0_g1_m.4394	330	K	Succinate--CoA ligase [ADP-forming] subunit alpha-1, mitochondrial OS=Solanum lycopersicum OX=4081 GN=SCOA PE=1 SV=1	SCOA	1	7.223e-09	129.04	MGHAGAIVSGGK(1)GTAQDK	2	-0.044485	1
TRINITY_DN22690_c0_g1_m.4394	91	K	Succinate--CoA ligase [ADP-forming] subunit alpha-1, mitochondrial OS=Solanum lycopersicum OX=4081 GN=SCOA PE=1 SV=1	SCOA	1	5.4583e-13	118.91	VICQGITGK(1)NGTFHTEQAIEYGTK	3	-1.9838	1
TRINITY_DN22690_c0_g1_m.4394	133	K	Succinate--CoA ligase [ADP-forming] subunit alpha-1, mitochondrial OS=Solanum lycopersicum OX=4081 GN=SCOA PE=1 SV=1	SCOA	1	4.06612e-06	71.471	KGGTEHLGLPVFNTVAEAK(1)TETK	3	-2.7159	1
TRINITY_DN22693_c0_g2_m.4399	308	K	Photosystem II CP47 reaction center protein OS=Morus indica OX=248361 GN=psbB PE=3 SV=1	psbB	1	0.00527126	43.518	IPEK(1)LAFYDYIGNNPAK	2	2.3755	1
TRINITY_DN22693_c0_g2_m.4399	304	K	Photosystem II CP47 reaction center protein OS=Morus indica OX=248361 GN=psbB PE=3 SV=1	psbB	1	6.15632e-06	138	QSLSEAWSK(1)IPEK	2	-0.95578	1
TRINITY_DN22693_c0_g2_m.4399	295	K	Photosystem II CP47 reaction center protein OS=Morus indica OX=248361 GN=psbB PE=3 SV=1	psbB	1	1.90854e-08	224.75	VSAGLAEK(1)QSLSEAWSK	2	15.275	4
TRINITY_DN22693_c0_g2_m.4399	438	K	Photosystem II CP47 reaction center protein OS=Morus indica OX=248361 GN=psbB PE=3 SV=1	psbB	1	0.0326478	62.969	ATLK(1)SDGVFR	2	-2.9254	1
TRINITY_DN22726_c0_g1_m.4441	88	K	alba DNA/RNA-binding protein [Medicago truncatula]		1	0.00203239	74.524	IMTSTVDMK(1)DDSR	2	0.90769	2
TRINITY_DN22743_c0_g1_m.4448	238	K	L-ascorbate peroxidase 3 OS=Arabidopsis thaliana OX=3702 GN=APX3 PE=1 SV=1	APX3	1	0.00155421	86.838	DYAESHK(1)K	2	-3.0716	2
TRINITY_DN22743_c0_g1_m.4448	231	K	L-ascorbate peroxidase 3 OS=Arabidopsis thaliana OX=3702 GN=APX3 PE=1 SV=1	APX3	1	5.36649e-07	209.43	DEDAFFK(1)DYAESHK	2	0.66078	3
TRINITY_DN22743_c0_g1_m.4448	134	K	L-ascorbate peroxidase 3 OS=Arabidopsis thaliana OX=3702 GN=APX3 PE=1 SV=1	APX3	1	1.46061e-05	103.69	LPDAK(1)QGVSHLK	2	-0.64683	3
TRINITY_DN22743_c0_g1_m.4448	165	K	L-ascorbate peroxidase 3 OS=Arabidopsis thaliana OX=3702 GN=APX3 PE=1 SV=1	APX3	1	1.82521e-05	58.061	DIVALSGGHTLGK(1)AHPER	3	2.3173	2
TRINITY_DN22763_c0_g1_m.4474	104	K	30S ribosomal protein S31, chloroplastic OS=Arabidopsis thaliana OX=3702 GN=RPS31 PE=1 SV=1	RPS31	0.991713	5.2379e-05	208.6	K(0.008)DK(0.992)FDSDEK	2	-3.4605	1
TRINITY_DN22773_c0_g1_m.4481	67	K	Ubiquitin-conjugating enzyme E2 variant 1B OS=Arabidopsis thaliana OX=3702 GN=UEV1B PE=1 SV=1	UEV1B	1	0.0405941	41.025	IYQLK(1)LFCGK	2	-4.0649	1
TRINITY_DN22773_c0_g1_m.4481	72	K	Ubiquitin-conjugating enzyme E2 variant 1B OS=Arabidopsis thaliana OX=3702 GN=UEV1B PE=1 SV=1	UEV1B	1	0.00222809	80.623	LFCGK(1)DYPDNPPTVR	2	1.6464	1
TRINITY_DN22793_c0_g1_m.4498	7	K	Autophagy-related protein 8f OS=Arabidopsis thaliana OX=3702 GN=ATG8F PE=1 SV=1	ATG8F	1	0.00157024	110.58	TNSIFK(1)QEHDFEK	2	-0.083831	1
TRINITY_DN22799_c0_g1_m.4502	93	K	Probable NADH dehydrogenase [ubiquinone] 1 alpha subcomplex subunit 12 OS=Arabidopsis thaliana OX=3702 GN=At3g03100 PE=1 SV=1	At3g03100	1	0.00102864	81.642	WVEYAEK(1)SR	2	-3.8377	1
TRINITY_DN22799_c0_g1_m.4502	28	K	Probable NADH dehydrogenase [ubiquinone] 1 alpha subcomplex subunit 12 OS=Arabidopsis thaliana OX=3702 GN=At3g03100 PE=1 SV=1	At3g03100	1	0.00137038	70.67	EK(1)GVGNFLR	2	-3.5851	1
TRINITY_DN22799_c0_g1_m.4502	76	K	Probable NADH dehydrogenase [ubiquinone] 1 alpha subcomplex subunit 12 OS=Arabidopsis thaliana OX=3702 GN=At3g03100 PE=1 SV=1	At3g03100	1	0.00259593	97.277	YYEK(1)LEGMQYGR	2	-2.6634	1
TRINITY_DN22799_c0_g1_m.4502	133	K	Probable NADH dehydrogenase [ubiquinone] 1 alpha subcomplex subunit 12 OS=Arabidopsis thaliana OX=3702 GN=At3g03100 PE=1 SV=1	At3g03100	1	5.18913e-05	80.049	YGIEHK(1)ENFSGEGDEYIYHSK	3	-0.57514	2
TRINITY_DN22816_c0_g1_m.4529	97	K	Probable prefoldin subunit 4 OS=Avena fatua OX=4499 GN=VIP3 PE=2 SV=1	VIP3	1	7.87612e-06	125.75	FQIGEVFAHVPK(1)EEVETR	3	-4.0386	1
TRINITY_DN22816_c0_g1_m.4529	122	K	Probable prefoldin subunit 4 OS=Avena fatua OX=4499 GN=VIP3 PE=2 SV=1	VIP3	1	0.000105818	144.27	LEEEK(1)ESVLAQMK	2	-1.3014	1
TRINITY_DN22816_c0_g1_m.4529	108	K	Probable prefoldin subunit 4 OS=Avena fatua OX=4499 GN=VIP3 PE=2 SV=1	VIP3	1	0.0223361	61.48	IEEMK(1)EVTSK	2	-2.0221	2
TRINITY_DN22904_c0_g1_m.4611	147	K	calcium-binding EF hand family protein [Populus trichocarpa]		1	0.00184762	106.35	LASHDGNSQSK(1)A	2	-1.2365	1
TRINITY_DN22914_c0_g1_m.4616	123	K	40S ribosomal protein S18 OS=Arabidopsis thaliana OX=3702 GN=RPS18A PE=1 SV=1	RPS18A	0.999999	0.00180257	98.009	KKDYK(1)DGK	2	-3.145	2
TRINITY_DN22914_c0_g1_m.4616	86	K	40S ribosomal protein S18 OS=Arabidopsis thaliana OX=3702 GN=RPS18A PE=1 SV=1	RPS18A	1	0.00461948	76.605	KADVDMNK(1)R	2	-0.15708	1
TRINITY_DN22926_c0_g1_m.4623	164	K	60S ribosomal protein L24 OS=Prunus avium OX=42229 GN=RPL24 PE=2 SV=1	RPL24	1	0.000340806	141.29	KAEVTSK(1)SQK	2	-3.0134	1
TRINITY_DN22931_c0_g1_m.4629	227	K	Vesicle-associated protein 1-3 OS=Arabidopsis thaliana OX=3702 GN=PVA13 PE=2 SV=1	PVA13	1	0.0387886	41.796	FK(1)EAEHTIMK	2	0.1911	1
TRINITY_DN22937_c0_g1_m.4634	50	K	60S ribosomal protein L21-2 OS=Arabidopsis thaliana OX=3702 GN=RPL21E PE=2 SV=1	RPL21E	1	0.0185499	85.716	VNGAVHK(1)GMPHK	2	-2.2233	2
TRINITY_DN23023_c0_g2_m.4705	28	K	40S ribosomal protein S13 OS=Glycine max OX=3847 GN=RPS13 PE=2 SV=1	RPS13	1	4.75111e-05	128.57	ISSQDVDENICK(1)FAK	2	3.9066	1
TRINITY_DN23023_c0_g2_m.4705	53	K	40S ribosomal protein S13 OS=Glycine max OX=3847 GN=RPS13 PE=2 SV=1	RPS13	1	6.35589e-05	111.38	DSHGIAQVK(1)SVTGSK	2	-3.9812	1
TRINITY_DN23023_c0_g2_m.4705	101	K	40S ribosomal protein S13 OS=Glycine max OX=3847 GN=RPS13 PE=2 SV=1	RPS13	1	0.0051094	104.76	DKDSK(1)FR	2	-2.6803	1
TRINITY_DN23023_c0_g2_m.4705	16	K	40S ribosomal protein S13 OS=Glycine max OX=3847 GN=RPS13 PE=2 SV=1	RPS13	1	0.000277456	87.727	TPPSWLK(1)ISSQDVDENICK	2	0.74976	1
TRINITY_DN23030_c0_g1_m.4711	28	K	40S ribosomal protein S26-3 OS=Arabidopsis thaliana OX=3702 GN=RPS26C PE=2 SV=1	RPS26C	1	0.00842896	74.269	CSNCGK(1)CCPK	2	-0.46998	1
TRINITY_DN23040_c0_g1_m.4720	36	K	Cytochrome c OS=Fritillaria agrestis OX=64177 GN=CYTC PE=3 SV=3	CYTC	1	0.00107494	103.69	GAGHK(1)QGPNLNGLFGR	2	1.5949	3
TRINITY_DN23068_c0_g1_m.4747	116	K	Heat shock cognate 70 kDa protein 2 OS=Solanum lycopersicum OX=4081 GN=HSC-2 PE=2 SV=1	HSC-2	0.999819	0.00338731	45.826	VIAGPGDKPMIVVNYK(1)GEEK	3	-2.7492	1
TRINITY_DN23068_c0_g1_m.4747	78	K	Heat shock cognate 70 kDa protein 2 OS=Solanum lycopersicum OX=4081 GN=HSC-2 PE=2 SV=1	HSC-2	1	4.86436e-21	281.19	NQVAMNPTNTVFDAK(1)R	2	3.1865	4
TRINITY_DN23077_c0_g1_m.4753	65	K	Polyadenylate-binding protein 3 OS=Arabidopsis thaliana OX=3702 GN=PABN3 PE=1 SV=1	PABN3	0.999938	1.42358e-05	48.801	VEK(1)EMGAVQDSSSTSATQAEKEEVDSR	3	0.48093	1
TRINITY_DN23082_c0_g1_m.4759	180	K	30S ribosomal protein S9, chloroplastic OS=Spinacia oleracea OX=3562 GN=PRPS9 PE=1 SV=2	PRPS9	1	0.000874711	98.009	ALLK(1)VSEDHR	2	-0.71754	1
TRINITY_DN23202_c0_g1_m.4857	108	K	Vacuolar protein sorting-associated protein 24 homolog 1 OS=Arabidopsis thaliana OX=3702 GN=VPS24-1 PE=1 SV=1	VPS24-1	1	0.00055871	119.43	TVGHLSK(1)SSEVMK	2	-1.8672	2
TRINITY_DN23269_c0_g1_m.4925	178	K	Ribulose bisphosphate carboxylase small chain, chloroplastic OS=Pyrus pyrifolia OX=3767 GN=RBCS PE=2 SV=1	RBCS	1	0.000763328	124.06	QVQCISFIAYK(1)PPAK	2	2.5225	1
TRINITY_DN23269_c0_g1_m.4925	151	K	Ribulose bisphosphate carboxylase small chain, chloroplastic OS=Pyrus pyrifolia OX=3767 GN=RBCS PE=2 SV=1	RBCS	1	0.000432534	133.68	K(1)AYPDSHIR	2	-2.2238	1
TRINITY_DN23289_c0_g1_m.4956	306	K	Cytochrome b561 and DOMON domain-containing protein At3g25290 OS=Arabidopsis thaliana OX=3702 GN=At3g25290 PE=2 SV=1	At3g25290	1	0.0305489	46.835	PK(1)K(1)EHK(1)YR	3	9.8321	1
TRINITY_DN23289_c0_g1_m.4956	309	K	Cytochrome b561 and DOMON domain-containing protein At3g25290 OS=Arabidopsis thaliana OX=3702 GN=At3g25290 PE=2 SV=1	At3g25290	1	0.0305489	46.835	PK(1)K(1)EHK(1)YR	3	9.8321	1
TRINITY_DN23289_c0_g1_m.4956	305	K	Cytochrome b561 and DOMON domain-containing protein At3g25290 OS=Arabidopsis thaliana OX=3702 GN=At3g25290 PE=2 SV=1	At3g25290	1	0.0305489	46.835	PK(1)K(1)EHK(1)YR	3	9.8321	1
TRINITY_DN23291_c0_g1_m.4959	127	K	Thioredoxin M-type, chloroplastic OS=Pisum sativum OX=3888 PE=2 SV=1		1	0.000629547	123.5	DYSGK(1)IDCYK	2	0.21773	1
TRINITY_DN23291_c0_g1_m.4959	132	K	Thioredoxin M-type, chloroplastic OS=Pisum sativum OX=3888 PE=2 SV=1		1	1.02555e-24	308.08	IDCYK(1)LNTDDSPNIATQYGIR	2	1.0383	1
TRINITY_DN23291_c0_g1_m.4959	157	K	Thioredoxin M-type, chloroplastic OS=Pisum sativum OX=3888 PE=2 SV=1		0.999369	0.00204364	119.94	SIPTVLFFK(0.999)NGEK(0.001)K	2	1.6882	3
TRINITY_DN23291_c0_g1_m.4959	122	K	Thioredoxin M-type, chloroplastic OS=Pisum sativum OX=3888 PE=2 SV=1		1	4.35438e-05	106.97	MIAPVINELAK(1)DYSGK	2	1.5265	1
TRINITY_DN23291_c0_g1_m.4959	171	K	Thioredoxin M-type, chloroplastic OS=Pisum sativum OX=3888 PE=2 SV=1		1	1.68509e-11	211.15	ESVIGAVPK(1)STLSATIEK	2	6.5055	2
TRINITY_DN23301_c0_g1_m.4966	82	K	Prefoldin subunit 1 OS=Mus musculus OX=10090 GN=Pfdn1 PE=1 SV=1	Pfdn1	1	0.000833605	91.939	FK(1)DSDAAISSLQTSK	2	0.18372	1
TRINITY_DN23317_c0_g1_m.4992	164	K	Ribulose-phosphate 3-epimerase, chloroplastic OS=Spinacia oleracea OX=3562 GN=RPE PE=1 SV=1	RPE	1	0.000232048	120.33	TLNQIK(1)DLGAK	2	-5.747	1
TRINITY_DN23318_c0_g1_m.4994	190	K	Rhodanese-like/PpiC domain-containing protein 12, chloroplastic OS=Arabidopsis thaliana OX=3702 GN=At5g19370 PE=1 SV=1	At5g19370	1	6.81968e-08	151.08	EESLLK(1)DIQPEELHAR	2	3.442	1
TRINITY_DN23318_c0_g1_m.4994	207	K	Rhodanese-like/PpiC domain-containing protein 12, chloroplastic OS=Arabidopsis thaliana OX=3702 GN=At5g19370 PE=1 SV=1	At5g19370	1	6.47326e-08	192.68	IQDPSFK(1)DEAQLIDVR	2	3.9519	1
TRINITY_DN23326_c0_g1_m.5000	25	K	Ras-related protein RABA2a OS=Arabidopsis thaliana OX=3702 GN=RABA2A PE=2 SV=1	RABA2A	1	3.43456e-08	175.68	VVLIGDSGVGK(1)SNLLSR	2	3.0904	1
TRINITY_DN23350_c0_g1_m.5017	108	K	50S ribosomal protein L24, chloroplastic OS=Arabidopsis thaliana OX=3702 GN=RPL24 PE=2 SV=2	RPL24	1	5.89686e-05	122.2	HNSTVIVSEINLK(1)TK	2	1.7546	1
TRINITY_DN23350_c0_g1_m.5017	140	K	50S ribosomal protein L24, chloroplastic OS=Arabidopsis thaliana OX=3702 GN=RPL24 PE=2 SV=2	RPL24	1	9.79782e-10	113.86	IEAPIHSSNVMLYSK(1)EK	2	-1.0856	2
TRINITY_DN23351_c0_g1_m.5018	119	K	40S ribosomal protein S11 OS=Euphorbia esula OX=3993 GN=RPS11 PE=2 SV=1	RPS11	1	7.00577e-06	103.76	VK(1)EGDHVIIGQCRPLSK	3	-0.80781	2
TRINITY_DN23351_c0_g1_m.5018	134	K	40S ribosomal protein S11 OS=Euphorbia esula OX=3993 GN=RPS11 PE=2 SV=1	RPS11	1	0.020062	58.687	PLSK(1)TVR	2	-6.8952	1
TRINITY_DN23351_c0_g1_m.5018	80	K	40S ribosomal protein S11 OS=Euphorbia esula OX=3993 GN=RPS11 PE=2 SV=1	RPS11	1	0.000286331	126.29	ILAGTCHSAK(1)MVR	2	-1.0887	3
TRINITY_DN23361_c0_g2_m.5023	63	K	60S ribosomal protein L10a OS=Oryza sativa subsp. japonica OX=39947 GN=RPL10A PE=1 SV=1	RPL10A	1	0.00336512	94.507	MK(1)VCMLGDAQHVEEAEK	3	-1.1942	3
TRINITY_DN23361_c0_g2_m.5023	53	K	60S ribosomal protein L10a OS=Oryza sativa subsp. japonica OX=39947 GN=RPL10A PE=1 SV=1	RPL10A	1	0.000852922	116.13	FSGSVK(1)LPHIPRPK	3	-5.7638	2
TRINITY_DN23361_c0_g2_m.5023	132	K	60S ribosomal protein L10a OS=Oryza sativa subsp. japonica OX=39947 GN=RPL10A PE=1 SV=1	RPL10A	1	0.000491278	70.598	AGK(1)FPTLVTHQESLESK	2	-0.15494	2
TRINITY_DN23361_c0_g2_m.5023	146	K	60S ribosomal protein L10a OS=Oryza sativa subsp. japonica OX=39947 GN=RPL10A PE=1 SV=1	RPL10A	1	5.16206e-09	115.24	FPTLVTHQESLESK(1)VNETK	3	-2.1876	1
TRINITY_DN23365_c0_g1_m.5029	60	K	50S ribosomal protein L5, chloroplastic OS=Arabidopsis thaliana OX=3702 GN=RPL5 PE=2 SV=1	RPL5	1	0.00160362	109.36	TESEK(1)VNR	2	-2.5331	1
TRINITY_DN23423_c0_g1_m.5090	137	K	Selenoprotein F OS=Bos taurus OX=9913 GN=SELENOF PE=2 SV=2	SELENOF	1	0.00362276	61.042	LIMLDDAGQHK(1)ETIR	2	5.17	1
TRINITY_DN23446_c1_g1_m.5112	64	K	Thioredoxin H-type OS=Ricinus communis OX=3988 PE=3 SV=1		1	0.00562388	69.201	RQPDVTFLK(1)VDVDELK	2	2.1599	1
TRINITY_DN23446_c1_g1_m.5112	102	K	Thioredoxin H-type OS=Ricinus communis OX=3988 PE=3 SV=1		1	6.33256e-06	198.33	VVGANK(1)DGLQHAIAK	2	1.4994	1
TRINITY_DN23446_c1_g1_m.5112	111	K	Thioredoxin H-type OS=Ricinus communis OX=3988 PE=3 SV=1		1	0.0131719	45.826	DGLQHAIAK(1)HTASSASAAK	3	-2.3142	1
TRINITY_DN23458_c0_g1_m.5131	10	K	Syntaxin-51 OS=Arabidopsis thaliana OX=3702 GN=SYP51 PE=1 SV=1	SYP51	1	0.00638748	43.613	ASSGDSWTK(1)EYNEAVK	2	6.6459	1
TRINITY_DN23469_c0_g1_m.5139	138	K	Protein CURVATURE THYLAKOID 1A, chloroplastic OS=Arabidopsis thaliana OX=3702 GN=CURT1A PE=1 SV=1	CURT1A	1	0.0015997	81.32	YLLFK(1)SSR	2	-5.9505	1
TRINITY_DN23469_c0_g1_m.5139	78	K	Protein CURVATURE THYLAKOID 1A, chloroplastic OS=Arabidopsis thaliana OX=3702 GN=CURT1A PE=1 SV=1	CURT1A	1	0.008055	83.623	EK(1)WDAVENK	2	-1.9565	1
TRINITY_DN23474_c0_g1_m.5145	215	K	Ycf3-interacting protein 1, chloroplastic OS=Nicotiana tabacum OX=4097 PE=1 SV=2		1	0.000602295	94.791	SLYAK(1)ATDTGIDPR	2	0.11806	1
TRINITY_DN23492_c0_g1_m.5161	185	K	transmembrane protein, putative [Medicago truncatula]		1	0.000223216	167.76	KLDLDQFK(1)VVR	2	-3.5121	1
TRINITY_DN23504_c0_g1_m.5175	48	K	Protein AE7 OS=Arabidopsis thaliana OX=3702 GN=AE7 PE=1 SV=2	AE7	1	0.00401207	51.829	DIK(1)DPEHPYSLEELK	2	-1.6822	1
TRINITY_DN23516_c0_g1_m.5184	23	K	Glutathione S-transferase zeta class OS=Euphorbia esula OX=3993 PE=2 SV=1		1	0.00488597	51.454	SHIGK(1)GFAALER	2	-4.9143	1
TRINITY_DN23518_c0_g1_m.5186	22	K	Cytochrome b-c1 complex subunit 7 OS=Solanum tuberosum OX=4113 PE=1 SV=1		1	0.000227617	97.594	NFLAAQHMK(1)TVSR	2	-0.48749	2
TRINITY_DN23531_c0_g1_m.5194	289	K	Farnesyl pyrophosphate synthase OS=Panax ginseng OX=4054 GN=FPS PE=2 SV=1	FPS	1	0.0222058	43.272	ADEASVEK(1)VK	2	-2.0257	1
TRINITY_DN23533_c0_g1_m.5200	52	K	UDP-glycosyltransferase 72B1 OS=Arabidopsis thaliana OX=3702 GN=UGT72B1 PE=1 SV=1	UGT72B1	0.999999	0.0195006	76.572	VKPNEK(1)GIVGR	2	-0.49301	1
TRINITY_DN23538_c0_g1_m.5209	172	K	miraculin [Morus notabilis]		1	0.00157336	211.84	WQAGQNDIGISK(1)R	2	1.7807	2
TRINITY_DN23538_c0_g1_m.5209	95	K	miraculin [Morus notabilis]		1	0.00090918	85.716	ISQVDGQK(1)IIR	2	-4.165	1
TRINITY_DN23538_c0_g1_m.5209	141	K	miraculin [Morus notabilis]		1	0.00197048	106.93	SWFK(1)IQK	2	-4.7105	2
TRINITY_DN23540_c0_g1_m.5210	160	K	Soluble inorganic pyrophosphatase 1 OS=Arabidopsis thaliana OX=3702 GN=PPA1 PE=1 SV=1	PPA1	1	0.0183828	47.334	HYNDIK(1)ELAPHR	3	11.227	1
TRINITY_DN23544_c0_g1_m.5212	149	K	uncharacterized LOC103649536 [Zea mays]		1	0.00467977	63.397	LPFSGCK(1)GCGR	2	-1.5856	1
TRINITY_DN23544_c0_g1_m.5212	158	K	uncharacterized LOC103649536 [Zea mays]		1	0.0013121	220.17	GCGREEVEK(1)GCNGEGR	3	-1.9921	3
TRINITY_DN23544_c0_g1_m.5212	221	K	uncharacterized LOC103649536 [Zea mays]		1	0.000747076	155.57	GPVETSSEDK(1)SR	2	-1.7227	1
TRINITY_DN23548_c0_g1_m.5215	3	K	Cytochrome b6 OS=Eucalyptus globulus subsp. globulus OX=71271 GN=petB PE=3 SV=1	petB	1	0.000291276	159.11	SK(1)IYDWFEER	2	1.7094	1
TRINITY_DN23548_c0_g1_m.5215	111	K	Cytochrome b6 OS=Eucalyptus globulus subsp. globulus OX=71271 GN=petB PE=3 SV=1	petB	0.992167	0.00363592	154.71	VYLTGGFK(0.992)K(0.008)PR	2	-1.8836	1
TRINITY_DN23564_c0_g1_m.5239	149	K	Ras-related protein Rab7 OS=Pisum sativum OX=3888 PE=2 SV=1		1	2.68945e-08	155.57	AWCASK(1)GNIPYFETSAK	2	4.1579	1
TRINITY_DN23564_c0_g1_m.5239	32	K	Ras-related protein Rab7 OS=Pisum sativum OX=3888 PE=2 SV=1		1	0.0274954	51.43	K(1)FSNQYK	2	-4.4684	1
TRINITY_DN23564_c0_g1_m.5239	31	K	Ras-related protein Rab7 OS=Pisum sativum OX=3888 PE=2 SV=1		1	2.11785e-06	142.04	TSLMNQYVNK(1)K	2	0.97536	3
TRINITY_DN23572_c0_g1_m.5248	130	K	uncharacterized LOC100274051 [Zea mays]		1	9.7963e-05	137.58	KQPPESQELLSK(1)VK	2	-0.025119	1
TRINITY_DN23578_c0_g1_m.5255	239	K	Calmodulin-binding protein 60 C OS=Arabidopsis thaliana OX=3702 GN=CBP60C PE=2 SV=1	CBP60C	1	0.000182694	167.04	TEAFTVK(1)DHR	2	-0.51618	1
TRINITY_DN23602_c0_g1_m.5286	243	K	Extradiol ring-cleavage dioxygenase OS=Arabidopsis thaliana OX=3702 GN=LIGB PE=2 SV=1	LIGB	1	0.00553815	69.915	YEDVNK(1)YLEK	2	-1.4477	1
TRINITY_DN23602_c0_g1_m.5286	61	K	Extradiol ring-cleavage dioxygenase OS=Arabidopsis thaliana OX=3702 GN=LIGB PE=2 SV=1	LIGB	1	0.00517663	92.677	HFLK(1)SWK	2	-6.0312	1
TRINITY_DN23612_c0_g1_m.5296	90	K	NAD(P)H-quinone oxidoreductase subunit O, chloroplastic OS=Arabidopsis thaliana OX=3702 GN=ndhO PE=2 SV=1	ndhO	0.966414	1.53405e-07	85.421	VDK(0.034)EK(0.966)YLNSVNYLSVGHPPYYK	3	0.39114	1
TRINITY_DN23612_c0_g1_m.5296	79	K	NAD(P)H-quinone oxidoreductase subunit O, chloroplastic OS=Arabidopsis thaliana OX=3702 GN=ndhO PE=2 SV=1	ndhO	1	0.0056806	106.93	KPVYSMK(1)K	2	-2.3581	1
TRINITY_DN23625_c0_g1_m.5308	103	K	Protein SPA, chloroplastic OS=Solanum lycopersicum OX=4081 GN=SPA PE=2 SV=1	SPA	1	7.67381e-12	139.94	ENTQPCFPCSGSGAQK(1)CR	2	0.84568	1
TRINITY_DN23650_c0_g1_m.5334	151	K	Ferredoxin, chloroplastic OS=Capsicum annuum OX=4072 GN=AP1 PE=1 SV=1	AP1	1	0.000108507	183.13	AGSCSSCAGK(1)VK	2	2.297	1
TRINITY_DN23654_c0_g1_m.5339	132	K	Universal stress protein A-like protein OS=Arabidopsis thaliana OX=3702 GN=At3g01520 PE=1 SV=2	At3g01520	1	0.00924722	74.524	HHASALVVGSHGYGAIK(1)R	3	-1.3299	1
TRINITY_DN23660_c0_g1_m.5344	55	K	60S ribosomal protein L17 OS=Zea mays OX=4577 GN=RPL17 PE=2 SV=1	RPL17	1	2.51962e-05	136.06	YLEDVLAHK(1)QAIPFR	2	0.89211	2
TRINITY_DN23675_c0_g1_m.5359	100	K	40S ribosomal protein S15a-1 OS=Arabidopsis thaliana OX=3702 GN=RPS15AA PE=2 SV=2	RPS15AA	1	0.00264102	95.311	LNK(1)CGVISPR	2	-5.8996	1
TRINITY_DN23675_c0_g1_m.5359	48	K	40S ribosomal protein S15a-1 OS=Arabidopsis thaliana OX=3702 GN=RPS15AA PE=2 SV=2	RPS15AA	1	0.0280041	42.835	SMYNAEK(1)R	2	2.1748	1
TRINITY_DN23701_c0_g1_m.5379	147	K	Polyphenol oxidase, chloroplastic OS=Malus domestica OX=3750 PE=2 SV=1		1	0.0108462	75.915	AYIAK(1)YNR	2	-4.1331	1
TRINITY_DN23701_c0_g1_m.5379	512	K	Polyphenol oxidase, chloroplastic OS=Malus domestica OX=3750 PE=2 SV=1		1	0.000633944	53.782	NNPVK(1)FDVYVNDEDEEAPSRPDK	3	-1.6812	1
TRINITY_DN23701_c0_g1_m.5379	374	K	Polyphenol oxidase, chloroplastic OS=Malus domestica OX=3750 PE=2 SV=1		1	0.0043335	76.572	MWSVWK(1)TLGGK	2	-8.1039	1
TRINITY_DN23701_c0_g1_m.5379	543	K	Polyphenol oxidase, chloroplastic OS=Malus domestica OX=3750 PE=2 SV=1		1	0.000175095	168.69	SEFAGSFVNVPHK(1)R	2	2.8543	1
TRINITY_DN23724_c0_g1_m.5403	116	K	Cysteine-rich repeat secretory protein 38 OS=Arabidopsis thaliana OX=3702 GN=CRRSP38 PE=2 SV=1	CRRSP38	1	0.000153169	279.51	ACVADASK(1)ELQSR	2	0.65369	1
TRINITY_DN23724_c0_g1_m.5403	142	K	Cysteine-rich repeat secretory protein 38 OS=Arabidopsis thaliana OX=3702 GN=CRRSP38 PE=2 SV=1	CRRSP38	1	0.0135408	77.696	YSDK(1)DFFGQIDSTNR	2	23.382	1
TRINITY_DN23724_c0_g1_m.5403	108	K	Cysteine-rich repeat secretory protein 38 OS=Arabidopsis thaliana OX=3702 GN=CRRSP38 PE=2 SV=1	CRRSP38	1	1.56697e-08	173.54	GDVSTDDCK(1)ACVADASK	2	0.23403	1
TRINITY_DN23732_c0_g1_m.5411	112	K	30S ribosomal protein S13, chloroplastic OS=Spinacia oleracea OX=3562 GN=RPS13 PE=1 SV=3	RPS13	1	0.00066037	108.24	ILNDLNIENK(1)LTK	2	0.27719	1
TRINITY_DN23738_c0_g2_m.5419	36	K	Peroxiredoxin-2B OS=Arabidopsis thaliana OX=3702 GN=PRXIIB PE=1 SV=1	PRXIIB	1	0.000381297	114.39	SVSVHSLAAGK(1)K	2	-1.1668	1
TRINITY_DN23738_c0_g2_m.5419	96	K	Peroxiredoxin-2B OS=Arabidopsis thaliana OX=3702 GN=PRXIIB PE=1 SV=1	PRXIIB	1	0.000201022	148.9	AWAQSYPDNK(1)HVK	2	-0.70983	2
TRINITY_DN23742_c0_g1_m.5423	122	K	28 kDa heat- and acid-stable phosphoprotein [Jatropha curcas]		1	0.000444739	74.424	LQEQGK(1)TEQAR	2	-2.2933	1
TRINITY_DN23756_c0_g1_m.5439	92	K	Sulfhydryl oxidase 1 OS=Arabidopsis thaliana OX=3702 GN=QSOX1 PE=2 SV=1	QSOX1	0.999974	0.00918956	46.447	NYKPHYEK(1)VAR	3	-3.5951	1
TRINITY_DN23762_c0_g1_m.5447	158	K	Superoxide dismutase [Cu-Zn] OS=Spinacia oleracea OX=3562 GN=SODCC PE=2 SV=1	SODCC	1	3.10041e-05	281.24	GGHELSK(1)TTGNAGGR	2	-1.4361	4
TRINITY_DN23794_c0_g2_m.5475	67	K	60S ribosomal protein L27a-3 OS=Arabidopsis thaliana OX=3702 GN=RPL27AC PE=2 SV=2	RPL27AC	1	0.0145081	76.85	NK(1)FYCPIVNIDK	2	-0.1854	1
TRINITY_DN23794_c0_g2_m.5475	111	K	60S ribosomal protein L27a-3 OS=Arabidopsis thaliana OX=3702 GN=RPL27AC PE=2 SV=2	RPL27AC	1	5.69891e-08	130.71	VLGK(1)GVLPENQPVVVK	2	-0.28444	1
TRINITY_DN23794_c0_g2_m.5475	47	K	60S ribosomal protein L27a-3 OS=Arabidopsis thaliana OX=3702 GN=RPL27AC PE=2 SV=2	RPL27AC	1	0.000131844	108.2	ILFDK(1)YHPGYFGK	2	1.6288	1
TRINITY_DN23795_c0_g1_m.5476	149	K	Protein BUNDLE SHEATH DEFECTIVE 2, chloroplastic OS=Chlamydomonas reinhardtii OX=3055 GN=BSD2 PE=1 SV=1	BSD2	1	0.000555298	115.86	TDK(1)GLVDCK	2	-0.899	1
TRINITY_DN23802_c0_g1_m.5479	31	K	Probable phospholipid hydroperoxide glutathione peroxidase 6, mitochondrial OS=Arabidopsis thaliana OX=3702 GN=GPX6 PE=2 SV=2	GPX6	1	0.000641041	94.804	GNDVNLSTYK(1)GK	2	-0.77613	1
TRINITY_DN23802_c0_g1_m.5479	96	K	Probable phospholipid hydroperoxide glutathione peroxidase 6, mitochondrial OS=Arabidopsis thaliana OX=3702 GN=GPX6 PE=2 SV=2	GPX6	1	0.000349829	104.39	FK(1)SEFPIFDK	2	-4.1248	1
TRINITY_DN23807_c0_g1_m.5482	70	K	PHD finger protein [Morus notabilis]		1	0.0178783	53.679	FK(1)EETER	2	-3.4632	1
TRINITY_DN23814_c0_g1_m.5490	181	K	Plasma membrane-associated cation-binding protein 1 OS=Arabidopsis thaliana OX=3702 GN=PCAP1 PE=1 SV=1	PCAP1	1	0.000602325	124.81	KEEIVVEK(1)K	2	-2.8847	1
TRINITY_DN23814_c0_g1_m.5490	165	K	Plasma membrane-associated cation-binding protein 1 OS=Arabidopsis thaliana OX=3702 GN=PCAP1 PE=1 SV=1	PCAP1	1	0.000481402	92.428	EK(1)EIVVEEEK	2	-2.4386	1
TRINITY_DN23814_c0_g1_m.5490	139	K	Plasma membrane-associated cation-binding protein 1 OS=Arabidopsis thaliana OX=3702 GN=PCAP1 PE=1 SV=1	PCAP1	1	8.37731e-06	108.3	QVK(1)TTEEEEK	2	-0.83169	1
TRINITY_DN23814_c0_g1_m.5490	202	K	Plasma membrane-associated cation-binding protein 1 OS=Arabidopsis thaliana OX=3702 GN=PCAP1 PE=1 SV=1	PCAP1	0.999998	0.000500851	65.467	EEPPKPTEEAAAEPPK(1)TDETAAAPPAK	3	0.084175	2
TRINITY_DN23814_c0_g1_m.5490	47	K	Plasma membrane-associated cation-binding protein 1 OS=Arabidopsis thaliana OX=3702 GN=PCAP1 PE=1 SV=1	PCAP1	0.9801	0.00016398	253.88	QFEEK(0.98)K(0.02)DELQPK	2	1.1424	1
TRINITY_DN23814_c0_g1_m.5490	163	K	Plasma membrane-associated cation-binding protein 1 OS=Arabidopsis thaliana OX=3702 GN=PCAP1 PE=1 SV=1	PCAP1	1	5.51947e-13	222.25	TTPNTTTEGSEAPASSK(1)EK	2	0.60111	1
TRINITY_DN23814_c0_g1_m.5490	42	K	Plasma membrane-associated cation-binding protein 1 OS=Arabidopsis thaliana OX=3702 GN=PCAP1 PE=1 SV=1	PCAP1	1	1.55661e-14	285.55	SFDDSKDEINK(1)QFEEK	2	4.0933	1
TRINITY_DN23814_c0_g1_m.5490	87	K	Plasma membrane-associated cation-binding protein 1 OS=Arabidopsis thaliana OX=3702 GN=PCAP1 PE=1 SV=1	PCAP1	1	2.33198e-05	194.83	NSAAVHK(1)FLEELVK	2	1.8272	1
TRINITY_DN23814_c0_g1_m.5490	18	K	Plasma membrane-associated cation-binding protein 1 OS=Arabidopsis thaliana OX=3702 GN=PCAP1 PE=1 SV=1	PCAP1	1	0.000216271	146.27	VFDK(1)NGPK	2	-4.7611	5
TRINITY_DN23814_c0_g1_m.5490	136	K	Plasma membrane-associated cation-binding protein 1 OS=Arabidopsis thaliana OX=3702 GN=PCAP1 PE=1 SV=1	PCAP1	1	0.00327583	75.474	FSTYIVTEEEK(1)QVK	2	2.963	1
TRINITY_DN23814_c0_g1_m.5490	101	K	Plasma membrane-associated cation-binding protein 1 OS=Arabidopsis thaliana OX=3702 GN=PCAP1 PE=1 SV=1	PCAP1	1	3.33341e-05	130.71	IEFPGSK(1)QVTEASSK	2	1.1931	1
TRINITY_DN23814_c0_g1_m.5490	37	K	Plasma membrane-associated cation-binding protein 1 OS=Arabidopsis thaliana OX=3702 GN=PCAP1 PE=1 SV=1	PCAP1	1	8.11204e-08	212.4	SFDDSK(1)DEINK	2	1.5749	4
TRINITY_DN23814_c0_g1_m.5490	31	K	Plasma membrane-associated cation-binding protein 1 OS=Arabidopsis thaliana OX=3702 GN=PCAP1 PE=1 SV=1	PCAP1	0.999999	2.72925e-12	149.14	AAAAEAVK(1)SFDDSKDEINK	2	0.62874	3
TRINITY_DN23817_c0_g1_m.5491	107	K	2-methylene-furan-3-one reductase OS=Fragaria vesca OX=57918 GN=EO PE=2 SV=2	EO	1	1.33495e-05	184.65	PLIDPK(1)GQFPLSK	2	-1.8158	4
TRINITY_DN23818_c0_g1_m.5492	8	K	CS domain protein [Medicago truncatula]		1	0.000336692	208.72	HPEVK(1)WAQR	2	-2.603	1
TRINITY_DN23818_c0_g1_m.5492	84	K	CS domain protein [Medicago truncatula]		1	0.0376839	44.767	AEK(1)AWWK	2	-6.5158	1
TRINITY_DN23818_c0_g1_m.5492	67	K	CS domain protein [Medicago truncatula]		1	0.000296304	196.44	INVEESK(1)INTGVR	2	-1.2316	1
TRINITY_DN23818_c0_g1_m.5492	102	K	CS domain protein [Medicago truncatula]		0.996879	0.00546804	54.261	LLHGDGK(0.003)PPHYLK(0.997)VDWDK	3	-3.077	1
TRINITY_DN23822_c0_g1_m.5499	191	K	2-C-methyl-D-erythritol 2,4-cyclodiphosphate synthase, chloroplastic OS=Catharanthus roseus OX=4058 GN=ISPF PE=2 SV=1	ISPF	1	0.000377813	142.04	LSPHK(1)EAIR	2	-3.1374	1
TRINITY_DN23833_c0_g1_m.5514	225	K	26S proteasome non-ATPase regulatory subunit 14 homolog OS=Arabidopsis thaliana OX=3702 GN=RPN11 PE=1 SV=1	RPN11	1	0.00849884	73.637	MLLNLHK(1)K	2	-3.6892	1
TRINITY_DN23833_c0_g1_m.5514	260	K	26S proteasome non-ATPase regulatory subunit 14 homolog OS=Arabidopsis thaliana OX=3702 GN=RPN11 PE=1 SV=1	RPN11	1	0.00682644	73.891	YNK(1)AVQEEDELPPEK	2	0.58301	1
TRINITY_DN23867_c0_g1_m.5544	480	K	Dolichyl-diphosphooligosaccharide--protein glycosyltransferase subunit STT3B OS=Arabidopsis thaliana OX=3702 GN=STT3B PE=2 SV=1	STT3B	1	0.00110731	84.309	GSSK(1)VTTDQSQPFQR	2	-0.71511	1
TRINITY_DN23880_c0_g1_m.5555	133	K	Peptidyl-prolyl cis-trans isomerase Pin1 OS=Malus domestica OX=3750 GN=PIN1 PE=2 SV=1	PIN1	1	0.0143251	98.009	FSDCSSAK(1)R	2	-2.1843	1
TRINITY_DN23902_c0_g1_m.5580	85	K	Phospholipid hydroperoxide glutathione peroxidase 1, chloroplastic OS=Arabidopsis thaliana OX=3702 GN=GPX1 PE=2 SV=2	GPX1	1	0.000315195	177.47	SLYDFTVK(1)DIDGK	2	-1.0812	1
TRINITY_DN23902_c0_g1_m.5580	77	K	Phospholipid hydroperoxide glutathione peroxidase 1, chloroplastic OS=Arabidopsis thaliana OX=3702 GN=GPX1 PE=2 SV=2	GPX1	1	0.00106166	96.946	AATEK(1)SLYDFTVK	2	-4.1949	1
TRINITY_DN23902_c0_g1_m.5580	228	K	Phospholipid hydroperoxide glutathione peroxidase 1, chloroplastic OS=Arabidopsis thaliana OX=3702 GN=GPX1 PE=2 SV=2	GPX1	1	6.72001e-08	191.95	YAPTTSPFQIEK(1)DIQK	2	3.2488	1
TRINITY_DN23922_c0_g2_m.5592	101	K	High mobility group B protein 2 OS=Arabidopsis thaliana OX=3702 GN=HMGB2 PE=1 SV=1	HMGB2	1	0.0172317	97.277	KVDYEK(1)NLK	2	-3.1774	1
TRINITY_DN23951_c0_g1_m.5613	52	K	Acyl carrier protein 2, mitochondrial OS=Arabidopsis thaliana OX=3702 GN=MTACP2 PE=1 SV=1	MTACP2	1	1.16461e-05	122.51	GSFLDK(1)SEVTDR	2	-2.3598	1
TRINITY_DN23961_c1_g1_m.5621	216	K	30S ribosomal protein S1, chloroplastic OS=Spinacia oleracea OX=3562 GN=RPS1 PE=1 SV=1	RPS1	1	0.00290499	98.009	VIQADEEK(1)R	2	-2.5566	1
TRINITY_DN23979_c0_g1_m.5642	133	K	actin T1-like protein [Parasponia andersonii]		1	0.00492129	71.066	FK(1)WNEYMDKDHR	3	-5.6731	1
TRINITY_DN24014_c0_g1_m.5680	73	K	60S ribosomal protein L27-3 OS=Arabidopsis thaliana OX=3702 GN=RPL27C PE=2 SV=2	RPL27C	1	4.3432e-06	121.71	AFVK(1)LVNYQHLMPTR	2	1.7025	2
TRINITY_DN24014_c0_g1_m.5680	105	K	60S ribosomal protein L27-3 OS=Arabidopsis thaliana OX=3702 GN=RPL27C PE=2 SV=2	RPL27C	0.89354	0.000183451	112.93	DVVTVDALQSK(0.106)DK(0.894)K	2	0.024677	1
TRINITY_DN24024_c0_g1_m.5690	47	K	60S ribosomal protein L37-3 OS=Arabidopsis thaliana OX=3702 GN=RPL37C PE=3 SV=1	RPL37C	1	0.00631713	69.905	NK(1)THTLCVR	2	-2.347	1
TRINITY_DN24026_c0_g1_m.5692	17	K	Stress-response A/B barrel domain-containing protein HS1 OS=Arabidopsis thaliana OX=3702 GN=HS1 PE=1 SV=1	HS1	1	0.00132315	220.25	FK(1)EGTSEEEIEK	2	0.54709	1
TRINITY_DN24026_c0_g1_m.5692	15	K	Stress-response A/B barrel domain-containing protein HS1 OS=Arabidopsis thaliana OX=3702 GN=HS1 PE=1 SV=1	HS1	1	0.000326517	88.35	HVLLAK(1)FK	2	-5.8796	1
TRINITY_DN24033_c0_g1_m.5700	45	K	Heat shock protein 83 OS=Ipomoea nil OX=35883 GN=HSP83A PE=2 SV=1	HSP83A	1	0.00243582	62.398	ANK(1)TLSIIDSGIGMTK	2	1.0304	1
TRINITY_DN24053_c0_g1_m.5718	238	K	Thioredoxin-like protein AAED1, chloroplastic OS=Arabidopsis thaliana OX=3702 GN=At2g37240 PE=1 SV=2	At2g37240	1	0.0339816	41.87	DK(1)EAGDDPDIEDILK	2	0.55935	1
TRINITY_DN24053_c0_g1_m.5718	203	K	Thioredoxin-like protein AAED1, chloroplastic OS=Arabidopsis thaliana OX=3702 GN=At2g37240 PE=1 SV=2	At2g37240	1	0.0118245	52.591	QDWK(1)LSFQK	2	-6.3325	1
TRINITY_DN24053_c0_g1_m.5718	236	K	Thioredoxin-like protein AAED1, chloroplastic OS=Arabidopsis thaliana OX=3702 GN=At2g37240 PE=1 SV=2	At2g37240	1	0.000262302	92.732	TNISYIHK(1)DK	2	-1.1308	2
TRINITY_DN24053_c0_g1_m.5718	208	K	Thioredoxin-like protein AAED1, chloroplastic OS=Arabidopsis thaliana OX=3702 GN=At2g37240 PE=1 SV=2	At2g37240	1	0.00028335	120.33	LSFQK(1)DTVSR	2	-4.619	1
TRINITY_DN24053_c0_g1_m.5718	157	K	Thioredoxin-like protein AAED1, chloroplastic OS=Arabidopsis thaliana OX=3702 GN=At2g37240 PE=1 SV=2	At2g37240	1	2.21228e-06	105.78	FK(1)GEVYADPNHSSYEALR	2	9.6744	3
TRINITY_DN24070_c0_g1_m.5735	30	K	Photosystem II CP43 reaction center protein OS=Guizotia abyssinica OX=4230 GN=psbC PE=3 SV=1	psbC	1	0.0101691	71.066	SK(1)GWVVTDNEK	2	-4.4392	1
TRINITY_DN24074_c0_g1_m.5737	90	K	DUF616 family protein [Medicago truncatula]		1	0.00569707	76.833	IPK(1)LLLHR	2	-5.2878	1
TRINITY_DN24117_c0_g1_m.5779	134	K	Germin-like protein OS=Morus alba OX=3498 PE=1 SV=1		1	0.0210267	64.547	VYLK(1)NLNK	2	-4.9911	1
TRINITY_DN24119_c0_g1_m.5780	74	K	GTP-binding nuclear protein Ran-2 OS=Arabidopsis thaliana OX=3702 GN=RAN2 PE=1 SV=3	RAN2	1	6.12975e-08	150.44	FYCWDTAGQEK(1)FGGLR	2	3.5265	1
TRINITY_DN24119_c0_g1_m.5780	40	K	GTP-binding nuclear protein Ran-2 OS=Arabidopsis thaliana OX=3702 GN=RAN2 PE=1 SV=3	RAN2	1	0.00327075	154.28	HLTGEFEK(1)K	2	-0.77644	1
TRINITY_DN24119_c0_g1_m.5780	102	K	GTP-binding nuclear protein Ran-2 OS=Arabidopsis thaliana OX=3702 GN=RAN2 PE=1 SV=3	RAN2	1	0.00025243	195.3	LTYK(1)NVPTWHR	2	-1.0626	2
TRINITY_DN24119_c0_g1_m.5780	26	K	GTP-binding nuclear protein Ran-2 OS=Arabidopsis thaliana OX=3702 GN=RAN2 PE=1 SV=3	RAN2	1	0.000765841	69.641	LVIVGDGGTGK(1)TTFVK	2	-0.27026	1
TRINITY_DN24119_c0_g1_m.5780	126	K	GTP-binding nuclear protein Ran-2 OS=Arabidopsis thaliana OX=3702 GN=RAN2 PE=1 SV=3	RAN2	1	0.00442657	67.838	VCENIPIVLCGNK(1)VDVK	2	0.82353	1
TRINITY_DN24122_c0_g1_m.5787	133	K	Photosynthetic NDH subunit of subcomplex B 3, chloroplastic OS=Arabidopsis thaliana OX=3702 GN=PNSB3 PE=2 SV=1	PNSB3	1	0.00394546	63.301	TACGGQK(1)LR	2	-1.4249	1
TRINITY_DN24139_c0_g1_m.5805	76	K	Dihydroneopterin aldolase 2 OS=Arabidopsis thaliana OX=3702 GN=FOLB2 PE=1 SV=1	FOLB2	1	0.00258821	68.548	GLLFHGFHGVK(1)SEER	2	4.3474	2
TRINITY_DN24154_c2_g1_m.5829	189	K	Protein C2-DOMAIN ABA-RELATED 7 OS=Arabidopsis thaliana OX=3702 GN=CAR7 PE=1 SV=1	CAR7	1	0.000681424	72.031	NDPLEEEAK(1)NDPLEK	2	3.0057	1
TRINITY_DN24154_c2_g1_m.5829	180	K	Protein C2-DOMAIN ABA-RELATED 7 OS=Arabidopsis thaliana OX=3702 GN=CAR7 PE=1 SV=1	CAR7	1	1.08062e-08	150.81	DSSSEVEAK(1)NDPLEEEAK	2	1.2564	1
TRINITY_DN24175_c0_g1_m.5844	162	K	HMG-Y-related protein A OS=Zea mays OX=4577 GN=HMGIY2 PE=1 SV=1	HMGIY2	0.885865	0.0322143	41.499	GRPPK(0.114)PK(0.886)EPLPPGTVISPPRPR	4	-2.4008	1
TRINITY_DN24175_c0_g1_m.5844	105	K	HMG-Y-related protein A OS=Zea mays OX=4577 GN=HMGIY2 PE=1 SV=1	HMGIY2	1	4.07024e-16	76.598	SSISK(1)HIEDTYGNLPAAHTTLLSHHLNR	4	-1.3334	1
TRINITY_DN24176_c0_g1_m.5845	140	K	Ras-related protein RABH1b OS=Arabidopsis thaliana OX=3702 GN=RABH1B PE=1 SV=1	RABH1B	1	0.0150631	54.584	QVSIEEGEAK(1)AR	2	-0.5781	1
TRINITY_DN24190_c0_g1_m.5871	127	K	Ferredoxin-2, mitochondrial OS=Mus musculus OX=10090 GN=Fdx2 PE=1 SV=1	Fdx2	1	0.00212589	118.06	SYDEEYVLK(1)R	2	0.16225	1
TRINITY_DN24190_c0_g1_m.5871	64	K	Ferredoxin-2, mitochondrial OS=Mus musculus OX=10090 GN=Fdx2 PE=1 SV=1	Fdx2	1	0.00502999	69.716	LFAIDLDGK(1)K	2	-3.8977	1
TRINITY_DN24191_c0_g1_m.5873	92	K	Cysteine-rich repeat secretory protein 55 OS=Arabidopsis thaliana OX=3702 GN=CRRSP55 PE=2 SV=1	CRRSP55	1	0.00033264	119.52	GDVSTEDCTSCIK(1)DAAK	2	3.1143	1
TRINITY_DN24191_c0_g1_m.5873	67	K	Cysteine-rich repeat secretory protein 55 OS=Arabidopsis thaliana OX=3702 GN=CRRSP55 PE=2 SV=1	CRRSP55	1	6.36982e-08	241.56	TPSTGFVTASYGK(1)GQDR	2	4.0306	1
TRINITY_DN24191_c0_g1_m.5873	168	K	Cysteine-rich repeat secretory protein 55 OS=Arabidopsis thaliana OX=3702 GN=CRRSP55 PE=2 SV=1	CRRSP55	1	8.41766e-05	126.32	KDAVEAK(1)NYDGLGK	2	-0.99066	1
TRINITY_DN24231_c0_g1_m.5907	38	K	Protein FATTY ACID EXPORT 2, chloroplastic OS=Arabidopsis thaliana OX=3702 GN=FAX2 PE=2 SV=1	FAX2	1	0.00249672	76.255	DK(1)GDGDGESHEK	2	-0.16094	1
TRINITY_DN24231_c0_g1_m.5907	51	K	Protein FATTY ACID EXPORT 2, chloroplastic OS=Arabidopsis thaliana OX=3702 GN=FAX2 PE=2 SV=1	FAX2	1	0.0136574	48.701	SEK(1)NMALSMSQK	2	0.66859	1
TRINITY_DN24231_c0_g1_m.5907	48	K	Protein FATTY ACID EXPORT 2, chloroplastic OS=Arabidopsis thaliana OX=3702 GN=FAX2 PE=2 SV=1	FAX2	1	1.92037e-05	212.69	DKGDGDGESHEK(1)SEK	3	-2.9549	1
TRINITY_DN24232_c0_g1_m.5909	111	K	Probable prefoldin subunit 5 OS=Arabidopsis thaliana OX=3702 GN=At5g23290 PE=2 SV=1	At5g23290	1	0.00176018	74.849	TMAEGK(1)DYCER	2	-1.1174	1
TRINITY_DN24242_c0_g1_m.5917	154	K	MLP-like protein 28 OS=Arabidopsis thaliana OX=3702 GN=MLP28 PE=1 SV=1	MLP28	1	9.63465e-07	163.59	VIEGDLLEHYK(1)SIK	2	1.282	1
TRINITY_DN24242_c0_g1_m.5917	314	K	MLP-like protein 28 OS=Arabidopsis thaliana OX=3702 GN=MLP28 PE=1 SV=1	MLP28	1	0.000862347	82.437	VIEGDLMEHYK(1)SIK	2	3.7501	1
TRINITY_DN24305_c0_g1_m.5993	103	K	2-Cys peroxiredoxin BAS1-like, chloroplastic OS=Arabidopsis thaliana OX=3702 GN=At5g06290 PE=2 SV=3	At5g06290	1	0.0110938	78.178	LSEYIGK(1)K	2	-3.7504	1
TRINITY_DN24305_c0_g1_m.5993	177	K	2-Cys peroxiredoxin BAS1-like, chloroplastic OS=Arabidopsis thaliana OX=3702 GN=At5g06290 PE=2 SV=3	At5g06290	1	1.17203e-05	169.81	YPLVSDVTK(1)SISK	2	0.60184	1
TRINITY_DN24305_c0_g1_m.5993	250	K	2-Cys peroxiredoxin BAS1-like, chloroplastic OS=Arabidopsis thaliana OX=3702 GN=At5g06290 PE=2 SV=3	At5g06290	0.945287	1.11933e-51	293.69	TLQALQYVQENPDEVCPAGWK(0.008)PGEK(0.945)SMK(0.047)PDPK	4	-2.007	3
TRINITY_DN24305_c0_g1_m.5993	96	K	2-Cys peroxiredoxin BAS1-like, chloroplastic OS=Arabidopsis thaliana OX=3702 GN=At5g06290 PE=2 SV=3	At5g06290	1	0.00292884	96.311	VK(1)LSEYIGK	2	-4.2854	1
TRINITY_DN24305_c0_g1_m.5993	257	K	2-Cys peroxiredoxin BAS1-like, chloroplastic OS=Arabidopsis thaliana OX=3702 GN=At5g06290 PE=2 SV=3	At5g06290	1	0.000200419	144.47	SMKPDPK(1)LSK	2	-1.1299	2
TRINITY_DN24311_c0_g2_m.6001	26	K	zinc finger/BTB domain protein [Trema orientale]		1	0.00058436	99.34	VEEDSDEEFK(1)NAK	2	-0.54532	1
TRINITY_DN24323_c0_g1_m.6010	89	K	40S ribosomal protein S15a-5 OS=Arabidopsis thaliana OX=3702 GN=RPS15AE PE=2 SV=1	RPS15AE	1	0.00561357	65.313	QIEEYK(1)TR	2	-2.9995	1
TRINITY_DN24327_c1_g1_m.6017	100	K	Actin-depolymerizing factor 2 OS=Petunia hybrida OX=4102 GN=ADF2 PE=2 SV=1	ADF2	1	0.0165369	61.48	SK(1)MIYASSK	2	-3.9923	1
TRINITY_DN24327_c1_g1_m.6017	107	K	Actin-depolymerizing factor 2 OS=Petunia hybrida OX=4102 GN=ADF2 PE=2 SV=1	ADF2	1	0.000235607	129.56	MIYASSK(1)DR	2	-2.2488	2
TRINITY_DN24327_c1_g1_m.6017	15	K	Actin-depolymerizing factor 2 OS=Petunia hybrida OX=4102 GN=ADF2 PE=2 SV=1	ADF2	1	2.83387e-08	223.03	ANAASGMAVHDDCK(1)LK	2	-0.40337	3
TRINITY_DN24335_c0_g1_m.6023	132	K	ER membrane protein complex subunit 7 homolog OS=Arabidopsis thaliana OX=3702 GN=At4g32130 PE=2 SV=1	At4g32130	1	0.00058504	108.2	NPGK(1)VQAALTETR	2	-4.0235	1
TRINITY_DN24341_c0_g1_m.6031	82	K	V-type proton ATPase subunit G OS=Citrus limon OX=2708 GN=VATG PE=3 SV=1	VATG	1	0.0212746	46.068	RLEQETEAK(1)IHHLK	3	-2.9781	1
TRINITY_DN24349_c0_g1_m.6036	155	K	PsbP domain-containing protein 2, chloroplastic OS=Arabidopsis thaliana OX=3702 GN=PPD2 PE=1 SV=1	PPD2	1	0.000103293	69.641	ESTK(1)EAEVIGVAER	2	-3.0539	1
TRINITY_DN24358_c0_g1_m.6046	165	K	Probable fructokinase-4 OS=Arabidopsis thaliana OX=3702 GN=At3g59480 PE=2 SV=1	At3g59480	1	0.0360542	53.773	AMEAAK(1)EAGALLSYDPNLR	2	2.3411	1
TRINITY_DN24358_c0_g1_m.6046	248	K	Probable fructokinase-4 OS=Arabidopsis thaliana OX=3702 GN=At3g59480 PE=2 SV=1	At3g59480	1	0.0144525	61.494	YYTK(1)SFR	2	-4.3866	1
TRINITY_DN24383_c1_g1_m.6074	83	K	Photosystem II 22 kDa protein, chloroplastic OS=Spinacia oleracea OX=3562 GN=PSBS PE=1 SV=1	PSBS	0.999995	2.71696e-13	271.97	QKPK(1)VEDGIFGTSGGIGFTK	2	1.8749	2
TRINITY_DN24383_c1_g1_m.6074	184	K	Photosystem II 22 kDa protein, chloroplastic OS=Spinacia oleracea OX=3562 GN=PSBS PE=1 SV=1	PSBS	1	1.0115e-18	191.49	FVDDPSTGIEGAVIPPGK(1)SFR	2	2.9168	1
TRINITY_DN24387_c0_g1_m.6079	156	K	ATP synthase delta chain, chloroplastic OS=Nicotiana tabacum OX=4097 GN=ATPD PE=2 SV=1	ATPD	1	0.0036984	61.23	RIDLINDVVK(1)EFETVHNK	3	-1.9891	1
TRINITY_DN24387_c0_g1_m.6079	94	K	ATP synthase delta chain, chloroplastic OS=Nicotiana tabacum OX=4097 GN=ATPD PE=2 SV=1	ATPD	1	2.14807e-07	150.85	ANGTLDATSADVEK(1)VEK	2	2.5908	1
TRINITY_DN24391_c1_g1_m.6084	69	K	60S ribosomal protein L18a OS=Castanea sativa OX=21020 GN=RPL18A PE=2 SV=1	RPL18A	0.99998	0.00282606	49.967	KSNGQVLAINEIFEK(1)NPTK	3	-3.8642	1
TRINITY_DN24391_c1_g1_m.6084	25	K	60S ribosomal protein L18a OS=Castanea sativa OX=21020 GN=RPL18A PE=2 SV=1	RPL18A	1	1.62565e-06	157.77	ALPSESDEHPK(1)IYR	2	-0.25263	1
TRINITY_DN24391_c1_g1_m.6084	156	K	60S ribosomal protein L18a OS=Castanea sativa OX=21020 GN=RPL18A PE=2 SV=1	RPL18A	0.999991	0.0300684	69.905	IKFPLVFK(1)K	2	-5.3625	1
TRINITY_DN24391_c1_g1_m.6084	94	K	60S ribosomal protein L18a OS=Castanea sativa OX=21020 GN=RPL18A PE=2 SV=1	RPL18A	1	0.00160844	85.716	TGYHNMYK(1)EYR	2	-0.4663	4
TRINITY_DN24391_c1_g1_m.6084	73	K	60S ribosomal protein L18a OS=Castanea sativa OX=21020 GN=RPL18A PE=2 SV=1	RPL18A	1	0.000804256	216.04	NPTK(1)IDNYGIWLR	2	22.612	2
TRINITY_DN24391_c1_g1_m.6084	148	K	60S ribosomal protein L18a OS=Castanea sativa OX=21020 GN=RPL18A PE=2 SV=1	RPL18A	1	0.000778871	117.39	QFHNSK(1)IK	2	-1.0028	1
TRINITY_DN24395_c0_g1_m.6090	55	K	Non-specific lipid transfer protein GPI-anchored 1 OS=Arabidopsis thaliana OX=3702 GN=LTPG1 PE=2 SV=1	LTPG1	1	0.000447942	70.195	AQTPTK(1)DCCESVK	2	-0.94431	1
TRINITY_DN24405_c0_g1_m.6098	115	K	21 kDa protein OS=Daucus carota OX=4039 PE=2 SV=1		1	0.00049438	72.031	LSSSHGLK(1)PGEVAAMK	2	-0.6145	1
TRINITY_DN24419_c0_g1_m.6110	32	K	Probable carboxylesterase SOBER1-like OS=Arabidopsis thaliana OX=3702 GN=At4g22300 PE=2 SV=1	At4g22300	1	0.0117109	66.664	AVQNVHK(1)MIDK	2	-1.1768	2
TRINITY_DN24426_c1_g1_m.6126	66	K	Lactoylglutathione lyase OS=Schizosaccharomyces pombe (strain 972 / ATCC 24843) OX=284812 GN=glo1 PE=1 SV=1	glo1	1	0.000975487	82.87	NPATK(1)LPEGPYSATTSAVADPSHLPR	3	4.469	1
TRINITY_DN24426_c1_g1_m.6126	5	K	Lactoylglutathione lyase OS=Schizosaccharomyces pombe (strain 972 / ATCC 24843) OX=284812 GN=glo1 PE=1 SV=1	glo1	1	0.000650546	138.23	AVAK(1)GVSLNHISR	2	-2.9434	1
TRINITY_DN24451_c0_g1_m.6150	112	K	Malate dehydrogenase OS=Nicotiana tabacum OX=4097 GN=MD1 PE=1 SV=1	MD1	1	2.46132e-07	169.57	NVSIYK(1)SQASALEK	2	2.0378	1
TRINITY_DN24451_c0_g1_m.6150	209	K	Malate dehydrogenase OS=Nicotiana tabacum OX=4097 GN=MD1 PE=1 SV=1	MD1	1	2.91211e-05	199.8	TPAGEK(1)PVR	2	-5.1929	1
TRINITY_DN24451_c0_g1_m.6150	120	K	Malate dehydrogenase OS=Nicotiana tabacum OX=4097 GN=MD1 PE=1 SV=1	MD1	1	1.70966e-05	269.15	SQASALEK(1)HAAANAK	2	-0.0041179	4
TRINITY_DN24451_c0_g1_m.6150	106	K	Malate dehydrogenase OS=Nicotiana tabacum OX=4097 GN=MD1 PE=1 SV=1	MD1	1	0.000959196	152.23	KDVMSK(1)NVSIYK	2	-1.349	2
TRINITY_DN24454_c0_g1_m.6165	119	K	Calcium-dependent protein kinase 9 OS=Arabidopsis thaliana OX=3702 GN=CPK9 PE=1 SV=1	CPK9	1	0.00521323	85.716	QHYTLGK(1)ELGR	2	-3.1642	1
TRINITY_DN24454_c0_g1_m.6165	112	K	Calcium-dependent protein kinase 9 OS=Arabidopsis thaliana OX=3702 GN=CPK9 PE=1 SV=1	CPK9	1	0.0149309	71.896	PFEDIK(1)QHYTLGK	3	-5.2255	1
TRINITY_DN24513_c0_g1_m.6224	136	K	Pro-hevein OS=Hevea brasiliensis OX=3981 GN=HEV1 PE=1 SV=2	HEV1	1	3.59167e-20	151.18	YGWTAFCGPAGPHGQASCGK(1)CLR	3	-1.2461	3
TRINITY_DN24513_c0_g1_m.6224	116	K	Pro-hevein OS=Hevea brasiliensis OX=3981 GN=HEV1 PE=1 SV=2	HEV1	1	5.88672e-11	163.25	SK(1)YGWTAFCGPAGPHGQASCGK	3	-1.3362	1
TRINITY_DN24513_c0_g1_m.6224	56	K	Pro-hevein OS=Hevea brasiliensis OX=3981 GN=HEV1 PE=1 SV=2	HEV1	1	1.54505e-19	291.52	YGWCGDTDDHCNPSK(1)GCQSNCR	3	3.8476	1
TRINITY_DN24520_c0_g1_m.6231	213	K	Probable glutathione peroxidase 2 OS=Arabidopsis thaliana OX=3702 GN=GPX2 PE=1 SV=1	GPX2	1	0.0425839	42.835	FLVNK(1)EGK	2	-4.8574	1
TRINITY_DN24532_c0_g1_m.6242	174	K	18.2 kDa class I heat shock protein OS=Medicago sativa OX=3879 GN=HSP18.2 PE=2 SV=1	HSP18.2	1	0.0131896	81.335	LPENAK(1)TDQVK	2	-3.3145	1
TRINITY_DN24532_c0_g1_m.6242	106	K	18.2 kDa class I heat shock protein OS=Medicago sativa OX=3879 GN=HSP18.2 PE=2 SV=1	HSP18.2	1	0.00246465	88.734	IDWK(1)ETPEAHVFK	2	0.76799	2
TRINITY_DN24532_c0_g1_m.6242	115	K	18.2 kDa class I heat shock protein OS=Medicago sativa OX=3879 GN=HSP18.2 PE=2 SV=1	HSP18.2	1	0.00997273	76.255	ETPEAHVFK(1)ADLPGLK	2	3.3757	1
TRINITY_DN24532_c0_g1_m.6242	193	K	18.2 kDa class I heat shock protein OS=Medicago sativa OX=3879 GN=HSP18.2 PE=2 SV=1	HSP18.2	1	0.029275	41.499	ASLENGVLTVTIPK(1)EEEK	2	-3.2793	1
TRINITY_DN24538_c0_g1_m.6253	191	K	uncharacterized protein LOC21402114 [Morus notabilis]		1	1.96364e-05	112.73	NGPLK(1)DQPPPGEPR	2	-2.2936	1
TRINITY_DN24538_c0_g1_m.6253	144	K	uncharacterized protein LOC21402114 [Morus notabilis]		1	0.00117452	90.308	VDK(1)IAGGAR	2	-5.0348	1
TRINITY_DN24543_c0_g1_m.6255	271	K	Ferritin-3, chloroplastic OS=Glycine max OX=3847 PE=2 SV=1		1	0.00298799	65.408	LVGK(1)GHGVWHFDQK	2	1.06	1
TRINITY_DN24543_c0_g1_m.6255	175	K	Ferritin-3, chloroplastic OS=Glycine max OX=3847 PE=2 SV=1		1	0.00231405	52.863	SSEEEREHAEK(1)LIR	3	-2.9895	1
TRINITY_DN24543_c0_g1_m.6255	224	K	Ferritin-3, chloroplastic OS=Glycine max OX=3847 PE=2 SV=1		1	0.000714514	207.88	LTNEK(1)LLSLHK	2	-2.0237	2
TRINITY_DN24543_c0_g1_m.6255	230	K	Ferritin-3, chloroplastic OS=Glycine max OX=3847 PE=2 SV=1		1	0.000319911	120.65	LLSLHK(1)VAETK	2	-2.2009	1
TRINITY_DN24567_c0_g1_m.6278	72	K	Proteasome subunit beta type-3-A OS=Arabidopsis thaliana OX=3702 GN=PBC1 PE=1 SV=2	PBC1	1	0.00203262	105.22	HK(1)LYQLR	2	-3.2942	1
TRINITY_DN24567_c0_g1_m.6278	44	K	Proteasome subunit beta type-3-A OS=Arabidopsis thaliana OX=3702 GN=PBC1 PE=1 SV=2	PBC1	1	0.000965634	89.123	IYK(1)IHDR	2	-3.3213	1
TRINITY_DN24577_c0_g1_m.6291	209	K	Small heat shock protein, chloroplastic OS=Pisum sativum OX=3888 GN=HSP21 PE=2 SV=1	HSP21	1	0.000366807	131.22	LPDNCEK(1)DK	2	-0.66376	2
TRINITY_DN24577_c0_g1_m.6291	172	K	Small heat shock protein, chloroplastic OS=Pisum sativum OX=3888 GN=HSP21 PE=2 SV=1	HSP21	0.859451	4.23841e-12	82.87	GEHK(0.859)K(0.141)EEQQQQQEQGKEDESWSR	4	-1.6064	1
TRINITY_DN24577_c0_g1_m.6291	136	K	Small heat shock protein, chloroplastic OS=Pisum sativum OX=3888 GN=HSP21 PE=2 SV=1	HSP21	1	0.000123436	193.94	APWEIK(1)DDEHEIK(1)MR	3	-4.2272	4
TRINITY_DN24577_c0_g1_m.6291	56	K	Small heat shock protein, chloroplastic OS=Pisum sativum OX=3888 GN=HSP21 PE=2 SV=1	HSP21	1	3.34575e-05	59.09	AQGGDGSGK(1)DSSVEVHVDQGSDR	3	0.45341	1
TRINITY_DN24577_c0_g1_m.6291	153	K	Small heat shock protein, chloroplastic OS=Pisum sativum OX=3888 GN=HSP21 PE=2 SV=1	HSP21	1	0.00128921	123.42	FDMPGLDK(1)DDVK	2	1.5224	2
TRINITY_DN24577_c0_g1_m.6291	184	K	Small heat shock protein, chloroplastic OS=Pisum sativum OX=3888 GN=HSP21 PE=2 SV=1	HSP21	1	5.66413e-20	305.62	KEEQQQQQEQGK(1)EDESWSR	3	1.8887	6
TRINITY_DN24577_c0_g1_m.6291	143	K	Small heat shock protein, chloroplastic OS=Pisum sativum OX=3888 GN=HSP21 PE=2 SV=1	HSP21	1	7.01454e-06	200.82	DDEHEIK(1)MR	2	-0.87945	5
TRINITY_DN24579_c0_g2_m.6296	25	K	PREDICTED: ATP-dependent RNA helicase p62-like [Brassica napus]		0.99998	0.00763884	90.761	KNEFEK(1)WNK	2	0.13285	1
TRINITY_DN24592_c0_g1_m.6314	22	K	Probable mediator of RNA polymerase II transcription subunit 37e OS=Arabidopsis thaliana OX=3702 GN=MED37E PE=1 SV=3	MED37E	1	0.000316412	106.79	MDK(1)GNVHDVVLVGGSTR	2	21.95	2
TRINITY_DN24592_c0_g1_m.6314	251	K	Probable mediator of RNA polymerase II transcription subunit 37e OS=Arabidopsis thaliana OX=3702 GN=MED37E PE=1 SV=3	MED37E	0.999764	0.0260439	81.099	NTIKDDK(1)IGAK	2	-2.5571	1
TRINITY_DN24592_c0_g1_m.6314	220	K	Probable mediator of RNA polymerase II transcription subunit 37e OS=Arabidopsis thaliana OX=3702 GN=MED37E PE=1 SV=3	MED37E	1	5.23662e-05	136.84	YK(1)AEDEELK	2	-2.1034	2
TRINITY_DN24594_c0_g1_m.6317	90	K	40S ribosomal protein S24-2 OS=Arabidopsis thaliana OX=3702 GN=RPS24B PE=2 SV=2	RPS24B	1	0.0122763	104.76	KYEPK(1)YR	2	-0.91456	1
TRINITY_DN24594_c0_g1_m.6317	70	K	40S ribosomal protein S24-2 OS=Arabidopsis thaliana OX=3702 GN=RPS24B PE=2 SV=2	RPS24B	1	0.0094292	40.324	THFGGGK(1)STGFGLIYDTVENAK	3	-3.0456	1
TRINITY_DN24596_c1_g1_m.6318	123	K	PREDICTED: myosin-5-like [Glycine max]		1	0.00432498	78.71	KDPNLSGVQAK(1)VLASK	2	-0.28425	1
TRINITY_DN24620_c0_g1_m.6349	30	K	Putative 4-hydroxy-4-methyl-2-oxoglutarate aldolase 3 OS=Arabidopsis thaliana OX=3702 GN=At5g56260 PE=1 SV=1	At5g56260	1	0.0313337	58.889	VLQPVFK(1)SYGQCR	2	-3.5955	1
TRINITY_DN24627_c0_g2_m.6356	201	K	plant/F17O14-7 protein [Medicago truncatula]		1	3.15266e-05	53.193	SFNNVISDNK(1)CSAGQPGHFSIVMK	3	-0.40649	1
TRINITY_DN24632_c0_g1_m.6362	144	K	60S ribosomal protein L19-3 OS=Arabidopsis thaliana OX=3702 GN=RPL19C PE=2 SV=3	RPL19C	1	0.0116389	44.82	VLMESIHK(1)SK	2	-1.73	2
TRINITY_DN24635_c0_g1_m.6366	59	K	FK506-binding protein 2 OS=Vicia faba OX=3906 GN=FKBP15 PE=1 SV=1	FKBP15	1	0.000859539	198.33	SCDVQAHK(1)GDTVK	2	-1.3061	1
TRINITY_DN24635_c0_g1_m.6366	64	K	FK506-binding protein 2 OS=Vicia faba OX=3906 GN=FKBP15 PE=1 SV=1	FKBP15	1	0.00107774	154.71	GDTVK(1)VHYR	2	-2.027	1
TRINITY_DN24635_c0_g1_m.6366	51	K	FK506-binding protein 2 OS=Vicia faba OX=3906 GN=FKBP15 PE=1 SV=1	FKBP15	1	0.000227957	152.17	PK(1)SCDVQAHK	2	-2.4219	3
TRINITY_DN24657_c0_g1_m.6384	43	K	Signal recognition particle 14 kDa protein OS=Arabidopsis thaliana OX=3702 GN=SRP14 PE=2 SV=2	SRP14	1	0.0218359	58.476	NK(1)QTTAGEAVEYR	2	0.22617	1
TRINITY_DN24670_c0_g1_m.6391	122	K	Stress-response A/B barrel domain-containing protein UP3 OS=Arabidopsis thaliana OX=3702 GN=UP3 PE=1 SV=1	UP3	1	0.000628394	71.935	SK(1)DDLSSYSQHPSHVGVVK	3	-0.17297	1
TRINITY_DN24670_c0_g1_m.6391	187	K	Stress-response A/B barrel domain-containing protein UP3 OS=Arabidopsis thaliana OX=3702 GN=UP3 PE=1 SV=1	UP3	1	2.01889e-08	184.65	ESLDEGAK(1)SEVLETIK	2	3.4112	2
TRINITY_DN24673_c0_g1_m.6394	58	K	40S ribosomal protein S23 OS=Fragaria ananassa OX=3747 GN=RPS23 PE=2 SV=1	RPS23	1	6.46841e-08	164.3	KPFAGSSHAK(1)GIVLEK	2	0.87634	2
TRINITY_DN24673_c0_g1_m.6394	48	K	40S ribosomal protein S23 OS=Fragaria ananassa OX=3747 GN=RPS23 PE=2 SV=1	RPS23	1	0.00676888	92.732	SHLGNEWK(1)K	2	-2.5058	1
TRINITY_DN24694_c0_g1_m.6424	90	K	60S ribosomal protein L23a OS=Nicotiana tabacum OX=4097 GN=RPL23A PE=2 SV=1	RPL23A	1	0.000111107	129.28	NK(1)LDHYQILK	2	-1.5054	1
TRINITY_DN24694_c0_g1_m.6424	142	K	60S ribosomal protein L23a OS=Nicotiana tabacum OX=4097 GN=RPL23A PE=2 SV=1	RPL23A	1	0.0103293	60.589	MYDIQTK(1)K	2	-3.9467	1
TRINITY_DN24694_c0_g1_m.6424	37	K	60S ribosomal protein L23a OS=Nicotiana tabacum OX=4097 GN=RPL23A PE=2 SV=1	RPL23A	0.99906	0.00905912	81.099	K(0.001)SDPK(0.999)AQALK	2	-2.1202	1
TRINITY_DN24694_c0_g1_m.6424	108	K	60S ribosomal protein L23a OS=Nicotiana tabacum OX=4097 GN=RPL23A PE=2 SV=1	RPL23A	1	0.0013409	107.08	YPLTTESAMK(1)K	2	-1.5271	2
TRINITY_DN24694_c0_g1_m.6424	79	K	60S ribosomal protein L23a OS=Nicotiana tabacum OX=4097 GN=RPL23A PE=2 SV=1	RPL23A	1	0.0054077	105.81	DRNPK(1)YPR	2	-4.6652	1
TRINITY_DN24703_c0_g1_m.6438	108	K	Mitochondrial pyruvate carrier 4 OS=Arabidopsis thaliana OX=3702 GN=MPC4 PE=3 SV=1	MPC4	1	5.91442e-08	129.53	IQHDYFSEPEAAAVAK(1)E	2	3.5804	1
TRINITY_DN24726_c0_g1_m.6460	91	K	Probable small nuclear ribonucleoprotein Sm D2 OS=Caenorhabditis elegans OX=6239 GN=snr-4 PE=1 SV=1	snr-4	1	0.011261	66.087	FISK(1)MFLR	2	-5.1776	1
TRINITY_DN24756_c0_g1_m.6507	119	K	Patellin-2 OS=Arabidopsis thaliana OX=3702 GN=PATL2 PE=1 SV=2	PATL2	1	1.83957e-13	173.54	QLVQEALNK(1)HEFTAPAETK	3	-2.2343	1
TRINITY_DN24756_c0_g1_m.6507	154	K	Patellin-2 OS=Arabidopsis thaliana OX=3702 GN=PATL2 PE=1 SV=2	PATL2	1	4.5786e-05	184.65	KEEEKKEEEK(1)TEER	3	-2.3579	3
TRINITY_DN24756_c0_g1_m.6507	162	K	Patellin-2 OS=Arabidopsis thaliana OX=3702 GN=PATL2 PE=1 SV=2	PATL2	1	0.00268257	189.56	TEERAEEK(1)TEEK	2	-0.54262	2
TRINITY_DN24756_c0_g1_m.6507	76	K	Patellin-2 OS=Arabidopsis thaliana OX=3702 GN=PATL2 PE=1 SV=2	PATL2	1	0.000866614	87.942	TAVEEEK(1)AIEK	2	-0.33513	1
TRINITY_DN24756_c0_g1_m.6507	129	K	Patellin-2 OS=Arabidopsis thaliana OX=3702 GN=PATL2 PE=1 SV=2	PATL2	1	0.00147189	207.88	HEFTAPAETK(1)K	2	-0.75025	1
TRINITY_DN24758_c0_g1_m.6509	243	K	50S ribosomal protein L10, chloroplastic OS=Nicotiana tabacum OX=4097 GN=RPL10 PE=2 SV=1	RPL10	1	8.99392e-06	143.39	AYVNK(1)LEQEGGK	2	-1.1455	1
TRINITY_DN24758_c0_g1_m.6509	106	K	50S ribosomal protein L10, chloroplastic OS=Nicotiana tabacum OX=4097 GN=RPL10 PE=2 SV=1	RPL10	1	0.000987496	74.424	GFTVK(1)QFQDLR	2	-1.5049	1
TRINITY_DN24763_c0_g1_m.6516	125	K	Adenylylsulfatase HINT1 OS=Arabidopsis thaliana OX=3702 GN=HINT1 PE=1 SV=1	HINT1	1	0.000247903	96.957	LVAK(1)QEGLDDGFR	2	-0.20755	1
TRINITY_DN24763_c0_g1_m.6516	94	K	Adenylylsulfatase HINT1 OS=Arabidopsis thaliana OX=3702 GN=HINT1 PE=1 SV=1	HINT1	1	6.69235e-10	114.5	DIAPQAPTHILIIPK(1)VK	2	2.4133	1
TRINITY_DN24767_c0_g1_m.6519	12	K	Outer envelope pore protein 21B, chloroplastic OS=Arabidopsis thaliana OX=3702 GN=OEP21B PE=2 SV=1	OEP21B	1	0.000178955	142.36	YGGDSK(1)SLR	2	-4.74	1
TRINITY_DN24793_c0_g1_m.6543	109	K	Thylakoid lumenal 19 kDa protein, chloroplastic OS=Arabidopsis thaliana OX=3702 GN=At3g63540 PE=1 SV=2	At3g63540	1	0.000506489	72.031	QASAEYVYDVPEGWK(1)ER	2	5.8285	1
TRINITY_DN24793_c0_g1_m.6543	238	K	Thylakoid lumenal 19 kDa protein, chloroplastic OS=Arabidopsis thaliana OX=3702 GN=At3g63540 PE=1 SV=2	At3g63540	1	0.000952504	178.95	HVHESFK(1)TVGSY	2	1.1778	1
TRINITY_DN24793_c0_g1_m.6543	131	K	Thylakoid lumenal 19 kDa protein, chloroplastic OS=Arabidopsis thaliana OX=3702 GN=At3g63540 PE=1 SV=2	At3g63540	1	2.61362e-08	300.29	GTNGTDSEFYNPK(1)K	2	0.027302	2
TRINITY_DN24793_c0_g1_m.6543	217	K	Thylakoid lumenal 19 kDa protein, chloroplastic OS=Arabidopsis thaliana OX=3702 GN=At3g63540 PE=1 SV=2	At3g63540	1	4.25839e-06	152.23	LYAHFVK(1)APTPEWNR	2	3.0265	2
TRINITY_DN24793_c0_g1_m.6543	118	K	Thylakoid lumenal 19 kDa protein, chloroplastic OS=Arabidopsis thaliana OX=3702 GN=At3g63540 PE=1 SV=2	At3g63540	1	2.28901e-08	241.56	VEK(1)GTNGTDSEFYNPK	2	11.437	4
TRINITY_DN24793_c0_g1_m.6543	210	K	Thylakoid lumenal 19 kDa protein, chloroplastic OS=Arabidopsis thaliana OX=3702 GN=At3g63540 PE=1 SV=2	At3g63540	1	0.00459599	74.486	NK(1)LYAHFVK	2	-2.5559	1
TRINITY_DN24798_c0_g1_m.6550	69	K	Autophagy-related protein 8f OS=Arabidopsis thaliana OX=3702 GN=ATG8F PE=1 SV=1	ATG8F	1	0.026435	55.235	IPVIVEK(1)AER	2	-4.3721	1
TRINITY_DN24798_c0_g1_m.6550	40	K	Autophagy-related protein 8f OS=Arabidopsis thaliana OX=3702 GN=ATG8F PE=1 SV=1	ATG8F	1	0.000550933	124.46	SYFK(1)QEHDLEK	2	1.0891	1
TRINITY_DN24799_c1_g1_m.6551	102	K	FAM210B-like protein [Medicago truncatula]		1	5.89695e-06	136.06	VFSSK(1)EEGKEGEEK	2	-0.53946	1
TRINITY_DN24808_c0_g1_m.6562	166	K	Protein CURVATURE THYLAKOID 1B, chloroplastic OS=Arabidopsis thaliana OX=3702 GN=CURT1B PE=1 SV=2	CURT1B	0.999956	0.00156099	136.06	VKDTYK(1)EIIGSN	2	-1.495	1
TRINITY_DN24808_c0_g1_m.6562	94	K	Protein CURVATURE THYLAKOID 1B, chloroplastic OS=Arabidopsis thaliana OX=3702 GN=CURT1B PE=1 SV=2	CURT1B	1	0.000913908	90.306	AVQEAWDK(1)VEDK	2	-2.3359	1
TRINITY_DN24809_c1_g1_m.6564	3	K	Probable calcium-binding protein CML13 OS=Arabidopsis thaliana OX=3702 GN=CML13 PE=2 SV=1	CML13	1	0.00789668	46.068	GK(1)DLSDDQVSSMK	2	-0.10256	1
TRINITY_DN24809_c1_g1_m.6564	134	K	Probable calcium-binding protein CML13 OS=Arabidopsis thaliana OX=3702 GN=CML13 PE=2 SV=1	CML13	1	0.000201272	158.37	EVDVGSDGK(1)IR	2	-3.4301	1
TRINITY_DN24809_c1_g1_m.6564	76	K	Probable calcium-binding protein CML13 OS=Arabidopsis thaliana OX=3702 GN=CML13 PE=2 SV=1	CML13	1	0.0100332	76.605	HMK(1)PEPFDR	2	-0.94418	1
TRINITY_DN24822_c0_g1_m.6582	119	K	Thioredoxin-like 3-1, chloroplastic OS=Arabidopsis thaliana OX=3702 GN=WCRKC1 PE=2 SV=3	WCRKC1	0.985961	0.00102208	88.181	CIYLK(0.014)PK(0.986)LEK	2	-0.89029	2
TRINITY_DN24822_c0_g1_m.6582	161	K	Thioredoxin-like 3-1, chloroplastic OS=Arabidopsis thaliana OX=3702 GN=WCRKC1 PE=2 SV=3	WCRKC1	0.999785	8.9821e-08	123.92	MPTIQIWK(1)DGEMKEEVIGGHK	3	-0.51114	1
TRINITY_DN24822_c0_g1_m.6582	130	K	Thioredoxin-like 3-1, chloroplastic OS=Arabidopsis thaliana OX=3702 GN=WCRKC1 PE=2 SV=3	WCRKC1	1	0.00415732	83.623	LAAEYDNK(1)IK	2	-2.9	1
TRINITY_DN24822_c0_g1_m.6582	166	K	Thioredoxin-like 3-1, chloroplastic OS=Arabidopsis thaliana OX=3702 GN=WCRKC1 PE=2 SV=3	WCRKC1	1	0.0420521	47.334	DGEMK(1)EEVIGGHK	2	11.839	1
TRINITY_DN24822_c0_g1_m.6582	140	K	Thioredoxin-like 3-1, chloroplastic OS=Arabidopsis thaliana OX=3702 GN=WCRKC1 PE=2 SV=3	WCRKC1	1	0.00395435	71.896	FYCVDVNK(1)VPQALVK	2	3.5188	1
TRINITY_DN24830_c0_g1_m.6588	93	K	Protein NCA1 OS=Arabidopsis thaliana OX=3702 GN=NCA1 PE=1 SV=1	NCA1	1	0.00106556	69.201	DCPLCGADIEK(1)IEDDEK	2	7.0961	1
TRINITY_DN24839_c0_g2_m.6603	401	K	Low-temperature-induced 65 kDa protein OS=Arabidopsis thaliana OX=3702 GN=LTI65 PE=2 SV=2	LTI65	1	1.97247e-08	125.14	EQSSSVNQAGEK(1)SVVDK	2	-15.419	1
TRINITY_DN24845_c0_g1_m.6610	60	K	V-type proton ATPase subunit E OS=Citrus limon OX=2708 GN=VATE PE=2 SV=1	VATE	0.937116	0.0259096	142.04	K(0.063)EK(0.937)QVEVR	2	-2.4577	1
TRINITY_DN24845_c0_g1_m.6610	93	K	V-type proton ATPase subunit E OS=Citrus limon OX=2708 GN=VATE PE=2 SV=1	VATE	1	2.51961e-11	270.91	VLQAQDDVVNSMK(1)DVAAK	2	1.008	2
TRINITY_DN24845_c0_g1_m.6610	111	K	V-type proton ATPase subunit E OS=Citrus limon OX=2708 GN=VATE PE=2 SV=1	VATE	1	0.000178775	119.07	SHHVYK(1)QLLK	2	-1.1706	2
TRINITY_DN24845_c0_g1_m.6610	80	K	V-type proton ATPase subunit E OS=Citrus limon OX=2708 GN=VATE PE=2 SV=1	VATE	1	3.14951e-06	162.23	IK(1)VLQAQDDVVNSMK	2	0.48601	2
TRINITY_DN24847_c0_g1_m.6613	53	K	Probable glutathione S-transferase OS=Nicotiana tabacum OX=4097 PE=2 SV=1		1	0.00045995	94.806	LLLQYNPVYK(1)K	2	-3.4611	1
TRINITY_DN24876_c0_g1_m.6661	246	K	Photosystem I reaction center subunit II, chloroplastic OS=Cucumis sativus OX=3659 GN=psaD PE=1 SV=1	psaD	1	0.00113803	115.41	SIGK(1)NVSPIEVK	2	-3.2613	1
TRINITY_DN24876_c0_g1_m.6661	204	K	Photosystem I reaction center subunit II, chloroplastic OS=Cucumis sativus OX=3659 GN=psaD PE=1 SV=1	psaD	1	0.0088734	105.36	IK(1)YQFYR	2	-3.4664	3
TRINITY_DN24876_c0_g1_m.6661	183	K	Photosystem I reaction center subunit II, chloroplastic OS=Cucumis sativus OX=3659 GN=psaD PE=1 SV=1	psaD	1	7.08365e-06	129.56	QGPNLLK(1)LAR	2	-5.7064	1
TRINITY_DN24876_c0_g1_m.6661	202	K	Photosystem I reaction center subunit II, chloroplastic OS=Cucumis sativus OX=3659 GN=psaD PE=1 SV=1	psaD	0.999996	0.00286254	82.716	YK(1)IKYQFYR	2	-0.45396	2
TRINITY_DN24876_c0_g1_m.6661	107	K	Photosystem I reaction center subunit II, chloroplastic OS=Cucumis sativus OX=3659 GN=psaD PE=1 SV=1	psaD	1	2.60804e-05	169.57	ASAEETK(1)TEVAAPEK	2	-1.5741	1
TRINITY_DN24876_c0_g1_m.6661	254	K	Photosystem I reaction center subunit II, chloroplastic OS=Cucumis sativus OX=3659 GN=psaD PE=1 SV=1	psaD	1	0.00126758	96.957	NVSPIEVK(1)FTGK	2	-4.8518	1
TRINITY_DN24876_c0_g1_m.6661	229	K	Photosystem I reaction center subunit II, chloroplastic OS=Cucumis sativus OX=3659 GN=psaD PE=1 SV=1	psaD	1	0.000374448	94.66	DGVYPEK(1)VNPGR	2	-0.26381	1
TRINITY_DN24876_c0_g1_m.6661	187	K	Photosystem I reaction center subunit II, chloroplastic OS=Cucumis sativus OX=3659 GN=psaD PE=1 SV=1	psaD	1	0.00414837	70.389	K(1)EQCLALGTR	2	-3.9166	1
TRINITY_DN24876_c0_g1_m.6661	222	K	Photosystem I reaction center subunit II, chloroplastic OS=Cucumis sativus OX=3659 GN=psaD PE=1 SV=1	psaD	1	4.85091e-13	123.83	VFPNGEVQYLHPK(1)DGVYPEK	2	2.1033	3
TRINITY_DN24890_c0_g1_m.6677	232	K	Epoxide hydrolase A OS=Mycobacterium tuberculosis (strain ATCC 25618 / H37Rv) OX=83332 GN=ephA PE=1 SV=1	ephA	1	1.45531e-06	112.93	FQK(1)SGFTGALNYYR	2	-0.9388	1
TRINITY_DN24895_c0_g1_m.6680	166	K	40S ribosomal protein S7 OS=Avicennia marina OX=82927 GN=RPS7 PE=2 SV=1	RPS7	1	4.73266e-06	151.52	NNTEYK(1)LESFAAVYR	2	2.1372	1
TRINITY_DN24914_c0_g1_m.6701	94	K	Acyl carrier protein 3, mitochondrial OS=Arabidopsis thaliana OX=3702 GN=MTACP2 PE=1 SV=1	MTACP2	0.99962	0.0188936	83.358	KFDK(1)VDTTK	2	-3.018	1
TRINITY_DN24925_c0_g1_m.6719	156	K	Peroxiredoxin-2E, chloroplastic OS=Arabidopsis thaliana OX=3702 GN=PRXIIE PE=1 SV=2	PRXIIE	1	0.0120328	70.67	AWK(1)EDLK	2	-4.4186	1
TRINITY_DN24925_c0_g1_m.6719	129	K	Peroxiredoxin-2E, chloroplastic OS=Arabidopsis thaliana OX=3702 GN=PRXIIE PE=1 SV=2	PRXIIE	1	7.81594e-06	163.59	HVPGFVEK(1)SAELK	2	1.7511	2
TRINITY_DN24925_c1_g1_m.6722	101	K	50S ribosomal protein L13 OS=Gemmatimonas aurantiaca (strain T-27 / DSM 14586 / JCM 11422 / NBRC 100505) OX=379066 GN=rplM PE=3 SV=1	rplM	1	0.0127293	59.645	WHTGYVGHLK(1)ER	2	-1.2752	1
TRINITY_DN24926_c0_g1_m.6724	147	K	Peptide methionine sulfoxide reductase B5 OS=Arabidopsis thaliana OX=3702 GN=MSRB5 PE=1 SV=1	MSRB5	1	1.21828e-15	173.15	TEITCAACGGHLGHVFK(1)GEGFK	3	-1.5821	1
TRINITY_DN24926_c0_g1_m.6724	152	K	Peptide methionine sulfoxide reductase B5 OS=Arabidopsis thaliana OX=3702 GN=MSRB5 PE=1 SV=1	MSRB5	1	0.00142246	94.804	GEGFK(1)TPTDER	2	0.22713	1
TRINITY_DN24930_c0_g1_m.6729	59	K	2-methylene-furan-3-one reductase OS=Fragaria vesca OX=57918 GN=EO PE=2 SV=2	EO	1	1.49804e-06	128.97	AWIYTEYGK(1)SSEILK	2	5.3828	1
TRINITY_DN24930_c0_g1_m.6729	130	K	2-methylene-furan-3-one reductase OS=Fragaria vesca OX=57918 GN=EO PE=2 SV=2	EO	1	0.000469095	77.431	FK(1)VGDEVYGDINESGAQK	2	4.3093	1
TRINITY_DN24930_c0_g1_m.6729	95	K	2-methylene-furan-3-one reductase OS=Fragaria vesca OX=57918 GN=EO PE=2 SV=2	EO	1	0.000849612	136.84	VVAAALNPIDYK(1)R	2	-4.01	1
TRINITY_DN24930_c0_g1_m.6729	235	K	2-methylene-furan-3-one reductase OS=Fragaria vesca OX=57918 GN=EO PE=2 SV=2	EO	1	1.62953e-05	165.39	VAATASTAK(1)LDLLR	2	-2.3248	1
TRINITY_DN24930_c0_g1_m.6729	226	K	2-methylene-furan-3-one reductase OS=Fragaria vesca OX=57918 GN=EO PE=2 SV=2	EO	1	3.33741e-08	235.6	HVFGASK(1)VAATASTAK	2	2.5792	1
TRINITY_DN24939_c0_g1_m.6738	83	K	NDR1/HIN1-like protein 1 OS=Arabidopsis thaliana OX=3702 GN=NHL1 PE=2 SV=1	NHL1	1	0.0115594	67.548	NPNDK(1)IGIYYDR	2	-1.1827	1
TRINITY_DN24949_c0_g1_m.6750	120	K	Transcription factor Pur-alpha 1 OS=Arabidopsis thaliana OX=3702 GN=PURA1 PE=1 SV=2	PURA1	1	0.00026557	99.855	FLK(1)VSEASVSR	2	-3.9206	1
TRINITY_DN24949_c0_g1_m.6750	61	K	Transcription factor Pur-alpha 1 OS=Arabidopsis thaliana OX=3702 GN=PURA1 PE=1 SV=2	PURA1	1	0.0037653	81.163	ISEK(1)TSATR	2	-4.5204	1
TRINITY_DN24956_c0_g1_m.6764	198	K	Eukaryotic translation initiation factor 3 subunit K OS=Oryza sativa subsp. japonica OX=39947 GN=TIF3K1 PE=2 SV=1	TIF3K1	1	0.000649742	98.895	FLEHQVANSGWLLEK(1)SHGK	3	-2.3613	1
TRINITY_DN24962_c0_g1_m.6769	307	K	2,3-dimethylmalate lyase OS=Eubacterium barkeri OX=1528 GN=Dml PE=1 SV=1	Dml	1	6.41561e-06	110.44	EILGFNK(1)YYDEEK	2	0.26843	1
TRINITY_DN24964_c0_g1_m.6770	227	K	Chlorophyll a-b binding protein CP24 10A, chloroplastic OS=Solanum lycopersicum OX=4081 GN=CAP10A PE=3 SV=1	CAP10A	1	0.00346209	85.813	LAEIK(1)HAR	2	-3.7646	2
TRINITY_DN24964_c0_g1_m.6770	222	K	Chlorophyll a-b binding protein CP24 10A, chloroplastic OS=Solanum lycopersicum OX=4081 GN=CAP10A PE=3 SV=1	CAP10A	1	0.00272547	85.813	LK(1)LAEIK	2	-5.324	1
TRINITY_DN24966_c0_g1_m.6774	307	K	29 kDa ribonucleoprotein A, chloroplastic OS=Nicotiana sylvestris OX=4096 PE=2 SV=1		1	0.00459599	65.156	VTHAEAK(1)PR	2	-2.8033	1
TRINITY_DN24974_c0_g2_m.6790	67	K	VAMP-like protein YKT61 OS=Arabidopsis thaliana OX=3702 GN=YKT61 PE=2 SV=1	YKT61	1	0.00012166	145.95	QSVQHEEYK(1)VHAYNR	3	-0.2856	1
TRINITY_DN24974_c0_g2_m.6790	139	K	VAMP-like protein YKT61 OS=Arabidopsis thaliana OX=3702 GN=YKT61 PE=2 SV=1	YKT61	1	0.00809524	43.306	FQDPAEADK(1)LMR	2	-1.7443	1
TRINITY_DN24974_c0_g2_m.6790	151	K	VAMP-like protein YKT61 OS=Arabidopsis thaliana OX=3702 GN=YKT61 PE=2 SV=1	YKT61	1	0.00385941	78.816	ELDETK(1)IILHK	2	-4.1392	1
TRINITY_DN24974_c0_g2_m.6790	187	K	VAMP-like protein YKT61 OS=Arabidopsis thaliana OX=3702 GN=YKT61 PE=2 SV=1	YKT61	1	1.16613e-05	140.57	SSDLSAASQMFYK(1)QAK	2	1.0821	1
TRINITY_DN24988_c0_g1_m.6819	209	K	50S ribosomal protein L12, chloroplastic OS=Spinacia oleracea OX=3562 GN=RPL12 PE=1 SV=2	RPL12	1	5.28162e-08	266.6	FK(1)EGVSKDEAEDAK	2	1.102	10
TRINITY_DN24988_c0_g1_m.6819	207	K	50S ribosomal protein L12, chloroplastic OS=Spinacia oleracea OX=3562 GN=RPL12 PE=1 SV=2	RPL12	0.999961	0.000995814	100.69	K(1)FK(0.998)EGVSK(0.002)DEAEDAKK	3	0.85166	3
TRINITY_DN24988_c0_g1_m.6819	214	K	50S ribosomal protein L12, chloroplastic OS=Spinacia oleracea OX=3562 GN=RPL12 PE=1 SV=2	RPL12	1	0.000177045	148.76	EGVSK(1)DEAEDAK	2	-1.335	4
TRINITY_DN25012_c1_g1_m.6845	375	K	Calreticulin-3 OS=Arabidopsis thaliana OX=3702 GN=CRT3 PE=1 SV=2	CRT3	1	0.000834337	88.181	EAFEEAEK(1)ER	2	-0.87588	1
TRINITY_DN25012_c1_g1_m.6845	63	K	Calreticulin-3 OS=Arabidopsis thaliana OX=3702 GN=CRT3 PE=1 SV=2	CRT3	1	0.0291173	46.033	AGTFK(1)YTAGK	2	8.7714	1
TRINITY_DN25019_c0_g1_m.6852	101	K	Proteasome subunit alpha type-7 OS=Cicer arietinum OX=3827 GN=PAD1 PE=2 SV=1	PAD1	1	0.0278523	65.156	STAK(1)LQDSR	2	-3.7018	1
TRINITY_DN25019_c0_g1_m.6852	227	K	Proteasome subunit alpha type-7 OS=Cicer arietinum OX=3827 GN=PAD1 PE=2 SV=1	PAD1	1	8.52195e-06	148.9	NYK(1)ETSGQETVK	2	0.47164	1
TRINITY_DN25023_c0_g1_m.6857	187	K	Ras-related protein RABE1a OS=Arabidopsis thaliana OX=3702 GN=RABE1A PE=1 SV=1	RABE1A	1	2.74067e-05	121.86	LAESDSK(1)GAEPQTIR	2	-1.1463	1
TRINITY_DN25027_c0_g1_m.6862	50	K	Ubiquitin-NEDD8-like protein RUB2 OS=Oryza sativa subsp. japonica OX=39947 GN=RUB2 PE=2 SV=2	RUB2	1	0.00309864	90.689	IQDK(1)EGIPPDQQR	2	-0.94167	4
TRINITY_DN25027_c0_g1_m.6862	141	K	Ubiquitin-NEDD8-like protein RUB2 OS=Oryza sativa subsp. japonica OX=39947 GN=RUB2 PE=2 SV=2	RUB2	1	0.00138144	83.438	LIYAGK(1)QLADDK	2	-6.2521	1
TRINITY_DN25027_c0_g1_m.6862	23	K	Ubiquitin-NEDD8-like protein RUB2 OS=Oryza sativa subsp. japonica OX=39947 GN=RUB2 PE=2 SV=2	RUB2	1	0.000439576	124.81	MQIFVK(1)TLTGK	2	-5.0607	2
TRINITY_DN25028_c0_g1_m.6863	51	K	60S ribosomal protein L44 OS=Gossypium hirsutum OX=3635 GN=RPL44 PE=3 SV=3	RPL44	1	6.97145e-06	144.47	HTLHK(1)VTQYK	2	-2.5077	4
TRINITY_DN25069_c0_g1_m.6912	81	K	ATP synthase subunit epsilon, mitochondrial OS=Ipomoea batatas OX=4120 PE=1 SV=2		0.999999	2.1806e-11	162	VHFSVSK(1)WTDGKPEKPTIR	3	-3.4042	2
TRINITY_DN25069_c0_g1_m.6912	74	K	ATP synthase subunit epsilon, mitochondrial OS=Ipomoea batatas OX=4120 PE=1 SV=2		1	0.0203348	52.591	EK(1)VHFSVSK	2	-4.454	1
TRINITY_DN25090_c0_g1_m.6931	89	K	Ubiquinol oxidase 4, chloroplastic/chromoplastic OS=Arabidopsis thaliana OX=3702 GN=AOX4 PE=1 SV=2	AOX4	1	1.05903e-12	125.75	TSQSLNDK(1)VNESSEGPSR	2	0.43649	1
TRINITY_DN25091_c0_g1_m.6932	204	K	Probable pyridoxal 5'-phosphate synthase subunit PDX1 OS=Hevea brasiliensis OX=3981 GN=PDX1 PE=2 SV=1	PDX1	1	0.00020368	122.51	NMDDDEVFTFAK(1)K	2	-1.7798	1
TRINITY_DN25096_c0_g1_m.6941	268	K	integral membrane protein [Medicago truncatula]		1	3.37911e-06	151.66	SVFMFK(1)SLSEDEKK	2	4.1316	1
TRINITY_DN25098_c0_g1_m.6945	215	K	Stem 28 kDa glycoprotein OS=Glycine max OX=3847 GN=VSPA PE=2 SV=1	VSPA	1	0.0135322	50.297	NLK(1)CAGYHTWEK	2	-0.74019	1
TRINITY_DN25106_c0_g1_m.6955	298	K	PREDICTED: 2,3-bisphosphoglycerate-dependent phosphoglycerate mutase isoform X2 [Arachis ipaensis]		1	0.000193663	87.727	FVDTSSIPTYK(1)QPASAVYK	2	2.091	1
TRINITY_DN25118_c0_g1_m.6964	76	K	UPF0047 protein YjbQ OS=Escherichia coli (strain K12) OX=83333 GN=yjbQ PE=3 SV=1	yjbQ	1	0.0098449	49.16	GCHLITPK(1)IVK	2	-5.3824	1
TRINITY_DN25129_c0_g1_m.6978	77	K	NADH dehydrogenase [ubiquinone] 1 beta subcomplex subunit 9 OS=Arabidopsis thaliana OX=3702 GN=CIB22 PE=1 SV=1	CIB22	1	0.000184373	174.8	LIADGEASYNK(1)WR	2	-2.0384	1
TRINITY_DN25129_c0_g1_m.6978	56	K	NADH dehydrogenase [ubiquinone] 1 beta subcomplex subunit 9 OS=Arabidopsis thaliana OX=3702 GN=CIB22 PE=1 SV=1	CIB22	1	3.83452e-07	188.19	FEANK(1)HVEDLDTIDR	2	1.381	2
TRINITY_DN25129_c0_g1_m.6978	29	K	NADH dehydrogenase [ubiquinone] 1 beta subcomplex subunit 9 OS=Arabidopsis thaliana OX=3702 GN=CIB22 PE=1 SV=1	CIB22	1	0.000249027	129.28	ALK(1)DTLNWAVHR	2	-3.7694	1
TRINITY_DN25138_c0_g1_m.6990	252	K	nuclear transport factor 2 (NTF2) family protein [Medicago truncatula]		1	0.00102463	220.17	WEDFEDK(1)GIGHWR	2	4.2738	1
TRINITY_DN25138_c0_g1_m.6990	245	K	nuclear transport factor 2 (NTF2) family protein [Medicago truncatula]		1	0.000744121	81.163	LMK(1)WEDFEDK	2	-2.1211	1
TRINITY_DN25145_c0_g1_m.7001	212	K	PREDICTED: probable serine/threonine-protein kinase cdc7 [Arachis duranensis]		1	0.00582039	63.212	AAVK(1)EETLSER	2	-0.97434	1
TRINITY_DN25156_c0_g1_m.7019	59	K	40S ribosomal protein S17-4 OS=Arabidopsis thaliana OX=3702 GN=RPS17D PE=2 SV=3	RPS17D	1	1.0049e-05	142.04	IAGFSTHLMK(1)R	2	-0.94514	1
TRINITY_DN25156_c0_g1_m.7019	32	K	40S ribosomal protein S17-4 OS=Arabidopsis thaliana OX=3702 GN=RPS17D PE=2 SV=3	RPS17D	1	0.000365686	138.26	MTLDFHTNK(1)K	2	5.0119	2
TRINITY_DN25156_c0_g1_m.7019	49	K	40S ribosomal protein S17-4 OS=Arabidopsis thaliana OX=3702 GN=RPS17D PE=2 SV=3	RPS17D	1	0.0045619	92.428	NK(1)IAGFSTHLMK	2	0.11226	2
TRINITY_DN25156_c0_g1_m.7019	72	K	40S ribosomal protein S17-4 OS=Arabidopsis thaliana OX=3702 GN=RPS17D PE=2 SV=3	RPS17D	1	0.000800332	105.94	GISLK(1)LQEEERER	2	2.2231	1
TRINITY_DN25159_c0_g1_m.7023	108	K	40S ribosomal protein S3-3 OS=Arabidopsis thaliana OX=3702 GN=RPS3C PE=1 SV=1	RPS3C	1	0.0008089	129.56	YK(1)LLGGLAVR	2	-5.2148	1
TRINITY_DN25159_c0_g1_m.7023	62	K	40S ribosomal protein S3-3 OS=Arabidopsis thaliana OX=3702 GN=RPS3C PE=1 SV=1	RPS3C	1	7.30694e-05	170.95	TQNVLGEK(1)GR	2	-3.1365	1
TRINITY_DN25159_c0_g1_m.7023	78	K	40S ribosomal protein S3-3 OS=Arabidopsis thaliana OX=3702 GN=RPS3C PE=1 SV=1	RPS3C	1	0.0107272	57.003	FK(1)FPENSVELYAEK	2	2.3497	1
TRINITY_DN25160_c1_g3_m.7024	169	K	Universal stress protein PHOS32 OS=Arabidopsis thaliana OX=3702 GN=PHOS32 PE=1 SV=1	PHOS32	1	2.41842e-12	72.627	VILGSVSNYVVNHSSCPVTVVK(1)HGDHES	3	3.5517	1
TRINITY_DN25161_c0_g1_m.7025	178	K	Calcineurin B-like protein 3 OS=Arabidopsis thaliana OX=3702 GN=CBL3 PE=1 SV=2	CBL3	1	0.000229032	101.45	TFEEADTK(1)HDGR	2	4.3023	2
TRINITY_DN25169_c0_g1_m.7035	345	K	EH domain-containing protein 2 OS=Arabidopsis thaliana OX=3702 GN=EHD2 PE=1 SV=1	EHD2	1	0.0407666	46.835	GHDDK(1)IR	2	-4.5343	1
TRINITY_DN25169_c0_g1_m.7035	451	K	EH domain-containing protein 2 OS=Arabidopsis thaliana OX=3702 GN=EHD2 PE=1 SV=1	EHD2	1	0.00405059	76.572	IHAYIISHLK(1)K	2	-2.042	1
TRINITY_DN25172_c0_g1_m.7040	501	K	Threonine synthase, chloroplastic OS=Solanum tuberosum OX=4113 PE=2 SV=1		1	4.47465e-06	140.05	FTQSK(1)IDYHSK	2	-1.6936	1
TRINITY_DN25172_c0_g1_m.7040	496	K	Threonine synthase, chloroplastic OS=Solanum tuberosum OX=4113 PE=2 SV=1		1	2.75237e-08	172.92	TVVVSTAHGLK(1)FTQSK	2	3.7502	1
TRINITY_DN25173_c0_g1_m.7043	83	K	Rhodanese-like domain-containing protein 9, chloroplastic OS=Arabidopsis thaliana OX=3702 GN=STR9 PE=2 SV=1	STR9	1	0.000776529	91.032	AHIK(1)SCYHVPLFIENK	3	-2.8646	1
TRINITY_DN25178_c1_g6_m.7049	87	K	latex abundant protein 1 [Populus trichocarpa]		1	1.2105e-18	153.56	SEYESSGYGK(1)SEIERPSYGDEPPR	3	0.46257	2
TRINITY_DN25178_c1_g6_m.7049	132	K	latex abundant protein 1 [Populus trichocarpa]		0.999327	0.00888342	232.48	SEEEDYK(0.999)K(0.001)PSYER	2	-0.46512	1
TRINITY_DN25191_c1_g1_m.7071	203	K	60S ribosomal protein L18-2 OS=Arabidopsis thaliana OX=3702 GN=RPL18B PE=1 SV=2	RPL18B	1	3.24746e-05	95.138	HFGPAPGVPHSHTK(1)PYVR	4	-0.83992	2
TRINITY_DN25191_c1_g1_m.7071	96	K	60S ribosomal protein L18-2 OS=Arabidopsis thaliana OX=3702 GN=RPL18B PE=1 SV=2	RPL18B	0.999917	0.000205855	102.03	LFMSK(1)VNKPPLSLSR	2	3.1089	1
TRINITY_DN25195_c0_g1_m.7079	92	K	post-illumination chlorophyll fluorescence increase [Medicago truncatula]		1	0.00246105	85.081	APVYWK(1)TMNGLPPTSGER	2	2.5465	2
TRINITY_DN25198_c0_g1_m.7081	95	K	40S ribosomal protein S19-3 OS=Arabidopsis thaliana OX=3702 GN=RPS19C PE=2 SV=1	RPS19C	1	0.0144369	49.487	NGSRPPHFCK(1)SSGAIAR	3	-3.912	1
TRINITY_DN25198_c0_g1_m.7081	24	K	40S ribosomal protein S19-3 OS=Arabidopsis thaliana OX=3702 GN=RPS19C PE=2 SV=1	RPS19C	1	0.000610322	96.666	AYAAHLK(1)R	2	-2.9661	1
TRINITY_DN25198_c0_g1_m.7081	17	K	40S ribosomal protein S19-3 OS=Arabidopsis thaliana OX=3702 GN=RPS19C PE=2 SV=1	RPS19C	1	2.73572e-08	83.474	DVSPHEFVK(1)AYAAHLK	2	0.70158	2
TRINITY_DN25211_c0_g1_m.7096	28	K	PITH domain-containing protein 1 OS=Mus musculus OX=10090 GN=Pithd1 PE=1 SV=1	Pithd1	1	8.401e-09	102.55	HIDLPK(1)VSALNEAVPGSAK	2	1.2872	1
TRINITY_DN25211_c0_g1_m.7096	165	K	PITH domain-containing protein 1 OS=Mus musculus OX=10090 GN=Pithd1 PE=1 SV=1	Pithd1	1	0.000673923	84.309	IHYIGFK(1)GEATQLK	2	-1.2571	1
TRINITY_DN25239_c0_g1_m.7133	29	K	Eukaryotic translation initiation factor 1A OS=Onobrychis viciifolia OX=3882 PE=2 SV=2		1	0.0011426	85.813	ELVFK(1)EDGQEYAQVLR	2	2.9591	2
TRINITY_DN25256_c1_g1_m.7154	98	K	Peptidyl-prolyl cis-trans isomerase CYP19-3 OS=Arabidopsis thaliana OX=3702 GN=CYP19-3 PE=2 SV=2	CYP19-3	1	0.0107867	44.82	GSFEDENFK(1)LK	2	-2.7258	1
TRINITY_DN25256_c1_g1_m.7154	57	K	Peptidyl-prolyl cis-trans isomerase CYP19-3 OS=Arabidopsis thaliana OX=3702 GN=CYP19-3 PE=2 SV=2	CYP19-3	1	0.0186751	67.507	ALHYK(1)GSTFHR	3	-4.0678	1
TRINITY_DN25256_c1_g1_m.7154	45	K	Peptidyl-prolyl cis-trans isomerase CYP19-3 OS=Arabidopsis thaliana OX=3702 GN=CYP19-3 PE=2 SV=2	CYP19-3	1	0.0168003	46.358	SLCTGEK(1)GIGYSGK	2	-2.3227	1
TRINITY_DN25268_c0_g1_m.7167	160	K	PREDICTED: transcription elongation factor spt5-like [Cucumis melo]		1	1.12606e-08	108.34	SSDSEQQGASNESK(1)AEAAK	2	-0.31915	1
TRINITY_DN25271_c0_g1_m.7172	106	K	hypothetical protein TorRG33x02_342590 [Trema orientale]		1	0.00154107	191.67	KDTCSTYK(1)R	2	-3.7857	2
TRINITY_DN25271_c0_g1_m.7172	73	K	hypothetical protein TorRG33x02_342590 [Trema orientale]		1	3.38544e-08	142.08	YQTGGSK(1)NPNNAAFCGR	2	1.836	1
TRINITY_DN25285_c0_g1_m.7186	112	K	Rubredoxin OS=Pyrococcus furiosus (strain ATCC 43587 / DSM 3638 / JCM 8422 / Vc1) OX=186497 GN=rub PE=1 SV=2	rub	1	1.37904e-11	234.58	FRPYQPAVNK(1)NANDTDVR	2	0.4656	2
TRINITY_DN25285_c0_g1_m.7186	66	K	Rubredoxin OS=Pyrococcus furiosus (strain ATCC 43587 / DSM 3638 / JCM 8422 / Vc1) OX=186497 GN=rub PE=1 SV=2	rub	1	0.00643111	79.809	VASK(1)QAYICR	2	-4.3897	1
TRINITY_DN25285_c0_g1_m.7186	86	K	Rubredoxin OS=Pyrococcus furiosus (strain ATCC 43587 / DSM 3638 / JCM 8422 / Vc1) OX=186497 GN=rub PE=1 SV=2	rub	1	0.000197182	142.56	TPFEK(1)QPDK	2	-2.4638	2
TRINITY_DN25285_c0_g1_m.7186	100	K	Rubredoxin OS=Pyrococcus furiosus (strain ATCC 43587 / DSM 3638 / JCM 8422 / Vc1) OX=186497 GN=rub PE=1 SV=2	rub	1	0.000143628	125.5	YFCPVCGAPK(1)R	2	-2.6749	1
TRINITY_DN25299_c0_g1_m.7203	466	K	Glycosyl hydrolase 5 family protein OS=Chamaecyparis obtusa OX=13415 PE=1 SV=1		1	0.00797986	62.705	WETISDSK(1)LHLAAK	2	2.274	1
TRINITY_DN25343_c0_g1_m.7260	92	K	Ribulose bisphosphate carboxylase/oxygenase activase, chloroplastic OS=Oryza sativa subsp. japonica OX=39947 GN=RCA PE=1 SV=2	RCA	1	5.98918e-07	156.02	LSQQSSWEAK(1)DSEGR	2	0.46354	1
TRINITY_DN25343_c0_g1_m.7261	101	K	Ribulose bisphosphate carboxylase/oxygenase activase, chloroplastic OS=Oryza sativa subsp. japonica OX=39947 GN=RCA PE=1 SV=2	RCA	1	0.0303218	50.834	MYEK(1)DGISR	2	-1.1257	1
TRINITY_DN25370_c0_g1_m.7293	219	K	2-alkenal reductase (NADP(+)-dependent) OS=Nicotiana tabacum OX=4097 GN=DBR PE=1 SV=1	DBR	1	0.00950178	68.49	NK(1)FGFDEAFNYK	2	-0.68341	1
TRINITY_DN25371_c0_g1_m.7294	230	K	Pectinesterase 3 OS=Citrus sinensis OX=2711 PE=1 SV=1		1	0.0012332	112.7	DALLK(1)GEVHVEK	2	0.43131	1
TRINITY_DN25372_c0_g1_m.7296	247	K	Eukaryotic translation initiation factor 3 subunit F OS=Arabidopsis thaliana OX=3702 GN=TIF3F1 PE=1 SV=1	TIF3F1	1	1.60776e-08	157.67	YVDNVVK(1)GNVAPDNSIGR	2	3.1522	2
TRINITY_DN25379_c0_g1_m.7308	29	K	Nucleoside diphosphate kinase 1 OS=Pisum sativum OX=3888 GN=NDPK1 PE=2 SV=1	NDPK1	1	0.00330385	93.467	FEQK(1)GFFLK	2	-3.7351	1
TRINITY_DN25379_c0_g1_m.7308	48	K	Nucleoside diphosphate kinase 1 OS=Pisum sativum OX=3888 GN=NDPK1 PE=2 SV=1	NDPK1	1	0.000970782	224.09	AFAEK(1)HYADLSAK	2	2.5756	1
TRINITY_DN25380_c0_g1_m.7310	153	K	Outer envelope pore protein 16-3, chloroplastic/mitochondrial OS=Arabidopsis thaliana OX=3702 GN=OEP163 PE=1 SV=1	OEP163	1	0.0201002	67.464	EYYPYTTK(1)K	2	-1.549	1
TRINITY_DN25387_c0_g1_m.7320	83	K	Mediator of RNA polymerase II transcription subunit 36a OS=Arabidopsis thaliana OX=3702 GN=MED36A PE=1 SV=2	MED36A	1	0.00333063	93.467	HDGVFIAK(1)GK	2	-2.8935	1
TRINITY_DN25387_c0_g1_m.7320	115	K	Mediator of RNA polymerase II transcription subunit 36a OS=Arabidopsis thaliana OX=3702 GN=MED36A PE=1 SV=2	MED36A	1	0.0191393	78.043	VSVQNEDGSK(1)VEYR	2	-1.08	1
TRINITY_DN25403_c0_g1_m.7336	164	K	plant/F25P12-18 protein [Medicago truncatula]		1	0.0336796	58.313	DAAAPAAAAAAAK(1)EEK	2	-0.13546	1
TRINITY_DN25412_c0_g1_m.7351	217	K	Triosephosphate isomerase, chloroplastic OS=Fragaria ananassa OX=3747 GN=TPI PE=2 SV=1	TPI	1	8.27449e-07	191.95	DIGAK(1)WVILGHSER	2	4.8274	3
TRINITY_DN25412_c0_g1_m.7351	379	K	Triosephosphate isomerase, chloroplastic OS=Fragaria ananassa OX=3747 GN=TPI PE=2 SV=1	TPI	1	0.0255652	51.569	GPEFATIVNSVTAK(1)K	2	-0.26506	1
TRINITY_DN25412_c0_g1_m.7351	239	K	Triosephosphate isomerase, chloroplastic OS=Fragaria ananassa OX=3747 GN=TPI PE=2 SV=1	TPI	1	2.19172e-05	180.81	RHVIGEDDQFIGK(1)K	2	-0.9943	4
TRINITY_DN25412_c0_g1_m.7351	141	K	Triosephosphate isomerase, chloroplastic OS=Fragaria ananassa OX=3747 GN=TPI PE=2 SV=1	TPI	1	4.14189e-05	147.19	FFVGGNWK(1)CNGTK	2	36.709	3
TRINITY_DN25412_c0_g1_m.7351	321	K	Triosephosphate isomerase, chloroplastic OS=Fragaria ananassa OX=3747 GN=TPI PE=2 SV=1	TPI	1	4.51969e-05	117.21	DWLK(1)NNVSAEVASK	2	-1.2464	1
TRINITY_DN25412_c0_g1_m.7351	331	K	Triosephosphate isomerase, chloroplastic OS=Fragaria ananassa OX=3747 GN=TPI PE=2 SV=1	TPI	1	0.00739035	110.88	NNVSAEVASK(1)TR	2	-3.0951	1
TRINITY_DN25420_c0_g1_m.7361	74	K	Remorin OS=Solanum tuberosum OX=4113 PE=1 SV=1		1	0.0117423	61.067	SLSPVPQEK(1)AASAIVQK	2	3.0463	1
TRINITY_DN25420_c0_g1_m.7361	127	K	Remorin OS=Solanum tuberosum OX=4113 PE=1 SV=1		1	0.00459599	74.486	AWEESEK(1)TK	2	0.51355	1
TRINITY_DN25420_c0_g1_m.7361	40	K	Remorin OS=Solanum tuberosum OX=4113 PE=1 SV=1		1	4.65133e-05	88.734	VVDK(1)EEEEKNQEK	2	-0.065149	1
TRINITY_DN25420_c0_g1_m.7361	95	K	Remorin OS=Solanum tuberosum OX=4113 PE=1 SV=1		1	0.00114065	244.45	NSDEK(1)TQEGSIDR	2	-0.6816	2
TRINITY_DN25420_c0_g1_m.7361	177	K	Remorin OS=Solanum tuberosum OX=4113 PE=1 SV=1		1	0.0112065	84.368	NK(1)VAEIHK	2	-2.6589	1
TRINITY_DN25420_c0_g1_m.7361	58	K	Remorin OS=Solanum tuberosum OX=4113 PE=1 SV=1		0.978112	0.00467869	103.23	GKEEEGDK(0.022)K(0.978)DAVEEK	3	-1.9045	1
TRINITY_DN25420_c0_g1_m.7361	202	K	Remorin OS=Solanum tuberosum OX=4113 PE=1 SV=1		1	0.00115421	90.142	EECLK(1)VEETAAK	2	0.064104	1
TRINITY_DN25421_c0_g1_m.7362	50	K	40S ribosomal protein S10-2 OS=Oryza sativa subsp. japonica OX=39947 GN=RPS10-2 PE=2 SV=1	RPS10-2	1	0.0425839	42.835	LMQSFK(1)SK	2	-3.9972	1
TRINITY_DN25421_c0_g1_m.7362	31	K	40S ribosomal protein S10-2 OS=Oryza sativa subsp. japonica OX=39947 GN=RPS10-2 PE=2 SV=1	RPS10-2	0.999177	2.08501e-09	89.636	K(0.001)DYNLAK(0.999)HPEIDVPNLQVIK	3	-3.3988	1
TRINITY_DN25436_c0_g1_m.7382	241	K	NADH dehydrogenase [ubiquinone] iron-sulfur protein 7, mitochondrial OS=Brassica oleracea OX=3712 PE=2 SV=1		1	0.0328102	52.591	RK(1)DFLHWWTK	3	-3.9344	1
TRINITY_DN25445_c0_g1_m.7392	34	K	furry [Arabidopsis thaliana]		1	4.35393e-07	109.47	K(1)PWEITGPCADPEYR	2	1.4269	1
TRINITY_DN25446_c0_g1_m.7395	162	K	Photosynthetic NDH subunit of subcomplex B 3, chloroplastic OS=Arabidopsis thaliana OX=3702 GN=PNSB3 PE=2 SV=1	PNSB3	1	0.0147299	51.864	ENSGK(1)VVVQR	2	-2.4609	1
TRINITY_DN25446_c0_g1_m.7395	157	K	Photosynthetic NDH subunit of subcomplex B 3, chloroplastic OS=Arabidopsis thaliana OX=3702 GN=PNSB3 PE=2 SV=1	PNSB3	1	0.0109459	47.57	LACQTIVGNK(1)ENSGK	2	-1.1818	1
TRINITY_DN25449_c0_g1_m.7401	119	K	Cysteine synthase, chloroplastic/chromoplastic OS=Solanum tuberosum OX=4113 PE=2 SV=1		1	0.00014899	154.66	LEIMEPCCSVK(1)DR	2	0.23112	2
TRINITY_DN25449_c0_g1_m.7401	295	K	Cysteine synthase, chloroplastic/chromoplastic OS=Solanum tuberosum OX=4113 PE=2 SV=1		1	0.000147667	142.71	PGPHK(1)IQGIGAGFIPR	3	-4.0942	1
TRINITY_DN25449_c0_g1_m.7401	199	K	Cysteine synthase, chloroplastic/chromoplastic OS=Solanum tuberosum OX=4113 PE=2 SV=1		1	0.0163676	56.091	GMK(1)GAVQK	2	-5.7874	1
TRINITY_DN25449_c0_g1_m.7401	290	K	Cysteine synthase, chloroplastic/chromoplastic OS=Solanum tuberosum OX=4113 PE=2 SV=1		1	1.66335e-08	97.949	VIGIEPTESNILSGGK(1)PGPHK	3	-3.783	1
TRINITY_DN25454_c1_g1_m.7413	64	K	Cyclase-like protein 2 OS=Arabidopsis thaliana OX=3702 GN=CYCLASE2 PE=2 SV=1	CYCLASE2	1	8.55438e-07	117.77	FDTSYVGFMK(1)DGAK	2	2.3356	2
TRINITY_DN25461_c0_g1_m.7423	149	K	CCG-binding protein 1 OS=Arabidopsis thaliana OX=3702 GN=MEE14 PE=1 SV=1	MEE14	1	0.000996212	80.623	ALGSTEPLTSEK(1)SER	2	0.55844	1
TRINITY_DN25463_c0_g1_m.7425	81	K	nodulin-related protein 1 [Morus notabilis]		1	0.00137746	85.821	LGEK(1)GVGQYAHK	2	-2.6796	1
TRINITY_DN25463_c0_g1_m.7425	57	K	nodulin-related protein 1 [Morus notabilis]		1	0.000237314	145.75	SAASNQSDK(1)IDK	2	1.5088	1
TRINITY_DN25463_c0_g1_m.7425	89	K	nodulin-related protein 1 [Morus notabilis]		1	0.00102084	94.119	GVGQYAHK(1)ASGYLHQYETK	3	-1.0373	1
TRINITY_DN25463_c0_g1_m.7425	100	K	nodulin-related protein 1 [Morus notabilis]		1	8.17724e-19	198.44	ASGYLHQYETK(1)NSGAPAGHAK	3	-0.1608	2
TRINITY_DN25463_c0_g1_m.7425	41	K	nodulin-related protein 1 [Morus notabilis]		1	7.57966e-21	126.37	AGGHHHENPSTTELLSSAK(1)VVADAAR	3	-1.2028	2
TRINITY_DN25463_c0_g1_m.7425	5	K	nodulin-related protein 1 [Morus notabilis]		1	7.19734e-05	112.67	MDFLK(1)SLSSGGHGDKPTDEGNK	3	-3.8475	1
TRINITY_DN25469_c0_g1_m.7433	330	K	Chloroplast stem-loop binding protein of 41 kDa b, chloroplastic OS=Arabidopsis thaliana OX=3702 GN=CSP41B PE=1 SV=1	CSP41B	1	0.00109535	252.69	DQHFFASVEK(1)AK	2	1.0356	1
TRINITY_DN25469_c0_g1_m.7433	192	K	Chloroplast stem-loop binding protein of 41 kDa b, chloroplastic OS=Arabidopsis thaliana OX=3702 GN=CSP41B PE=1 SV=1	CSP41B	1	0.000132019	145.75	GK(1)LETEDLLASR	2	-3.9232	2
TRINITY_DN25469_c0_g1_m.7433	253	K	Chloroplast stem-loop binding protein of 41 kDa b, chloroplastic OS=Arabidopsis thaliana OX=3702 GN=CSP41B PE=1 SV=1	CSP41B	1	3.85807e-20	191.49	PIPVPNSGIQITQLGHVK(1)DLAR	3	1.3755	3
TRINITY_DN25469_c0_g1_m.7433	267	K	Chloroplast stem-loop binding protein of 41 kDa b, chloroplastic OS=Arabidopsis thaliana OX=3702 GN=CSP41B PE=1 SV=1	CSP41B	1	0.000788432	159.93	AFVQVLGNEK(1)ASK	2	-2.8863	1
TRINITY_DN25469_c0_g1_m.7433	307	K	Chloroplast stem-loop binding protein of 41 kDa b, chloroplastic OS=Arabidopsis thaliana OX=3702 GN=CSP41B PE=1 SV=1	CSP41B	1	8.75933e-09	98.328	AGGFPEPEIIHYNPK(1)EFDFGK	3	-2.0636	1
TRINITY_DN25469_c0_g1_m.7433	115	K	Chloroplast stem-loop binding protein of 41 kDa b, chloroplastic OS=Arabidopsis thaliana OX=3702 GN=CSP41B PE=1 SV=1	CSP41B	1	0.0009485	129.56	ILHLK(1)GDR	2	-3.8084	1
TRINITY_DN25469_c0_g1_m.7433	77	K	Chloroplast stem-loop binding protein of 41 kDa b, chloroplastic OS=Arabidopsis thaliana OX=3702 GN=CSP41B PE=1 SV=1	CSP41B	1	6.9053e-05	158.59	LLVK(1)EGHQVTLFTR	2	2.4402	1
TRINITY_DN25469_c0_g1_m.7433	292	K	Chloroplast stem-loop binding protein of 41 kDa b, chloroplastic OS=Arabidopsis thaliana OX=3702 GN=CSP41B PE=1 SV=1	CSP41B	1	0.00211865	72.327	ACAK(1)AGGFPEPEIIHYNPK	3	-3.0141	1
TRINITY_DN25469_c0_g1_m.7433	89	K	Chloroplast stem-loop binding protein of 41 kDa b, chloroplastic OS=Arabidopsis thaliana OX=3702 GN=CSP41B PE=1 SV=1	CSP41B	1	0.00196138	53.782	GK(1)APISQQLPGESDADYSDFSSK	2	2.7313	1
TRINITY_DN25469_c0_g1_m.7433	270	K	Chloroplast stem-loop binding protein of 41 kDa b, chloroplastic OS=Arabidopsis thaliana OX=3702 GN=CSP41B PE=1 SV=1	CSP41B	1	0.000225142	119.94	ASK(1)QVFNISGEK	2	-2.6968	1
TRINITY_DN25469_c0_g1_m.7433	110	K	Chloroplast stem-loop binding protein of 41 kDa b, chloroplastic OS=Arabidopsis thaliana OX=3702 GN=CSP41B PE=1 SV=1	CSP41B	0.999891	0.017153	40.363	GKAPISQQLPGESDADYSDFSSK(1)ILHLK	4	-2.7595	1
TRINITY_DN25471_c0_g1_m.7434	221	K	50S ribosomal protein L13, chloroplastic OS=Arabidopsis thaliana OX=3702 GN=RPL13 PE=2 SV=1	RPL13	1	0.000235525	125.5	ALFNHLK(1)VYK	2	-3.0059	1
TRINITY_DN25471_c0_g1_m.7434	102	K	50S ribosomal protein L13, chloroplastic OS=Arabidopsis thaliana OX=3702 GN=RPL13 PE=2 SV=1	RPL13	0.940677	2.33232e-05	48.945	TWYPK(0.941)AADHIQTQK(0.059)PWYIVDATDK	3	-0.014929	1
TRINITY_DN25471_c0_g1_m.7434	224	K	50S ribosomal protein L13, chloroplastic OS=Arabidopsis thaliana OX=3702 GN=RPL13 PE=2 SV=1	RPL13	0.999989	0.000348352	76.196	VYK(1)GPDHPHEAQKPIELPIR	4	-1.0805	2
TRINITY_DN25486_c0_g1_m.7454	133	K	Peptidyl-prolyl cis-trans isomerase CYP28, chloroplastic OS=Arabidopsis thaliana OX=3702 GN=CYP28 PE=1 SV=1	CYP28	1	2.64342e-05	153.25	SMCTSNTYK(1)GTFVHK	2	1.0127	4
TRINITY_DN25495_c0_g1_m.7463	239	K	protein SLOW GREEN 1, chloroplastic OS=Arabidopsis thaliana OX=3702 GN=SG1 PE=1 SV=1	SG1	1	0.000136179	150.21	IAEEENMAK(1)EAR	2	-2.0828	2
TRINITY_DN25497_c1_g1_m.7467	25	K	Thioredoxin H-type 2 OS=Nicotiana tabacum OX=4097 PE=3 SV=1		1	0.00412263	100.75	EHFDK(1)GK	2	-1.6234	1
TRINITY_DN25497_c1_g1_m.7467	20	K	Thioredoxin H-type 2 OS=Nicotiana tabacum OX=4097 PE=3 SV=1		1	3.20558e-06	172.1	TVEAWK(1)EHFDK	2	-1.1373	1
TRINITY_DN25499_c0_g1_m.7473	102	K	Superoxide dismutase [Cu-Zn], chloroplastic OS=Pisum sativum OX=3888 GN=SODCP PE=2 SV=1	SODCP	1	0.0145086	65.404	PLTVVAATK(1)K	2	-4.3618	1
TRINITY_DN25499_c0_g1_m.7473	227	K	Superoxide dismutase [Cu-Zn], chloroplastic OS=Pisum sativum OX=3888 GN=SODCP PE=2 SV=1	SODCP	1	1.24276e-42	330.46	ALVVHELEDDLGK(1)GGHELSLTTGNAGGR	3	-0.71912	1
TRINITY_DN25528_c0_g1_m.7511	59	K	40S ribosomal protein S25 OS=Solanum lycopersicum OX=4081 GN=RPS25 PE=3 SV=1	RPS25	1	1.23732e-05	123.42	YK(1)LITPSILSDR	2	0.48461	1
TRINITY_DN25528_c0_g1_m.7511	36	K	40S ribosomal protein S25 OS=Solanum lycopersicum OX=4081 GN=RPS25 PE=3 SV=1	RPS25	1	3.22468e-05	96.27	EK(1)VNNMVLFDQATYDK	2	4.0909	1
TRINITY_DN25564_c0_g2_m.7556	10	K	glycine-rich protein [Parasponia andersonii]		1	1.41986e-05	127.03	EDKEEGEK(1)GLLWK	2	-1.2914	3
TRINITY_DN25564_c0_g2_m.7556	133	K	glycine-rich protein [Parasponia andersonii]		1	0.000145157	129.72	VTSTEIHK(1)WR	2	-1.9213	1
TRINITY_DN25564_c0_g2_m.7556	5	K	glycine-rich protein [Parasponia andersonii]		1	0.0262267	58.889	MREDK(1)EEGEK	2	-2.5923	1
TRINITY_DN25567_c0_g1_m.7561	174	K	GEM-like protein 1 OS=Arabidopsis thaliana OX=3702 GN=FIP1 PE=1 SV=1	FIP1	1	0.00810352	55.604	IAQGTK(1)VLAEGGYEK	2	-3.6827	1
TRINITY_DN25567_c0_g1_m.7561	234	K	GEM-like protein 1 OS=Arabidopsis thaliana OX=3702 GN=FIP1 PE=1 SV=1	FIP1	1	4.08865e-08	161.23	LAFGSDSPLSYK(1)VGDR	2	0.28464	1
TRINITY_DN25567_c0_g1_m.7561	183	K	GEM-like protein 1 OS=Arabidopsis thaliana OX=3702 GN=FIP1 PE=1 SV=1	FIP1	1	0.00257973	62.271	VLAEGGYEK(1)IFR	2	-4.2244	1
TRINITY_DN25567_c0_g1_m.7561	262	K	GEM-like protein 1 OS=Arabidopsis thaliana OX=3702 GN=FIP1 PE=1 SV=1	FIP1	1	0.00419066	65.879	AVNPSTSK(1)VNPAEK	2	-1.7825	1
TRINITY_DN25573_c0_g1_m.7572	163	K	3-oxo-5-alpha-steroid 4-dehydrogenase [Medicago truncatula]		1	0.00994498	67.507	LSFK(1)NHPENR	2	0.54768	1
TRINITY_DN25589_c0_g1_m.7600	90	K	Light-regulated protein 1, chloroplastic OS=Arabidopsis thaliana OX=3702 GN=LIR1 PE=1 SV=1	LIR1	1	1.46771e-08	119.58	LQQQAK(1)NSTPTSASESVDR	2	0.090991	2
TRINITY_DN25590_c2_g2_m.7601	194	K	Alpha-xylosidase 1 OS=Arabidopsis thaliana OX=3702 GN=XYL1 PE=1 SV=1	XYL1	1	0.0193595	40.83	STYVGSGK(1)YAAHWTGDNK	3	-1.2269	1
TRINITY_DN25594_c0_g1_m.7609	137	K	2,3-dimethylmalate lyase OS=Eubacterium barkeri OX=1528 GN=Dml PE=1 SV=1	Dml	1	6.99722e-07	140.01	VNDIQK(1)SAQDNAEQR	2	1.2479	2
TRINITY_DN25594_c0_g1_m.7609	192	K	2,3-dimethylmalate lyase OS=Eubacterium barkeri OX=1528 GN=Dml PE=1 SV=1	Dml	1	2.85266e-06	165.09	ITGTDGFEK(1)LDVR	2	-2.9649	1
TRINITY_DN25604_c0_g1_m.7620	95	K	26S proteasome non-ATPase regulatory subunit 7 homolog B OS=Arabidopsis thaliana OX=3702 GN=RPN8B PE=1 SV=1	RPN8B	1	0.00654358	46.768	INAK(1)EHIVGWYSTGPK	3	-4.6608	1
TRINITY_DN25606_c0_g1_m.7626	35	K	60S ribosomal protein L9 OS=Pisum sativum OX=3888 GN=RPL9 PE=2 SV=1	RPL9	1	0.0072331	69.201	MK(1)TILSSETMDIPEGVK	2	2.2579	1
TRINITY_DN25606_c0_g1_m.7626	200	K	60S ribosomal protein L9 OS=Pisum sativum OX=3888 GN=RPL9 PE=2 SV=1	RPL9	1	0.00227494	81.099	SAALINQK(1)CHVK	2	-1.041	1
TRINITY_DN25611_c0_g2_m.7635	123	K	Pathogenesis-related protein 1 OS=Arabidopsis thaliana OX=3702 GN=PRB1 PE=2 SV=1	PRB1	1	7.83832e-09	142.03	ADYNYNSNSCAPNK(1)ECR	2	0.31452	1
TRINITY_DN25616_c0_g1_m.7639	78	K	Superoxide dismutase [Cu-Zn] 2 OS=Mesembryanthemum crystallinum OX=3544 GN=SODCC.2 PE=2 SV=1	SODCC.2	1	1.3823e-05	126.82	EHGAPTDK(1)ER	2	-3.2576	1
TRINITY_DN25618_c0_g1_m.7643	112	K	Polyadenylate-binding protein RBP47B OS=Arabidopsis thaliana OX=3702 GN=RBP47B PE=2 SV=1	RBP47B	1	0.0250952	51.829	HQQQQQLAYQSHPHK(1)QDEIR	4	-1.21	1
TRINITY_DN25631_c0_g1_m.7659	202	K	Transaldolase 2 OS=Streptomyces avermitilis (strain ATCC 31267 / DSM 46492 / JCM 5070 / NBRC 14893 / NCIMB 12804 / NRRL 8165 / MA-4680) OX=227882 GN=tal2 PE=3 SV=1	tal2	1	0.0152582	44.82	LADDTEGTVEAAK(1)WLHK	3	-3.3766	1
TRINITY_DN25635_c0_g1_m.7665	269	K	Probable mediator of RNA polymerase II transcription subunit 37c OS=Arabidopsis thaliana OX=3702 GN=MED37C PE=1 SV=1	MED37C	1	0.000801218	108.93	YK(1)SEDEDVKK	2	-2.2633	1
TRINITY_DN25635_c0_g1_m.7665	282	K	Probable mediator of RNA polymerase II transcription subunit 37c OS=Arabidopsis thaliana OX=3702 GN=MED37C PE=1 SV=1	MED37C	1	0.0113257	63.212	VEAK(1)NSLENYAYNMR	2	5.0931	1
TRINITY_DN25639_c0_g1_m.7673	206	K	Putative low molecular weight protein-tyrosine-phosphatase slr0328 OS=Synechocystis sp. (strain PCC 6803 / Kazusa) OX=1111708 GN=slr0328 PE=1 SV=1	slr0328	1	0.00273642	109.11	LMCSYCK(1)R	2	-3.5692	2
TRINITY_DN25639_c0_g1_m.7673	118	K	Putative low molecular weight protein-tyrosine-phosphatase slr0328 OS=Synechocystis sp. (strain PCC 6803 / Kazusa) OX=1111708 GN=slr0328 PE=1 SV=1	slr0328	1	1.46572e-05	81.449	GLDSNFK(1)IDSAGTINYHEGNQADPR	3	-1.732	1
TRINITY_DN25639_c0_g1_m.7673	196	K	Putative low molecular weight protein-tyrosine-phosphatase slr0328 OS=Synechocystis sp. (strain PCC 6803 / Kazusa) OX=1111708 GN=slr0328 PE=1 SV=1	slr0328	1	0.00256984	92.428	FREPLPEDAHK(1)K	2	-3.3627	2
TRINITY_DN25674_c0_g1_m.7719	10	K	Vacuolar protein sorting-associated protein 20 homolog 1 OS=Arabidopsis thaliana OX=3702 GN=VPS20.1 PE=1 SV=1	VPS20.1	0.999978	5.93285e-05	204.86	KPK(1)VTDVDR	2	-1.0747	1
TRINITY_DN25697_c0_g1_m.7756	120	K	50S ribosomal protein L28, chloroplastic OS=Spinacia oleracea OX=3562 GN=RPL28 PE=1 SV=2	RPL28	1	0.0428033	61.48	VSFSNHK(1)TK	2	-1.9012	1
TRINITY_DN25697_c0_g1_m.7756	132	K	50S ribosomal protein L28, chloroplastic OS=Spinacia oleracea OX=3562 GN=RPL28 PE=1 SV=2	RPL28	1	1.4793e-05	158.61	LQFVNLQYK(1)K	2	-5.6126	2
TRINITY_DN25697_c0_g1_m.7756	140	K	50S ribosomal protein L28, chloroplastic OS=Spinacia oleracea OX=3562 GN=RPL28 PE=1 SV=2	RPL28	1	0.0140527	69.905	KVWWEAGK(1)R	2	-3.1758	1
TRINITY_DN25697_c0_g1_m.7756	113	K	50S ribosomal protein L28, chloroplastic OS=Spinacia oleracea OX=3562 GN=RPL28 PE=1 SV=2	RPL28	1	0.00242147	81.642	ANK(1)VSFSNHK	2	-2.2872	1
TRINITY_DN25711_c0_g1_m.7771	315	K	UPF0613 protein PB24D3.06c OS=Schizosaccharomyces pombe (strain 972 / ATCC 24843) OX=284812 GN=SPAPB24D3.06c PE=3 SV=1	SPAPB24D3.06c	1	0.000675207	57.62	AMGGAEK(1)VEIEHGNHSLSNR	3	-0.47753	2
TRINITY_DN25716_c1_g1_m.7776	246	K	Chlorophyll a-b binding protein CP29.2, chloroplastic OS=Arabidopsis thaliana OX=3702 GN=LHCB4.2 PE=1 SV=1	LHCB4.2	1	0.000695841	115.86	NSELDPEK(1)R	2	-2.73	1
TRINITY_DN25716_c1_g1_m.7776	276	K	Chlorophyll a-b binding protein CP29.2, chloroplastic OS=Arabidopsis thaliana OX=3702 GN=LHCB4.2 PE=1 SV=1	LHCB4.2	1	0.00120453	187.23	K(1)AILQLAEIK(1)HAR	3	-5.9981	2
TRINITY_DN25716_c1_g1_m.7776	267	K	Chlorophyll a-b binding protein CP29.2, chloroplastic OS=Arabidopsis thaliana OX=3702 GN=LHCB4.2 PE=1 SV=1	LHCB4.2	1	0.00120453	121.8	K(1)AILQLAEIK(1)HAR	3	-5.9981	1
TRINITY_DN25728_c0_g2_m.7790	221	K	Fatty-acid-binding protein 1 OS=Arabidopsis thaliana OX=3702 GN=FAP1 PE=1 SV=1	FAP1	1	0.000801955	101.48	FGGSDNK(1)ELLQR	2	-2.4639	1
TRINITY_DN25728_c0_g2_m.7790	260	K	Fatty-acid-binding protein 1 OS=Arabidopsis thaliana OX=3702 GN=FAP1 PE=1 SV=1	FAP1	1	0.0159433	54.199	TTIDGK(1)EVGSIESK	2	-2.8675	1
TRINITY_DN25728_c0_g2_m.7790	236	K	Fatty-acid-binding protein 1 OS=Arabidopsis thaliana OX=3702 GN=FAP1 PE=1 SV=1	FAP1	0.998449	0.00271313	50.09	FTSQFK(0.002)DEYK(0.998)IPR	3	-4.9696	1
TRINITY_DN25730_c0_g1_m.7792	165	K	Nucleoid-associated protein At4g30620, chloroplastic OS=Arabidopsis thaliana OX=3702 GN=At4g30620 PE=1 SV=1	At4g30620	1	1.97313e-06	181.87	LSLLVTEAYK(1)DAHQK	2	-0.023227	2
TRINITY_DN25735_c0_g1_m.7799	59	K	Lactoylglutathione lyase GLX1 OS=Arabidopsis thaliana OX=3702 GN=GLX1 PE=1 SV=1	GLX1	1	0.0255592	51.872	TIK(1)FYTEAFGMK	2	-2.8255	1
TRINITY_DN25735_c0_g1_m.7799	193	K	Lactoylglutathione lyase GLX1 OS=Arabidopsis thaliana OX=3702 GN=GLX1 PE=1 SV=1	GLX1	1	0.000479692	125.5	FYEK(1)ALGMR	2	-3.6221	1
TRINITY_DN25757_c0_g1_m.7828	182	K	Nudix hydrolase 26, chloroplastic OS=Arabidopsis thaliana OX=3702 GN=NUDT26 PE=1 SV=1	NUDT26	1	9.81538e-05	138.71	HQWGGDWK(1)GQAQK	2	0.0020368	1
TRINITY_DN25763_c0_g1_m.7834	60	K	Tubulin-folding cofactor A OS=Arabidopsis thaliana OX=3702 GN=TFCA PE=1 SV=2	TFCA	1	3.02487e-05	165.02	ELHSYEK(1)EVETEAAK	2	0.58808	1
TRINITY_DN25763_c0_g1_m.7834	53	K	Tubulin-folding cofactor A OS=Arabidopsis thaliana OX=3702 GN=TFCA PE=1 SV=2	TFCA	1	0.0180008	57.888	ILK(1)ELHSYEK	2	-2.9896	1
TRINITY_DN25763_c0_g1_m.7834	68	K	Tubulin-folding cofactor A OS=Arabidopsis thaliana OX=3702 GN=TFCA PE=1 SV=2	TFCA	1	0.0127868	57.888	EVETEAAK(1)TAK	2	-1.9167	1
TRINITY_DN25777_c0_g1_m.7850	112	K	Ribokinase OS=Arabidopsis thaliana OX=3702 GN=RBSK PE=1 SV=1	RBSK	1	2.33138e-09	117.77	SCQTLAGGK(1)GANQAACGGK	2	-1.0889	1
TRINITY_DN25780_c1_g1_m.7855	166	K	ABC transporter I family member 19 OS=Arabidopsis thaliana OX=3702 GN=ABCI19 PE=2 SV=1	ABCI19	1	0.0170249	40.502	MHK(1)VSDGQR	2	-2.3175	1
TRINITY_DN25788_c0_g1_m.7863	145	K	NADH dehydrogenase [ubiquinone] flavoprotein 2, mitochondrial OS=Arabidopsis thaliana OX=3702 GN=At4g02580 PE=1 SV=3	At4g02580	1	8.29289e-06	115.41	EIEDALLK(1)HLGVK	2	-0.24889	1
TRINITY_DN25802_c0_g1_m.7887	87	K	60S ribosomal protein L12 OS=Prunus armeniaca OX=36596 GN=RPL12 PE=2 SV=1	RPL12	1	0.00119316	123.5	ALK(1)EPERDR	2	-0.75005	2
TRINITY_DN25802_c0_g1_m.7887	71	K	60S ribosomal protein L12 OS=Prunus armeniaca OX=36596 GN=RPL12 PE=2 SV=1	RPL12	1	0.00272775	108.24	QAK(1)VAVVPSAAALVIK	2	-0.60997	1
TRINITY_DN25809_c1_g1_m.7899	49	K	Glutamine synthetase nodule isozyme OS=Vigna aconitifolia OX=3918 PE=2 SV=1		1	0.00479731	76.255	TLPGPVSDPSK(1)LPK	2	-2.9218	1
TRINITY_DN25809_c1_g1_m.7899	278	K	Glutamine synthetase nodule isozyme OS=Vigna aconitifolia OX=3918 PE=2 SV=1		1	5.5672e-06	197.79	HK(1)EHIAAYGEGNER	3	-2.0579	3
TRINITY_DN25809_c1_g1_m.7899	326	K	Glutamine synthetase nodule isozyme OS=Vigna aconitifolia OX=3918 PE=2 SV=1		1	0.000235918	183.08	DTEKEGK(1)GYFEDR	2	1.1198	1
TRINITY_DN25809_c1_g1_m.7899	255	K	Glutamine synthetase nodule isozyme OS=Vigna aconitifolia OX=3918 PE=2 SV=1		1	3.77572e-19	233.03	PIQGDWNGAGAHTNYSTK(1)SMR	3	-0.76806	5
TRINITY_DN25812_c1_g1_m.7904	149	K	40S ribosomal protein S7 OS=Avicennia marina OX=82927 GN=RPS7 PE=2 SV=1	RPS7	1	0.0117091	69.716	YQLDGSK(1)IIK	2	-4.5924	1
TRINITY_DN25812_c1_g1_m.7904	166	K	40S ribosomal protein S7 OS=Avicennia marina OX=82927 GN=RPS7 PE=2 SV=1	RPS7	1	0.000594454	93.162	NNTEYK(1)LETLAGVYR	2	0.31429	1
TRINITY_DN25816_c0_g1_m.7909	163	K	CASP-like protein 1D1 OS=Populus trichocarpa OX=3694 GN=POPTRDRAFT_820933 PE=3 SV=2	POPTRDRAFT_820933	1	0.00192718	135.63	KVCNLFDK(1)FCR	2	-0.94028	1
TRINITY_DN25821_c0_g1_m.7915	127	K	Universal stress protein [Parasponia andersonii]		1	0.0135322	57.888	IVQGDAGK(1)VICK	2	-4.5637	1
TRINITY_DN25823_c0_g1_m.7918	136	K	B-cell receptor-associated protein 31 [Morus notabilis]		1	0.00463039	91.939	VHEDGK(1)NGSAEQLK	2	-0.42255	1
TRINITY_DN25823_c0_g1_m.7918	177	K	B-cell receptor-associated protein 31 [Morus notabilis]		1	5.96736e-08	177.62	TKTEEAEAAEGK(1)AEALK	2	-0.12333	1
TRINITY_DN25868_c0_g1_m.7982	276	K	Fructose-bisphosphate aldolase 2, chloroplastic OS=Arabidopsis thaliana OX=3702 GN=FBA2 PE=1 SV=2	FBA2	1	0.000183664	188.6	PSMVTPGAESK(1)DK	2	-0.61226	2
TRINITY_DN25868_c0_g1_m.7982	386	K	Fructose-bisphosphate aldolase 2, chloroplastic OS=Arabidopsis thaliana OX=3702 GN=FBA2 PE=1 SV=2	FBA2	1	0.00186111	195.3	YTGEGESEEAK(1)K	2	2.1519	2
TRINITY_DN25868_c0_g1_m.7982	58	K	Fructose-bisphosphate aldolase 2, chloroplastic OS=Arabidopsis thaliana OX=3702 GN=FBA2 PE=1 SV=2	FBA2	1	0.000144102	134.66	TAK(1)TIASPGR	2	-1.9945	2
TRINITY_DN25868_c0_g1_m.7982	135	K	Fructose-bisphosphate aldolase 2, chloroplastic OS=Arabidopsis thaliana OX=3702 GN=FBA2 PE=1 SV=2	FBA2	1	1.10396e-07	234.58	KIVDILK(1)EQNIVPGIK	2	3.1238	2
TRINITY_DN25868_c0_g1_m.7982	79	K	Fructose-bisphosphate aldolase 2, chloroplastic OS=Arabidopsis thaliana OX=3702 GN=FBA2 PE=1 SV=2	FBA2	1	3.06347e-06	219.93	GILAMDESNATCGK(1)R	2	-0.51823	3
TRINITY_DN25868_c0_g1_m.7982	345	K	Fructose-bisphosphate aldolase 2, chloroplastic OS=Arabidopsis thaliana OX=3702 GN=FBA2 PE=1 SV=2	FBA2	1	6.73027e-11	155.28	ALQNTALK(1)TWGGRPENVK	3	-3.5453	4
TRINITY_DN25868_c0_g1_m.7982	375	K	Fructose-bisphosphate aldolase 2, chloroplastic OS=Arabidopsis thaliana OX=3702 GN=FBA2 PE=1 SV=2	FBA2	1	2.72169e-42	391.33	SNSLAQLGK(1)YTGEGESEEAK	2	2.3192	7
TRINITY_DN25868_c0_g1_m.7982	366	K	Fructose-bisphosphate aldolase 2, chloroplastic OS=Arabidopsis thaliana OX=3702 GN=FBA2 PE=1 SV=2	FBA2	1	6.77105e-06	147.78	AK(1)SNSLAQLGK	2	-3.7544	3
TRINITY_DN25868_c0_g1_m.7982	278	K	Fructose-bisphosphate aldolase 2, chloroplastic OS=Arabidopsis thaliana OX=3702 GN=FBA2 PE=1 SV=2	FBA2	1	0.000106641	136.06	DK(1)ATPTQVADYTLK	2	0.60312	3
TRINITY_DN25868_c0_g1_m.7982	144	K	Fructose-bisphosphate aldolase 2, chloroplastic OS=Arabidopsis thaliana OX=3702 GN=FBA2 PE=1 SV=2	FBA2	1	8.50985e-06	148.76	EQNIVPGIK(1)VDK	2	-1.4084	1
TRINITY_DN25868_c0_g1_m.7982	355	K	Fructose-bisphosphate aldolase 2, chloroplastic OS=Arabidopsis thaliana OX=3702 GN=FBA2 PE=1 SV=2	FBA2	1	5.46814e-13	233.7	TWGGRPENVK(1)AAQDALLLR	2	2.0933	4
TRINITY_DN25871_c0_g1_m.7987	55	K	Allene oxide cyclase, chloroplastic OS=Oryza sativa subsp. japonica OX=39947 GN=AOC PE=1 SV=1	AOC	1	0.00658928	79.059	LYSGDLEK(1)R	2	-3.0377	1
TRINITY_DN25874_c0_g1_m.7994	70	K	Outer envelope pore protein 37, chloroplastic OS=Pisum sativum OX=3888 GN=OEP37 PE=1 SV=1	OEP37	1	0.000472504	115.86	LK(1)VSFQNDHR	2	-1.0391	1
TRINITY_DN25875_c0_g1_m.7995	221	K	Chlorophyll a-b binding protein 6A, chloroplastic OS=Solanum lycopersicum OX=4081 GN=CAB6A PE=2 SV=1	CAB6A	1	1.55444e-10	277.18	YPGGAFDPLGYSK(1)DPEK	2	3.7556	4
TRINITY_DN25875_c0_g1_m.7995	202	K	Chlorophyll a-b binding protein 6A, chloroplastic OS=Solanum lycopersicum OX=4081 GN=CAB6A PE=2 SV=1	CAB6A	1	0.00378933	126.82	SMEK(1)DPEK	2	-3.0591	3
TRINITY_DN25875_c0_g1_m.7995	126	K	Chlorophyll a-b binding protein 6A, chloroplastic OS=Solanum lycopersicum OX=4081 GN=CAB6A PE=2 SV=1	CAB6A	1	7.70946e-06	138.26	FK(1)ESELIHCR	2	0.17585	2
TRINITY_DN25882_c0_g1_m.8005	276	K	Monodehydroascorbate reductase OS=Solanum lycopersicum OX=4081 GN=AFRR PE=1 SV=1	AFRR	1	0.0125889	65.404	GQVEEAK(1)GGIK	2	-1.5321	1
TRINITY_DN25882_c0_g1_m.8005	39	K	Monodehydroascorbate reductase OS=Solanum lycopersicum OX=4081 GN=AFRR PE=1 SV=1	AFRR	1	0.0157196	67.887	PGELAIISK(1)EAVAPYER	2	2.1567	1
TRINITY_DN25882_c0_g1_m.8005	26	K	Monodehydroascorbate reductase OS=Solanum lycopersicum OX=4081 GN=AFRR PE=1 SV=1	AFRR	1	9.85802e-08	233.43	EFAK(1)QGVKPGELAIISK	2	1.9525	1
TRINITY_DN25882_c0_g1_m.8005	52	K	Monodehydroascorbate reductase OS=Solanum lycopersicum OX=4081 GN=AFRR PE=1 SV=1	AFRR	1	7.16779e-07	156.02	PALSK(1)AYLFPESPAR	2	0.26264	2
TRINITY_DN25882_c0_g1_m.8005	269	K	Monodehydroascorbate reductase OS=Solanum lycopersicum OX=4081 GN=AFRR PE=1 SV=1	AFRR	1	0.000143062	248.59	PLTTLFK(1)GQVEEAK	2	2.4234	1
TRINITY_DN25882_c0_g1_m.8005	103	K	Monodehydroascorbate reductase OS=Solanum lycopersicum OX=4081 GN=AFRR PE=1 SV=1	AFRR	1	2.68477e-08	196.42	ADIAGK(1)TLVSAAGESFK	2	-0.45981	1
TRINITY_DN25882_c0_g1_m.8005	405	K	Monodehydroascorbate reductase OS=Solanum lycopersicum OX=4081 GN=AFRR PE=1 SV=1	AFRR	1	1.23406e-12	191.95	VVGAFLESGTPEENK(1)AIAK	2	1.6936	1
TRINITY_DN25882_c0_g1_m.8005	380	K	Monodehydroascorbate reductase OS=Solanum lycopersicum OX=4081 GN=AFRR PE=1 SV=1	AFRR	1	0.000881293	92.732	PK(1)FGSYWIK	2	-5.154	1
TRINITY_DN25884_c0_g2_m.8009	240	K	Protein CONSERVED IN THE GREEN LINEAGE AND DIATOMS 27, chloroplastic OS=Arabidopsis thaliana OX=3702 GN=CGLD27 PE=2 SV=1	CGLD27	1	0.000185206	102.03	TTFTSK(1)ENPSSVAVSK	2	0.099565	1
TRINITY_DN25884_c0_g2_m.8009	250	K	Protein CONSERVED IN THE GREEN LINEAGE AND DIATOMS 27, chloroplastic OS=Arabidopsis thaliana OX=3702 GN=CGLD27 PE=2 SV=1	CGLD27	1	0.00432676	52.837	ENPSSVAVSK(1)IDK	2	-3.6017	1
TRINITY_DN25884_c0_g2_m.8009	47	K	Protein CONSERVED IN THE GREEN LINEAGE AND DIATOMS 27, chloroplastic OS=Arabidopsis thaliana OX=3702 GN=CGLD27 PE=2 SV=1	CGLD27	1	0.0261949	43.306	ALK(1)DETGGETSGFR	2	-1.232	1
TRINITY_DN25911_c0_g1_m.8053	86	K	Probable prefoldin subunit 2 OS=Arabidopsis thaliana OX=3702 GN=At3g22480 PE=2 SV=1	At3g22480	1	0.00707529	62.271	NK(1)EGLEEVIAR	2	-3.9549	1
TRINITY_DN25912_c1_g1_m.8054	148	K	High mobility group B protein 3 OS=Arabidopsis thaliana OX=3702 GN=HMGB3 PE=1 SV=1	HMGB3	1	0.0162017	67.881	WK(1)SMSDAEK	2	-1.8958	1
TRINITY_DN25927_c0_g1_m.8070	166	K	60S ribosomal protein L13a-4 OS=Arabidopsis thaliana OX=3702 GN=RPL13AD PE=2 SV=1	RPL13AD	1	0.00355522	61.48	LQAGHK(1)YCLLGR	2	-0.085568	2
TRINITY_DN25927_c0_g1_m.8070	215	K	60S ribosomal protein L13a-4 OS=Arabidopsis thaliana OX=3702 GN=RPL13AD PE=2 SV=1	RPL13AD	1	0.00956855	65.156	AEK(1)AAEEK	2	-3.5882	1
TRINITY_DN25927_c0_g1_m.8070	57	K	60S ribosomal protein L13a-4 OS=Arabidopsis thaliana OX=3702 GN=RPL13AD PE=2 SV=1	RPL13AD	1	1.21699e-05	130.79	LASIVAK(1)ELLNGQK	2	0.92046	1
TRINITY_DN25927_c0_g1_m.8070	186	K	60S ribosomal protein L13a-4 OS=Arabidopsis thaliana OX=3702 GN=RPL13AD PE=2 SV=1	RPL13AD	1	0.000959227	70.552	LSSEVGWNHYDTIK(1)ELESK	3	-3.8303	1
TRINITY_DN25927_c0_g1_m.8070	110	K	60S ribosomal protein L13a-4 OS=Arabidopsis thaliana OX=3702 GN=RPL13AD PE=2 SV=1	RPL13AD	1	0.00403046	80.294	APAK(1)ILWR	2	-6.0768	1
TRINITY_DN25930_c0_g1_m.8074	194	K	GTP-binding protein YPTM2 OS=Zea mays OX=4577 GN=YPTM2 PE=2 SV=1	YPTM2	1	0.00109914	94.66	LLVGNK(1)CDLTANK	2	-1.4018	1
TRINITY_DN25935_c0_g1_m.8080	70	K	Mitochondrial fission 1 protein A OS=Arabidopsis thaliana OX=3702 GN=FIS1A PE=1 SV=1	FIS1A	1	0.0100637	63.212	GSSDELVK(1)ECIMR	2	-2.1944	1
TRINITY_DN25935_c0_g1_m.8080	62	K	Mitochondrial fission 1 protein A OS=Arabidopsis thaliana OX=3702 GN=FIS1A PE=1 SV=1	FIS1A	1	6.07303e-07	137.58	EVAEAQK(1)GSSDELVK	2	-0.61725	1
TRINITY_DN25942_c0_g1_m.8087	147	K	Ferritin-3, chloroplastic OS=Glycine max OX=3847 PE=2 SV=1		1	2.05086e-13	258.79	ESSEEEREHAEK(1)LMEYQNK	3	-1.129	4
TRINITY_DN25942_c0_g1_m.8087	154	K	Ferritin-3, chloroplastic OS=Glycine max OX=3847 PE=2 SV=1		1	0.00113607	92.677	LMEYQNK(1)R	2	-3.0865	2
TRINITY_DN25942_c0_g1_m.8087	196	K	Ferritin-3, chloroplastic OS=Glycine max OX=3847 PE=2 SV=1		1	7.59897e-09	335	LTNEK(1)LLHLHSVADR	2	3.7087	2
TRINITY_DN25942_c0_g1_m.8087	135	K	Ferritin-3, chloroplastic OS=Glycine max OX=3847 PE=2 SV=1		1	3.13205e-05	130.71	FFK(1)ESSEEEREHAEK	3	1.0051	3
TRINITY_DN25948_c0_g1_m.8100	354	K	Branched-chain-amino-acid aminotransferase 2, chloroplastic OS=Arabidopsis thaliana OX=3702 GN=BCAT2 PE=1 SV=1	BCAT2	1	0.00025668	131.22	DHGYQVK(1)ER	2	-2.7	1
TRINITY_DN25971_c1_g1_m.8133	45	K	14-3-3 protein 1 OS=Solanum lycopersicum OX=4081 GN=TFT1 PE=3 SV=2	TFT1	1	3.14126e-05	211.52	EQYVYLAK(1)LAEQAER	2	4.4648	2
TRINITY_DN25971_c1_g1_m.8133	121	K	14-3-3 protein 1 OS=Solanum lycopersicum OX=4081 GN=TFT1 PE=3 SV=2	TFT1	1	3.28323e-06	213.77	KNEDHVALVK(1)DYR	2	-0.68003	2
TRINITY_DN25971_c1_g1_m.8133	107	K	14-3-3 protein 1 OS=Solanum lycopersicum OX=4081 GN=TFT1 PE=3 SV=2	TFT1	1	2.17253e-05	94.66	IVSSIEQK(1)EEGRK	2	-0.92407	1
TRINITY_DN25973_c0_g2_m.8137	269	K	50S ribosomal protein L15, chloroplastic OS=Arabidopsis thaliana OX=3702 GN=RPL15 PE=1 SV=2	RPL15	1	0.0356717	58.426	PSVAK(1)NLAR	2	-5.8169	1
TRINITY_DN25979_c0_g1_m.8148	134	K	Ubiquitin-conjugating enzyme E2 2 OS=Medicago sativa OX=3879 GN=UBC2 PE=2 SV=1	UBC2	1	0.0421776	44.42	MFSENK(1)R	2	-2.2474	1
TRINITY_DN25990_c0_g1_m.8169	233	K	Probable ATP synthase 24 kDa subunit, mitochondrial OS=Arabidopsis thaliana OX=3702 GN=At2g21870 PE=1 SV=1	At2g21870	1	5.05284e-06	118.26	EEFKDEEMVDPK(1)SLDLR	2	3.1352	3
TRINITY_DN25990_c0_g1_m.8169	225	K	Probable ATP synthase 24 kDa subunit, mitochondrial OS=Arabidopsis thaliana OX=3702 GN=At2g21870 PE=1 SV=1	At2g21870	1	3.03245e-05	183.08	REEFK(1)DEEMVDPK	2	-0.53861	8
TRINITY_DN25990_c0_g1_m.8169	70	K	Probable ATP synthase 24 kDa subunit, mitochondrial OS=Arabidopsis thaliana OX=3702 GN=At2g21870 PE=1 SV=1	At2g21870	1	0.0173312	63.79	EK(1)ITIDPENPAAVAEYAK	2	1.843	1
TRINITY_DN25990_c0_g1_m.8169	43	K	Probable ATP synthase 24 kDa subunit, mitochondrial OS=Arabidopsis thaliana OX=3702 GN=At2g21870 PE=1 SV=1	At2g21870	1	0.00522855	90.142	PALLK(1)GDEMLK	2	-3.8541	2
TRINITY_DN25990_c0_g1_m.8169	58	K	Probable ATP synthase 24 kDa subunit, mitochondrial OS=Arabidopsis thaliana OX=3702 GN=At2g21870 PE=1 SV=1	At2g21870	0.970014	1.31701e-05	153.33	K(0.03)K(0.97)FETAMDVLR	2	-2.0193	1
TRINITY_DN25991_c0_g1_m.8170	206	K	ATP-dependent 6-phosphofructokinase 2 OS=Arabidopsis thaliana OX=3702 GN=PFK2 PE=1 SV=1	PFK2	1	0.00468282	72.355	LVHNWHK(1)R	2	-1.7142	1
TRINITY_DN25991_c0_g1_m.8170	492	K	ATP-dependent 6-phosphofructokinase 2 OS=Arabidopsis thaliana OX=3702 GN=PFK2 PE=1 SV=1	PFK2	1	0.000329907	125.5	DHK(1)WAWIR	2	-7.6733	1
TRINITY_DN25991_c0_g1_m.8170	199	K	ATP-dependent 6-phosphofructokinase 2 OS=Arabidopsis thaliana OX=3702 GN=PFK2 PE=1 SV=1	PFK2	1	0.0014034	85.821	EPVELNPK(1)LVHNWHK	2	1.2015	1
TRINITY_DN25992_c0_g1_m.8171	68	K	Transmembrane emp24 domain-containing protein p24delta9 OS=Arabidopsis thaliana OX=3702 GN=At1g26690 PE=2 SV=1	At1g26690	1	0.000333774	47.844	YNVVNPNEGHPLPDTHK(1)ITVR	3	-2.6834	1
TRINITY_DN25996_c1_g1_m.8174	135	K	Putative methyltransferase DDB_G0268948 OS=Dictyostelium discoideum OX=44689 GN=DDB_G0268948 PE=1 SV=2	DDB_G0268948	1	0.000200608	95.311	SWSAYQTAK(1)EK	2	-4.0159	1
TRINITY_DN26003_c0_g1_m.8186	367	K	Epidermis-specific secreted glycoprotein EP1 OS=Daucus carota OX=4039 GN=EP1 PE=1 SV=1	EP1	1	1.73506e-09	157.54	PSDFHYYK(1)VEGVDHFASR	3	-0.97219	3
TRINITY_DN26003_c0_g1_m.8186	398	K	Epidermis-specific secreted glycoprotein EP1 OS=Daucus carota OX=4039 GN=EP1 PE=1 SV=1	EP1	1	0.00212443	92.707	CSSDCK(1)CLGYFYNK	2	5.1878	1
TRINITY_DN26003_c0_g1_m.8186	406	K	Epidermis-specific secreted glycoprotein EP1 OS=Daucus carota OX=4039 GN=EP1 PE=1 SV=1	EP1	1	0.00329136	87.895	CLGYFYNK(1)DTSR	2	-1.375	1
TRINITY_DN26014_c0_g1_m.8204	42	K	Eukaryotic translation initiation factor 5A-2 OS=Nicotiana plumbaginifolia OX=4092 GN=EIF-5A2 PE=2 SV=1	EIF-5A2	1	0.00033996	104.39	ACK(1)VVEVSTSK	2	-3.105	1
TRINITY_DN26014_c0_g1_m.8204	37	K	Eukaryotic translation initiation factor 5A-2 OS=Nicotiana plumbaginifolia OX=4092 GN=EIF-5A2 PE=2 SV=1	EIF-5A2	0.999967	0.0332599	45.489	KNGYIVIK(1)GR	2	-3.8147	1
TRINITY_DN26014_c0_g1_m.8204	19	K	Eukaryotic translation initiation factor 5A-2 OS=Nicotiana plumbaginifolia OX=4092 GN=EIF-5A2 PE=2 SV=1	EIF-5A2	1	2.66939e-08	165.72	ADAGASK(1)TYPQQAGTVR	2	-0.14317	1
TRINITY_DN26014_c0_g1_m.8204	12	K	Eukaryotic translation initiation factor 5A-2 OS=Nicotiana plumbaginifolia OX=4092 GN=EIF-5A2 PE=2 SV=1	EIF-5A2	1	3.37003e-24	284.86	TDSEEHHFESK(1)ADAGASK	3	0.96858	2
TRINITY_DN26024_c1_g1_m.8223	41	K	serrate RNA effector molecule homolog [Morus notabilis]		1	1.07363e-11	233.59	LETGAK(1)EEVTNLGSGAEK	2	3.4752	1
TRINITY_DN26034_c0_g1_m.8236	165	K	50S ribosomal protein L29, chloroplastic OS=Arabidopsis thaliana OX=3702 GN=RPL29 PE=1 SV=1	RPL29	1	9.45709e-05	147.78	FK(1)EEAEAERNAEQSA	2	0.41442	3
TRINITY_DN26043_c0_g1_m.8256	96	K	40S ribosomal protein S14 OS=Zea mays OX=4577 PE=3 SV=1		1	0.00131315	191.67	ELGITALHIK(1)LR	2	-1.7223	1
TRINITY_DN26045_c1_g1_m.8259	167	K	uncharacterized protein		1	1.27431e-19	133.13	GGGFGGGGFGGGK(1)GGGFGGGGFGGGK	2	5.6949	1
TRINITY_DN26049_c0_g1_m.8268	240	K	Probable glutathione S-transferase parA OS=Nicotiana tabacum OX=4097 GN=PARA PE=2 SV=1	PARA	1	0.00102354	108.93	IYDYVLHLK(1)EK	2	-2.2781	1
TRINITY_DN26056_c0_g1_m.8276	137	K	transmembrane protein [Arabidopsis thaliana]		1	0.00137854	127.93	EK(1)FEKEEEAAGK	2	-0.4662	1
TRINITY_DN26056_c0_g1_m.8276	140	K	transmembrane protein [Arabidopsis thaliana]		1	0.00921236	103.76	FEK(1)EEEAAGK	2	3.4144	2
TRINITY_DN26061_c0_g1_m.8282	508	K	Pentatricopeptide repeat-containing protein At4g21705, mitochondrial OS=Arabidopsis thaliana OX=3702 GN=At4g21705 PE=2 SV=1	At4g21705	1	0.00279451	74.524	AEK(1)IDEDEETKK	2	-2.7427	1
TRINITY_DN26063_c0_g1_m.8285	162	K	Signal recognition particle receptor subunit alpha homolog OS=Drosophila melanogaster OX=7227 GN=Gtp-bp PE=1 SV=2	Gtp-bp	1	0.00371614	102.55	HEFSEIYDPK(1)R	2	-1.491	1
TRINITY_DN26067_c0_g1_m.8292	154	K	methyltransferase type 11 [Medicago truncatula]		1	6.74214e-08	169.57	VVGHGLNAEELSK(1)NPR	2	0.66771	1
TRINITY_DN26067_c0_g1_m.8292	223	K	methyltransferase type 11 [Medicago truncatula]		1	0.00296144	71.066	MFYEK(1)AITAWR	2	-2.9126	1
TRINITY_DN26068_c0_g1_m.8293	236	K	Probable polygalacturonase OS=Vitis vinifera OX=29760 GN=GSVIVT00026920001 PE=1 SV=1	GSVIVT00026920001	1	0.0205256	55.235	PHLVEFVK(1)SK	2	-4.1937	1
TRINITY_DN26078_c0_g1_m.8310	52	K	Probable glutathione S-transferase OS=Glycine max OX=3847 GN=HSP26-A PE=2 SV=1	HSP26-A	1	0.0296493	50.297	STALLEYNPIHK(1)K	2	0.0053294	1
TRINITY_DN26078_c0_g1_m.8310	139	K	Probable glutathione S-transferase OS=Glycine max OX=3847 GN=HSP26-A PE=2 SV=1	HSP26-A	1	0.00128119	98.009	FLEHELK(1)GR	2	-2.2501	1
TRINITY_DN26078_c0_g1_m.8310	132	K	Probable glutathione S-transferase OS=Glycine max OX=3847 GN=HSP26-A PE=2 SV=1	HSP26-A	1	0.000768822	115.04	AVENLK(1)FLEHELK	2	3.1728	1
TRINITY_DN26078_c0_g1_m.8310	220	K	Probable glutathione S-transferase OS=Glycine max OX=3847 GN=HSP26-A PE=2 SV=1	HSP26-A	1	6.89346e-05	129.28	EVHLSK(1)EAPK	2	-0.022499	1
TRINITY_DN26080_c1_g1_m.8313	98	K	Probable calcium-binding protein CML23 OS=Arabidopsis thaliana OX=3702 GN=CML23 PE=2 SV=1	CML23	1	0.0254575	42.218	RPADQSGTADSTTNSNK(1)ELR	3	1.0495	1
TRINITY_DN26080_c1_g1_m.8313	57	K	Probable calcium-binding protein CML23 OS=Arabidopsis thaliana OX=3702 GN=CML23 PE=2 SV=1	CML23	1	0.0205227	57.293	ALGSDTSSDEVK(1)R	2	-0.37268	1
TRINITY_DN26081_c0_g1_m.8314	69	K	Alpha-soluble NSF attachment protein OS=Vitis vinifera OX=29760 PE=2 SV=1		1	4.82962e-05	130.12	LESK(1)HEAAQAYVDAAHSYK	3	0.2229	1
TRINITY_DN26081_c0_g1_m.8314	84	K	Alpha-soluble NSF attachment protein OS=Vitis vinifera OX=29760 PE=2 SV=1		1	9.6774e-10	177.41	HEAAQAYVDAAHSYK(1)K	2	0.42933	2
TRINITY_DN26082_c0_g1_m.8315	83	K	AT-rich interactive domain protein [Arabidopsis thaliana]		1	0.000942257	172.1	DQESDQDQDQK(1)R	2	-1.0899	1
TRINITY_DN26083_c0_g1_m.8316	46	K	thioredoxin protein [Medicago truncatula]		1	1.50101e-05	133.9	LDGFVYGK(1)HR	2	-4.3788	1
TRINITY_DN26083_c0_g1_m.8316	183	K	thioredoxin protein [Medicago truncatula]		1	0.00402891	87.251	VSFK(1)YSTSR	2	-3.8415	1
TRINITY_DN26083_c0_g1_m.8316	216	K	thioredoxin protein [Medicago truncatula]		1	4.6387e-07	128.57	LPDAGSPLDFNGWK(1)K	2	-0.95205	1
TRINITY_DN26086_c0_g1_m.8320	95	K	V-type proton ATPase subunit D OS=Arabidopsis thaliana OX=3702 GN=VHA-D PE=1 SV=2	VHA-D	1	3.11887e-05	88.42	HTVLENVQNASLK(1)VR	2	1.1332	1
TRINITY_DN26086_c0_g1_m.8320	110	K	V-type proton ATPase subunit D OS=Arabidopsis thaliana OX=3702 GN=VHA-D PE=1 SV=2	VHA-D	1	0.00101801	187.51	LPK(1)FEYFTEGETK	2	-1.7452	1
TRINITY_DN26090_c0_g1_m.8325	99	K	Phenylalanine--tRNA ligase alpha subunit, cytoplasmic OS=Arabidopsis thaliana OX=3702 GN=At4g39280 PE=2 SV=3	At4g39280	1	0.00732631	40.861	LPPSVYK(1)IGCAQAAK	2	1.727	1
TRINITY_DN26090_c0_g1_m.8325	328	K	Phenylalanine--tRNA ligase alpha subunit, cytoplasmic OS=Arabidopsis thaliana OX=3702 GN=At4g39280 PE=2 SV=3	At4g39280	0.999993	0.0097729	87.895	MLYK(1)LAQKPFVPMK	2	3.9776	1
TRINITY_DN26093_c0_g1_m.8330	10	K	60S ribosomal protein L13a-3 OS=Arabidopsis thaliana OX=3702 GN=RPL13AC PE=2 SV=1	RPL13AC	1	0.00295627	105.81	VSGSGICAK(1)R	2	-3.6021	1
TRINITY_DN26101_c0_g1_m.8342	148	K	Mitochondrial import receptor subunit TOM40-1 OS=Arabidopsis thaliana OX=3702 GN=TOM40-1 PE=1 SV=3	TOM40-1	1	5.27396e-05	52.149	ANAQLTNEPHMSHGMVNFDYK(1)GR	3	-1.0338	2
TRINITY_DN26102_c0_g1_m.8343	25	K	Peroxisomal multifunctional enzyme type 2 OS=Rattus norvegicus OX=10116 GN=Hsd17b4 PE=1 SV=3	Hsd17b4	1	0.000895923	78.043	QHFETDEGK(1)ELCK	2	-1.4612	1
TRINITY_DN26104_c0_g1_m.8346	91	K	Vesicle-associated membrane protein 725 OS=Arabidopsis thaliana OX=3702 GN=VAMP725 PE=2 SV=2	VAMP725	1	0.00427708	82.716	VKEDFNK(1)R	2	-2.8216	1
TRINITY_DN26104_c0_g1_m.8346	108	K	Vesicle-associated membrane protein 725 OS=Arabidopsis thaliana OX=3702 GN=VAMP725 PE=2 SV=2	VAMP725	1	0.0067914	58.338	AATAVAHGLNK(1)EFGSK	2	-0.085516	1
TRINITY_DN26108_c0_g1_m.8354	67	K	GTP-binding protein SAR1A OS=Arabidopsis thaliana OX=3702 GN=SAR1A PE=2 SV=1	SAR1A	1	0.000436893	207.67	FK(1)AFDLGGHQIAR	2	0.52754	2
TRINITY_DN26108_c0_g1_m.8354	63	K	GTP-binding protein SAR1A OS=Arabidopsis thaliana OX=3702 GN=SAR1A PE=2 SV=1	SAR1A	1	2.63958e-07	157.67	LVQHQPTQYPTSEELSIGK(1)IK	3	-0.72045	1
TRINITY_DN26108_c0_g1_m.8354	41	K	GTP-binding protein SAR1A OS=Arabidopsis thaliana OX=3702 GN=SAR1A PE=2 SV=1	SAR1A	1	0.019254	46.033	TTLLHMLK(1)DER	2	-1.5577	1
TRINITY_DN26108_c0_g1_m.8354	82	K	GTP-binding protein SAR1A OS=Arabidopsis thaliana OX=3702 GN=SAR1A PE=2 SV=1	SAR1A	1	0.0089256	114.64	RVWK(1)DYYAK	2	-0.98955	1
TRINITY_DN26112_c0_g1_m.8361	107	K	PHD finger protein ALFIN-LIKE 1 OS=Arabidopsis thaliana OX=3702 GN=AL1 PE=1 SV=1	AL1	1	0.000732312	90.761	QYK(1)CPSCSMK	2	-2.871	2
TRINITY_DN26113_c0_g1_m.8362	52	K	Cyanate hydratase OS=Medicago truncatula OX=3880 GN=CYN PE=2 SV=1	CYN	1	0.000394724	112.93	ANLVSHLQAVK(1)R	2	-0.014121	1
TRINITY_DN26113_c0_g1_m.8362	179	K	Cyanate hydratase OS=Medicago truncatula OX=3880 GN=CYN PE=2 SV=1	CYN	1	1.68482e-08	174.05	AVVTFDGK(1)YLPYTEQK	2	4.9745	1
TRINITY_DN26113_c0_g1_m.8362	187	K	Cyanate hydratase OS=Medicago truncatula OX=3880 GN=CYN PE=2 SV=1	CYN	1	8.65224e-06	65.12	YLPYTEQK(1)TEHMVSRPEK	3	-1.594	1
TRINITY_DN26118_c0_g1_m.8368	32	K	26S proteasome non-ATPase regulatory subunit 8 homolog A OS=Arabidopsis thaliana OX=3702 GN=RPN12A PE=1 SV=1	RPN12A	1	0.0126529	67.889	FK(1)AAFVR	2	-5.2778	1
TRINITY_DN26132_c0_g1_m.8380	87	K	Probable protein disulfide-isomerase A6 OS=Medicago sativa OX=3879 PE=2 SV=1		1	0.00135268	110.44	VDCDEHK(1)SLCSK	2	-1.2933	2
TRINITY_DN26132_c0_g1_m.8380	228	K	Probable protein disulfide-isomerase A6 OS=Medicago sativa OX=3879 PE=2 SV=1		1	0.0157939	45.939	SNK(1)AGEDYDGGR	2	-0.91879	1
TRINITY_DN26132_c0_g1_m.8380	320	K	Probable protein disulfide-isomerase A6 OS=Medicago sativa OX=3879 PE=2 SV=1		1	0.0219376	46.033	NGLEK(1)GADYAK	2	-1.3445	1
TRINITY_DN26132_c0_g1_m.8380	57	K	Probable protein disulfide-isomerase A6 OS=Medicago sativa OX=3879 PE=2 SV=1		1	0.00828211	57.003	GALVEFYAPWCGHCK(1)K	2	1.6993	1
TRINITY_DN26132_c0_g1_m.8380	80	K	Probable protein disulfide-isomerase A6 OS=Medicago sativa OX=3879 PE=2 SV=1		1	6.19984e-05	157.77	SVLIGK(1)VDCDEHK	2	3.1594	1
TRINITY_DN26132_c0_g1_m.8380	65	K	Probable protein disulfide-isomerase A6 OS=Medicago sativa OX=3879 PE=2 SV=1		1	0.00411876	95.345	LAPEFEK(1)LGESFK	2	-2.3924	2
TRINITY_DN26132_c0_g1_m.8380	184	K	Probable protein disulfide-isomerase A6 OS=Medicago sativa OX=3879 PE=2 SV=1		1	0.000875104	82.437	ALAPTYEK(1)VATAFK	2	-1.8435	1
TRINITY_DN26133_c0_g1_m.8381	158	K	LIM domain-containing protein WLIM1 OS=Arabidopsis thaliana OX=3702 GN=WLIM1 PE=1 SV=1	WLIM1	1	0.00290795	95.311	LYCK(1)HHHIQLIK	3	-3.8873	1
TRINITY_DN26133_c0_g1_m.8381	32	K	LIM domain-containing protein WLIM1 OS=Arabidopsis thaliana OX=3702 GN=WLIM1 PE=1 SV=1	WLIM1	1	0.000348499	122.54	IYHK(1)ACFR	2	-1.714	1
TRINITY_DN26133_c0_g1_m.8381	180	K	LIM domain-containing protein WLIM1 OS=Arabidopsis thaliana OX=3702 GN=WLIM1 PE=1 SV=1	WLIM1	1	1.76142e-08	103.17	GNLSQLEGDHAK(1)DAVSEK	2	0.91316	2
TRINITY_DN26133_c0_g1_m.8381	9	K	LIM domain-containing protein WLIM1 OS=Arabidopsis thaliana OX=3702 GN=WLIM1 PE=1 SV=1	WLIM1	1	0.00143024	64.266	AFAGTTQK(1)CMACDK	2	0.93234	2
TRINITY_DN26133_c0_g1_m.8381	135	K	LIM domain-containing protein WLIM1 OS=Arabidopsis thaliana OX=3702 GN=WLIM1 PE=1 SV=1	WLIM1	1	0.00107693	82.822	SCFK(1)CCHGGCTISPSNYIAHEGR	4	-2.1421	1
TRINITY_DN26146_c0_g1_m.8401	105	K	Probable acylpyruvase FAHD1, mitochondrial OS=Arabidopsis thaliana OX=3702 GN=FAHD1 PE=1 SV=1	FAHD1	1	0.0217112	56.08	EIQASAK(1)SAGLPWTIAK	2	2.1625	1
TRINITY_DN26150_c0_g1_m.8407	179	K	Hypersensitive-induced response protein 4 OS=Arabidopsis thaliana OX=3702 GN=HIR4 PE=1 SV=1	HIR4	1	0.000292311	167.06	LQLASVYK(1)GEAEK	2	-2.8014	1
TRINITY_DN26150_c0_g1_m.8407	226	K	Hypersensitive-induced response protein 4 OS=Arabidopsis thaliana OX=3702 GN=HIR4 PE=1 SV=1	HIR4	1	4.05429e-05	103.23	ENILNFSHK(1)VEGTSAK	2	6.2339	1
TRINITY_DN26155_c0_g1_m.8412	243	K	Succinate dehydrogenase [ubiquinone] iron-sulfur subunit 2, mitochondrial OS=Arabidopsis thaliana OX=3702 GN=SDH2-2 PE=1 SV=2	SDH2-2	1	0.000288259	87.895	LESINDEFK(1)LYR	2	-0.97275	1
TRINITY_DN26155_c0_g1_m.8412	68	K	Succinate dehydrogenase [ubiquinone] iron-sulfur subunit 2, mitochondrial OS=Arabidopsis thaliana OX=3702 GN=SDH2-2 PE=1 SV=2	SDH2-2	1	2.14587e-08	142.73	WNPDKPGKPELQDYK(1)IDLK	3	-1.6489	1
TRINITY_DN26164_c2_g1_m.8430	350	K	Ferredoxin--NADP reductase, leaf isozyme, chloroplastic OS=Pisum sativum OX=3888 GN=PETH PE=1 SV=1	PETH	1	0.000212125	197.66	DGIDWLDYK(1)K	2	-1.5614	1
TRINITY_DN26164_c2_g1_m.8430	203	K	Ferredoxin--NADP reductase, leaf isozyme, chloroplastic OS=Pisum sativum OX=3888 GN=PETH PE=1 SV=1	PETH	1	0.000418222	127.03	ITGPVGK(1)EMLMPK	2	-0.49871	3
TRINITY_DN26164_c2_g1_m.8430	190	K	Ferredoxin--NADP reductase, leaf isozyme, chloroplastic OS=Pisum sativum OX=3888 GN=PETH PE=1 SV=1	PETH	1	0.00049498	104	GVCSNFLCDLK(1)PGAEVK	2	3.3932	1
TRINITY_DN26164_c2_g1_m.8430	272	K	Ferredoxin--NADP reductase, leaf isozyme, chloroplastic OS=Pisum sativum OX=3888 GN=PETH PE=1 SV=1	PETH	1	1.5754e-05	122.44	MEEK(1)YPDNFR	2	-1.858	2
TRINITY_DN26164_c2_g1_m.8430	85	K	Ferredoxin--NADP reductase, leaf isozyme, chloroplastic OS=Pisum sativum OX=3888 GN=PETH PE=1 SV=1	PETH	1	0.000989069	142.04	PK(1)NPYTGR	2	-5.4296	2
TRINITY_DN26164_c2_g1_m.8430	71	K	Ferredoxin--NADP reductase, leaf isozyme, chloroplastic OS=Pisum sativum OX=3888 GN=PETH PE=1 SV=1	PETH	0.989448	0.0147516	75.474	VSK(0.989)K(0.011)DEEGVVTNK	3	-5.0047	2
TRINITY_DN26164_c2_g1_m.8430	291	K	Ferredoxin--NADP reductase, leaf isozyme, chloroplastic OS=Pisum sativum OX=3888 GN=PETH PE=1 SV=1	PETH	1	0.000214395	119.07	EQTNEK(1)GEK	2	-2.7955	1
TRINITY_DN26164_c2_g1_m.8430	68	K	Ferredoxin--NADP reductase, leaf isozyme, chloroplastic OS=Pisum sativum OX=3888 GN=PETH PE=1 SV=1	PETH	0.99972	0.00506091	113.7	KVEK(1)VSK	2	-3.4762	1
TRINITY_DN26164_c2_g1_m.8430	268	K	Ferredoxin--NADP reductase, leaf isozyme, chloroplastic OS=Pisum sativum OX=3888 GN=PETH PE=1 SV=1	PETH	1	9.45008e-05	137.84	EEFEK(1)MEEK	2	0.54277	3
TRINITY_DN26164_c2_g1_m.8430	81	K	Ferredoxin--NADP reductase, leaf isozyme, chloroplastic OS=Pisum sativum OX=3888 GN=PETH PE=1 SV=1	PETH	1	4.58679e-05	269.91	KDEEGVVTNK(1)FK	2	-0.26813	6
TRINITY_DN26164_c2_g1_m.8430	294	K	Ferredoxin--NADP reductase, leaf isozyme, chloroplastic OS=Pisum sativum OX=3888 GN=PETH PE=1 SV=1	PETH	1	5.28544e-05	146.37	GEK(1)MYIQTR	2	-2.7853	5
TRINITY_DN26164_c2_g1_m.8430	329	K	Ferredoxin--NADP reductase, leaf isozyme, chloroplastic OS=Pisum sativum OX=3888 GN=PETH PE=1 SV=1	PETH	1	0.0124355	45.654	GMEK(1)GIDDIMVSLAAK	2	2.7527	1
TRINITY_DN26164_c2_g1_m.8430	325	K	Ferredoxin--NADP reductase, leaf isozyme, chloroplastic OS=Pisum sativum OX=3888 GN=PETH PE=1 SV=1	PETH	1	0.000858777	70.806	DNTYIYMCGLK(1)GMEK	2	5.0902	3
TRINITY_DN26183_c0_g1_m.8459	134	K	60S ribosomal protein L6 OS=Mesembryanthemum crystallinum OX=3544 GN=RPL6 PE=2 SV=1	RPL6	1	0.0153634	53.878	FDDK(1)YFAK	2	-2.5822	1
TRINITY_DN26183_c0_g1_m.8459	138	K	60S ribosomal protein L6 OS=Mesembryanthemum crystallinum OX=3544 GN=RPL6 PE=2 SV=1	RPL6	1	0.000249248	168.05	YFAK(1)EAEK	2	-2.8753	2
TRINITY_DN26186_c0_g1_m.8465	156	K	Protein usf OS=Aquifex pyrophilus OX=2714 GN=usf PE=4 SV=1	usf	0.988908	0.0225419	43.306	AAVDWLK(0.989)ANGSK(0.011)K	2	-4.2292	1
TRINITY_DN26186_c0_g1_m.8465	105	K	Protein usf OS=Aquifex pyrophilus OX=2714 GN=usf PE=4 SV=1	usf	1	0.000150184	256.71	NHAVK(1)ISQLGDGFK	2	-1.116	1
TRINITY_DN26197_c16_g1_m.8485	106	K	D-lactate dehydrogenase [cytochrome], mitochondrial OS=Arabidopsis thaliana OX=3702 GN=DLD PE=1 SV=1	DLD	1	0.000956425	103.87	GSTDYVVK(1)GSHK	2	-1.9869	1
TRINITY_DN26198_c0_g1_m.8486	42	K	Chlorophyll a-b binding protein 151, chloroplastic OS=Gossypium hirsutum OX=3635 GN=CAB-151 PE=2 SV=2	CAB-151	1	4.02316e-10	234.93	TVK(1)SAPQSIWYGPDRPK	2	1.3033	2
TRINITY_DN26199_c0_g1_m.8488	32	K	Cytochrome b5 isoform E OS=Arabidopsis thaliana OX=3702 GN=CYTB5-E PE=1 SV=2	CYTB5-E	1	0.000171222	167.76	VHK(1)FEEVATHNK	2	-2.1695	2
TRINITY_DN26199_c0_g1_m.8488	41	K	Cytochrome b5 isoform E OS=Arabidopsis thaliana OX=3702 GN=CYTB5-E PE=1 SV=2	CYTB5-E	1	4.90623e-06	159.11	FEEVATHNK(1)TK	2	-1.5262	1
TRINITY_DN26214_c0_g1_m.8510	123	K	Probable steroid-binding protein 3 OS=Arabidopsis thaliana OX=3702 GN=MP3 PE=1 SV=1	MP3	1	1.25697e-05	160.98	FEAK(1)YTVVGR	2	-3.9329	2
TRINITY_DN26214_c0_g1_m.8510	93	K	Probable steroid-binding protein 3 OS=Arabidopsis thaliana OX=3702 GN=MP3 PE=1 SV=1	MP3	1	1.277e-08	141.87	MSK(1)NDEDISPSLDGLSDK	2	4.8019	2
TRINITY_DN26214_c0_g1_m.8510	82	K	Probable steroid-binding protein 3 OS=Arabidopsis thaliana OX=3702 GN=MP3 PE=1 SV=1	MP3	1	1.59921e-12	184.98	SFYGLGGPYAMFAGK(1)DASR	2	3.4658	1
TRINITY_DN26214_c0_g3_m.8512	109	K	Jacalin-related lectin 19 OS=Arabidopsis thaliana OX=3702 GN=JAL19 PE=2 SV=1	JAL19	1	4.49905e-06	136.84	HIGK(1)HSFTPTK	2	-0.76253	2
TRINITY_DN26216_c0_g1_m.8514	205	K	Probable plastid-lipid-associated protein 13, chloroplastic OS=Arabidopsis thaliana OX=3702 GN=PAP13 PE=1 SV=2	PAP13	1	4.31844e-06	161.23	MK(1)EEYVEGVLETPK	2	2.4275	1
TRINITY_DN26216_c0_g1_m.8514	98	K	Probable plastid-lipid-associated protein 13, chloroplastic OS=Arabidopsis thaliana OX=3702 GN=PAP13 PE=1 SV=2	PAP13	1	0.00183511	51.569	DAGGFEALVSGK(1)TTDIHR	2	1.6019	1
TRINITY_DN26216_c0_g1_m.8514	164	K	Probable plastid-lipid-associated protein 13, chloroplastic OS=Arabidopsis thaliana OX=3702 GN=PAP13 PE=1 SV=2	PAP13	1	6.60892e-05	123.99	FPSNLANLSK(1)MDVVIK	2	3.0445	1
TRINITY_DN26221_c0_g1_m.8521	74	K	Peptidyl-prolyl cis-trans isomerase OS=Catharanthus roseus OX=4058 GN=PCKR1 PE=1 SV=1	PCKR1	1	0.0015581	92.428	ALCTGEK(1)GTGR	2	-4.1449	1
TRINITY_DN26221_c0_g1_m.8521	127	K	Peptidyl-prolyl cis-trans isomerase OS=Catharanthus roseus OX=4058 GN=PCKR1 PE=1 SV=1	PCKR1	1	0.0234857	62.969	FADENFVK(1)K	2	-3.583	1
TRINITY_DN26221_c0_g1_m.8521	162	K	Peptidyl-prolyl cis-trans isomerase OS=Catharanthus roseus OX=4058 GN=PCKR1 PE=1 SV=1	PCKR1	1	0.000616668	257.66	TEWLDGK(1)HVVFGK	2	6.8271	2
TRINITY_DN26221_c0_g1_m.8521	86	K	Peptidyl-prolyl cis-trans isomerase OS=Catharanthus roseus OX=4058 GN=PCKR1 PE=1 SV=1	PCKR1	1	1.92361e-06	162.49	PLHYK(1)GSTFHR	2	-0.87428	7
TRINITY_DN26228_c0_g1_m.8533	137	K	NADP-dependent D-sorbitol-6-phosphate dehydrogenase OS=Malus domestica OX=3750 GN=S6PDH PE=2 SV=1	S6PDH	1	0.00310693	73.345	LWNSDHGHVLEACK(1)DSLK	3	-2.8102	1
TRINITY_DN26232_c0_g1_m.8537	186	K	PREDICTED: golgin subfamily A member 2-like [Nicotiana sylvestris]		1	0.0123211	74.424	NEGLFFK(1)NLGQR	2	4.5756	1
TRINITY_DN26233_c0_g1_m.8539	164	K	Wound-responsive protein GWIN3 OS=Populus sp. OX=3697 GN=GWIN3 PE=2 SV=1	GWIN3	1	0.00152529	179.95	HVYK(1)LVSSFNTR	2	0.84586	1
TRINITY_DN26233_c0_g1_m.8539	153	K	Wound-responsive protein GWIN3 OS=Populus sp. OX=3697 GN=GWIN3 PE=2 SV=1	GWIN3	1	0.000267725	143.56	FSWFK(1)IQK	2	-4.0365	1
TRINITY_DN26237_c0_g2_m.8546	126	K	Putative phosphatidylglycerol/phosphatidylinositol transfer protein DDB_G0282179 OS=Dictyostelium discoideum OX=44689 GN=DDB_G0282179 PE=3 SV=2	DDB_G0282179	0.999999	0.0152809	103.8	MTMK(1)DDKDR	2	-2.5964	2
TRINITY_DN26239_c0_g1_m.8550	209	K	3-dehydroquinate synthase, chloroplastic OS=Actinidia chinensis OX=3625 GN=DHQS PE=1 SV=2	DHQS	1	0.00410711	65.404	VFDK(1)AIESR	2	-3.0301	1
TRINITY_DN26239_c0_g1_m.8550	357	K	3-dehydroquinate synthase, chloroplastic OS=Actinidia chinensis OX=3625 GN=DHQS PE=1 SV=2	DHQS	1	7.36645e-06	124.46	AEVVSLDEK(1)ESGLR	2	-2.5724	1
TRINITY_DN26240_c1_g1_m.8554	79	K	acetyltransferase (GNAT) domain protein [Medicago truncatula]		1	1.56215e-05	138.71	TVEAGAQGEHK(1)IQR	2	-0.18238	1
TRINITY_DN26251_c0_g1_m.8567	95	K	DNA-binding family protein [Populus trichocarpa]		1	0.0101534	56.378	IDMFK(1)GSMR	2	-4.149	1
TRINITY_DN26251_c0_g1_m.8567	15	K	DNA-binding family protein [Populus trichocarpa]		1	4.77425e-06	110.88	KPVFTK(1)VDQLR	2	-5.0177	3
TRINITY_DN26255_c0_g1_m.8576	35	K	Hydroxyphenylpyruvate reductase OS=Plectranthus scutellarioides OX=4142 GN=HPPR PE=1 SV=2	HPPR	1	0.000883539	108.93	LWTVPHK(1)AQFLK	2	-0.40546	1
TRINITY_DN26255_c0_g1_m.8576	137	K	Hydroxyphenylpyruvate reductase OS=Plectranthus scutellarioides OX=4142 GN=HPPR PE=1 SV=2	HPPR	1	0.0224554	58.916	IGDYK(1)LTTK	2	-5.2041	1
TRINITY_DN26255_c0_g1_m.8576	40	K	Hydroxyphenylpyruvate reductase OS=Plectranthus scutellarioides OX=4142 GN=HPPR PE=1 SV=2	HPPR	1	0.00159258	155.57	AQFLK(1)DNANSVR	2	-1.3787	1
TRINITY_DN26255_c0_g1_m.8576	132	K	Hydroxyphenylpyruvate reductase OS=Plectranthus scutellarioides OX=4142 GN=HPPR PE=1 SV=2	HPPR	1	0.0214231	53.679	WK(1)IGDYK	2	-6.0689	1
TRINITY_DN26255_c0_g1_m.8576	178	K	Hydroxyphenylpyruvate reductase OS=Plectranthus scutellarioides OX=4142 GN=HPPR PE=1 SV=2	HPPR	1	0.0160809	67.464	SEK(1)ANVGYK	2	-3.6288	1
TRINITY_DN26259_c0_g1_m.8581	128	K	NADH dehydrogenase [ubiquinone] iron-sulfur protein 4, mitochondrial OS=Arabidopsis thaliana OX=3702 GN=FRO1 PE=1 SV=1	FRO1	1	0.000689228	86.838	AFAEK(1)HGWDYVVK	2	1.9974	1
TRINITY_DN26263_c1_g1_m.8585	172	K	Small heat shock protein, chloroplastic OS=Pisum sativum OX=3888 GN=HSP21 PE=2 SV=1	HSP21	1	0.00027379	153.18	EEK(1)DEEGGEWSAK	2	-1.6157	2
TRINITY_DN26263_c1_g1_m.8585	201	K	Small heat shock protein, chloroplastic OS=Pisum sativum OX=3888 GN=HSP21 PE=2 SV=1	HSP21	1	0.000148954	115.41	IALPENVQFEK(1)IK	2	-0.44502	1
TRINITY_DN26263_c1_g1_m.8585	182	K	Small heat shock protein, chloroplastic OS=Pisum sativum OX=3888 GN=HSP21 PE=2 SV=1	HSP21	1	8.70714e-09	201.65	KEEKDEEGGEWSAK(1)SYGR	3	-0.30526	3
TRINITY_DN26263_c1_g1_m.8585	133	K	Small heat shock protein, chloroplastic OS=Pisum sativum OX=3888 GN=HSP21 PE=2 SV=1	HSP21	1	0.00145073	212.93	TPWEIK(1)EGETEYK	2	1.4084	1
TRINITY_DN26263_c1_g1_m.8585	140	K	Small heat shock protein, chloroplastic OS=Pisum sativum OX=3888 GN=HSP21 PE=2 SV=1	HSP21	1	0.000241439	137.84	EGETEYK(1)MR	2	-2.8994	2
TRINITY_DN26268_c0_g1_m.8589	228	K	Multiple organellar RNA editing factor 9, chloroplastic OS=Arabidopsis thaliana OX=3702 GN=MORF9 PE=1 SV=1	MORF9	1	0.0137361	58.687	EPK(1)YESR	2	-2.947	1
TRINITY_DN26268_c0_g1_m.8589	222	K	Multiple organellar RNA editing factor 9, chloroplastic OS=Arabidopsis thaliana OX=3702 GN=MORF9 PE=1 SV=1	MORF9	1	1.25957e-05	100.07	YINGEIIPGNYPVYQPK(1)K	2	0.95432	2
TRINITY_DN26271_c0_g1_m.8593	184	K	Chaperonin-like RbcX protein 2, chloroplastic OS=Arabidopsis thaliana OX=3702 GN=RBCX2 PE=1 SV=1	RBCX2	1	0.0245102	63.301	LHLYGK(1)WVK	2	-2.3496	1
TRINITY_DN26276_c0_g1_m.8598	191	K	Translation initiation factor eIF-2B subunit alpha OS=Dictyostelium discoideum OX=44689 GN=eif2b1 PE=3 SV=1	eif2b1	1	3.85482e-07	147.72	TSALEYEDFNSAK(1)SR	2	3.3085	1
TRINITY_DN26279_c0_g1_m.8606	163	K	Peptide deformylase 1A, chloroplastic OS=Solanum lycopersicum OX=4081 GN=PDF1A PE=2 SV=1	PDF1A	1	0.000538466	126.29	EYISYAPK(1)EEIK	2	-0.94995	1
TRINITY_DN26279_c0_g1_m.8606	117	K	Peptide deformylase 1A, chloroplastic OS=Solanum lycopersicum OX=4081 GN=PDF1A PE=2 SV=1	PDF1A	1	0.000743975	96.946	EVEPGEIGSDK(1)IQK	2	-1.4032	1
TRINITY_DN26305_c0_g1_m.8646	123	K	Nucleoside diphosphate kinase 2, chloroplastic OS=Nicotiana tabacum OX=4097 GN=NDPK2 PE=1 SV=1	NDPK2	1	0.000914537	183	LTGLK(1)LFQCPR	2	-2.6335	1
TRINITY_DN26305_c0_g1_m.8646	137	K	Nucleoside diphosphate kinase 2, chloroplastic OS=Nicotiana tabacum OX=4097 GN=NDPK2 PE=1 SV=1	NDPK2	1	0.000234851	167.76	DLAEEHYK(1)DLK	2	1.6641	1
TRINITY_DN26305_c0_g1_m.8646	211	K	Nucleoside diphosphate kinase 2, chloroplastic OS=Nicotiana tabacum OX=4097 GN=NDPK2 PE=1 SV=1	NDPK2	1	0.000294723	190.68	NVVHGSDSPENGK(1)R	2	-1.0114	4
TRINITY_DN26311_c0_g1_m.8653	29	K	HMG-Y-related protein A OS=Glycine max OX=3847 PE=2 SV=1		1	0.0033704	96.946	AIEALNDK(1)NGSNK	2	-2.1013	1
TRINITY_DN26313_c1_g1_m.8659	136	K	Protein disulfide isomerase-like 5-1 OS=Oryza sativa subsp. japonica OX=39947 GN=PDIL5-1 PE=2 SV=1	PDIL5-1	1	2.2584e-05	197.79	EVCSK(1)VDIHSYPTFK	2	0.72831	1
TRINITY_DN26319_c0_g1_m.8668	119	K	NADH dehydrogenase [ubiquinone] 1 alpha subcomplex subunit 13-B OS=Arabidopsis thaliana OX=3702 GN=At2g33220 PE=2 SV=1	At2g33220	1	2.59802e-05	91.245	DVPGWK(1)VGESVYHSGR	2	4.8865	1
TRINITY_DN26325_c2_g1_m.8678	205	K	Lactoylglutathione lyase OS=Glycine max OX=3847 GN=GLXI PE=1 SV=1	GLXI	1	0.00878415	110.22	KPDDGK(1)MK	2	-3.7666	2
TRINITY_DN26325_c2_g1_m.8678	161	K	Lactoylglutathione lyase OS=Glycine max OX=3847 GN=GLXI PE=1 SV=1	GLXI	1	6.72482e-06	62.327	ATIELTHNWGTESDPEFK(1)GYHNGNSDPR	3	2.3506	1
TRINITY_DN26325_c2_g1_m.8678	90	K	Lactoylglutathione lyase OS=Glycine max OX=3847 GN=GLXI PE=1 SV=1	GLXI	1	8.80002e-05	171.2	IKDPK(1)VSLDFYSR	2	0.26658	2
TRINITY_DN26325_c2_g1_m.8678	106	K	Lactoylglutathione lyase OS=Glycine max OX=3847 GN=GLXI PE=1 SV=1	GLXI	1	0.00918926	77.072	VLGMSLLK(1)R	2	-3.0685	2
TRINITY_DN26325_c2_g1_m.8678	75	K	Lactoylglutathione lyase OS=Glycine max OX=3847 GN=GLXI PE=1 SV=1	GLXI	1	4.79274e-29	180.63	ESPANNPGLHATPDEATK(1)GYFMQQTMFR	3	0.12921	4
TRINITY_DN26357_c0_g1_m.8721	79	K	40S ribosomal protein S15 OS=Oryza sativa subsp. japonica OX=39947 GN=RPS15 PE=2 SV=2	RPS15	1	0.00126758	87.942	EAPPGEK(1)PEPVR	2	-0.578	1
TRINITY_DN26357_c0_g1_m.8721	15	K	40S ribosomal protein S15 OS=Oryza sativa subsp. japonica OX=39947 GN=RPS15 PE=2 SV=2	RPS15	1	0.000136391	92.707	ADVETDVAAAGVPK(1)K	2	2.6567	1
TRINITY_DN26362_c0_g1_m.8727	80	K	Chlorophyll a-b binding protein 40, chloroplastic OS=Nicotiana tabacum OX=4097 GN=CAB40 PE=2 SV=1	CAB40	1	1.25414e-10	227.47	SATK(1)VASSGSPWYGPDR	2	2.1757	2
TRINITY_DN26362_c0_g1_m.8727	76	K	Chlorophyll a-b binding protein 40, chloroplastic OS=Nicotiana tabacum OX=4097 GN=CAB40 PE=2 SV=1	CAB40	1	1.25414e-10	150.93	K(1)SATK(1)VASSGSPWYGPDR	2	4.1515	1
TRINITY_DN26363_c0_g2_m.8730	51	K	D-aminoacyl-tRNA deacylase OS=Arabidopsis thaliana OX=3702 GN=GEK1 PE=1 SV=2	GEK1	1	0.0177441	74.269	VLVHEK(1)SIVK	2	-1.701	1
TRINITY_DN26366_c0_g1_m.8732	189	K	Thioredoxin-like 2, chloroplastic OS=Oryza sativa subsp. japonica OX=39947 GN=Os05g0200100 PE=2 SV=1	Os05g0200100	1	0.00446192	69.276	LK(1)DAIATHNTAR	2	-1.7456	1
TRINITY_DN26372_c0_g1_m.8737	345	K	ABC transporter I family member 6, chloroplastic OS=Arabidopsis thaliana OX=3702 GN=ABCI6 PE=1 SV=1	ABCI6	1	0.0211328	51.43	LLEK(1)EGYK	2	-4.5311	1
TRINITY_DN26378_c0_g2_m.8744	85	K	Superoxide dismutase [Fe] 2, chloroplastic OS=Arabidopsis thaliana OX=3702 GN=FSD2 PE=1 SV=1	FSD2	1	0.000437703	123.5	ETFEYHWGK(1)HHR	3	-2.6736	1
TRINITY_DN26390_c0_g1_m.8760	253	K	Protein TIC 22-like, chloroplastic OS=Arabidopsis thaliana OX=3702 GN=TIC22L PE=3 SV=1	TIC22L	1	0.00785383	74.849	KEDLEK(1)SLLR	2	-3.8095	1
TRINITY_DN26393_c0_g1_m.8766	271	K	Zinc finger CCCH domain-containing protein 14 OS=Oryza sativa subsp. japonica OX=39947 GN=Os02g0194200 PE=2 SV=1	Os02g0194200	1	0.00150043	91.939	GHHGMGHSAPASNFK(1)TK	3	-3.4019	1
TRINITY_DN26393_c0_g1_m.8766	120	K	Zinc finger CCCH domain-containing protein 14 OS=Oryza sativa subsp. japonica OX=39947 GN=Os02g0194200 PE=2 SV=1	Os02g0194200	1	0.000916092	85.622	YNSAEGCK(1)FGDK	2	-1.5096	1
TRINITY_DN26393_c0_g1_m.8766	280	K	Zinc finger CCCH domain-containing protein 14 OS=Oryza sativa subsp. japonica OX=39947 GN=Os02g0194200 PE=2 SV=1	Os02g0194200	1	5.21534e-05	126.21	LCENFAK(1)GSCTFGDR	2	2.7925	1
TRINITY_DN26394_c0_g1_m.8768	203	K	60S ribosomal protein L13-1 OS=Arabidopsis thaliana OX=3702 GN=RPL13B PE=1 SV=1	RPL13B	0.999492	0.00462867	81.099	AAEAEK(0.999)EDK(0.001)K	2	-3.1121	2
TRINITY_DN26394_c0_g1_m.8768	176	K	60S ribosomal protein L13-1 OS=Arabidopsis thaliana OX=3702 GN=RPL13B PE=1 SV=1	RPL13B	1	0.0372301	56.014	SFK(1)AYDK	2	-6.0093	1
TRINITY_DN26394_c0_g1_m.8768	14	K	60S ribosomal protein L13-1 OS=Arabidopsis thaliana OX=3702 GN=RPL13B PE=1 SV=1	RPL13B	1	4.99339e-05	107.08	HNNVIPNGHFK(1)K	2	-0.77435	4
TRINITY_DN26397_c0_g1_m.8772	203	K	Clathrin light chain 2 OS=Arabidopsis thaliana OX=3702 GN=CLC2 PE=1 SV=1	CLC2	1	0.00148236	72.922	QIACESNK(1)ASNR	2	-4.1945	1
TRINITY_DN26397_c0_g1_m.8772	219	K	Clathrin light chain 2 OS=Arabidopsis thaliana OX=3702 GN=CLC2 PE=1 SV=1	CLC2	1	1.1824e-06	128.57	LFLANQEK(1)FHAEANK	2	2.8579	1
TRINITY_DN26400_c0_g4_m.8777	154	K	Carboxymethylenebutenolidase homolog OS=Homo sapiens OX=9606 GN=CMBL PE=1 SV=1	CMBL	1	0.000427803	156.14	HRPK(1)DMFEQWIAK	2	2.6863	2
TRINITY_DN26400_c0_g4_m.8777	284	K	Carboxymethylenebutenolidase homolog OS=Homo sapiens OX=9606 GN=CMBL PE=1 SV=1	CMBL	1	0.0352467	42.888	GQGHGFAHRPK(1)SPEEDGDAEQAFFMTR	4	-0.13434	1
TRINITY_DN26403_c1_g1_m.8781	234	K	Zinc-finger homeodomain protein 9 OS=Arabidopsis thaliana OX=3702 GN=ZHD9 PE=1 SV=1	ZHD9	1	0.036336	42.835	TK(1)FSQDQK	2	-3.4545	1
TRINITY_DN26405_c0_g1_m.8785	279	K	1-deoxy-D-xylulose 5-phosphate reductoisomerase, chloroplastic OS=Oryza sativa subsp. japonica OX=39947 GN=DXR PE=2 SV=2	DXR	1	0.0374254	58.286	HPNWNMGK(1)K	2	-1.7257	1
TRINITY_DN26409_c0_g1_m.8787	87	K	Peptidyl-prolyl cis-trans isomerase CYP20-1 OS=Arabidopsis thaliana OX=3702 GN=CYP20-1 PE=1 SV=1	CYP20-1	1	0.0239645	69.905	PLHYK(1)GSK	2	-4.1086	3
TRINITY_DN26409_c0_g1_m.8787	127	K	Peptidyl-prolyl cis-trans isomerase CYP20-1 OS=Arabidopsis thaliana OX=3702 GN=CYP20-1 PE=1 SV=1	CYP20-1	1	0.000499392	121.67	FADENFK(1)LK	2	-3.3042	2
TRINITY_DN26409_c0_g1_m.8787	120	K	Peptidyl-prolyl cis-trans isomerase CYP20-1 OS=Arabidopsis thaliana OX=3702 GN=CYP20-1 PE=1 SV=1	CYP20-1	1	4.25001e-09	172.51	GGESIYGDK(1)FADENFK	2	1.7074	1
TRINITY_DN26409_c0_g1_m.8787	75	K	Peptidyl-prolyl cis-trans isomerase CYP20-1 OS=Arabidopsis thaliana OX=3702 GN=CYP20-1 PE=1 SV=1	CYP20-1	1	0.00569734	83.623	ALCTGEK(1)GVGK	2	-2.3878	1
TRINITY_DN26409_c0_g1_m.8787	169	K	Peptidyl-prolyl cis-trans isomerase CYP20-1 OS=Arabidopsis thaliana OX=3702 GN=CYP20-1 PE=1 SV=1	CYP20-1	1	1.45372e-08	107.6	HVVFGK(1)VLSGMDVVYK	2	4.2859	1
TRINITY_DN26409_c0_g1_m.8787	31	K	Peptidyl-prolyl cis-trans isomerase CYP20-1 OS=Arabidopsis thaliana OX=3702 GN=CYP20-1 PE=1 SV=1	CYP20-1	1	6.26689e-05	131.54	EDLK(1)EVTHK	2	-27.048	2
TRINITY_DN26412_c0_g1_m.8792	40	K	PREDICTED: mitochondrial acidic protein MAM33 [Solanum lycopersicum]		1	0.000275357	138.71	SLK(1)DHYLEVSK	2	24.433	2
TRINITY_DN26416_c0_g1_m.8796	71	K	Reactive Intermediate Deaminase A, chloroplastic OS=Arabidopsis thaliana OX=3702 GN=RIDA PE=1 SV=1	RIDA	1	0.00508909	72.031	TDK(1)APAALGPYSQAIK	2	0.295	1
TRINITY_DN26420_c0_g1_m.8800	312	K	Chloroplast stem-loop binding protein of 41 kDa a, chloroplastic OS=Arabidopsis thaliana OX=3702 GN=CSP41A PE=1 SV=1	CSP41A	1	0.0155003	59.67	AVTLDGITK(1)LCAQAAGR	2	2.6761	1
TRINITY_DN26420_c0_g1_m.8800	330	K	Chloroplast stem-loop binding protein of 41 kDa a, chloroplastic OS=Arabidopsis thaliana OX=3702 GN=CSP41A PE=1 SV=1	CSP41A	1	1.67348e-24	242.43	PVNIVHYDPK(1)AVGIDAK	2	3.2009	5
TRINITY_DN26420_c0_g1_m.8800	179	K	Chloroplast stem-loop binding protein of 41 kDa a, chloroplastic OS=Arabidopsis thaliana OX=3702 GN=CSP41A PE=1 SV=1	CSP41A	1	1.96709e-11	182.22	PVVDWAK(1)SSGVK	2	-2.9334	3
TRINITY_DN26420_c0_g1_m.8800	139	K	Chloroplast stem-loop binding protein of 41 kDa a, chloroplastic OS=Arabidopsis thaliana OX=3702 GN=CSP41A PE=1 SV=1	CSP41A	1	8.02773e-19	239.48	FSEIVSTGGK(1)TVWGDPAEVGK	2	3.4526	1
TRINITY_DN26420_c0_g1_m.8800	388	K	Chloroplast stem-loop binding protein of 41 kDa a, chloroplastic OS=Arabidopsis thaliana OX=3702 GN=CSP41A PE=1 SV=1	CSP41A	0.999995	0.000237103	150.21	KDIK(1)FELDDK	2	-3.5861	1
TRINITY_DN26420_c0_g1_m.8800	355	K	Chloroplast stem-loop binding protein of 41 kDa a, chloroplastic OS=Arabidopsis thaliana OX=3702 GN=CSP41A PE=1 SV=1	CSP41A	0.999969	0.00026626	46.528	AAK(1)DILGWQGTTNLPEDLKER	3	-2.579	1
TRINITY_DN26422_c0_g2_m.8803	83	K	Peroxiredoxin Q, chloroplastic OS=Populus jackii OX=640484 GN=PRXQ PE=1 SV=1	PRXQ	1	0.00104788	211.68	DQDGK(1)SVNLSK	2	1.6765	1
TRINITY_DN26422_c0_g2_m.8803	141	K	Peroxiredoxin Q, chloroplastic OS=Populus jackii OX=640484 GN=PRXQ PE=1 SV=1	PRXQ	1	1.50168e-08	135.89	AGAEVIGISGDDVSSHK(1)AFAK	3	-3.0249	2
TRINITY_DN26422_c0_g2_m.8803	208	K	Peroxiredoxin Q, chloroplastic OS=Populus jackii OX=640484 GN=PRXQ PE=1 SV=1	PRXQ	1	1.50396e-05	139.02	HIDETLK(1)ILK	2	-1.3676	2
TRINITY_DN26422_c0_g2_m.8803	78	K	Peroxiredoxin Q, chloroplastic OS=Populus jackii OX=640484 GN=PRXQ PE=1 SV=1	PRXQ	1	0.00448032	111.98	KGTVPPAFTLK(1)DQDGK	2	3.7	1
TRINITY_DN26422_c0_g2_m.8803	110	K	Peroxiredoxin Q, chloroplastic OS=Populus jackii OX=640484 GN=PRXQ PE=1 SV=1	PRXQ	1	5.22975e-27	259.9	GKPVIVYFYPADETPGCTK(1)QACAFR	3	-0.60676	1
TRINITY_DN26422_c0_g2_m.8803	121	K	Peroxiredoxin Q, chloroplastic OS=Populus jackii OX=640484 GN=PRXQ PE=1 SV=1	PRXQ	1	0.0312386	75.243	DSYEK(1)FK	1	0.22578	1
TRINITY_DN26423_c0_g1_m.8804	219	K	Probable cinnamyl alcohol dehydrogenase 9 OS=Arabidopsis thaliana OX=3702 GN=CAD9 PE=2 SV=2	CAD9	1	0.0061483	61.042	VTVISSSPGK(1)QSEAIDR	2	-27.293	1
TRINITY_DN26423_c0_g1_m.8804	3	K	Probable cinnamyl alcohol dehydrogenase 9 OS=Arabidopsis thaliana OX=3702 GN=CAD9 PE=2 SV=2	CAD9	1	0.00137791	108.3	AK(1)SPEEEHPQK	2	-0.73181	1
TRINITY_DN26423_c0_g1_m.8804	12	K	Probable cinnamyl alcohol dehydrogenase 9 OS=Arabidopsis thaliana OX=3702 GN=CAD9 PE=2 SV=2	CAD9	1	0.00118018	95.138	SPEEEHPQK(1)VFGWAAR	2	4.5979	2
TRINITY_DN26425_c1_g1_m.8811	77	K	ATP synthase gamma chain, chloroplastic OS=Nicotiana tabacum OX=4097 GN=ATPC PE=1 SV=1	ATPC	1	0.000715846	134.66	NTQK(1)ITEAMK	2	-1.0464	2
TRINITY_DN26425_c1_g1_m.8811	352	K	ATP synthase gamma chain, chloroplastic OS=Nicotiana tabacum OX=4097 GN=ATPC PE=1 SV=1	ATPC	1	4.30643e-08	285.55	MSAMSNATDNAVELK(1)K	2	0.65576	4
TRINITY_DN26425_c1_g1_m.8811	83	K	ATP synthase gamma chain, chloroplastic OS=Nicotiana tabacum OX=4097 GN=ATPC PE=1 SV=1	ATPC	1	0.000369052	81.099	ITEAMK(1)LVAAAK	2	-1.1632	3
TRINITY_DN26425_c1_g1_m.8811	73	K	ATP synthase gamma chain, chloroplastic OS=Nicotiana tabacum OX=4097 GN=ATPC PE=1 SV=1	ATPC	1	0.000974923	113.7	IDSVK(1)NTQK	2	-2.4179	2
TRINITY_DN26425_c1_g1_m.8811	196	K	ATP synthase gamma chain, chloroplastic OS=Nicotiana tabacum OX=4097 GN=ATPC PE=1 SV=1	ATPC	1	0.000939509	104.86	RPYIPVDK(1)FFEGGSLPTAK	2	1.2871	2
TRINITY_DN26427_c0_g1_m.8814	92	K	Photosystem I reaction center subunit III, chloroplastic OS=Arabidopsis thaliana OX=3702 GN=PSAF PE=1 SV=1	PSAF	1	0.0215042	97.033	REK(1)QQIK	2	-4.5641	1
TRINITY_DN26427_c0_g1_m.8814	185	K	Photosystem I reaction center subunit III, chloroplastic OS=Arabidopsis thaliana OX=3702 GN=PSAF PE=1 SV=1	PSAF	0.996358	0.0151412	87.251	GEK(0.996)K(0.004)PTQK	2	-4.2341	1
TRINITY_DN26433_c0_g1_m.8825	196	K	Thioredoxin-like protein HCF164, chloroplastic OS=Arabidopsis thaliana OX=3702 GN=HCF164 PE=1 SV=2	HCF164	1	0.00778877	53.028	ELAPDVYK(1)VEQK	2	-1.525	1
TRINITY_DN26440_c0_g1_m.8836	149	K	ATP synthase subunit O, mitochondrial OS=Ipomoea batatas OX=4120 PE=1 SV=1		1	1.1388e-05	157.77	VEAIK(1)DIFSHVK	2	-2.2088	1
TRINITY_DN26440_c0_g1_m.8836	185	K	ATP synthase subunit O, mitochondrial OS=Ipomoea batatas OX=4120 PE=1 SV=1		1	0.0217142	42.075	FK(1)QLTMAHK	2	-2.2182	1
TRINITY_DN26445_c0_g1_m.8842	25	K	Cytochrome c oxidase subunit 6b-1 OS=Arabidopsis thaliana OX=3702 GN=COX6B-1 PE=1 SV=1	COX6B-1	0.998073	0.00206732	142.08	GK(0.002)EEK(0.998)VDVETKPVQVK	3	-2.5422	1
TRINITY_DN26445_c0_g1_m.8842	43	K	Cytochrome c oxidase subunit 6b-1 OS=Arabidopsis thaliana OX=3702 GN=COX6B-1 PE=1 SV=1	COX6B-1	1	5.13171e-06	142.03	EVENPGK(1)TDPVEVAPEK	2	1.3742	1
TRINITY_DN26447_c0_g1_m.8846	376	K	Proline iminopeptidase OS=Arabidopsis thaliana OX=3702 GN=PIP PE=2 SV=3	PIP	1	0.000948787	90.806	VVADAGHSANEPGIAAELVAANEK(1)LK	3	3.1958	1
TRINITY_DN26481_c0_g1_m.8894	114	K	Chlorophyll synthase, chloroplastic OS=Arabidopsis thaliana OX=3702 GN=CHLG PE=2 SV=1	CHLG	1	0.00413472	67.464	GAAQETNK(1)WK	2	-2.3158	1
TRINITY_DN26487_c1_g1_m.8909	25	K	Glutathione S-transferase OS=Hyoscyamus muticus OX=35626 PE=1 SV=1		1	2.93546e-09	110.48	VLATLHEK(1)NLDYELLHVDMISGEHK	4	-2.8993	2
TRINITY_DN26487_c1_g1_m.8909	42	K	Glutathione S-transferase OS=Hyoscyamus muticus OX=35626 PE=1 SV=1		1	4.81167e-06	122.2	NLDYELLHVDMISGEHK(1)K	3	-4.2456	1
TRINITY_DN26487_c1_g1_m.8909	208	K	Glutathione S-transferase OS=Hyoscyamus muticus OX=35626 PE=1 SV=1		1	0.0316421	51.872	PSWTK(1)VVELR	2	1.3518	1
TRINITY_DN26487_c1_g1_m.8909	218	K	Glutathione S-transferase OS=Hyoscyamus muticus OX=35626 PE=1 SV=1		1	0.00639539	98.009	NQAFK(1)SSK	2	-2.8921	1
TRINITY_DN26487_c1_g1_m.8909	82	K	Glutathione S-transferase OS=Hyoscyamus muticus OX=35626 PE=1 SV=1		1	3.89038e-13	187.01	YISQQYADK(1)GTALEFSDPK	2	2.793	2
TRINITY_DN26500_c0_g1_m.8926	87	K	V-type proton ATPase subunit G OS=Citrus limon OX=2708 GN=VATG PE=3 SV=1	VATG	1	0.00133969	121.67	IHHLK(1)TEASR	2	-1.1617	2
TRINITY_DN26500_c0_g1_m.8926	73	K	V-type proton ATPase subunit G OS=Citrus limon OX=2708 GN=VATG PE=3 SV=1	VATG	1	0.00484817	108.4	VAVSSGDSGANVK(1)R	2	-0.69553	1
TRINITY_DN26500_c0_g1_m.8926	44	K	V-type proton ATPase subunit G OS=Citrus limon OX=2708 GN=VATG PE=3 SV=1	VATG	1	0.000723622	132.39	EEAEK(1)EIAEYR	2	-1.1698	1
TRINITY_DN26508_c0_g2_m.8940	99	K	Plastid-lipid-associated protein, chloroplastic OS=Citrus unshiu OX=55188 GN=PAP PE=2 SV=1	PAP	1	0.0168723	45.939	K(1)ALVDSFYGTDR	2	-4.4191	1
TRINITY_DN26508_c0_g2_m.8940	113	K	Plastid-lipid-associated protein, chloroplastic OS=Citrus unshiu OX=55188 GN=PAP PE=2 SV=1	PAP	1	0.00408514	58.426	GLK(1)ASSETR	2	-2.6524	1
TRINITY_DN26512_c0_g1_m.8946	157	K	ADP-ribosylation factor 1 OS=Brassica rapa subsp. pekinensis OX=51351 GN=ARF1 PE=2 SV=3	ARF1	1	0.0154135	61.48	QWAIFK(1)TSAIK	2	-5.5729	1
TRINITY_DN26513_c0_g1_m.8947	109	K	60S acidic ribosomal protein P0-2 OS=Arabidopsis thaliana OX=3702 GN=RPP0B PE=1 SV=2	RPP0B	1	0.00139166	100.67	YK(1)VGAPAR	2	-4.0604	1
TRINITY_DN26516_c0_g1_m.8953	127	K	Fumarylacetoacetase OS=Arabidopsis thaliana OX=3702 GN=FAH PE=1 SV=1	FAH	1	0.0386507	63.301	PAWK(1)EAR	2	-5.7806	1
TRINITY_DN26517_c0_g2_m.8956	205	K	UDP-glycosyltransferase 88A1 OS=Arabidopsis thaliana OX=3702 GN=UGT88A1 PE=2 SV=1	UGT88A1	1	0.00291652	79.889	ALSMK(1)DEAIAALR	2	-1.7595	1
TRINITY_DN26518_c1_g1_m.8959	266	K	GDSL esterase/lipase APG OS=Arabidopsis thaliana OX=3702 GN=APG PE=2 SV=1	APG	1	0.0361209	72.042	INSDAQAFNK(1)K	2	-1.1672	1
TRINITY_DN26536_c0_g1_m.8984	80	K	Lachrymatory-factor synthase OS=Allium cepa OX=4679 GN=LFS PE=1 SV=1	LFS	0.956425	3.21802e-19	206.73	SSSDDAVHDEK(0.956)DK(0.044)PYGWLNER	3	-0.8852	1
TRINITY_DN26536_c0_g1_m.8984	10	K	Lachrymatory-factor synthase OS=Allium cepa OX=4679 GN=LFS PE=1 SV=1	LFS	1	3.1242e-05	209.7	MDQNNQHLAK(1)WEGK	2	0.34843	2
TRINITY_DN26537_c0_g1_m.8985	136	K	Mitochondrial fission 1 protein A OS=Arabidopsis thaliana OX=3702 GN=FIS1A PE=1 SV=1	FIS1A	1	0.00336559	79.809	SNEYSK(1)SR	2	-5.6759	1
TRINITY_DN26556_c0_g1_m.9008	63	K	UBX domain-containing protein 6 OS=Homo sapiens OX=9606 GN=UBXN6 PE=1 SV=1	UBXN6	1	0.00355395	129.72	TESDLHTK(1)R	2	-2.5349	1
TRINITY_DN26556_c0_g1_m.9008	342	K	UBX domain-containing protein 6 OS=Homo sapiens OX=9606 GN=UBXN6 PE=1 SV=1	UBXN6	1	0.0112225	60.709	NPDEEK(1)FR	2	-2.0474	1
TRINITY_DN26556_c0_g1_m.9008	314	K	UBX domain-containing protein 6 OS=Homo sapiens OX=9606 GN=UBXN6 PE=1 SV=1	UBXN6	1	0.00682793	76.605	QNHK(1)DDDAR	2	-3.3809	1
TRINITY_DN26569_c0_g1_m.9025	453	K	Serine carboxypeptidase-like 40 OS=Arabidopsis thaliana OX=3702 GN=SCPL40 PE=2 SV=2	SCPL40	1	0.0195168	69.276	VPVTSTK(1)YSIAK	2	-2.1665	1
TRINITY_DN26569_c0_g1_m.9025	99	K	Serine carboxypeptidase-like 40 OS=Arabidopsis thaliana OX=3702 GN=SCPL40 PE=2 SV=2	SCPL40	1	0.00255021	72.846	DHDVDDVVHDGLK(1)ER	2	2.1654	2
TRINITY_DN26569_c0_g1_m.9025	179	K	Serine carboxypeptidase-like 40 OS=Arabidopsis thaliana OX=3702 GN=SCPL40 PE=2 SV=2	SCPL40	1	0.00037423	167.76	VYSDGK(1)TLYTNR	2	0.16929	1
TRINITY_DN26569_c0_g1_m.9025	241	K	Serine carboxypeptidase-like 40 OS=Arabidopsis thaliana OX=3702 GN=SCPL40 PE=2 SV=2	SCPL40	1	0.00406723	66.087	FPEYK(1)SR	2	-4.9968	1
TRINITY_DN26569_c0_g1_m.9025	216	K	Serine carboxypeptidase-like 40 OS=Arabidopsis thaliana OX=3702 GN=SCPL40 PE=2 SV=2	SCPL40	1	0.000116527	152.17	SSDYDK(1)SGDKK	2	-3.0676	1
TRINITY_DN26575_c0_g1_m.9031	170	K	Elongation factor 1-delta OS=Pimpinella brachycarpa OX=45043 PE=2 SV=3		1	0.0105876	51.829	SSVLMDVK(1)PWDDETDMK	2	6.6741	1
TRINITY_DN26575_c0_g1_m.9031	179	K	Elongation factor 1-delta OS=Pimpinella brachycarpa OX=45043 PE=2 SV=3		0.999723	0.014388	66.619	SSVLMDVKPWDDETDMK(1)K	2	0.17466	1
TRINITY_DN26575_c0_g1_m.9031	62	K	Elongation factor 1-delta OS=Pimpinella brachycarpa OX=45043 PE=2 SV=3		1	0.000829597	108.24	TYISGDALTK(1)DDIK	2	0.8653	1
TRINITY_DN26580_c0_g1_m.9038	164	K	Protein CutA, chloroplastic OS=Arabidopsis thaliana OX=3702 GN=CUTA PE=1 SV=1	CUTA	1	0.00116969	78.932	ESLLEAVK(1)EHVK	2	-2.6538	1
TRINITY_DN26588_c0_g1_m.9050	123	K	40S ribosomal protein S12 OS=Hordeum vulgare OX=4513 GN=RPS12 PE=2 SV=1	RPS12	1	1.71371e-08	112.68	ALCADHNVK(1)LITIPAAK	2	1.3586	1
TRINITY_DN26588_c0_g1_m.9050	147	K	40S ribosomal protein S12 OS=Hordeum vulgare OX=4513 GN=RPS12 PE=2 SV=1	RPS12	1	0.00332217	82.716	IDSEGK(1)AR	2	-4.5762	1
TRINITY_DN26588_c0_g1_m.9050	88	K	40S ribosomal protein S12 OS=Hordeum vulgare OX=4513 GN=RPS12 PE=2 SV=1	RPS12	1	0.0018291	79.311	GLHEAAK(1)AIEK	2	-2.9512	1
TRINITY_DN26588_c0_g1_m.9050	141	K	40S ribosomal protein S12 OS=Hordeum vulgare OX=4513 GN=RPS12 PE=2 SV=1	RPS12	1	8.91415e-11	273.07	TLGEWAGLCK(1)IDSEGK	2	0.49817	1
TRINITY_DN26588_c0_g1_m.9050	114	K	40S ribosomal protein S12 OS=Hordeum vulgare OX=4513 GN=RPS12 PE=2 SV=1	RPS12	1	0.00111704	96.957	LIK(1)ALCADHNVK	2	0.048098	1
TRINITY_DN26599_c0_g1_m.9071	246	K	Pre-mRNA-splicing factor SLU7 OS=Oryza sativa subsp. japonica OX=39947 GN=Os08g0127700 PE=2 SV=1	Os08g0127700	1	0.002322	79.059	DHQWGYK(1)CCK	2	-0.36821	1
TRINITY_DN26610_c0_g2_m.9090	65	K	Tropinone reductase homolog At5g06060 OS=Arabidopsis thaliana OX=3702 GN=At5g06060 PE=2 SV=1	At5g06060	1	0.0003827	101.48	NLACEWAK(1)DNIR	2	-2.0038	1
TRINITY_DN26612_c0_g1_m.9095	121	K	Embryo-specific protein ATS3B OS=Arabidopsis thaliana OX=3702 GN=ATS3B PE=1 SV=1	ATS3B	1	0.00334696	92.707	TGPDGWK(1)PETVK	2	-3.1844	1
TRINITY_DN26616_c0_g1_m.9100	181	K	14-3-3-like protein C OS=Nicotiana tabacum OX=4097 PE=1 SV=1		1	1.7518e-06	64.401	EAAESTLSAYK(1)AAQDIATTELAPTHPIR	3	2.6348	1
TRINITY_DN26616_c0_g1_m.9100	36	K	14-3-3-like protein C OS=Nicotiana tabacum OX=4097 PE=1 SV=1		1	1.51051e-05	171.2	EESVYLAK(1)LAEQAER	2	1.2414	1
TRINITY_DN26616_c0_g1_m.9100	164	K	14-3-3-like protein C OS=Nicotiana tabacum OX=4097 PE=1 SV=1		1	0.000108691	157.77	YLAEFK(1)AGDDRK	2	-2.2445	2
TRINITY_DN26616_c0_g1_m.9100	97	K	14-3-3-like protein C OS=Nicotiana tabacum OX=4097 PE=1 SV=1		1	0.00562313	216.26	IVSSIEQK(1)EESR	2	-1.4849	1
TRINITY_DN26616_c0_g1_m.9100	111	K	14-3-3-like protein C OS=Nicotiana tabacum OX=4097 PE=1 SV=1		1	0.000143026	180.81	GNAGHVAAIK(1)EYR	2	-0.4971	1
TRINITY_DN26616_c0_g1_m.9100	153	K	14-3-3-like protein C OS=Nicotiana tabacum OX=4097 PE=1 SV=1		1	0.0032819	104.76	MK(1)GDYHR	2	-3.2496	2
TRINITY_DN26620_c0_g1_m.9106	37	K	Chaperone protein dnaJ 10 OS=Arabidopsis thaliana OX=3702 GN=ATJ10 PE=2 SV=2	ATJ10	1	0.0105231	71.066	LVHPDK(1)NPGDPK	2	-1.1377	1
TRINITY_DN26620_c0_g1_m.9106	249	K	Chaperone protein dnaJ 10 OS=Arabidopsis thaliana OX=3702 GN=ATJ10 PE=2 SV=2	ATJ10	1	0.00107019	112.93	INEGENK(1)EENLVK	2	0.52053	1
TRINITY_DN26626_c0_g1_m.9114	431	K	T-complex protein 1 subunit theta OS=Arabidopsis thaliana OX=3702 GN=CCT8 PE=1 SV=1	CCT8	1	0.00091011	108.5	EFSFK(1)ETGLDQYAVAK	2	2.9767	1
TRINITY_DN26628_c0_g1_m.9117	172	K	PREDICTED: probable LIM domain-containing serine/threonine-protein kinase DDB_G0286997 [Gossypium hirsutum]		0.95471	0.0320506	53.679	IK(0.002)K(0.043)K(0.955)PERR	2	9.9495	1
TRINITY_DN26638_c0_g1_m.9137	88	K	Calreticulin OS=Beta vulgaris OX=161934 PE=2 SV=1		1	0.000170669	107.6	WNGDANDK(1)GIQTSEDYR	2	2.5434	1
TRINITY_DN26638_c0_g1_m.9137	126	K	Calreticulin OS=Beta vulgaris OX=161934 PE=2 SV=1		1	0.001218	71.219	HEQK(1)LDCGGGYMK	2	-0.46258	1
TRINITY_DN26646_c0_g1_m.9153	205	K	forkhead-associated domain-containing family protein [Populus trichocarpa]		1	3.74358e-19	205.37	TVEAPSDSEGSK(1)AETDSPTENT	2	0.98625	1
TRINITY_DN26646_c0_g1_m.9153	193	K	forkhead-associated domain-containing family protein [Populus trichocarpa]		1	3.10485e-06	163.93	LEK(1)TVEAPSDSEGSK	2	1.518	3
TRINITY_DN26661_c0_g4_m.9175	157	K	Tetrapyrrole-binding protein, chloroplastic OS=Arabidopsis thaliana OX=3702 GN=GUN4 PE=1 SV=1	GUN4	1	0.00216943	97.277	IFNK(1)VNNDFTR	2	-1.994	1
TRINITY_DN26664_c0_g1_m.9184	240	K	40S ribosomal protein S4 OS=Solanum tuberosum OX=4113 GN=RPS4 PE=2 SV=1	RPS4	1	0.00443049	122.51	GTKPWISLPK(1)GK	2	-2.6607	1
TRINITY_DN26664_c0_g1_m.9184	120	K	40S ribosomal protein S4 OS=Solanum tuberosum OX=4113 GN=RPS4 PE=2 SV=1	RPS4	1	0.0030204	106.35	LHSIRDDEAK(1)FK	2	-2.0578	2
TRINITY_DN26664_c0_g1_m.9184	75	K	40S ribosomal protein S4 OS=Solanum tuberosum OX=4113 GN=RPS4 PE=2 SV=1	RPS4	1	0.000847465	105.04	HILVDGK(1)VR	2	-2.5715	1
TRINITY_DN26664_c0_g1_m.9184	37	K	40S ribosomal protein S4 OS=Solanum tuberosum OX=4113 GN=RPS4 PE=2 SV=1	RPS4	1	0.00722329	67.507	PSSGPHK(1)SR	2	-3.3243	1
TRINITY_DN26664_c0_g1_m.9184	16	K	40S ribosomal protein S4 OS=Solanum tuberosum OX=4113 GN=RPS4 PE=2 SV=1	RPS4	1	6.22849e-05	163.43	RLNAPK(1)HWMLDK	3	-5.5023	2
TRINITY_DN26665_c0_g1_m.9186	230	K	glycoprotein family protein [Medicago truncatula]		1	0.000371533	120.33	SFHK(1)YLEIR	2	-4.1715	1
TRINITY_DN26665_c0_g1_m.9186	262	K	glycoprotein family protein [Medicago truncatula]		1	0.00749968	66.087	EYLVWLK(1)K	2	-5.6692	1
TRINITY_DN26666_c0_g1_m.9187	132	K	SufE-like protein 1, chloroplastic/mitochondrial OS=Arabidopsis thaliana OX=3702 GN=SUFE1 PE=1 SV=2	SUFE1	1	7.94815e-05	133.76	NLQPLDQVYK(1)TR	2	-0.54297	1
TRINITY_DN26666_c0_g1_m.9187	111	K	SufE-like protein 1, chloroplastic/mitochondrial OS=Arabidopsis thaliana OX=3702 GN=SUFE1 PE=1 SV=2	SUFE1	1	0.00595938	83.358	LFQSVQEPK(1)AK	2	-5.019	1
TRINITY_DN26677_c0_g1_m.9207	323	K	S-adenosylmethionine carrier 1, chloroplastic/mitochondrial OS=Arabidopsis thaliana OX=3702 GN=SAMC1 PE=1 SV=1	SAMC1	1	0.0168411	81.099	RPIPQQDSK(1)K	2	-2.8334	2
TRINITY_DN26679_c0_g1_m.9211	251	K	Transmembrane 9 superfamily member 7 OS=Arabidopsis thaliana OX=3702 GN=TMN7 PE=2 SV=1	TMN7	1	0.0287502	53.517	NPQVVTCNK(1)DTK	2	-2.4001	1
TRINITY_DN26683_c0_g1_m.9214	122	K	Glycine-rich RNA-binding protein RZ1A OS=Arabidopsis thaliana OX=3702 GN=RZ1A PE=1 SV=1	RZ1A	1	0.000174263	187.1	GSGGGDCFK(1)CGK	2	-2.9331	2
TRINITY_DN26683_c0_g1_m.9214	58	K	Glycine-rich RNA-binding protein RZ1A OS=Arabidopsis thaliana OX=3702 GN=RZ1A PE=1 SV=1	RZ1A	1	0.0230032	55.235	GFGFVTFDDK(1)K	2	-4.0618	1
TRINITY_DN26683_c0_g1_m.9214	82	K	Glycine-rich RNA-binding protein RZ1A OS=Arabidopsis thaliana OX=3702 GN=RZ1A PE=1 SV=1	RZ1A	1	0.00107877	90.689	TITVDK(1)AQPHQGSGR	2	-0.99948	1
TRINITY_DN26684_c0_g1_m.9217	92	K	Glutathione S-transferase OS=Hyoscyamus muticus OX=35626 PE=1 SV=1		1	1.02561e-05	147.19	GTQLLYHDSK(1)K	2	2.0768	1
TRINITY_DN26684_c0_g1_m.9217	140	K	Glutathione S-transferase OS=Hyoscyamus muticus OX=35626 PE=1 SV=1		1	2.68399e-08	239.98	IPTDQAVIDENEAK(1)LGK	2	4.2097	1
TRINITY_DN26684_c0_g1_m.9217	126	K	Glutathione S-transferase OS=Hyoscyamus muticus OX=35626 PE=1 SV=1		1	2.09669e-11	206.14	PMFK(1)IPTDQAVIDENEAK	2	2.5408	2
TRINITY_DN26684_c0_g1_m.9217	143	K	Glutathione S-transferase OS=Hyoscyamus muticus OX=35626 PE=1 SV=1		1	0.00176018	83.438	LGK(1)VLDVYESR	2	-5.5527	1
TRINITY_DN26684_c0_g1_m.9217	82	K	Glutathione S-transferase OS=Hyoscyamus muticus OX=35626 PE=1 SV=1		1	1.42384e-09	122.66	FVAEEYADK(1)GTQLLYHDSK	3	-2.8189	1
TRINITY_DN26684_c0_g1_m.9217	5	K	Glutathione S-transferase OS=Hyoscyamus muticus OX=35626 PE=1 SV=1		1	2.69668e-05	102.57	AAIK(1)VHGSPISTATQR	2	1.7038	1
TRINITY_DN26689_c0_g1_m.9226	75	K	Phosphoglucan phosphatase LSF2, chloroplastic OS=Arabidopsis thaliana OX=3702 GN=LSF2 PE=1 SV=1	LSF2	1	0.000276809	99.34	TNK(1)MEEYNIAMK	2	-3.396	1
TRINITY_DN26692_c0_g1_m.9232	42	K	Probable NADH dehydrogenase [ubiquinone] 1 alpha subcomplex subunit 5, mitochondrial OS=Arabidopsis thaliana OX=3702 GN=At5g52840 PE=1 SV=1	At5g52840	1	0.0261563	63.766	TLK(1)EVQAIPEDEGYR	2	-7.6004	1
TRINITY_DN26692_c0_g1_m.9232	66	K	Probable NADH dehydrogenase [ubiquinone] 1 alpha subcomplex subunit 5, mitochondrial OS=Arabidopsis thaliana OX=3702 GN=At5g52840 PE=1 SV=1	At5g52840	1	1.04988e-05	126.17	LK(1)VCEEESDWEAIEK	2	6.7079	1
TRINITY_DN26692_c0_g1_m.9232	79	K	Probable NADH dehydrogenase [ubiquinone] 1 alpha subcomplex subunit 5, mitochondrial OS=Arabidopsis thaliana OX=3702 GN=At5g52840 PE=1 SV=1	At5g52840	1	0.0027173	86.838	VCEEESDWEAIEK(1)R	2	1.4231	1
TRINITY_DN26699_c0_g1_m.9242	217	K	Chlorophyll a-b binding protein 7, chloroplastic OS=Solanum lycopersicum OX=4081 GN=CAB7 PE=3 SV=1	CAB7	1	0.0175135	56.014	TK(1)EIK(1)NGR	2	29.696	1
TRINITY_DN26699_c0_g1_m.9242	220	K	Chlorophyll a-b binding protein 7, chloroplastic OS=Solanum lycopersicum OX=4081 GN=CAB7 PE=3 SV=1	CAB7	1	0.0175135	56.014	TK(1)EIK(1)NGR	2	29.696	1
TRINITY_DN26701_c0_g1_m.9245	37	K	Proteasome subunit beta type-4 OS=Arabidopsis thaliana OX=3702 GN=PBG1 PE=1 SV=2	PBG1	1	0.00304719	58.045	YK(1)DGILMAADMGGSYGSTLR	2	4.6786	1
TRINITY_DN26706_c0_g1_m.9252	150	K	Thioredoxin reductase 1, mitochondrial OS=Arabidopsis thaliana OX=3702 GN=NTR1 PE=1 SV=3	NTR1	1	1.11361e-05	185.57	PVPPFK(1)VFTDSK	2	-4.1396	3
TRINITY_DN26708_c0_g1_m.9255	303	K	nuclear protein [Arabidopsis thaliana]		0.999999	9.14742e-11	71.471	AIADGKPDPCPLHTAWLK(1)ELK	3	-3.7684	1
TRINITY_DN26708_c0_g1_m.9255	76	K	nuclear protein [Arabidopsis thaliana]		1	0.00302998	87.573	ALQDMGNGQDLLVK(1)R	2	3.3	1
TRINITY_DN26708_c0_g1_m.9255	222	K	nuclear protein [Arabidopsis thaliana]		1	8.37088e-05	192.95	HPGATVGVVEK(1)EYR	2	0.49319	1
TRINITY_DN26710_c0_g1_m.9257	159	K	ATP-dependent Clp protease ATP-binding subunit [Arabidopsis thaliana]		1	0.00121307	80.623	GSIDQNSGK(1)VNLEFK	2	-0.79235	1
TRINITY_DN26710_c0_g1_m.9257	91	K	ATP-dependent Clp protease ATP-binding subunit [Arabidopsis thaliana]		1	0.000251165	97.268	YPDFEYNAEGGK(1)GTGSGSK	2	3.5723	1
TRINITY_DN26714_c0_g1_m.9260	428	K	Plasma membrane ATPase 1 OS=Nicotiana plumbaginifolia OX=4092 GN=PMA1 PE=2 SV=1	PMA1	1	0.000609489	119.55	VSK(1)GAPEQILNLAHNR	3	-3.5903	1
TRINITY_DN26714_c0_g1_m.9260	422	K	Plasma membrane ATPase 1 OS=Nicotiana plumbaginifolia OX=4092 GN=PMA1 PE=2 SV=1	PMA1	1	7.68941e-05	106.35	TALTYIDSEGK(1)MHR	2	1.7478	2
TRINITY_DN26721_c0_g1_m.9277	111	K	Chromatin remodeling protein SHL OS=Arabidopsis thaliana OX=3702 GN=SHL PE=1 SV=1	SHL	1	6.88995e-08	86.729	SYTK(1)LDAVGNDDFFCR	2	2.0263	1
TRINITY_DN26721_c0_g1_m.9277	208	K	Chromatin remodeling protein SHL OS=Arabidopsis thaliana OX=3702 GN=SHL PE=1 SV=1	SHL	1	0.00209714	107.08	HSDAK(1)VDTK	2	-3.7724	1
TRINITY_DN26722_c0_g1_m.9279	128	K	Serine hydroxymethyltransferase 1, mitochondrial OS=Flaveria pringlei OX=4226 PE=2 SV=1		1	0.000219081	97.084	YYGGNEFIDMAETLCQK(1)R	2	2.7287	1
TRINITY_DN26722_c0_g1_m.9279	188	K	Serine hydroxymethyltransferase 1, mitochondrial OS=Flaveria pringlei OX=4226 PE=2 SV=1		1	1.28358e-19	270.45	IMALDLPHGGHLSHGYQTDTK(1)K	3	-0.66591	3
TRINITY_DN26722_c0_g1_m.9279	491	K	Serine hydroxymethyltransferase 1, mitochondrial OS=Flaveria pringlei OX=4226 PE=2 SV=1		1	6.44475e-08	148.82	LKDFVATLQSPNFQSEVAK(1)LK	3	-2.0453	1
TRINITY_DN26722_c0_g1_m.9279	469	K	Serine hydroxymethyltransferase 1, mitochondrial OS=Flaveria pringlei OX=4226 PE=2 SV=1		0.999979	0.00763884	72.042	IKGDTK(1)GTK	2	-3.3116	1
TRINITY_DN26722_c0_g1_m.9279	395	K	Serine hydroxymethyltransferase 1, mitochondrial OS=Flaveria pringlei OX=4226 PE=2 SV=1		1	0.00204237	101.41	NK(1)GIDGSR	2	-3.3011	2
TRINITY_DN26722_c0_g1_m.9279	354	K	Serine hydroxymethyltransferase 1, mitochondrial OS=Flaveria pringlei OX=4226 PE=2 SV=1		1	1.27683e-06	112.68	QATTPEYK(1)AYQEQVLSNCTK	2	1.0988	1
TRINITY_DN26722_c0_g1_m.9279	510	K	Serine hydroxymethyltransferase 1, mitochondrial OS=Flaveria pringlei OX=4226 PE=2 SV=1		1	8.8577e-06	147.19	QFPTIGFEK(1)ETMK	2	-0.51185	2
TRINITY_DN26722_c0_g1_m.9279	493	K	Serine hydroxymethyltransferase 1, mitochondrial OS=Flaveria pringlei OX=4226 PE=2 SV=1		1	3.49093e-05	170.85	LK(1)HNVEEYAK	2	-1.451	2
TRINITY_DN26722_c0_g1_m.9279	311	K	Serine hydroxymethyltransferase 1, mitochondrial OS=Flaveria pringlei OX=4226 PE=2 SV=1		1	7.36673e-06	142.71	QGK(1)EVLYDLEDK	2	-1.664	1
TRINITY_DN26722_c0_g1_m.9279	404	K	Serine hydroxymethyltransferase 1, mitochondrial OS=Flaveria pringlei OX=4226 PE=2 SV=1		1	6.4662e-05	213.77	VEK(1)VLESVHIAANK	2	4.1794	3
TRINITY_DN26723_c0_g1_m.9282	78	K	14-3-3-like protein GF14 iota OS=Arabidopsis thaliana OX=3702 GN=GRF12 PE=2 SV=1	GRF12	1	0.0262675	40.386	EESK(1)GNENNVK	2	-2.9554	1
TRINITY_DN26726_c0_g1_m.9286	112	K	GDT1-like protein 4 OS=Arabidopsis thaliana OX=3702 GN=At1g25520 PE=2 SV=1	At1g25520	1	8.29289e-06	88.24	LDADFK(1)ANTGTTK	2	-1.2085	1
TRINITY_DN26740_c0_g1_m.9308	38	K	Putative phosphatidylglycerol/phosphatidylinositol transfer protein DDB_G0282179 OS=Dictyostelium discoideum OX=44689 GN=DDB_G0282179 PE=3 SV=2	DDB_G0282179	1	1.2811e-11	242.35	AYDVK(1)VNGVEINPNPVVR	2	0.091382	2
TRINITY_DN26762_c0_g1_m.9337	103	K	Eukaryotic translation initiation factor isoform 4E-2 OS=Zea mays OX=4577 PE=2 SV=1		1	0.000137532	60.324	WEDPQCASGGK(1)WTVPSNK	2	4.6783	1
TRINITY_DN26762_c0_g1_m.9337	171	K	Eukaryotic translation initiation factor isoform 4E-2 OS=Zea mays OX=4577 PE=2 SV=1		1	0.0159078	81.099	WK(1)QIIDVNDK	2	-4.6333	1
TRINITY_DN26770_c0_g1_m.9351	154	K	Annexin D5 OS=Arabidopsis thaliana OX=3702 GN=ANN5 PE=2 SV=2	ANN5	1	0.0020046	76.563	TPSQIQHFK(1)QIYHSR	3	-1.0132	1
TRINITY_DN26773_c0_g1_m.9357	212	K	40S ribosomal protein S3a OS=Cicer arietinum OX=3827 PE=2 SV=1		1	1.99763e-11	179.21	EIMVNQAASCDLK(1)DLVNK	2	1.2727	1
TRINITY_DN26773_c0_g1_m.9357	252	K	40S ribosomal protein S3a OS=Cicer arietinum OX=3827 PE=2 SV=1		1	0.0256871	74.486	APK(1)FDLGK	2	-3.9076	1
TRINITY_DN26773_c0_g1_m.9357	85	K	40S ribosomal protein S3a OS=Cicer arietinum OX=3827 PE=2 SV=1		1	0.0145081	53.028	TQGTK(1)IASEGLK	2	-2.3569	1
TRINITY_DN26773_c0_g1_m.9357	63	K	40S ribosomal protein S3a OS=Cicer arietinum OX=3827 PE=2 SV=1		0.999899	0.0128336	54.309	KDWYDIK(1)APSLFNQR	2	5.2458	2
TRINITY_DN26773_c0_g1_m.9357	75	K	40S ribosomal protein S3a OS=Cicer arietinum OX=3827 PE=2 SV=1		1	0.0242868	47.349	QVGK(1)TLVTR	2	-6.6296	1
TRINITY_DN26785_c0_g2_m.9374	207	K	Probable peroxygenase 4 OS=Arabidopsis thaliana OX=3702 GN=PXG4 PE=1 SV=1	PXG4	1	0.000920728	106.47	HAHTNPDALTK(1)EELK	3	-0.86986	2
TRINITY_DN26786_c0_g1_m.9376	269	K	Glutathione reductase, cytosolic OS=Pisum sativum OX=3888 PE=2 SV=1		1	4.89187e-05	135.28	TTLTEVIK(1)TEHGVK	2	2.1165	1
TRINITY_DN26786_c0_g1_m.9376	166	K	Glutathione reductase, cytosolic OS=Pisum sativum OX=3888 PE=2 SV=1		1	2.23642e-05	128.57	LSYSAK(1)HILIATGSR	2	2.6415	1
TRINITY_DN26804_c0_g1_m.9397	137	K	Thioredoxin F2, chloroplastic OS=Arabidopsis thaliana OX=3702 GN=At5g16400 PE=2 SV=1	At5g16400	1	3.65888e-06	151.66	LDCNQDNK(1)ALAK	2	-1.3538	1
TRINITY_DN26804_c0_g1_m.9397	75	K	Thioredoxin F2, chloroplastic OS=Arabidopsis thaliana OX=3702 GN=At5g16400 PE=2 SV=1	At5g16400	1	0.000723613	83.474	SSLDTVGPTVGK(1)VTEVNK	2	3.204	1
TRINITY_DN26804_c0_g1_m.9397	141	K	Thioredoxin F2, chloroplastic OS=Arabidopsis thaliana OX=3702 GN=At5g16400 PE=2 SV=1	At5g16400	1	0.0139735	53.878	ALAK(1)ELGIR	2	-5.7156	1
TRINITY_DN26804_c0_g1_m.9397	114	K	Thioredoxin F2, chloroplastic OS=Arabidopsis thaliana OX=3702 GN=At5g16400 PE=2 SV=1	At5g16400	1	0.00257973	87.895	VIAPK(1)FQELSEK	2	-4.1197	1
TRINITY_DN26815_c0_g1_m.9420	101	K	Protein RETICULATA-RELATED 4, chloroplastic OS=Arabidopsis thaliana OX=3702 GN=RER4 PE=2 SV=1	RER4	1	0.0219291	61.042	NK(1)AEALMALAEAGR	2	-3.6095	1
TRINITY_DN26821_c0_g1_m.9432	190	K	Sorting nexin 1 OS=Arabidopsis thaliana OX=3702 GN=SNX1 PE=1 SV=1	SNX1	1	0.00346769	96.27	EKPVEESNAEYEK(1)LK	2	0.34009	1
TRINITY_DN26823_c1_g3_m.9435	457	K	Photosystem II CP43 reaction center protein OS=Morus indica OX=248361 GN=psbC PE=3 SV=1	psbC	1	5.98264e-06	156.57	AAAAGFEK(1)GIDR	2	-1.4819	2
TRINITY_DN26823_c1_g3_m.9435	339	K	Photosystem II CP43 reaction center protein OS=Morus indica OX=248361 GN=psbC PE=3 SV=1	psbC	1	1.15626e-26	326.76	LGANVGSAQGPTGLGK(1)YLMR	2	5.621	2
TRINITY_DN26823_c1_g3_m.9435	382	K	Photosystem II CP43 reaction center protein OS=Morus indica OX=248361 GN=psbC PE=3 SV=1	psbC	1	0.00676888	92.732	K(1)DIQPWQER	2	-2.9706	1
TRINITY_DN26826_c0_g1_m.9441	348	K	1-aminocyclopropane-1-carboxylate oxidase homolog 1 OS=Arabidopsis thaliana OX=3702 GN=At1g06620 PE=2 SV=1	At1g06620	1	0.000928829	220.87	RFFTK(1)ELDGK	2	-2.8595	2
TRINITY_DN26826_c0_g1_m.9441	110	K	1-aminocyclopropane-1-carboxylate oxidase homolog 1 OS=Arabidopsis thaliana OX=3702 GN=At1g06620 PE=2 SV=1	At1g06620	1	5.88578e-09	175.54	MIAAVK(1)AFHEQPAAIR	2	0.94521	2
TRINITY_DN26830_c0_g1_m.9447	132	K	Heterogeneous nuclear ribonucleoprotein 1 OS=Arabidopsis thaliana OX=3702 GN=RNP1 PE=1 SV=1	RNP1	1	0.000150847	133.76	YGK(1)VVEHQIIR	2	-2.8145	2
TRINITY_DN26830_c0_g1_m.9447	37	K	Heterogeneous nuclear ribonucleoprotein 1 OS=Arabidopsis thaliana OX=3702 GN=RNP1 PE=1 SV=1	RNP1	1	5.30736e-06	157.77	DTNYATFNK(1)HFGK	2	2.2906	1
TRINITY_DN26830_c0_g1_m.9447	41	K	Heterogeneous nuclear ribonucleoprotein 1 OS=Arabidopsis thaliana OX=3702 GN=RNP1 PE=1 SV=1	RNP1	1	4.85853e-07	100.07	HFGK(1)YGEIVDSVIMK	2	3.6344	1
TRINITY_DN26840_c0_g1_m.9470	113	K	Cytochrome c oxidase assembly protein COX19 OS=Bos taurus OX=9913 GN=COX19 PE=3 SV=1	COX19	1	9.28779e-06	124.81	SFGHQSEK(1)CR	2	-2.1209	1
TRINITY_DN26841_c0_g1_m.9472	220	K	WD repeat-containing protein VIP3 OS=Arabidopsis thaliana OX=3702 GN=VIP3 PE=1 SV=1	VIP3	1	0.0212401	58.476	AK(1)FLHHLEGHFMPVR	4	-4.6733	1
TRINITY_DN26855_c0_g1_m.9492	241	K	PHD finger protein ALFIN-LIKE 3 OS=Arabidopsis thaliana OX=3702 GN=AL3 PE=1 SV=1	AL3	1	0.00195638	76.85	QYK(1)CPSCSSNK	2	-2.9533	1
TRINITY_DN26858_c0_g1_m.9495	298	K	Quinone oxidoreductase PIG3 OS=Homo sapiens OX=9606 GN=TP53I3 PE=1 SV=2	TP53I3	1	4.42053e-10	142.03	PVVYK(1)SFPLSEAAEAHR	2	0.090083	4
TRINITY_DN26868_c0_g1_m.9515	64	K	Probable 6-phosphogluconolactonase 2 OS=Oryza sativa subsp. japonica OX=39947 GN=Os07g0604000 PE=2 SV=1	Os07g0604000	1	0.00022605	171.34	NHADSNYK(1)LAK	2	0.35425	1
TRINITY_DN26868_c0_g1_m.9515	216	K	Probable 6-phosphogluconolactonase 2 OS=Oryza sativa subsp. japonica OX=39947 GN=Os07g0604000 PE=2 SV=1	Os07g0604000	1	0.0147663	74.524	GK(1)LVWFLDRPAASK	2	-1.2362	1
TRINITY_DN26870_c0_g1_m.9520	233	K	Reticulon-like protein B2 OS=Arabidopsis thaliana OX=3702 GN=RTNLB2 PE=1 SV=1	RTNLB2	1	0.000350459	123.5	KQYK(1)VFDAK	2	-3.8406	1
TRINITY_DN26870_c0_g1_m.9520	216	K	Reticulon-like protein B2 OS=Arabidopsis thaliana OX=3702 GN=RTNLB2 PE=1 SV=1	RTNLB2	1	0.00526917	90.306	YEDK(1)VDSFAEK	2	-0.90148	1
TRINITY_DN26870_c0_g1_m.9520	15	K	Reticulon-like protein B2 OS=Arabidopsis thaliana OX=3702 GN=RTNLB2 PE=1 SV=1	RTNLB2	1	1.89456e-07	139.7	AEGEHHHEESLLEK(1)ITEK	3	-1.7149	1
TRINITY_DN26875_c1_g1_m.9527	170	K	S-crystallin [Trema orientale]		1	0.00259855	93.561	PK(1)VVQIGGK	2	-4.9379	2
TRINITY_DN26875_c1_g1_m.9527	60	K	S-crystallin [Trema orientale]		1	0.00165803	105.94	APEPK(1)AFGVRPDK	2	-1.8481	2
TRINITY_DN26882_c0_g2_m.9535	237	K	L-ascorbate peroxidase 3 OS=Arabidopsis thaliana OX=3702 GN=APX3 PE=1 SV=1	APX3	1	0.0332806	53.878	DYAESHK(1)K	2	-3.0716	1
TRINITY_DN26882_c0_g2_m.9535	252	K	L-ascorbate peroxidase 3 OS=Arabidopsis thaliana OX=3702 GN=APX3 PE=1 SV=1	APX3	1	1.42472e-08	137.58	LSELGFSPSSSSSK(1)VK	2	-0.45244	1
TRINITY_DN26882_c0_g2_m.9535	206	K	L-ascorbate peroxidase 3 OS=Arabidopsis thaliana OX=3702 GN=APX3 PE=1 SV=1	APX3	1	0.00446192	69.276	LPTDK(1)ALLDDPK	2	-3.7358	1
TRINITY_DN26882_c0_g2_m.9535	133	K	L-ascorbate peroxidase 3 OS=Arabidopsis thaliana OX=3702 GN=APX3 PE=1 SV=1	APX3	1	1.12666e-05	136.84	LPDAK(1)QGAPHLR	2	-1.6549	2
TRINITY_DN26882_c0_g2_m.9535	48	K	L-ascorbate peroxidase 3 OS=Arabidopsis thaliana OX=3702 GN=APX3 PE=1 SV=1	APX3	1	6.13548e-05	127.03	LAWHDAGTYDAK(1)LK	2	3.7345	1
TRINITY_DN26895_c0_g1_m.9559	408	K	UDP-glycosyltransferase 79B30 OS=Glycine max OX=3847 GN=FG3 PE=1 SV=1	FG3	1	0.028248	51.569	REEDGFFTK(1)ESVCK	2	5.366	1
TRINITY_DN26898_c0_g1_m.9563	84	K	26S proteasome non-ATPase regulatory subunit 6 OS=Oryza sativa subsp. japonica OX=39947 GN=RPN7 PE=2 SV=1	RPN7	1	0.000288195	97.268	LDEK(1)IADAEENLGESEVR	2	2.7451	2
TRINITY_DN26898_c0_g1_m.9563	346	K	26S proteasome non-ATPase regulatory subunit 6 OS=Oryza sativa subsp. japonica OX=39947 GN=RPN7 PE=2 SV=1	RPN7	1	0.00142481	94.63	IDK(1)VAGVLETNRPDAK	2	0.99474	1
TRINITY_DN26898_c0_g1_m.9563	122	K	26S proteasome non-ATPase regulatory subunit 6 OS=Oryza sativa subsp. japonica OX=39947 GN=RPN7 PE=2 SV=1	RPN7	1	0.00255142	94.804	ALEQLK(1)VTESK	2	-2.6621	1
TRINITY_DN26907_c0_g1_m.9577	6	K	Probable CCR4-associated factor 1 homolog 7 OS=Arabidopsis thaliana OX=3702 GN=CAF1-7 PE=2 SV=2	CAF1-7	1	0.0102677	47.561	PLLPK(1)TDSIHIR	3	-4.5077	1
TRINITY_DN26908_c0_g1_m.9579	81	K	NAD(P)H-quinone oxidoreductase subunit M, chloroplastic OS=Vitis vinifera OX=29760 GN=ndhM PE=2 SV=1	ndhM	1	0.0273086	56.202	PVEPQVNVK(1)SK	2	-3.8269	1
TRINITY_DN26908_c0_g1_m.9579	185	K	NAD(P)H-quinone oxidoreductase subunit M, chloroplastic OS=Vitis vinifera OX=29760 GN=ndhM PE=2 SV=1	ndhM	1	0.0120066	71.066	LLYDGEIK(1)YNMNAR	2	-3.5481	1
TRINITY_DN26910_c0_g5_m.9583	35	K	Major allergen Pru ar 1 OS=Prunus armeniaca OX=36596 PE=1 SV=1		1	0.00494398	81.642	ITLGDGGK(1)FK	2	-4.5777	1
TRINITY_DN26910_c0_g5_m.9583	69	K	Major allergen Pru ar 1 OS=Prunus armeniaca OX=36596 PE=1 SV=1		1	8.87044e-16	145.73	VDSLDHDNLSHGHTVIEGDVLVGSLEK(1)ISQESK	4	2.703	1
TRINITY_DN26910_c0_g5_m.9583	42	K	Major allergen Pru ar 1 OS=Prunus armeniaca OX=36596 PE=1 SV=1		1	8.42921e-42	298.15	HK(1)VDSLDHDNLSHGHTVIEGDVLVGSLEK	3	3.0815	3
TRINITY_DN26910_c0_g5_m.9583	75	K	Major allergen Pru ar 1 OS=Prunus armeniaca OX=36596 PE=1 SV=1		1	2.90731e-12	153.08	ISQESK(1)VVASPNGGSIVK	2	2.966	1
TRINITY_DN26910_c0_g5_m.9583	106	K	Major allergen Pru ar 1 OS=Prunus armeniaca OX=36596 PE=1 SV=1		1	2.80928e-18	281.76	FYTTGDAGIDEEYLK(1)EGK	2	3.5667	1
TRINITY_DN26910_c0_g5_m.9583	91	K	Major allergen Pru ar 1 OS=Prunus armeniaca OX=36596 PE=1 SV=1		1	1.56389e-12	236.67	ITNK(1)FYTTGDAGIDEEYLK	2	1.0727	1
TRINITY_DN26910_c0_g5_m.9583	26	K	Major allergen Pru ar 1 OS=Prunus armeniaca OX=36596 PE=1 SV=1		1	1.2628e-08	149.58	HVEILEGTGGPGTIK(1)K	2	2.6411	1
TRINITY_DN26918_c0_g2_m.9598	333	K	Sorbitol dehydrogenase OS=Arabidopsis thaliana OX=3702 GN=SDH PE=1 SV=1	SDH	1	0.0134185	43.272	IDVK(1)PLITHR	2	-10.313	1
TRINITY_DN26918_c0_g2_m.9598	329	K	Sorbitol dehydrogenase OS=Arabidopsis thaliana OX=3702 GN=SDH PE=1 SV=1	SDH	1	0.000194931	124.06	SGK(1)IDVKPLITHR	3	-5.6688	1
TRINITY_DN26918_c0_g2_m.9598	226	K	Sorbitol dehydrogenase OS=Arabidopsis thaliana OX=3702 GN=SDH PE=1 SV=1	SDH	1	0.0150947	65.408	LSVAK(1)DLGADDTVK	2	-4.7938	1
TRINITY_DN26919_c0_g1_m.9600	67	K	Transmembrane 9 superfamily member 3 OS=Arabidopsis thaliana OX=3702 GN=TMN3 PE=2 SV=1	TMN3	1	0.0109459	61.194	YFDLPFCSGGHVK(1)EK	2	0.7431	1
TRINITY_DN26919_c0_g1_m.9600	144	K	Transmembrane 9 superfamily member 3 OS=Arabidopsis thaliana OX=3702 GN=TMN3 PE=2 SV=1	TMN3	0.999908	0.000157155	100.07	VDKEGK(1)ADPSEFK	2	-0.95048	1
TRINITY_DN26923_c0_g2_m.9606	260	K	L-ascorbate oxidase homolog OS=Brassica napus OX=3708 GN=Bp10 PE=2 SV=1	Bp10	1	0.010746	75.915	IQNHK(1)LK	2	-2.7986	1
TRINITY_DN26929_c0_g1_m.9623	177	K	Phosphopantetheine adenylyltransferase OS=Arabidopsis thaliana OX=3702 GN=COAD PE=1 SV=1	COAD	1	7.14577e-09	91.032	NQAVNISK(1)DSSSTEATEK	2	-0.56291	1
TRINITY_DN26935_c0_g1_m.9630	170	K	GDSL esterase/lipase EXL3 OS=Arabidopsis thaliana OX=3702 GN=EXL3 PE=2 SV=1	EXL3	1	0.0171398	53.878	FK(1)EYIEK	2	-3.1252	1
TRINITY_DN26937_c0_g2_m.9632	167	K	Thioredoxin-like 3-2, chloroplastic OS=Arabidopsis thaliana OX=3702 GN=WCRKC2 PE=2 SV=1	WCRKC2	1	0.000338231	99.34	LEK(1)LAADYHPR	2	0.70845	1
TRINITY_DN26945_c0_g1_m.9647	43	K	Novel plant SNARE 13 OS=Arabidopsis thaliana OX=3702 GN=NPSN13 PE=1 SV=1	NPSN13	1	0.000723622	121.8	QSK(1)QLEELTGR	2	-3.3211	1
TRINITY_DN26945_c0_g1_m.9647	79	K	Novel plant SNARE 13 OS=Arabidopsis thaliana OX=3702 GN=NPSN13 PE=1 SV=1	NPSN13	1	0.00636556	61.194	NTPEANK(1)QLNDEK	2	-1.089	1
TRINITY_DN26947_c0_g1_m.9649	217	K	Probable aspartyl aminopeptidase OS=Ricinus communis OX=3988 GN=RCOM_1506700 PE=2 SV=2	RCOM_1506700	1	4.08772e-08	97.949	AVADNGEVESEAQTDGK(1)K	2	0.085249	1
TRINITY_DN26947_c0_g1_m.9649	143	K	Probable aspartyl aminopeptidase OS=Ricinus communis OX=3988 GN=RCOM_1506700 PE=2 SV=2	RCOM_1506700	0.998529	0.00261479	89.359	VIIK(0.001)EEK(0.999)NGVVSYLHK	3	-0.90106	2
TRINITY_DN26955_c0_g2_m.9661	190	K	Ribulose bisphosphate carboxylase large chain OS=Morus indica OX=248361 GN=rbcL PE=3 SV=1	rbcL	1	2.39645e-10	137.88	PK(1)LGLSAK(1)NYGR	2	-3.3858	13
TRINITY_DN26955_c0_g2_m.9661	436	K	Ribulose bisphosphate carboxylase large chain OS=Morus indica OX=248361 GN=rbcL PE=3 SV=1	rbcL	1	0.000165076	94.806	VALEACVK(1)AR	2	-3.3525	1
TRINITY_DN26955_c0_g2_m.9661	28	K	Ribulose bisphosphate carboxylase large chain OS=Morus indica OX=248361 GN=rbcL PE=3 SV=1	rbcL	1	2.98423e-07	159.44	DYK(1)LTYYTPEYEVK	2	5.1831	4
TRINITY_DN26955_c0_g2_m.9661	182	K	Ribulose bisphosphate carboxylase large chain OS=Morus indica OX=248361 GN=rbcL PE=3 SV=1	rbcL	1	1.18119e-07	158.59	PLLGCTIK(1)PK	2	-3.1908	2
TRINITY_DN26955_c0_g2_m.9661	259	K	Ribulose bisphosphate carboxylase large chain OS=Morus indica OX=248361 GN=rbcL PE=3 SV=1	rbcL	1	5.43555e-11	297.54	GHYLNATAGTCEEMMK(1)R	2	0.62326	26
TRINITY_DN26955_c0_g2_m.9661	323	K	Ribulose bisphosphate carboxylase large chain OS=Morus indica OX=248361 GN=rbcL PE=3 SV=1	rbcL	1	0.00424855	133.95	VLAK(1)ALR	1	1.4669	2
TRINITY_DN26955_c0_g2_m.9661	208	K	Ribulose bisphosphate carboxylase large chain OS=Morus indica OX=248361 GN=rbcL PE=3 SV=1	rbcL	1	2.43924e-25	318.04	GGLDFTK(1)DDENVNSQPFMR	2	5.182	6
TRINITY_DN26955_c0_g2_m.9661	341	K	Ribulose bisphosphate carboxylase large chain OS=Morus indica OX=248361 GN=rbcL PE=3 SV=1	rbcL	1	1.15114e-25	308.08	MSGGDHIHSGTVVGK(1)LEGER	2	5.3266	18
TRINITY_DN26955_c0_g2_m.9661	168	K	Ribulose bisphosphate carboxylase large chain OS=Morus indica OX=248361 GN=rbcL PE=3 SV=1	rbcL	1	0.000891771	130	DK(1)LNKYGR	2	-3.1135	2
TRINITY_DN26955_c0_g2_m.9661	153	K	Ribulose bisphosphate carboxylase large chain OS=Morus indica OX=248361 GN=rbcL PE=3 SV=1	rbcL	1	9.41945e-14	207	IPTAYTK(1)TFQGPPHGIQVER	3	-2.4448	4
TRINITY_DN26955_c0_g2_m.9661	184	K	Ribulose bisphosphate carboxylase large chain OS=Morus indica OX=248361 GN=rbcL PE=3 SV=1	rbcL	1	1.68968e-12	197.79	PK(1)LGLSAK(1)NYGR	2	-3.3858	13
TRINITY_DN26955_c0_g2_m.9661	243	K	Ribulose bisphosphate carboxylase large chain OS=Morus indica OX=248361 GN=rbcL PE=3 SV=1	rbcL	1	1.21255e-27	305.44	AQAETGEIK(1)GHYLNATAGTCEEMMK(1)R	3	1.1657	16
TRINITY_DN26955_c0_g2_m.9661	363	K	Ribulose bisphosphate carboxylase large chain OS=Morus indica OX=248361 GN=rbcL PE=3 SV=1	rbcL	1	0.000904284	106.93	DDFIEK(1)DR	1	0.85731	4
TRINITY_DN26955_c0_g2_m.9661	312	K	Ribulose bisphosphate carboxylase large chain OS=Morus indica OX=248361 GN=rbcL PE=3 SV=1	rbcL	1	0.000224915	130	QK(1)NHGIHFR	2	-0.14576	4
TRINITY_DN26955_c0_g2_m.9661	171	K	Ribulose bisphosphate carboxylase large chain OS=Morus indica OX=248361 GN=rbcL PE=3 SV=1	rbcL	1	4.46098e-09	144.72	DKLNK(1)YGR	2	-2.0532	5
TRINITY_DN26966_c1_g6_m.9681	100	K	Actin-depolymerizing factor OS=Vitis vinifera OX=29760 PE=2 SV=1		1	0.00631713	69.905	MLYATSK(1)DR	2	-3.9602	1
TRINITY_DN26970_c0_g4_m.9687	147	K	Glutaredoxin-C5, chloroplastic OS=Arabidopsis thaliana OX=3702 GN=GRXC5 PE=1 SV=1	GRXC5	1	6.6196e-14	92.369	LTGQHTVPNVFIGGK(1)HIGGCSETVK	3	1.8382	1
TRINITY_DN26970_c0_g4_m.9687	161	K	Glutaredoxin-C5, chloroplastic OS=Arabidopsis thaliana OX=3702 GN=GRXC5 PE=1 SV=1	GRXC5	1	0.0118942	81.48	LHHK(1)GELEPLLAEATK	2	1.7185	2
TRINITY_DN26973_c0_g1_m.9691	72	K	carboxypeptidase [Arabidopsis thaliana]		1	0.00197973	108.4	FHTAHFGGETK(1)R	2	-1.1232	2
TRINITY_DN26973_c0_g1_m.9691	47	K	carboxypeptidase [Arabidopsis thaliana]		1	0.00223483	50.116	NCK(1)TQFDPSLNHPR	2	1.4558	1
TRINITY_DN26977_c1_g3_m.9697	155	K	Translationally-controlled tumor protein homolog OS=Oryza sativa subsp. japonica OX=39947 GN=TCTP PE=1 SV=1	TCTP	1	0.000932761	85.716	LEGDK(1)QEDFK	2	0.41401	2
TRINITY_DN26977_c1_g3_m.9697	141	K	Translationally-controlled tumor protein homolog OS=Oryza sativa subsp. japonica OX=39947 GN=TCTP PE=1 SV=1	TCTP	1	0.0137387	109.36	KQFVAWAK(1)K	2	-26.527	1
TRINITY_DN26977_c1_g3_m.9697	160	K	Translationally-controlled tumor protein homolog OS=Oryza sativa subsp. japonica OX=39947 GN=TCTP PE=1 SV=1	TCTP	1	0.00274223	195.4	LEGDKQEDFK(1)K	2	1.1618	2
TRINITY_DN26977_c1_g3_m.9697	133	K	Translationally-controlled tumor protein homolog OS=Oryza sativa subsp. japonica OX=39947 GN=TCTP PE=1 SV=1	TCTP	1	0.000327455	139.02	LQEQPSFDK(1)K	2	1.1669	2
TRINITY_DN26977_c1_g3_m.9697	150	K	Translationally-controlled tumor protein homolog OS=Oryza sativa subsp. japonica OX=39947 GN=TCTP PE=1 SV=1	TCTP	1	2.65744e-07	167.01	TLSGK(1)LEGDKQEDFK	2	2.6847	3
TRINITY_DN26979_c0_g1_m.9701	207	K	Eukaryotic translation initiation factor 2 subunit alpha homolog OS=Arabidopsis thaliana OX=3702 GN=At2g40290 PE=1 SV=2	At2g40290	1	0.0017465	90.306	EVK(1)EIGPDGQEVTK	2	-2.3659	1
TRINITY_DN26984_c0_g1_m.9712	275	K	Ribose-phosphate pyrophosphokinase 4 OS=Spinacia oleracea OX=3562 GN=PRS4 PE=2 SV=1	PRS4	1	0.030154	42.495	VLAAHGAAK(1)VSAYVTHGVFPK	3	-1.3812	1
TRINITY_DN26985_c0_g1_m.9714	233	K	Chlorophyll a-b binding protein CP26, chloroplastic OS=Arabidopsis thaliana OX=3702 GN=LHCB5 PE=1 SV=1	LHCB5	1	4.66574e-06	101.82	DPDQAALLK(1)VK	2	-2.8705	1
TRINITY_DN26985_c0_g1_m.9714	120	K	Chlorophyll a-b binding protein CP26, chloroplastic OS=Arabidopsis thaliana OX=3702 GN=LHCB5 PE=1 SV=1	LHCB5	1	1.28012e-07	184.98	KPENFSK(1)YQAYELIHAR	2	2.2211	2
TRINITY_DN26985_c0_g1_m.9714	72	K	Chlorophyll a-b binding protein CP26, chloroplastic OS=Arabidopsis thaliana OX=3702 GN=LHCB5 PE=1 SV=1	LHCB5	1	5.72345e-10	113.13	SKPAAVTPADEELAK(1)WYGPER	2	2.0027	2
TRINITY_DN26987_c0_g1_m.9716	282	K	Enoyl-[acyl-carrier-protein] reductase [NADH], chloroplastic OS=Arabidopsis thaliana OX=3702 GN=MOD1 PE=1 SV=1	MOD1	1	0.00320376	86.798	IIPGYGGGMSSAK(1)AALESDTR	2	-4.2349	1
TRINITY_DN26987_c0_g1_m.9716	143	K	Enoyl-[acyl-carrier-protein] reductase [NADH], chloroplastic OS=Arabidopsis thaliana OX=3702 GN=MOD1 PE=1 SV=1	MOD1	1	0.0149908	63.301	GK(1)FDESR	2	-6.3398	1
TRINITY_DN26989_c0_g1_m.9719	208	K	Protein BOBBER 1 OS=Arabidopsis thaliana OX=3702 GN=BOB1 PE=1 SV=1	BOB1	1	0.00633778	56.202	QTVEK(1)MMFDQR	2	-1.6491	1
TRINITY_DN26989_c0_g1_m.9719	19	K	Protein BOBBER 1 OS=Arabidopsis thaliana OX=3702 GN=BOB1 PE=1 SV=1	BOB1	1	0.0153631	93.467	AK(1)VEEEEKK	2	-3.0478	1
TRINITY_DN26995_c0_g1_m.9727	252	K	Probable plastid-lipid-associated protein 4, chloroplastic OS=Arabidopsis thaliana OX=3702 GN=PAP4 PE=1 SV=1	PAP4	1	0.0104855	81.642	GDK(1)GNLFILK	2	-7.3753	1
TRINITY_DN26995_c0_g1_m.9727	144	K	Probable plastid-lipid-associated protein 4, chloroplastic OS=Arabidopsis thaliana OX=3702 GN=PAP4 PE=1 SV=1	PAP4	0.995525	1.5714e-09	99.442	KLEAVTPIK(0.004)EPLK(0.996)SDLLNGK	3	1.0213	1
TRINITY_DN26997_c0_g2_m.9730	92	K	Peptidyl-prolyl cis-trans isomerase FKBP20-2, chloroplastic OS=Arabidopsis thaliana OX=3702 GN=FKBP20-2 PE=1 SV=1	FKBP20-2	1	0.0412888	56.014	VK(1)NPYDER	2	-3.9809	1
TRINITY_DN26997_c0_g2_m.9730	137	K	Peptidyl-prolyl cis-trans isomerase FKBP20-2, chloroplastic OS=Arabidopsis thaliana OX=3702 GN=FKBP20-2 PE=1 SV=1	FKBP20-2	1	0.00230212	106.97	VITSEDYVK(1)CDSGLIYR	2	5.1882	1
TRINITY_DN27001_c0_g1_m.9734	111	K	Translationally-controlled tumor protein homolog OS=Elaeis guineensis var. tenera OX=51953 GN=TCTP PE=2 SV=1	TCTP	0.996007	0.0039673	63.79	LEPEK(0.004)QELFK(0.996)THIEGATK	3	-0.97927	1
TRINITY_DN27006_c0_g1_m.9744	43	K	RmlC-like jelly roll fold protein [Arabidopsis thaliana]		1	0.0142589	46.033	SQLPPQYK(1)VER	2	-2.2283	1
TRINITY_DN27011_c0_g1_m.9752	46	K	Rhicadhesin receptor OS=Pisum sativum OX=3888 GN=GER1 PE=1 SV=2	GER1	1	4.79988e-05	160.98	GLVHFQNNNAK(1)EK	2	-0.47807	3
TRINITY_DN27012_c0_g1_m.9753	150	K	Methyl-CpG-binding domain-containing protein 4 OS=Arabidopsis thaliana OX=3702 GN=MBD4 PE=1 SV=1	MBD4	1	0.000246554	104.04	ENPQYK(1)DLSPDDFR	2	-0.0071787	1
TRINITY_DN27018_c0_g1_m.9761	37	K	Exosome complex component RRP41-like OS=Arabidopsis thaliana OX=3702 GN=RRP41L PE=2 SV=1	RRP41L	1	0.00182531	63.766	ASFFK(1)THDVDWVRPDGR	3	-2.1369	1
TRINITY_DN27019_c0_g1_m.9763	197	K	30S ribosomal protein S5, chloroplastic OS=Arabidopsis thaliana OX=3702 GN=rps5 PE=2 SV=1	rps5	1	0.00431898	92.677	GGK(1)QLHFR	2	-4.7881	1
TRINITY_DN27019_c0_g1_m.9763	220	K	30S ribosomal protein S5, chloroplastic OS=Arabidopsis thaliana OX=3702 GN=rps5 PE=2 SV=1	rps5	1	0.00115856	112.8	KGQVGVGVGK(1)AK	2	-0.28162	1
TRINITY_DN27054_c0_g1_m.9821	174	K	Photosynthetic NDH subunit of lumenal location 3, chloroplastic OS=Arabidopsis thaliana OX=3702 GN=PNSL3 PE=1 SV=1	PNSL3	1	0.00167357	117.45	LK(1)STFMYYDFDK	2	-0.72496	1
TRINITY_DN27054_c0_g1_m.9821	194	K	Photosynthetic NDH subunit of lumenal location 3, chloroplastic OS=Arabidopsis thaliana OX=3702 GN=PNSL3 PE=1 SV=1	PNSL3	1	3.63169e-13	264.08	VITAAAIDEK(1)QPLTDLANR	2	1.0704	1
TRINITY_DN27054_c0_g1_m.9821	228	K	Photosynthetic NDH subunit of lumenal location 3, chloroplastic OS=Arabidopsis thaliana OX=3702 GN=PNSL3 PE=1 SV=1	PNSL3	1	4.56616e-06	144.27	NLPQTESFYK(1)DTK	2	2.2141	1
TRINITY_DN27054_c0_g1_m.9821	210	K	Photosynthetic NDH subunit of lumenal location 3, chloroplastic OS=Arabidopsis thaliana OX=3702 GN=PNSL3 PE=1 SV=1	PNSL3	1	0.000525682	181.87	LFDNFEK(1)LDGATK	2	-2.4519	1
TRINITY_DN27054_c0_g1_m.9821	169	K	Photosynthetic NDH subunit of lumenal location 3, chloroplastic OS=Arabidopsis thaliana OX=3702 GN=PNSL3 PE=1 SV=1	PNSL3	1	0.00410602	233.14	KDTLNYVQK(1)YLR	2	-0.29021	1
TRINITY_DN27056_c0_g1_m.9822	283	K	rossmann-fold NAD(P)-binding domain protein [Medicago truncatula]		1	0.000156366	140.57	YPNSGVVLRPGFIYGK(1)R	2	1.9731	3
TRINITY_DN27056_c0_g1_m.9822	267	K	rossmann-fold NAD(P)-binding domain protein [Medicago truncatula]		0.999999	1.03639e-05	90.89	KAESEVLSK(1)YPNSGVVLRPGFIYGK	3	-1.8255	1
TRINITY_DN27056_c0_g1_m.9822	227	K	rossmann-fold NAD(P)-binding domain protein [Medicago truncatula]		1	8.31584e-13	160.37	INGEANVVAVNAAK(1)DYGIPK	2	3.0111	2
TRINITY_DN27069_c0_g1_m.9841	147	K	Proteasome subunit beta type-6 OS=Arabidopsis thaliana OX=3702 GN=PBA1 PE=1 SV=2	PBA1	1	2.04402e-05	88.203	YFLHQHTIQQGQPATVK(1)VAANLVR	3	-1.7092	1
TRINITY_DN27069_c0_g1_m.9841	103	K	Proteasome subunit beta type-6 OS=Arabidopsis thaliana OX=3702 GN=PBA1 PE=1 SV=2	PBA1	1	5.69891e-08	121.69	ASDK(1)ITQLTDNVYVCR	2	3.1878	2
TRINITY_DN27069_c0_g1_m.9841	219	K	Proteasome subunit beta type-6 OS=Arabidopsis thaliana OX=3702 GN=PBA1 PE=1 SV=2	PBA1	1	0.000743626	90.689	EGMTK(1)DEAEQLVVK	2	1.4816	1
TRINITY_DN27074_c0_g1_m.9847	124	K	DNA replication licensing factor MCM3-like protein [Morus notabilis]		1	0.00713676	42.495	ANPDLQIVK(1)ADVTEGSAK	2	-0.23095	1
TRINITY_DN27074_c0_g1_m.9847	64	K	DNA replication licensing factor MCM3-like protein [Morus notabilis]		1	0.00553468	114.39	SEK(1)SEVNVNGK	2	-1.5743	2
TRINITY_DN27074_c0_g1_m.9847	305	K	DNA replication licensing factor MCM3-like protein [Morus notabilis]		1	0.000686581	85.821	SYQDLFASIK(1)QR	2	-0.60741	1
TRINITY_DN27074_c0_g1_m.9847	115	K	DNA replication licensing factor MCM3-like protein [Morus notabilis]		1	0.00132407	114.93	TAFSK(1)ANPDLQIVK	2	-2.7874	1
TRINITY_DN27075_c2_g1_m.9849	224	K	40S ribosomal protein S5 (Fragment) OS=Cicer arietinum OX=3827 GN=RPS5 PE=2 SV=1	RPS5	1	0.0319083	51.864	GSSNSYAIK(1)K	2	-4.1408	1
TRINITY_DN27090_c0_g1_m.9868	165	K	Protein CREG2 OS=Homo sapiens OX=9606 GN=CREG2 PE=1 SV=1	CREG2	1	0.0208644	63.397	HSEMK(1)DWPK	2	-2.3384	1
TRINITY_DN27090_c0_g1_m.9868	169	K	Protein CREG2 OS=Homo sapiens OX=9606 GN=CREG2 PE=1 SV=1	CREG2	1	0.0104587	67.881	DWPK(1)SHNFQIFK	2	-0.13562	1
TRINITY_DN27090_c0_g1_m.9868	160	K	Protein CREG2 OS=Homo sapiens OX=9606 GN=CREG2 PE=1 SV=1	CREG2	1	0.00140296	81.099	SALFSK(1)HSEMK	2	-0.52462	1
TRINITY_DN27104_c1_g1_m.9888	174	K	Aquaporin PIP1-1 OS=Oryza sativa subsp. japonica OX=39947 GN=PIP1-1 PE=2 SV=1	PIP1-1	1	4.11273e-20	207.41	GFK(1)QNLYQSQGGGANVVAHGYTK	3	-0.039776	1
TRINITY_DN27104_c1_g1_m.9888	49	K	Aquaporin PIP1-1 OS=Oryza sativa subsp. japonica OX=39947 GN=PIP1-1 PE=2 SV=1	PIP1-1	1	1.76141e-08	242.43	QPIGTAAQSQDEGK(1)DYK	2	-0.14	1
TRINITY_DN27104_c1_g1_m.9888	31	K	Aquaporin PIP1-1 OS=Oryza sativa subsp. japonica OX=39947 GN=PIP1-1 PE=2 SV=1	PIP1-1	1	0.00130833	106.93	LGANK(1)YTER	2	-0.69953	1
TRINITY_DN27118_c0_g1_m.9910	219	K	Syntaxin-121 OS=Arabidopsis thaliana OX=3702 GN=SYP121 PE=1 SV=1	SYP121	1	0.00163969	124.81	HDAVK(1)EMEK	2	-1.9573	1
TRINITY_DN27118_c0_g1_m.9910	76	K	Syntaxin-121 OS=Arabidopsis thaliana OX=3702 GN=SYP121 PE=1 SV=1	SYP121	1	0.00487146	91.783	TLHNAK(1)AIK	2	-2.2656	1
TRINITY_DN27133_c0_g1_m.9934	159	K	50S ribosomal protein L17, chloroplastic OS=Arabidopsis thaliana OX=3702 GN=RPL17 PE=2 SV=1	RPL17	1	0.0318577	53.517	MITLAK(1)DGTLHK	2	-1.6002	1
TRINITY_DN27133_c0_g1_m.9934	153	K	50S ribosomal protein L17, chloroplastic OS=Arabidopsis thaliana OX=3702 GN=RPL17 PE=2 SV=1	RPL17	0.999879	0.0124631	90.689	KYVDK(1)MITLAK	2	-1.971	2
TRINITY_DN27150_c0_g1_m.9956	307	K	Protein NDH-DEPENDENT CYCLIC ELECTRON FLOW 5 OS=Arabidopsis thaliana OX=3702 GN=NDF5 PE=2 SV=1	NDF5	1	2.9169e-09	166.71	ESEEETEGEETDNYK(1)HLR	2	0.16442	2
TRINITY_DN27166_c0_g1_m.9978	75	K	Photosystem II 10 kDa polypeptide, chloroplastic OS=Nicotiana tabacum OX=4097 GN=PSBR PE=2 SV=1	PSBR	1	8.93305e-06	154.28	GK(1)GVYQYVDK	2	-2.0543	1
TRINITY_DN27166_c0_g1_m.9978	51	K	Photosystem II 10 kDa polypeptide, chloroplastic OS=Nicotiana tabacum OX=4097 GN=PSBR PE=2 SV=1	PSBR	1	0.00294728	86.243	TDK(1)PYGVNGGMDLR	2	-0.30114	2
TRINITY_DN27166_c0_g1_m.9978	48	K	Photosystem II 10 kDa polypeptide, chloroplastic OS=Nicotiana tabacum OX=4097 GN=PSBR PE=2 SV=1	PSBR	0.999801	0.00148741	115.05	IK(1)TDKPYGVNGGMDLR	3	-3.4884	2
TRINITY_DN27180_c0_g1_m.9999	245	K	Chlorophyll a-b binding protein CP29.3, chloroplastic OS=Arabidopsis thaliana OX=3702 GN=LHCB4.3 PE=2 SV=1	LHCB4.3	1	6.7353e-05	163.2	LQLAEIK(1)HAR	2	-3.2862	3
TRINITY_DN27181_c0_g1_m.10000	123	K	60S ribosomal protein L23 OS=Arabidopsis thaliana OX=3702 GN=RPL23A PE=2 SV=3	RPL23A	1	0.0386132	40.83	GSAITGPIGK(1)ECADLWPR	2	2.4597	1
TRINITY_DN27181_c0_g1_m.10000	113	K	60S ribosomal protein L23 OS=Arabidopsis thaliana OX=3702 GN=RPL23A PE=2 SV=3	RPL23A	1	0.0372122	54.199	GEMK(1)GSAITGPIGK	2	-2.8154	1
TRINITY_DN27188_c0_g1_m.10006	237	K	Methyl-CpG-binding domain-containing protein 10 OS=Arabidopsis thaliana OX=3702 GN=MBD10 PE=1 SV=1	MBD10	1	6.31887e-12	268.44	GQSGDAK(1)VTDDGQVEAK	2	0.44882	4
TRINITY_DN27188_c0_g1_m.10006	252	K	Methyl-CpG-binding domain-containing protein 10 OS=Arabidopsis thaliana OX=3702 GN=MBD10 PE=1 SV=1	MBD10	0.999986	0.007968	80.623	ADNSK(1)SEGKDEK	2	-1.0699	1
TRINITY_DN27188_c0_g1_m.10006	339	K	Methyl-CpG-binding domain-containing protein 10 OS=Arabidopsis thaliana OX=3702 GN=MBD10 PE=1 SV=1	MBD10	1	0.00125306	57.003	QDSYGK(1)PNVQAEEK	2	-3.8457	1
TRINITY_DN27188_c0_g1_m.10006	228	K	Methyl-CpG-binding domain-containing protein 10 OS=Arabidopsis thaliana OX=3702 GN=MBD10 PE=1 SV=1	MBD10	0.998469	0.00222294	85.081	ISDPNIGEIK(0.002)PEDGK(0.998)DK	3	-2.7071	1
TRINITY_DN27188_c0_g1_m.10006	259	K	Methyl-CpG-binding domain-containing protein 10 OS=Arabidopsis thaliana OX=3702 GN=MBD10 PE=1 SV=1	MBD10	1	1.93717e-16	218.03	DEK(1)QGAADGASVDQPSNK	2	-1.4023	4
TRINITY_DN27188_c0_g1_m.10006	347	K	Methyl-CpG-binding domain-containing protein 10 OS=Arabidopsis thaliana OX=3702 GN=MBD10 PE=1 SV=1	MBD10	1	0.000649487	124.62	QDSYGKPNVQAEEK(1)IEK	2	0.40655	1
TRINITY_DN27188_c0_g1_m.10006	285	K	Methyl-CpG-binding domain-containing protein 10 OS=Arabidopsis thaliana OX=3702 GN=MBD10 PE=1 SV=1	MBD10	1	0.00103622	216.04	SVAAETTENEK(1)ER	2	1.2803	1
TRINITY_DN27188_c0_g1_m.10006	247	K	Methyl-CpG-binding domain-containing protein 10 OS=Arabidopsis thaliana OX=3702 GN=MBD10 PE=1 SV=1	MBD10	1	2.02958e-05	222.48	VTDDGQVEAK(1)ADNSK	2	-1.2838	2
TRINITY_DN27189_c0_g1_m.10007	48	K	26S proteasome regulatory subunit S10B homolog B OS=Arabidopsis thaliana OX=3702 GN=RPT4B PE=1 SV=1	RPT4B	0.999987	0.000127086	117.45	KEFSK(1)TEDDLK	2	1.0936	1
TRINITY_DN27190_c0_g1_m.10008	251	K	Formate dehydrogenase, mitochondrial OS=Solanum tuberosum OX=4113 GN=FDH1 PE=1 SV=2	FDH1	1	8.52195e-06	147.02	IDPELEK(1)ETGAK	2	-2.0522	2
TRINITY_DN27190_c0_g1_m.10008	212	K	Formate dehydrogenase, mitochondrial OS=Solanum tuberosum OX=4113 GN=FDH1 PE=1 SV=2	FDH1	1	5.8704e-08	213.77	AYDLEGK(1)TVGTVGAGR	2	-1.51	1
TRINITY_DN27190_c0_g1_m.10008	58	K	Formate dehydrogenase, mitochondrial OS=Solanum tuberosum OX=4113 GN=FDH1 PE=1 SV=2	FDH1	1	0.000271643	130.79	IVGVFYK(1)ANEYAK	2	-0.98074	1
TRINITY_DN27190_c0_g1_m.10008	377	K	Formate dehydrogenase, mitochondrial OS=Solanum tuberosum OX=4113 GN=FDH1 PE=1 SV=2	FDH1	1	0.000128596	136.06	YFK(1)GQDFPAQNYIVK	2	2.2971	1
TRINITY_DN27194_c0_g3_m.10018	60	K	Secretory carrier-associated membrane protein 4 OS=Arabidopsis thaliana OX=3702 GN=SCAMP4 PE=1 SV=1	SCAMP4	1	0.0410595	44.045	HDATVDIPLDTMNDSK(1)HK	3	-0.014647	1
TRINITY_DN27204_c0_g1_m.10043	238	K	Enolase OS=Ricinus communis OX=3988 PE=2 SV=1		1	0.000952077	114.39	TAIAK(1)AGYTGK	2	-2.2956	1
TRINITY_DN27204_c0_g1_m.10043	339	K	Enolase OS=Ricinus communis OX=3988 PE=2 SV=1		1	0.00491039	143.56	RVEK(1)AIR	2	-2.861	1
TRINITY_DN27204_c0_g1_m.10043	61	K	Enolase OS=Ricinus communis OX=3988 PE=2 SV=1		1	0.0144298	54.199	DGGSDYLGK(1)GVSK	2	-1.8173	1
TRINITY_DN27204_c0_g1_m.10043	188	K	Enolase OS=Ricinus communis OX=3988 PE=2 SV=1		1	1.15497e-06	140.01	EAMK(1)MGVEVYHHLK	2	0.32842	3
TRINITY_DN27204_c0_g1_m.10043	268	K	Enolase OS=Ricinus communis OX=3988 PE=2 SV=1		1	8.97893e-11	269.57	TYDLNFK(1)EENNDGSQK	2	3.3217	3
TRINITY_DN27204_c0_g1_m.10043	277	K	Enolase OS=Ricinus communis OX=3988 PE=2 SV=1		1	2.79718e-05	100.69	EENNDGSQK(1)IPGDALK	2	2.8428	3
TRINITY_DN27204_c0_g1_m.10043	367	K	Enolase OS=Ricinus communis OX=3988 PE=2 SV=1		1	0.00635072	54.912	VNQIGSVTESIEAVK(1)MSK	2	1.4764	1
TRINITY_DN27204_c0_g1_m.10043	137	K	Enolase OS=Ricinus communis OX=3988 PE=2 SV=1		1	9.52465e-06	187.23	IPLYK(1)HIANLAGNK	2	2.7941	4
TRINITY_DN27204_c0_g1_m.10043	284	K	Enolase OS=Ricinus communis OX=3988 PE=2 SV=1		1	0.0185321	62.271	IPGDALK(1)DLYK	2	-2.4151	1
TRINITY_DN27204_c0_g1_m.10043	415	K	Enolase OS=Ricinus communis OX=3988 PE=2 SV=1		1	0.00261578	85.813	LAK(1)YNQLLR	2	-6.4776	1
TRINITY_DN27210_c0_g1_m.10051	149	K	Mitochondrial dicarboxylate/tricarboxylate transporter DTC OS=Arabidopsis thaliana OX=3702 GN=DTC PE=1 SV=1	DTC	1	0.000863251	176.75	NYK(1)NAFHALYR	2	-2.6726	1
TRINITY_DN27210_c0_g1_m.10051	59	K	Mitochondrial dicarboxylate/tricarboxylate transporter DTC OS=Arabidopsis thaliana OX=3702 GN=DTC PE=1 SV=1	DTC	1	2.27458e-05	145.95	TMLK(1)DEGIGAFYK	2	-2.0574	2
TRINITY_DN27210_c0_g1_m.10051	89	K	Mitochondrial dicarboxylate/tricarboxylate transporter DTC OS=Arabidopsis thaliana OX=3702 GN=DTC PE=1 SV=1	DTC	1	9.03297e-05	184.04	LGSFK(1)ILTNK	2	-4.0873	1
TRINITY_DN27210_c0_g1_m.10051	255	K	Mitochondrial dicarboxylate/tricarboxylate transporter DTC OS=Arabidopsis thaliana OX=3702 GN=DTC PE=1 SV=1	DTC	1	0.00172517	81.48	YPYTGSLDCAMK(1)TLK	2	4.3536	1
TRINITY_DN27210_c0_g1_m.10051	55	K	Mitochondrial dicarboxylate/tricarboxylate transporter DTC OS=Arabidopsis thaliana OX=3702 GN=DTC PE=1 SV=1	DTC	1	7.31299e-09	285.99	IQLGQGSAGQVTK(1)TMLK	2	2.0147	2
TRINITY_DN27211_c0_g2_m.10052	92	K	17.3 kDa class I heat shock protein OS=Glycine max OX=3847 GN=HSP17.3-B PE=3 SV=1	HSP17.3-B	0.97854	0.00487598	43.168	NVEK(0.979)EDK(0.021)NDTWHR	3	-2.334	1
TRINITY_DN27211_c0_g2_m.10052	95	K	17.3 kDa class I heat shock protein OS=Glycine max OX=3847 GN=HSP17.3-B PE=3 SV=1	HSP17.3-B	1	0.00126382	88.921	EDK(1)NDTWHR	2	-2.3428	1
TRINITY_DN27215_c0_g5_m.10064	135	K	Outer envelope pore protein 24A, chloroplastic OS=Arabidopsis thaliana OX=3702 GN=OEP24A PE=1 SV=1	OEP24A	1	0.000559362	89.382	VSANYMLGTENWK(1)LK	2	-0.3611	1
TRINITY_DN27215_c0_g5_m.10064	211	K	Outer envelope pore protein 24A, chloroplastic OS=Arabidopsis thaliana OX=3702 GN=OEP24A PE=1 SV=1	OEP24A	1	0.0200846	46.358	ISATCNLAEEVK(1)RPK	2	1.4933	1
TRINITY_DN27218_c1_g1_m.10070	91	K	Histone H1 OS=Solanum pennellii OX=28526 PE=2 SV=1		1	0.0255225	49.16	ASYK(1)LSEAGK	2	-5.4025	1
TRINITY_DN27222_c0_g1_m.10074	104	K	26S proteasome regulatory subunit 8 homolog A OS=Arabidopsis thaliana OX=3702 GN=RPT6A PE=1 SV=1	RPT6A	1	0.00684472	72.846	VHPEGK(1)YVVDIDK	2	-3.0408	1
TRINITY_DN27222_c0_g1_m.10074	361	K	26S proteasome regulatory subunit 8 homolog A OS=Arabidopsis thaliana OX=3702 GN=RPT6A PE=1 SV=1	RPT6A	1	0.0143929	81.48	IAEK(1)MNGASGAELK	2	-2.0854	2
TRINITY_DN27222_c0_g1_m.10074	341	K	26S proteasome regulatory subunit 8 homolog A OS=Arabidopsis thaliana OX=3702 GN=RPT6A PE=1 SV=1	RPT6A	1	0.000558831	154.71	FDILK(1)IHSR	2	-3.8883	1
TRINITY_DN27224_c0_g1_m.10078	32	K	Glycine cleavage system H protein 2, mitochondrial OS=Arabidopsis thaliana OX=3702 GN=GDH2 PE=2 SV=1	GDH2	1	0.00215653	83.775	DLK(1)YADSHEWVK	2	2.6405	1
TRINITY_DN27224_c0_g1_m.10078	154	K	Glycine cleavage system H protein 2, mitochondrial OS=Arabidopsis thaliana OX=3702 GN=GDH2 PE=2 SV=1	GDH2	1	0.000780308	102.46	FCEEEDGK(1)H	2	-1.4878	1
TRINITY_DN27226_c0_g1_m.10084	164	K	Elongation factor P OS=Microcystis aeruginosa (strain NIES-843) OX=449447 GN=efp PE=3 SV=1	efp	1	0.000295571	90.306	LNEADVGDK(1)TK	2	-3.5066	1
TRINITY_DN27226_c0_g1_m.10084	115	K	Elongation factor P OS=Microcystis aeruginosa (strain NIES-843) OX=449447 GN=efp PE=3 SV=1	efp	1	0.000752741	127.03	NFITGNTIEK(1)TFR	2	-6.6358	1
TRINITY_DN27228_c1_g1_m.10087	90	K	Malate dehydrogenase 1, mitochondrial OS=Arabidopsis thaliana OX=3702 GN=At1g53240 PE=1 SV=1	At1g53240	1	0.000859939	232.17	SEVK(1)GYVGEENLR	2	0.67479	1
TRINITY_DN27228_c1_g1_m.10087	253	K	Malate dehydrogenase 1, mitochondrial OS=Arabidopsis thaliana OX=3702 GN=At1g53240 PE=1 SV=1	At1g53240	1	0.0156532	78.864	TQDGGTEVVEAK(1)AGK	2	-2.3095	1
TRINITY_DN27228_c1_g1_m.10087	176	K	Malate dehydrogenase 1, mitochondrial OS=Arabidopsis thaliana OX=3702 GN=At1g53240 PE=1 SV=1	At1g53240	1	0.00207894	114.64	AGTYDEK(1)R	2	-3.4881	2
TRINITY_DN27229_c0_g1_m.10088	274	K	Ribosome-recycling factor, chloroplastic OS=Spinacia oleracea OX=3562 GN=RRF PE=1 SV=1	RRF	1	1.24114e-07	247.66	LSEDNVK(1)DLSSDLQK	2	2.4837	3
TRINITY_DN27229_c0_g1_m.10088	296	K	Ribosome-recycling factor, chloroplastic OS=Spinacia oleracea OX=3562 GN=RRF PE=1 SV=1	RRF	1	7.43986e-05	242.09	KIDALFK(1)QK	2	-3.7274	2
TRINITY_DN27229_c0_g1_m.10088	261	K	Ribosome-recycling factor, chloroplastic OS=Spinacia oleracea OX=3562 GN=RRF PE=1 SV=1	RRF	1	0.000871939	115.86	AYEK(1)LEK	2	-5.034	2
TRINITY_DN27229_c0_g1_m.10088	289	K	Ribosome-recycling factor, chloroplastic OS=Spinacia oleracea OX=3562 GN=RRF PE=1 SV=1	RRF	1	0.0211084	44.767	LTDEYMK(1)K	2	-2.2814	2
TRINITY_DN27229_c0_g1_m.10088	239	K	Ribosome-recycling factor, chloroplastic OS=Spinacia oleracea OX=3562 GN=RRF PE=1 SV=1	RRF	1	0.00846181	88.24	VVAK(1)QTEEGK(1)VALR	2	-0.58952	2
TRINITY_DN27229_c0_g1_m.10088	245	K	Ribosome-recycling factor, chloroplastic OS=Spinacia oleracea OX=3562 GN=RRF PE=1 SV=1	RRF	1	0.000155601	129.72	VVAK(1)QTEEGK(1)VALR	2	-0.58952	2
TRINITY_DN27229_c0_g1_m.10088	135	K	Ribosome-recycling factor, chloroplastic OS=Spinacia oleracea OX=3562 GN=RRF PE=1 SV=1	RRF	1	0.000879293	130.31	MEK(1)TIDTVR	2	-3.7201	2
TRINITY_DN27230_c0_g1_m.10089	209	K	protein SLOW GREEN 1, chloroplastic OS=Arabidopsis thaliana OX=3702 GN=SG1 PE=1 SV=1	SG1	1	0.00505988	63.766	VEAYHGLVMAASQSGEK(1)LK	3	-2.942	2
TRINITY_DN27230_c0_g1_m.10089	262	K	protein SLOW GREEN 1, chloroplastic OS=Arabidopsis thaliana OX=3702 GN=SG1 PE=1 SV=1	SG1	1	0.0266091	53.028	LYQELAK(1)DEPR	2	1.421	1
TRINITY_DN27233_c1_g1_m.10095	310	K	Dehydration-responsive element-binding protein 2A [Morus notabilis]		1	0.000306243	99.276	SSAK(1)VLEQENHNR	2	-2.3628	1
TRINITY_DN27241_c1_g1_m.10111	61	K	Stress-related protein OS=Vitis riparia OX=96939 GN=SRP PE=2 SV=1	SRP	1	0.00159952	61.23	QPTETVQPQESSSDEK(1)QLK	2	-0.49848	1
TRINITY_DN27246_c0_g1_m.10115	356	K	26S proteasome regulatory subunit 6A homolog A OS=Arabidopsis thaliana OX=3702 GN=RPT5A PE=1 SV=1	RPT5A	1	0.0140424	41.317	K(1)MNVHPDVNFEELAR	3	-4.5269	1
TRINITY_DN27246_c0_g1_m.10115	53	K	26S proteasome regulatory subunit 6A homolog A OS=Arabidopsis thaliana OX=3702 GN=RPT5A PE=1 SV=1	RPT5A	1	0.0105315	64.266	TNLELDSYK(1)EK	2	-2.0758	1
TRINITY_DN27246_c0_g1_m.10115	217	K	26S proteasome regulatory subunit 6A homolog A OS=Arabidopsis thaliana OX=3702 GN=RPT5A PE=1 SV=1	RPT5A	1	1.51275e-05	91.245	GVLLYGPPGTGK(1)TLMAR	2	3.6319	1
TRINITY_DN27249_c0_g2_m.10122	23	K	Beta-glucosidase-like SFR2, chloroplastic OS=Oryza sativa subsp. japonica OX=39947 GN=SFR2 PE=2 SV=1	SFR2	1	0.000295072	121.52	AHAWNK(1)LHR	2	-3.6379	1
TRINITY_DN27261_c0_g3_m.10142	88	K	60S ribosomal protein L26-1 OS=Arabidopsis thaliana OX=3702 GN=RPL26A PE=2 SV=2	RPL26A	1	0.00300139	72.031	EK(1)VNGSTVNVGINPSK	2	0.19454	1
TRINITY_DN27261_c0_g3_m.10142	76	K	60S ribosomal protein L26-1 OS=Arabidopsis thaliana OX=3702 GN=RPL26A PE=2 SV=2	RPL26A	1	0.000642573	109.36	K(1)WVIHIER	2	-2.7534	1
TRINITY_DN27264_c0_g1_m.10145	104	K	Single-stranded DNA-binding protein WHY1, chloroplastic OS=Arabidopsis thaliana OX=3702 GN=WHY1 PE=1 SV=1	WHY1	1	0.000249041	105.36	YFVGHSIYK(1)GK	2	-1.9433	1
TRINITY_DN27264_c0_g1_m.10145	127	K	Single-stranded DNA-binding protein WHY1, chloroplastic OS=Arabidopsis thaliana OX=3702 GN=WHY1 PE=1 SV=1	WHY1	1	2.82301e-06	113.34	APEFTALDSGAFK(1)LSR	2	0.68494	1
TRINITY_DN27264_c0_g1_m.10145	182	K	Single-stranded DNA-binding protein WHY1, chloroplastic OS=Arabidopsis thaliana OX=3702 GN=WHY1 PE=1 SV=1	WHY1	1	0.00114849	99.276	DSCEFFHDPFK(1)GK	2	-0.60362	1
TRINITY_DN27265_c0_g1_m.10146	234	K	RGS1-HXK1-interacting protein 1 OS=Arabidopsis thaliana OX=3702 GN=RHIP1 PE=1 SV=1	RHIP1	1	0.0247061	78.932	AEVASILSHLK(1)K	2	-3.4211	1
TRINITY_DN27268_c1_g2_m.10149	278	K	Glutamine synthetase nodule isozyme OS=Vigna aconitifolia OX=3918 PE=2 SV=1		1	6.37881e-06	168.43	HK(1)DHIAAYGEGNER	2	-1.549	2
TRINITY_DN27271_c0_g1_m.10153	109	K	structural maintenance of chromosomes-like protein, putative (DUF3531) [Arabidopsis thaliana]		1	0.00982868	67.548	VLEDACK(1)DDEELR	2	2.3651	1
TRINITY_DN27275_c0_g1_m.10158	191	K	Hopanoid-associated sugar epimerase [Trema orientale]		1	0.00204214	90.761	AESK(1)AEPER	2	-3.9754	1
TRINITY_DN27280_c0_g1_m.10168	371	K	RuBisCO large subunit-binding protein subunit beta, chloroplastic OS=Pisum sativum OX=3888 PE=1 SV=2		1	4.16715e-06	142.71	VGK(1)EVLGQASK	2	-2.3568	1
TRINITY_DN27280_c0_g1_m.10168	384	K	RuBisCO large subunit-binding protein subunit beta, chloroplastic OS=Pisum sativum OX=3888 PE=1 SV=2		0.999999	0.000964336	60.324	VVLTK(1)DTTTIVGDGSTQEAVNKR	3	-0.62653	1
TRINITY_DN27280_c0_g1_m.10168	334	K	RuBisCO large subunit-binding protein subunit beta, chloroplastic OS=Pisum sativum OX=3888 PE=1 SV=2		1	0.00360295	99.855	IAALK(1)APGFGER	2	-3.9121	1
TRINITY_DN27280_c0_g1_m.10168	401	K	RuBisCO large subunit-binding protein subunit beta, chloroplastic OS=Pisum sativum OX=3888 PE=1 SV=2		1	1.97602e-11	269.57	DTTTIVGDGSTQEAVNK(1)R	2	1.8515	1
TRINITY_DN27280_c0_g1_m.10168	482	K	RuBisCO large subunit-binding protein subunit beta, chloroplastic OS=Pisum sativum OX=3888 PE=1 SV=2		1	0.00501859	94.806	LASK(1)VDAIR	2	-3.6149	1
TRINITY_DN27280_c0_g1_m.10168	527	K	RuBisCO large subunit-binding protein subunit beta, chloroplastic OS=Pisum sativum OX=3888 PE=1 SV=2		1	6.95041e-32	330.99	NAGVNGSVVSEK(1)VLSSDNPR	2	4.8043	3
TRINITY_DN27280_c0_g1_m.10168	419	K	RuBisCO large subunit-binding protein subunit beta, chloroplastic OS=Pisum sativum OX=3888 PE=1 SV=2		1	7.30981e-05	211.52	NLIEAAEQDYEK(1)EK	2	3.4117	2
TRINITY_DN27280_c0_g1_m.10168	379	K	RuBisCO large subunit-binding protein subunit beta, chloroplastic OS=Pisum sativum OX=3888 PE=1 SV=2		1	0.00333215	97.175	EVLGQASK(1)VVLTK	2	-0.94705	1
TRINITY_DN27280_c0_g1_m.10168	66	K	RuBisCO large subunit-binding protein subunit beta, chloroplastic OS=Pisum sativum OX=3888 PE=1 SV=2		1	0.00110864	169.81	ELHFNK(1)DGTAIK	2	-1.4619	1
TRINITY_DN27280_c0_g1_m.10168	496	K	RuBisCO large subunit-binding protein subunit beta, chloroplastic OS=Pisum sativum OX=3888 PE=1 SV=2		1	1.18369e-08	277.54	ETLENDEEK(1)VGADIVK	2	1.2606	1
TRINITY_DN27280_c0_g1_m.10168	515	K	RuBisCO large subunit-binding protein subunit beta, chloroplastic OS=Pisum sativum OX=3888 PE=1 SV=2		1	7.69052e-07	184.43	LIAK(1)NAGVNGSVVSEK	2	0.52086	2
TRINITY_DN27281_c1_g1_m.10170	108	K	Phosphomannomutase OS=Oryza sativa subsp. japonica OX=39947 GN=PMM PE=2 SV=2	PMM	1	3.42411e-05	139.7	TYK(1)GGNDHEIYESER	2	-0.82369	2
TRINITY_DN27286_c0_g1_m.10180	176	K	Oligouridylate-binding protein 1B OS=Arabidopsis thaliana OX=3702 GN=UBP1B PE=1 SV=1	UBP1B	1	0.0345328	43.734	VMWDQK(1)TGR	2	-0.083962	1
TRINITY_DN27287_c0_g1_m.10181	149	K	Calcium-dependent protein kinase 7 OS=Arabidopsis thaliana OX=3702 GN=CPK7 PE=2 SV=1	CPK7	1	0.00669765	57.032	IVAK(1)GHYTER	2	-2.5844	1
TRINITY_DN27291_c0_g2_m.10206	127	K	Methyl-CpG-binding domain-containing protein 10 OS=Arabidopsis thaliana OX=3702 GN=MBD10 PE=1 SV=1	MBD10	1	3.90981e-06	162.23	AAEEK(1)DDVREETK	2	-0.38935	3
TRINITY_DN27291_c0_g2_m.10206	143	K	Methyl-CpG-binding domain-containing protein 10 OS=Arabidopsis thaliana OX=3702 GN=MBD10 PE=1 SV=1	MBD10	1	0.0185638	78.043	SQDVEMK(1)EVADAR	2	-1.6347	1
TRINITY_DN27300_c0_g2_m.10224	324	K	Desiccation protectant protein Lea14 homolog OS=Glycine max OX=3847 PE=2 SV=1		1	4.71151e-05	179.31	NK(1)EDGDDDDDDEE	2	-1.2429	2
TRINITY_DN27300_c0_g2_m.10224	45	K	Desiccation protectant protein Lea14 homolog OS=Glycine max OX=3847 PE=2 SV=1		1	0.0010333	103.69	EDDEAK(1)GGFLDK	2	-2.3282	1
TRINITY_DN27300_c0_g2_m.10224	313	K	Desiccation protectant protein Lea14 homolog OS=Glycine max OX=3847 PE=2 SV=1		1	0.000240965	94.804	LPISK(1)EGGTTR	2	-2.9094	1
TRINITY_DN27305_c1_g3_m.10244	156	K	LL-diaminopimelate aminotransferase, chloroplastic OS=Arabidopsis thaliana OX=3702 GN=DAP PE=1 SV=1	DAP	1	5.26202e-09	174.05	EGYSGYGAEQGEK(1)PLR	2	-20.124	1
TRINITY_DN27305_c1_g3_m.10244	415	K	LL-diaminopimelate aminotransferase, chloroplastic OS=Arabidopsis thaliana OX=3702 GN=DAP PE=1 SV=1	DAP	1	0.000145213	150.21	VYGGK(1)NAPYVWVHFPGR	3	-4.4358	1
TRINITY_DN27305_c1_g3_m.10244	107	K	LL-diaminopimelate aminotransferase, chloroplastic OS=Arabidopsis thaliana OX=3702 GN=DAP PE=1 SV=1	DAP	1	0.0141186	47.334	NAHLLK(1)YPDAK	2	-3.8541	1
TRINITY_DN27310_c0_g1_m.10255	515	K	Plant UBX domain-containing protein 8 OS=Arabidopsis thaliana OX=3702 GN=PUX8 PE=1 SV=1	PUX8	1	0.00114667	103.69	LEEEK(1)ELER	2	-0.85771	2
TRINITY_DN27313_c1_g2_m.10260	92	K	Ubiquitin-40S ribosomal protein S27a OS=Solanum tuberosum OX=4113 GN=UBI3 PE=2 SV=2	UBI3	1	0.0355572	56.014	VDDSGK(1)VQR	2	-2.9893	1
TRINITY_DN27313_c1_g2_m.10260	122	K	Ubiquitin-40S ribosomal protein S27a OS=Solanum tuberosum OX=4113 GN=UBI3 PE=2 SV=2	UBI3	1	4.9437e-05	88.24	HYCGK(1)CGLTYVYQK	2	3.6461	1
TRINITY_DN27318_c0_g1_m.10269	259	K	UPF0603 protein At1g54780, chloroplastic OS=Arabidopsis thaliana OX=3702 GN=At1g54780 PE=1 SV=1	At1g54780	1	0.00456255	109.11	ESNFK(1)SR	2	-4.0931	1
TRINITY_DN27318_c0_g1_m.10269	232	K	UPF0603 protein At1g54780, chloroplastic OS=Arabidopsis thaliana OX=3702 GN=At1g54780 PE=1 SV=1	At1g54780	1	0.000461342	178.95	YNEAILSSAK(1)R	2	-3.717	1
TRINITY_DN27318_c0_g1_m.10269	250	K	UPF0603 protein At1g54780, chloroplastic OS=Arabidopsis thaliana OX=3702 GN=At1g54780 PE=1 SV=1	At1g54780	1	1.58041e-13	199.84	LAAAIDGLPDPGGPTFK(1)ENK	2	5.7782	1
TRINITY_DN27318_c0_g1_m.10269	267	K	UPF0603 protein At1g54780, chloroplastic OS=Arabidopsis thaliana OX=3702 GN=At1g54780 PE=1 SV=1	At1g54780	1	0.00301427	166.66	SREETEEK(1)R	2	-3.132	2
TRINITY_DN27323_c1_g1_m.10284	159	K	RNA replication polyprotein OS=Citrus leaf blotch virus (isolate Nagami kumquat/France/SRA-153/1984) OX=686981 GN=ORF1 PE=3 SV=1	ORF1	1	2.69012e-20	167.19	YADIYEQNAK(1)TAGHVTSSPLYNR	3	-1.4775	1
TRINITY_DN27323_c1_g1_m.10284	42	K	RNA replication polyprotein OS=Citrus leaf blotch virus (isolate Nagami kumquat/France/SRA-153/1984) OX=686981 GN=ORF1 PE=3 SV=1	ORF1	1	0.000306243	117.45	STSDK(1)DPYDGIIK	2	-1.2664	2
TRINITY_DN27323_c1_g1_m.10284	179	K	RNA replication polyprotein OS=Citrus leaf blotch virus (isolate Nagami kumquat/France/SRA-153/1984) OX=686981 GN=ORF1 PE=3 SV=1	ORF1	1	0.00124123	125.5	GNSYESK(1)NR	2	-1.5493	1
TRINITY_DN27323_c1_g1_m.10284	54	K	RNA replication polyprotein OS=Citrus leaf blotch virus (isolate Nagami kumquat/France/SRA-153/1984) OX=686981 GN=ORF1 PE=3 SV=1	ORF1	1	0.0311102	65.313	ISGK(1)SHMR	2	-2.3034	1
TRINITY_DN27326_c0_g1_m.10290	327	K	Cysteine protease RD19A OS=Arabidopsis thaliana OX=3702 GN=RD19A PE=1 SV=1	RD19A	0.99989	0.0198359	94.804	FK(1)DKPYWIIK	2	2.09	2
TRINITY_DN27326_c0_g1_m.10290	95	K	Cysteine protease RD19A OS=Arabidopsis thaliana OX=3702 GN=RD19A PE=1 SV=1	RD19A	1	0.0367533	50.116	THQK(1)LDPEAVHGVTK	3	-3.1902	1
TRINITY_DN27326_c0_g1_m.10290	250	K	Cysteine protease RD19A OS=Arabidopsis thaliana OX=3702 GN=RD19A PE=1 SV=1	RD19A	1	0.00913545	60.892	DGTCQFDK(1)TK	2	-2.3336	1
TRINITY_DN27326_c0_g1_m.10290	68	K	Cysteine protease RD19A OS=Arabidopsis thaliana OX=3702 GN=RD19A PE=1 SV=1	RD19A	1	0.000686016	86.838	FGK(1)AYATEEEHDFR	2	3.048	1
TRINITY_DN27329_c0_g2_m.10298	109	K	CRAL-TRIO domain-containing protein YKL091C OS=Saccharomyces cerevisiae (strain ATCC 204508 / S288c) OX=559292 GN=YKL091C PE=1 SV=2	YKL091C	1	0.00474746	113.1	DHLQFK(1)K	2	-6.968	1
TRINITY_DN27330_c0_g1_m.10299	350	K	26S proteasome regulatory subunit S10B homolog B OS=Arabidopsis thaliana OX=3702 GN=RPT4B PE=1 SV=1	RPT4B	1	0.0175673	57.293	MEILK(1)IHAAGIAK	2	-2.9066	1
TRINITY_DN27330_c0_g1_m.10299	56	K	26S proteasome regulatory subunit S10B homolog B OS=Arabidopsis thaliana OX=3702 GN=RPT4B PE=1 SV=1	RPT4B	1	0.000188551	146.88	LLQHK(1)ELESR	2	-2.2183	1
TRINITY_DN27332_c0_g1_m.10301	177	K	Rhodanese-like domain-containing protein 11, chloroplastic OS=Arabidopsis thaliana OX=3702 GN=STR11 PE=2 SV=1	STR11	1	0.000491141	132.44	FPK(1)DTDLIVACQK	2	-1.0936	1
TRINITY_DN27342_c0_g2_m.10312	88	K	Probable calcium-binding protein CML27 OS=Arabidopsis thaliana OX=3702 GN=CML27 PE=1 SV=1	CML27	0.999189	0.0135398	75.474	ALGTVVK(0.001)PDELK(0.999)R	2	-1.3705	1
TRINITY_DN27342_c0_g2_m.10312	194	K	Probable calcium-binding protein CML27 OS=Arabidopsis thaliana OX=3702 GN=CML27 PE=1 SV=1	CML27	1	0.0111106	61.577	MMTNNIATSNGNK(1)A	2	-1.0089	1
TRINITY_DN27343_c0_g2_m.10314	90	K	Activator of 90 kDa heat shock protein ATPase homolog 1 OS=Homo sapiens OX=9606 GN=AHSA1 PE=1 SV=1	AHSA1	1	0.0290411	63.301	LIIFEK(1)VR	2	-5.7461	1
TRINITY_DN27343_c0_g2_m.10314	275	K	Activator of 90 kDa heat shock protein ATPase homolog 1 OS=Homo sapiens OX=9606 GN=AHSA1 PE=1 SV=1	AHSA1	1	0.000310945	85.813	DLIFHK(1)IR	2	-4.6888	1
TRINITY_DN27348_c0_g1_m.10326	330	K	Probable carboxylesterase 12 OS=Arabidopsis thaliana OX=3702 GN=CXE12 PE=1 SV=1	CXE12	1	7.71478e-06	124.81	VLVFVAEK(1)DGLR	2	-2.3159	1
TRINITY_DN27352_c0_g1_m.10333	117	K	DUF538 family protein [Medicago truncatula]		1	0.00981637	40.502	ITGVISK(1)DR	2	-4.1844	1
TRINITY_DN27356_c0_g1_m.10339	236	K	GTP-binding nuclear protein [Morus notabilis]		1	0.0271502	44.045	AVK(1)YIDSDHFSVPHGK	3	-2.6672	1
TRINITY_DN27358_c0_g1_m.10344	106	K	Eukaryotic translation initiation factor 3 subunit M OS=Dictyostelium discoideum OX=44689 GN=eif3m PE=1 SV=1	eif3m	0.999976	0.00557119	54.199	LISAK(1)ITQQPNDKPALR	3	-3.1055	1
TRINITY_DN27366_c0_g1_m.10358	179	K	Oxygen-evolving enhancer protein 3-2, chloroplastic OS=Arabidopsis thaliana OX=3702 GN=PSBQ2 PE=1 SV=2	PSBQ2	1	0.00025929	211.68	YDLNTVISSK(1)SK	2	-2.4778	2
TRINITY_DN27366_c0_g1_m.10358	206	K	Oxygen-evolving enhancer protein 3-2, chloroplastic OS=Arabidopsis thaliana OX=3702 GN=PSBQ2 PE=1 SV=2	PSBQ2	1	2.72651e-05	238.02	LFQDISNLDHAAK(1)IK	2	1.9375	4
TRINITY_DN27366_c0_g1_m.10358	164	K	Oxygen-evolving enhancer protein 3-2, chloroplastic OS=Arabidopsis thaliana OX=3702 GN=PSBQ2 PE=1 SV=2	PSBQ2	1	0.00209978	121.52	LK(1)AEYLR	2	-4.0905	1
TRINITY_DN27366_c0_g1_m.10358	188	K	Oxygen-evolving enhancer protein 3-2, chloroplastic OS=Arabidopsis thaliana OX=3702 GN=PSBQ2 PE=1 SV=2	PSBQ2	0.999749	0.00137208	131.22	SKDEK(0.972)K(0.028)PLK(1)DLTGK	3	-5.2887	2
TRINITY_DN27366_c0_g1_m.10358	146	K	Oxygen-evolving enhancer protein 3-2, chloroplastic OS=Arabidopsis thaliana OX=3702 GN=PSBQ2 PE=1 SV=2	PSBQ2	0.99973	0.000747559	138.23	DIVGVK(1)TLIDKK	2	-2.8169	1
TRINITY_DN27366_c0_g1_m.10358	140	K	Oxygen-evolving enhancer protein 3-2, chloroplastic OS=Arabidopsis thaliana OX=3702 GN=PSBQ2 PE=1 SV=2	PSBQ2	1	0.0243601	57.032	ESAK(1)DIVGVK	2	-5.0414	1
TRINITY_DN27366_c0_g1_m.10358	184	K	Oxygen-evolving enhancer protein 3-2, chloroplastic OS=Arabidopsis thaliana OX=3702 GN=PSBQ2 PE=1 SV=2	PSBQ2	0.993712	0.00154809	117.3	SKDEK(0.994)K(0.006)PLK	2	-2.5661	2
TRINITY_DN27372_c1_g1_m.10365	201	K	Pectinesterase 3 OS=Citrus sinensis OX=2711 PE=1 SV=1		1	0.0041906	93.162	RPNSGQK(1)NMVTAQGR	3	-2.1263	2
TRINITY_DN27372_c1_g1_m.10365	222	K	Pectinesterase 3 OS=Citrus sinensis OX=2711 PE=1 SV=1		1	4.67923e-06	181.9	TDPNQNTGIVIQK(1)SR	2	-0.24263	1
TRINITY_DN27376_c1_g1_m.10374	89	K	Mannose-1-phosphate guanyltransferase alpha OS=Dictyostelium discoideum OX=44689 GN=gmppA PE=2 SV=1	gmppA	0.999633	0.000443321	70.806	YLK(1)EDKPHGSAGGLYYFR	3	-0.55317	1
TRINITY_DN27378_c0_g1_m.10376	346	K	plant/F20D21-34 protein [Medicago truncatula]		1	0.0166385	78.043	GK(1)FDEETLVNVNNIK	2	-1.2979	1
TRINITY_DN27384_c0_g1_m.10386	6	K	Glutathione S-transferase OS=Hyoscyamus muticus OX=35626 PE=1 SV=1		1	2.3903e-09	192.68	ATPVK(1)VHGPPISTAVSR	2	3.4786	1
TRINITY_DN27384_c0_g1_m.10386	137	K	Glutathione S-transferase OS=Hyoscyamus muticus OX=35626 PE=1 SV=1		1	0.00542338	79.809	AIK(1)LNEDK	2	-5.3795	1
TRINITY_DN27384_c0_g1_m.10386	145	K	Glutathione S-transferase OS=Hyoscyamus muticus OX=35626 PE=1 SV=1		1	8.37731e-06	108.3	LAK(1)VLEVYER	2	-2.1174	1
TRINITY_DN27384_c0_g1_m.10386	142	K	Glutathione S-transferase OS=Hyoscyamus muticus OX=35626 PE=1 SV=1		1	0.00960647	67.464	LNEDK(1)LAK	2	-5.4131	1
TRINITY_DN27384_c0_g1_m.10386	79	K	Glutathione S-transferase OS=Hyoscyamus muticus OX=35626 PE=1 SV=1		1	0.000481971	130.31	YICEK(1)HGDR	2	-1.3378	1
TRINITY_DN27393_c0_g1_m.10404	262	K	Coatomer subunit epsilon-1 OS=Arabidopsis thaliana OX=3702 GN=At1g30630 PE=2 SV=1	At1g30630	1	0.0055504	72.846	FLSQLK(1)LSHPDHTLVK	3	-3.8926	1
TRINITY_DN27396_c0_g1_m.10410	278	K	ACT domain-containing protein ACR12 OS=Arabidopsis thaliana OX=3702 GN=ACR12 PE=2 SV=1	ACR12	1	0.000617765	106.93	DK(1)FHVSYR	2	-2.784	1
TRINITY_DN27399_c1_g1_m.10414	229	K	Peroxisomal and mitochondrial division factor 2 OS=Arabidopsis thaliana OX=3702 GN=PMD2 PE=1 SV=1	PMD2	1	0.00756911	61.48	AMEWK(1)VLQLQK	2	-3.1677	1
TRINITY_DN27399_c1_g1_m.10414	20	K	Peroxisomal and mitochondrial division factor 2 OS=Arabidopsis thaliana OX=3702 GN=PMD2 PE=1 SV=1	PMD2	1	0.0378891	76.572	IETLEQEK(1)LK	2	-12.687	1
TRINITY_DN27400_c2_g5_m.10415	198	K	6,7-dimethyl-8-ribityllumazine synthase [Arabidopsis thaliana]		1	1.52526e-08	92.319	AIASLLSDDDHFVDATSHK(1)GCQIR	3	0.33476	1
TRINITY_DN27405_c1_g1_m.10423	158	K	30S ribosomal protein S17, chloroplastic OS=Arabidopsis thaliana OX=3702 GN=RPS17 PE=1 SV=1	RPS17	1	1.5859e-05	75.969	YQAHDPDNQFK(1)VGDFVQLEK	3	-2.2467	2
TRINITY_DN27405_c1_g1_m.10423	173	K	30S ribosomal protein S17, chloroplastic OS=Arabidopsis thaliana OX=3702 GN=RPS17 PE=1 SV=1	RPS17	1	0.00164206	108.3	SRPISK(1)TK	2	-2.7426	1
TRINITY_DN27422_c0_g1_m.10447	34	K	Photosystem I reaction center subunit V, chloroplastic OS=Arabidopsis thaliana OX=3702 GN=PSAG PE=1 SV=1	PSAG	1	4.14651e-20	186.55	ENVAK(1)QGLPEQNGVTHFEAGDTR	3	-2.429	2
TRINITY_DN27424_c0_g1_m.10453	131	K	Selenium-binding protein 1 OS=Arabidopsis thaliana OX=3702 GN=SBP1 PE=1 SV=1	SBP1	1	0.00106466	98.009	IYVVDTK(1)TNPK	2	-1.6963	1
TRINITY_DN27424_c0_g1_m.10453	441	K	Selenium-binding protein 1 OS=Arabidopsis thaliana OX=3702 GN=SBP1 PE=1 SV=1	SBP1	1	0.00884935	77.072	QFYPDLPK(1)K	2	-3.3324	1
TRINITY_DN27424_c0_g1_m.10453	218	K	Selenium-binding protein 1 OS=Arabidopsis thaliana OX=3702 GN=SBP1 PE=1 SV=1	SBP1	1	1.20051e-05	123.92	HK(1)TMISSSWGAPAAFTK	2	5.4699	1
TRINITY_DN27424_c0_g1_m.10453	363	K	Selenium-binding protein 1 OS=Arabidopsis thaliana OX=3702 GN=SBP1 PE=1 SV=1	SBP1	1	0.0017205	107.08	QYNIEDPK(1)NPK	2	-3.1022	1
TRINITY_DN27424_c0_g1_m.10453	141	K	Selenium-binding protein 1 OS=Arabidopsis thaliana OX=3702 GN=SBP1 PE=1 SV=1	SBP1	1	6.70436e-08	190.87	APSLHK(1)VVHSEEIVQK	2	-0.45362	2
TRINITY_DN27424_c0_g1_m.10453	24	K	Selenium-binding protein 1 OS=Arabidopsis thaliana OX=3702 GN=SBP1 PE=1 SV=1	SBP1	1	0.000274821	213.45	HGNDEK(1)ACCK	2	-2.7104	1
TRINITY_DN27424_c0_g1_m.10453	301	K	Selenium-binding protein 1 OS=Arabidopsis thaliana OX=3702 GN=SBP1 PE=1 SV=1	SBP1	1	2.77601e-08	127.62	FFK(1)NQDDSWSHEVAIPVKPLK	3	-2.28	2
TRINITY_DN27424_c0_g1_m.10453	404	K	Selenium-binding protein 1 OS=Arabidopsis thaliana OX=3702 GN=SBP1 PE=1 SV=1	SBP1	1	2.94378e-07	114.93	TWQFDVPEVQGHK(1)LR	2	3.5923	1
TRINITY_DN27426_c0_g1_m.10457	226	K	Alpha-amylase OS=Vigna mungo OX=3915 GN=AMY1.1 PE=2 SV=1	AMY1.1	0.994156	3.17226e-06	44.654	TK(0.006)PEFAVGEK(0.994)WDSLAEQDGKPQANQDAHR	4	-1.1605	1
TRINITY_DN27434_c0_g1_m.10471	197	K	Eukaryotic translation initiation factor 3 subunit I OS=Arabidopsis thaliana OX=3702 GN=TIF3I1 PE=2 SV=2	TIF3I1	1	3.56893e-06	86.243	LLNESDK(1)DTGHK	2	-1.1139	1
TRINITY_DN27434_c0_g1_m.10471	190	K	Eukaryotic translation initiation factor 3 subunit I OS=Arabidopsis thaliana OX=3702 GN=TIF3I1 PE=2 SV=2	TIF3I1	0.999919	3.92082e-05	90.376	IWDSETGK(1)LLNESDKDTGHK	3	-2.1573	1
TRINITY_DN27434_c0_g1_m.10471	18	K	Eukaryotic translation initiation factor 3 subunit I OS=Arabidopsis thaliana OX=3702 GN=TIF3I1 PE=2 SV=2	TIF3I1	1	0.0168597	59.645	MRPILMK(1)GHER	3	-4.7313	1
TRINITY_DN27434_c0_g1_m.10471	88	K	Eukaryotic translation initiation factor 3 subunit I OS=Arabidopsis thaliana OX=3702 GN=TIF3I1 PE=2 SV=2	TIF3I1	1	3.43694e-10	113.34	LITGSADQSAK(1)LWDVR	2	-1.8268	1
TRINITY_DN27434_c0_g1_m.10471	28	K	Eukaryotic translation initiation factor 3 subunit I OS=Arabidopsis thaliana OX=3702 GN=TIF3I1 PE=2 SV=2	TIF3I1	1	0.000939478	81.799	GHERPLTFLK(1)YNR	3	-5.4137	1
TRINITY_DN27434_c0_g1_m.10471	224	K	Eukaryotic translation initiation factor 3 subunit I OS=Arabidopsis thaliana OX=3702 GN=TIF3I1 PE=2 SV=2	TIF3I1	1	0.00199626	65.12	SADGSHFLTGSHDK(1)SAK	3	-0.63635	1
TRINITY_DN27436_c0_g1_m.10475	92	K	60S ribosomal protein L28-2 OS=Arabidopsis thaliana OX=3702 GN=RPL28C PE=2 SV=1	RPL28C	1	2.72292e-13	151.18	TVTIQPVGK(1)DQAVLLATTK	2	-0.7297	1
TRINITY_DN27436_c0_g1_m.10475	63	K	60S ribosomal protein L28-2 OS=Arabidopsis thaliana OX=3702 GN=RPL28C PE=2 SV=1	RPL28C	1	1.72251e-06	132.9	FSK(1)EPNNLYNLNSYK	2	3.7716	1
TRINITY_DN27437_c0_g1_m.10476	213	K	NADH:quinone reductase OS=Pseudomonas aeruginosa (strain ATCC 15692 / DSM 22644 / CIP 104116 / JCM 14847 / LMG 12228 / 1C / PRS 101 / PAO1) OX=208964 GN=PA1024 PE=1 SV=1	PA1024	1	0.000118577	124.46	FLATEESYAHPVYK(1)K	2	0.9127	1
TRINITY_DN27441_c0_g1_m.10482	243	K	3-oxoacyl-[acyl-carrier-protein] reductase, chloroplastic OS=Cuphea lanceolata OX=3930 GN=CLKR27 PE=2 SV=1	CLKR27	1	0.00608841	60.892	SVAK(1)EYSSR	2	-1.9429	1
TRINITY_DN27455_c0_g1_m.10507	83	K	Diacylglycerol kinase 7 OS=Arabidopsis thaliana OX=3702 GN=DGK7 PE=1 SV=1	DGK7	1	6.87063e-06	158.57	FK(1)DPSAGESR	2	0.61085	1
TRINITY_DN27460_c0_g1_m.10517	231	K	Superoxide dismutase [Mn], mitochondrial OS=Prunus persica OX=3760 GN=SOD PE=2 SV=1	SOD	1	3.6657e-05	135.28	NVRPDYLK(1)NIWK	2	-2.4379	1
TRINITY_DN27460_c0_g1_m.10517	89	K	Superoxide dismutase [Mn], mitochondrial OS=Prunus persica OX=3760 GN=SOD PE=2 SV=1	SOD	1	5.25518e-19	165.7	HHQTYVTNYNK(1)ALEQLHDAIAK	3	-2.5561	2
TRINITY_DN27460_c0_g1_m.10517	100	K	Superoxide dismutase [Mn], mitochondrial OS=Prunus persica OX=3760 GN=SOD PE=2 SV=1	SOD	1	1.10549e-05	69.613	ALEQLHDAIAK(1)GDAPTVAK	2	0.068769	1
TRINITY_DN27460_c0_g2_m.10519	111	K	Superoxide dismutase [Mn], mitochondrial OS=Prunus persica OX=3760 GN=SOD PE=2 SV=1	SOD	1	0.0244531	45.587	ALEQLDHAISK(1)GDVSSVVK	2	0.23899	1
TRINITY_DN27462_c0_g1_m.10520	155	K	Photosynthetic NDH subunit of lumenal location 5, chloroplastic OS=Arabidopsis thaliana OX=3702 GN=PNSL5 PE=1 SV=1	PNSL5	1	0.000279198	117.21	VIK(1)DFMIQGGDFDK	2	-0.83806	1
TRINITY_DN27462_c0_g1_m.10520	166	K	Photosynthetic NDH subunit of lumenal location 5, chloroplastic OS=Arabidopsis thaliana OX=3702 GN=PNSL5 PE=1 SV=1	PNSL5	1	9.24797e-12	301.95	DFMIQGGDFDK(1)GNGTGGK	2	11.769	4
TRINITY_DN27462_c0_g1_m.10520	173	K	Photosynthetic NDH subunit of lumenal location 5, chloroplastic OS=Arabidopsis thaliana OX=3702 GN=PNSL5 PE=1 SV=1	PNSL5	1	0.000139386	195.4	GNGTGGK(1)SIYGR	2	-1.5003	3
TRINITY_DN27462_c0_g1_m.10520	141	K	Photosynthetic NDH subunit of lumenal location 5, chloroplastic OS=Arabidopsis thaliana OX=3702 GN=PNSL5 PE=1 SV=1	PNSL5	1	0.000280176	95.311	ALCTGEK(1)GFGYK	2	-1.6017	1
TRINITY_DN27462_c0_g1_m.10520	146	K	Photosynthetic NDH subunit of lumenal location 5, chloroplastic OS=Arabidopsis thaliana OX=3702 GN=PNSL5 PE=1 SV=1	PNSL5	1	3.77781e-06	170.95	GFGYK(1)GSTFHR	2	2.0184	1
TRINITY_DN27467_c0_g1_m.10530	188	K	Osmotin-like protein OSM34 OS=Arabidopsis thaliana OX=3702 GN=OSM34 PE=2 SV=2	OSM34	1	6.03853e-14	147.64	TNEYCCTQGYGSCGPTK(1)FSR	2	1.4943	1
TRINITY_DN27467_c0_g1_m.10530	171	K	Osmotin-like protein OSM34 OS=Arabidopsis thaliana OX=3702 GN=OSM34 PE=2 SV=2	OSM34	1	8.27366e-48	244.6	VPGGCQNPCTVFK(1)TNEYCCTQGYGSCGPTK	3	3.0931	1
TRINITY_DN27469_c0_g1_m.10535	82	K	10 kDa chaperonin, mitochondrial OS=Arabidopsis thaliana OX=3702 GN=CPN10 PE=1 SV=1	CPN10	1	0.0185663	46.447	LGDK(1)EFYLYR	2	-1.9646	1
TRINITY_DN27471_c0_g1_m.10537	401	K	Isocitrate dehydrogenase [NADP] OS=Nicotiana tabacum OX=4097 PE=2 SV=1		1	0.000658545	88.42	LEAACIGTVESGK(1)MTK	2	3.7963	2
TRINITY_DN27471_c0_g1_m.10537	119	K	Isocitrate dehydrogenase [NADP] OS=Nicotiana tabacum OX=4097 PE=2 SV=1		1	0.00065939	187.8	EFNLK(1)HMWR	2	-2.9999	2
TRINITY_DN27471_c0_g1_m.10537	414	K	Isocitrate dehydrogenase [NADP] OS=Nicotiana tabacum OX=4097 PE=2 SV=1		1	0.000409481	125.17	DLALIIHGSK(1)LSR	2	-1.9367	1
TRINITY_DN27471_c0_g1_m.10537	268	K	Isocitrate dehydrogenase [NADP] OS=Nicotiana tabacum OX=4097 PE=2 SV=1		1	9.38054e-07	286.85	SK(1)FEAAGIWYEHR	2	2.7451	1
TRINITY_DN27471_c0_g1_m.10537	404	K	Isocitrate dehydrogenase [NADP] OS=Nicotiana tabacum OX=4097 PE=2 SV=1		1	1.21464e-05	133.49	MTK(1)DLALIIHGSK	2	-1.4263	4
TRINITY_DN27474_c0_g1_m.10540	63	K	Peroxiredoxin-2F, mitochondrial OS=Arabidopsis thaliana OX=3702 GN=PRXIIF PE=1 SV=2	PRXIIF	1	4.8274e-06	115.35	SWDEGVSSK(1)FSTTPLK	2	2.127	1
TRINITY_DN27478_c0_g1_m.10544	310	K	Fructose-1,6-bisphosphatase, chloroplastic OS=Pisum sativum OX=3888 GN=FBP PE=1 SV=2	FBP	1	3.78442e-12	185.18	YIDDLK(1)DPGPSGK	2	0.61794	5
TRINITY_DN27478_c0_g1_m.10544	405	K	Fructose-1,6-bisphosphatase, chloroplastic OS=Pisum sativum OX=3888 GN=FBP PE=1 SV=2	FBP	1	4.78075e-08	172.92	VPLYIGSQEEVEK(1)LEK	2	4.1946	1
TRINITY_DN27479_c0_g4_m.10548	114	K	COP9 signalosome complex subunit 2 OS=Arabidopsis thaliana OX=3702 GN=CSN2 PE=1 SV=1	CSN2	1	0.00721067	72.038	YK(1)EMMEAYR	2	0.045398	1
TRINITY_DN27481_c2_g1_m.10551	71	K	Chlorophyll a-b binding protein 21, chloroplastic OS=Nicotiana tabacum OX=4097 GN=CAB21 PE=2 SV=1	CAB21	1	0.00178268	66.509	TGGK(1)PASSGSPWYGPDR	2	-1.9179	1
TRINITY_DN27484_c2_g2_m.10560	124	K	Probable glutathione S-transferase OS=Nicotiana tabacum OX=4097 PE=2 SV=1		1	0.000142774	130.79	RCMEK(1)ESVSK	2	-1.683	3
TRINITY_DN27484_c2_g2_m.10560	49	K	Probable glutathione S-transferase OS=Nicotiana tabacum OX=4097 PE=2 SV=1		1	2.16838e-06	165.72	IWTTK(1)GEELEAAK	2	3.7147	3
TRINITY_DN27484_c2_g2_m.10560	129	K	Probable glutathione S-transferase OS=Nicotiana tabacum OX=4097 PE=2 SV=1		1	0.000101085	148.9	ESVSK(1)SLPDEK	2	-0.79025	1
TRINITY_DN27489_c0_g1_m.10565	330	K	ATPase family AAA domain-containing protein 1-B OS=Danio rerio OX=7955 GN=atad1b PE=2 SV=2	atad1b	1	7.32917e-05	104.49	PLSQTDLEK(1)VLSTSR	2	-0.45351	1
TRINITY_DN27490_c0_g2_m.10567	185	K	Membrane steroid-binding protein 1 OS=Arabidopsis thaliana OX=3702 GN=MSBP1 PE=1 SV=2	MSBP1	0.994327	3.12544e-17	96.264	KVPVTDGSTSGEAESTETK(0.994)EDAK(0.006)PAGASPSDKPADK	4	-1.6229	2
TRINITY_DN27491_c0_g1_m.10569	198	K	PREDICTED: trigger factor-like [Phoenix dactylifera]		1	7.65373e-05	166.65	DNK(1)VNTTQSAEELK	2	-0.47897	2
TRINITY_DN27491_c0_g1_m.10569	193	K	PREDICTED: trigger factor-like [Phoenix dactylifera]		1	0.0104306	93.561	KEDLK(1)VK	2	-5.2524	1
TRINITY_DN27494_c0_g1_m.10573	51	K	RNA polymerase II transcriptional coactivator KELP OS=Arabidopsis thaliana OX=3702 GN=KELP PE=1 SV=1	KELP	1	3.67407e-05	115.35	ILESSNMDDVTEYK(1)IR	2	1.8139	2
TRINITY_DN27504_c0_g1_m.10593	592	K	Protein argonaute 1 OS=Arabidopsis thaliana OX=3702 GN=AGO1 PE=1 SV=1	AGO1	1	0.0107272	43.613	ILPAPWLK(1)YHDTGR	2	3.821	1
TRINITY_DN27504_c0_g1_m.10593	675	K	Protein argonaute 1 OS=Arabidopsis thaliana OX=3702 GN=AGO1 PE=1 SV=1	AGO1	1	0.000370082	99.855	HDQVEK(1)VLK	2	-0.73646	1
TRINITY_DN27504_c0_g1_m.10593	257	K	Protein argonaute 1 OS=Arabidopsis thaliana OX=3702 GN=AGO1 PE=1 SV=1	AGO1	1	0.00380671	100.84	LYK(1)ESHLGK	2	-2.6311	1
TRINITY_DN27510_c0_g1_m.10604	90	K	Probable inactive nicotinamidase At3g16190 OS=Arabidopsis thaliana OX=3702 GN=At3g16190 PE=2 SV=1	At3g16190	1	0.0143001	57.003	HLYGDGK(1)VGPTAK	2	-1.0483	1
TRINITY_DN27516_c0_g1_m.10616	151	K	Photosynthetic NDH subunit of lumenal location 4, chloroplastic OS=Arabidopsis thaliana OX=3702 GN=PNSL4 PE=1 SV=1	PNSL4	1	0.0342607	58.687	IGVGK(1)ILR	2	-6.8387	1
TRINITY_DN27520_c0_g1_m.10624	238	K	Glutathione S-transferase DHAR3, chloroplastic OS=Arabidopsis thaliana OX=3702 GN=DHAR3 PE=1 SV=1	DHAR3	1	0.0101534	65.156	AYTK(1)AIFSR	2	-4.6054	1
TRINITY_DN27520_c0_g1_m.10624	87	K	Glutathione S-transferase DHAR3, chloroplastic OS=Arabidopsis thaliana OX=3702 GN=DHAR3 PE=1 SV=1	DHAR3	1	5.88087e-05	248.91	VLLTLEEK(1)HLPYDLK	2	-0.6882	3
TRINITY_DN27520_c0_g1_m.10624	118	K	Glutathione S-transferase DHAR3, chloroplastic OS=Arabidopsis thaliana OX=3702 GN=DHAR3 PE=1 SV=1	DHAR3	1	0.00123495	76.605	VPVIK(1)LDEK	2	-4.8338	1
TRINITY_DN27520_c0_g1_m.10624	70	K	Glutathione S-transferase DHAR3, chloroplastic OS=Arabidopsis thaliana OX=3702 GN=DHAR3 PE=1 SV=1	DHAR3	1	3.24088e-08	174.72	ASLTVPNK(1)LGDCPFCQR	2	4.0755	1
TRINITY_DN27520_c0_g1_m.10624	198	K	Glutathione S-transferase DHAR3, chloroplastic OS=Arabidopsis thaliana OX=3702 GN=DHAR3 PE=1 SV=1	DHAR3	1	0.0234728	52.773	ENGPFINGK(1)DISAPDLSLGPK	2	-1.021	1
TRINITY_DN27520_c0_g1_m.10624	113	K	Glutathione S-transferase DHAR3, chloroplastic OS=Arabidopsis thaliana OX=3702 GN=DHAR3 PE=1 SV=1	DHAR3	1	0.0188379	65.933	INADGK(1)VPVIK	2	-3.7953	1
TRINITY_DN27521_c0_g1_m.10625	359	K	2,3-bisphosphoglycerate-independent phosphoglycerate mutase OS=Mesembryanthemum crystallinum OX=3544 GN=PGM1 PE=2 SV=1	PGM1	0.999999	2.53557e-06	79.235	MVMVAK(1)ALEYEDFDKFDR	3	-2.8511	1
TRINITY_DN27521_c0_g1_m.10625	300	K	2,3-bisphosphoglycerate-independent phosphoglycerate mutase OS=Mesembryanthemum crystallinum OX=3544 GN=PGM1 PE=2 SV=1	PGM1	1	2.93245e-05	225.1	GWDAQVLGEAPYK(1)FR	2	-0.63491	1
TRINITY_DN27523_c0_g1_m.10628	292	K	ATP-dependent Clp protease proteolytic subunit-related protein 4, chloroplastic OS=Arabidopsis thaliana OX=3702 GN=CLPR4 PE=1 SV=1	CLPR4	1	0.033242	56.014	LLAK(1)HTGK	2	-4.3235	1
TRINITY_DN27538_c0_g1_m.10660	137	K	DUF538 family protein, putative (Protein of unknown function, DUF538) [Arabidopsis thaliana]		1	0.0198245	69.915	VSDVSGIQAK(1)K	2	-2.6756	1
TRINITY_DN27538_c0_g1_m.10660	127	K	DUF538 family protein, putative (Protein of unknown function, DUF538) [Arabidopsis thaliana]		1	1.41299e-05	194.83	LSYGK(1)VSDVSGIQAK	2	0.41169	1
TRINITY_DN27556_c0_g1_m.10686	98	K	transmembrane protein, putative [Medicago truncatula]		0.999953	7.37099e-06	63.355	SEETMPSWAKPDSDEPPPWAQNEGK(1)K	3	-0.69739	1
TRINITY_DN27556_c0_g1_m.10686	176	K	transmembrane protein, putative [Medicago truncatula]		1	1.16162e-07	264.98	SVQAANK(1)EAEEQDKR	2	-0.65702	3
TRINITY_DN27562_c0_g1_m.10696	236	K	5-formyltetrahydrofolate cyclo-ligase, mitochondrial OS=Arabidopsis thaliana OX=3702 GN=5FCL PE=1 SV=1	5FCL	1	0.0139735	62.88	NYQELAK(1)AR	2	0.13952	1
TRINITY_DN27581_c0_g1_m.10719	106	K	BURP domain protein RD22 OS=Arabidopsis thaliana OX=3702 GN=RD22 PE=2 SV=1	RD22	1	0.00148045	91.993	TNVGVGK(1)GGVSVSTGHK	2	-0.6501	1
TRINITY_DN27583_c0_g1_m.10721	122	K	Cell division protein FtsY homolog, chloroplastic OS=Arabidopsis thaliana OX=3702 GN=CPFTSY PE=1 SV=2	CPFTSY	1	0.00708415	73.891	IVESLRDDILAGK(1)LK	2	1.9864	1
TRINITY_DN27583_c0_g1_m.10721	176	K	Cell division protein FtsY homolog, chloroplastic OS=Arabidopsis thaliana OX=3702 GN=CPFTSY PE=1 SV=2	CPFTSY	1	0.000948032	91.783	TTSLGK(1)LAHR	2	-2.8899	1
TRINITY_DN27584_c0_g1_m.10724	209	K	Annexin D2 OS=Arabidopsis thaliana OX=3702 GN=ANN2 PE=1 SV=1	ANN2	1	0.000401848	98.167	YEGDEVNTILAK(1)AEAK	2	2.4976	1
TRINITY_DN27584_c0_g1_m.10724	296	K	Annexin D2 OS=Arabidopsis thaliana OX=3702 GN=ANN2 PE=1 SV=1	ANN2	1	3.10353e-05	216.53	QAINK(1)LGTDEWGLTR	2	-0.16917	1
TRINITY_DN27584_c0_g1_m.10724	261	K	Annexin D2 OS=Arabidopsis thaliana OX=3702 GN=ANN2 PE=1 SV=1	ANN2	1	0.00845782	54.27	DLK(1)ADPEDEYLK	2	-3.0368	1
TRINITY_DN27584_c0_g1_m.10724	337	K	Annexin D2 OS=Arabidopsis thaliana OX=3702 GN=ANN2 PE=1 SV=1	ANN2	1	0.00257973	62.271	AIAK(1)DTSGDYEK	2	-1.5685	1
TRINITY_DN27584_c0_g1_m.10724	288	K	Annexin D2 OS=Arabidopsis thaliana OX=3702 GN=ANN2 PE=1 SV=1	ANN2	1	0.00579331	75.915	YFEK(1)VLR	2	-5.0113	1
TRINITY_DN27584_c0_g1_m.10724	270	K	Annexin D2 OS=Arabidopsis thaliana OX=3702 GN=ANN2 PE=1 SV=1	ANN2	1	0.0104858	64.064	ADPEDEYLK(1)LLR	2	-2.0747	1
TRINITY_DN27584_c0_g1_m.10724	222	K	Annexin D2 OS=Arabidopsis thaliana OX=3702 GN=ANN2 PE=1 SV=1	ANN2	1	0.000663048	108.2	ITEK(1)AYSDDDFIR	2	-1.0029	1
TRINITY_DN27585_c0_g1_m.10726	315	K	Putative MO25-like protein At5g47540 OS=Arabidopsis thaliana OX=3702 GN=At5g47540 PE=2 SV=1	At5g47540	1	0.00148309	180.81	TDK(1)EDEQFEADK	2	-1.8235	1
TRINITY_DN27585_c0_g1_m.10726	197	K	Putative MO25-like protein At5g47540 OS=Arabidopsis thaliana OX=3702 GN=At5g47540 PE=2 SV=1	At5g47540	1	0.000255418	141.44	HK(1)STVAEFLSK	2	-4.6043	1
TRINITY_DN27596_c0_g1_m.10743	205	K	Linoleate 13S-lipoxygenase 2-1, chloroplastic OS=Solanum tuberosum OX=4113 GN=LOX2.1 PE=1 SV=1	LOX2.1	1	0.000223031	102.57	VFFANK(1)SYLPSETPSGLK	2	2.6228	1
TRINITY_DN27596_c0_g1_m.10743	630	K	Linoleate 13S-lipoxygenase 2-1, chloroplastic OS=Solanum tuberosum OX=4113 GN=LOX2.1 PE=1 SV=1	LOX2.1	1	0.00349489	61.194	YSMELCSDAYDK(1)LWR	2	3.6607	1
TRINITY_DN27596_c0_g1_m.10743	267	K	Linoleate 13S-lipoxygenase 2-1, chloroplastic OS=Solanum tuberosum OX=4113 GN=LOX2.1 PE=1 SV=1	LOX2.1	1	0.000142313	162.49	RPVLGGK(1)QHPYPR	3	-2.6834	2
TRINITY_DN27596_c0_g1_m.10744	71	K	Linoleate 13S-lipoxygenase 2-1, chloroplastic OS=Solanum tuberosum OX=4113 GN=LOX2.1 PE=1 SV=1	LOX2.1	0.970007	2.52176e-08	78.888	TVGHADK(0.97)K(0.03)DEPWWPVLK	3	-4.1985	1
TRINITY_DN27599_c0_g1_m.10748	437	K	Ubiquitin carboxyl-terminal hydrolase 6 OS=Arabidopsis thaliana OX=3702 GN=UBP6 PE=1 SV=1	UBP6	1	0.000611862	77.431	SADSGHYVAWVK(1)QESGK	2	-3.8724	1
TRINITY_DN27599_c0_g1_m.10748	280	K	Ubiquitin carboxyl-terminal hydrolase 6 OS=Arabidopsis thaliana OX=3702 GN=UBP6 PE=1 SV=1	UBP6	1	0.0262206	57.293	SELEK(1)NSPSLGR	2	-1.9524	1
TRINITY_DN27599_c0_g1_m.10748	442	K	Ubiquitin carboxyl-terminal hydrolase 6 OS=Arabidopsis thaliana OX=3702 GN=UBP6 PE=1 SV=1	UBP6	1	8.90072e-07	54.813	QESGK(1)WIEYDDDNPIPQREEDITK	3	0.018821	1
TRINITY_DN27602_c0_g1_m.10751	184	K	Ubiquitin-like domain-containing CTD phosphatase OS=Arabidopsis thaliana OX=3702 GN=At4g06599 PE=2 SV=1	At4g06599	1	0.0100332	50.834	VDQYK(1)IELR	2	-2.8327	1
TRINITY_DN27604_c0_g4_m.10753	145	K	40S ribosomal protein S11-3 OS=Arabidopsis thaliana OX=3702 GN=RPS11C PE=2 SV=2	RPS11C	1	0.000148208	108.24	VK(1)EGDHVTIGQCRPLSK	3	-0.82883	2
TRINITY_DN27604_c0_g4_m.10753	160	K	40S ribosomal protein S11-3 OS=Arabidopsis thaliana OX=3702 GN=RPS11C PE=2 SV=2	RPS11C	1	0.020062	58.687	PLSK(1)TVR	2	-6.8952	1
TRINITY_DN27604_c0_g4_m.10753	168	K	40S ribosomal protein S11-3 OS=Arabidopsis thaliana OX=3702 GN=RPS11C PE=2 SV=2	RPS11C	1	3.07479e-05	106.11	FNVLK(1)VIPAGSSGAGK	2	-1.1614	1
TRINITY_DN27607_c0_g1_m.10759	289	K	Mitochondrial-processing peptidase subunit alpha OS=Solanum tuberosum OX=4113 GN=MPP PE=1 SV=1	MPP	1	0.0201165	63.908	YAEEPK(1)SMYVGGDYR	2	3.2984	1
TRINITY_DN27610_c0_g1_m.10766	205	K	SUN domain-containing protein 1 OS=Arabidopsis thaliana OX=3702 GN=SUN1 PE=1 SV=1	SUN1	1	0.0170869	65.404	ELEFK(1)SEGLER	2	-3.9044	1
TRINITY_DN27610_c0_g1_m.10766	296	K	SUN domain-containing protein 1 OS=Arabidopsis thaliana OX=3702 GN=SUN1 PE=1 SV=1	SUN1	1	0.0226978	62.88	HSEPFLK(1)GK	2	-5.3947	1
TRINITY_DN27613_c0_g1_m.10774	115	K	Phospholipase A2-alpha OS=Arabidopsis thaliana OX=3702 GN=PLA2-ALPHA PE=1 SV=1	PLA2-ALPHA	1	0.00573888	77.072	FINCMNNFK(1)K	2	-0.56758	1
TRINITY_DN27630_c0_g1_m.10804	151	K	Heme-binding-like protein At3g10130, chloroplastic OS=Arabidopsis thaliana OX=3702 GN=At3g10130 PE=1 SV=1	At3g10130	1	0.000113152	147.19	FGGVATEK(1)VVEEK	2	-2.2459	1
TRINITY_DN27630_c0_g1_m.10804	86	K	Heme-binding-like protein At3g10130, chloroplastic OS=Arabidopsis thaliana OX=3702 GN=At3g10130 PE=1 SV=1	At3g10130	1	0.00389494	78.864	TSEK(1)ISMTAPVVTK	2	0.66411	1
TRINITY_DN27631_c0_g1_m.10806	254	K	Translocase of chloroplast 34 OS=Pisum sativum OX=3888 GN=TOC34 PE=1 SV=1	TOC34	1	0.0216701	40.83	SIFVDQK(1)LIEGPNPNER	2	-35.301	1
TRINITY_DN27633_c0_g1_m.10809	123	K	Uricase-2 OS=Phaseolus vulgaris OX=3885 GN=URIII PE=1 SV=2	URIII	1	0.00337008	54.309	VDGQPHNHGFK(1)LGSER	3	-3.1109	1
TRINITY_DN27646_c0_g1_m.10834	169	K	30S ribosomal protein S20, chloroplastic OS=Spinacia oleracea OX=3562 GN=RPS20 PE=1 SV=2	RPS20	1	0.00261578	65.313	AVK(1)VGTLHR	2	-3.5404	1
TRINITY_DN27646_c0_g1_m.10834	126	K	30S ribosomal protein S20, chloroplastic OS=Spinacia oleracea OX=3562 GN=RPS20 PE=1 SV=2	RPS20	0.999975	0.0302719	56.091	KSEVK(1)TR	2	-4.5379	1
TRINITY_DN27667_c0_g1_m.10866	123	K	Ras-related protein RABE1a OS=Arabidopsis thaliana OX=3702 GN=RABE1A PE=1 SV=1	RABE1A	1	8.5884e-12	142.32	NIEQHASDNVNK(1)ILVGNK	2	1.0264	1
TRINITY_DN27667_c0_g1_m.10866	129	K	Ras-related protein RABE1a OS=Arabidopsis thaliana OX=3702 GN=RABE1A PE=1 SV=1	RABE1A	1	0.0216259	72.846	ILVGNK(1)ADMDESK	2	-2.8947	2
TRINITY_DN27667_c0_g1_m.10866	187	K	Ras-related protein RABE1a OS=Arabidopsis thaliana OX=3702 GN=RABE1A PE=1 SV=1	RABE1A	1	4.28563e-05	135.5	LADTDSK(1)AEPTTIK	2	-0.48391	1
TRINITY_DN27667_c0_g1_m.10866	143	K	Ras-related protein RABE1a OS=Arabidopsis thaliana OX=3702 GN=RABE1A PE=1 SV=1	RABE1A	1	0.00161887	67.838	AVPTSK(1)GQALADEYGIK	2	2.6445	1
TRINITY_DN27668_c0_g1_m.10867	276	K	Chloroplastic lipocalin OS=Arabidopsis thaliana OX=3702 GN=CHL PE=1 SV=1	CHL	1	0.000360541	105.94	SYLANFGYDPNK(1)IK	2	-1.4088	1
TRINITY_DN27668_c0_g1_m.10867	264	K	Chloroplastic lipocalin OS=Arabidopsis thaliana OX=3702 GN=CHL PE=1 SV=1	CHL	1	2.89811e-05	201.66	YK(1)SYLANFGYDPNK	2	2.0104	1
TRINITY_DN27683_c0_g1_m.10897	161	K	Thylakoid lumenal protein TL20.3, chloroplastic OS=Arabidopsis thaliana OX=3702 GN=TL20.3 PE=1 SV=1	TL20.3	1	3.09185e-06	225.1	ANFK(1)GADLSDTLMDR	2	3.8177	2
TRINITY_DN27683_c0_g1_m.10897	220	K	Thylakoid lumenal protein TL20.3, chloroplastic OS=Arabidopsis thaliana OX=3702 GN=TL20.3 PE=1 SV=1	TL20.3	1	8.86275e-13	166.65	QALCK(1)YASGTNPTTGVSTR	2	0.24487	1
TRINITY_DN27683_c0_g1_m.10897	242	K	Thylakoid lumenal protein TL20.3, chloroplastic OS=Arabidopsis thaliana OX=3702 GN=TL20.3 PE=1 SV=1	TL20.3	1	0.000281663	90.308	ISLGCGNK(1)R	2	-3.7248	1
TRINITY_DN27700_c0_g1_m.10934	291	K	Stearoyl-[acyl-carrier-protein] 9-desaturase, chloroplastic OS=Ricinus communis OX=3988 PE=1 SV=1		1	0.000399318	96.946	HETAYTK(1)IVEK	2	-2.141	1
TRINITY_DN27709_c0_g1_m.10948	185	K	PREDICTED: LOW QUALITY PROTEIN: ammonium transporter 1 member 2 [Prunus mume]		1	0.0022176	73.502	FQAMGQYGQGELQK(1)IAK	2	4.6743	1
TRINITY_DN27709_c0_g1_m.10948	148	K	PREDICTED: LOW QUALITY PROTEIN: ammonium transporter 1 member 2 [Prunus mume]		1	0.000763098	127.03	LPK(1)LEESLTDNAK	2	3.3851	1
TRINITY_DN27716_c0_g1_m.10958	234	K	Lipoyl synthase, mitochondrial OS=Medicago truncatula OX=3880 GN=LIP1 PE=2 SV=1	LIP1	1	0.0381848	49.16	GDSGCVEK(1)VAK	2	2.0882	1
TRINITY_DN27720_c0_g1_m.10963	55	K	SKP1-like protein 1A OS=Arabidopsis thaliana OX=3702 GN=SKP1A PE=1 SV=1	SKP1A	1	0.0226774	54.584	ILSK(1)VIEYCNR	2	-6.592	1
TRINITY_DN27725_c0_g1_m.10973	233	K	nucleoporin protein Ndc1-Nup [Medicago truncatula]		1	0.00946434	47.334	AAFFEESGETYK(1)R	2	4.2141	1
TRINITY_DN27726_c1_g1_m.10975	120	K	Histone H3.3 OS=Vitis vinifera OX=29760 PE=2 SV=3		1	0.00293273	206.03	VTIMPK(1)DIQLAR	2	-4.5113	2
TRINITY_DN27726_c1_g1_m.10975	21	K	Histone H3.3 OS=Vitis vinifera OX=29760 PE=2 SV=3		1	0.0327109	67.464	KQLATK(1)AAR	2	-2.543	1
TRINITY_DN27726_c1_g1_m.10975	77	K	Histone H3.3 OS=Vitis vinifera OX=29760 PE=2 SV=3		1	4.2316e-06	143.39	EIAQDFK(1)TDLR	2	-1.4372	1
TRINITY_DN27726_c1_g1_m.10975	54	K	Histone H3.3 OS=Vitis vinifera OX=29760 PE=2 SV=3		0.999779	1.82481e-05	108.93	KYQK(1)STELLIR	2	-1.2192	1
TRINITY_DN27729_c0_g1_m.10980	204	K	50S ribosomal protein L4, chloroplastic OS=Nicotiana tabacum OX=4097 GN=RPL4 PE=2 SV=1	RPL4	1	0.0417345	56.202	RWGIDPK(1)EK	2	-3.3498	1
TRINITY_DN27740_c0_g1_m.10997	74	K	60S ribosomal protein L10 OS=Vitis riparia OX=96939 GN=RPL10 PE=2 SV=1	RPL10	1	0.0216468	46.835	IACNK(1)YMAK	2	-2.9699	1
TRINITY_DN27740_c0_g1_m.10997	82	K	60S ribosomal protein L10 OS=Vitis riparia OX=96939 GN=RPL10 PE=2 SV=1	RPL10	1	6.89208e-06	158.61	FAGK(1)DAFHLR	2	-3.7077	1
TRINITY_DN27742_c0_g1_m.10999	131	K	60S ribosomal protein L7a-2 OS=Oryza sativa subsp. japonica OX=39947 GN=RPL7A-2 PE=2 SV=1	RPL7A-2	1	0.000250916	197.3	AQAEAEGK(1)TAEAK	2	-0.47078	1
TRINITY_DN27742_c0_g1_m.10999	217	K	60S ribosomal protein L7a-2 OS=Oryza sativa subsp. japonica OX=39947 GN=RPL7A-2 PE=2 SV=1	RPL7A-2	1	0.0191111	74.424	NEDK(1)LEFSK	2	-2.5912	1
TRINITY_DN27742_c0_g1_m.10999	234	K	60S ribosomal protein L7a-2 OS=Oryza sativa subsp. japonica OX=39947 GN=RPL7A-2 PE=2 SV=1	RPL7A-2	1	0.000128117	110.88	ANFNDK(1)YDEYRK	2	0.37487	2
TRINITY_DN27742_c0_g1_m.10999	264	K	60S ribosomal protein L7a-2 OS=Oryza sativa subsp. japonica OX=39947 GN=RPL7A-2 PE=2 SV=1	RPL7A-2	1	0.0035497	69.905	LLAK(1)EAAQR	2	-4.6586	1
TRINITY_DN27742_c0_g1_m.10999	91	K	60S ribosomal protein L7a-2 OS=Oryza sativa subsp. japonica OX=39947 GN=RPL7A-2 PE=2 SV=1	RPL7A-2	0.999968	0.00567713	46.358	LKVPPALNQFTK(1)TLDK	3	-5.282	1
TRINITY_DN27744_c0_g1_m.11005	173	K	TOM1-like protein 1 OS=Arabidopsis thaliana OX=3702 GN=TOL1 PE=1 SV=1	TOL1	1	0.00331036	85.821	YLPVYEETYK(1)SLK	2	3.0596	1
TRINITY_DN27744_c0_g1_m.11005	339	K	TOM1-like protein 1 OS=Arabidopsis thaliana OX=3702 GN=TOL1 PE=1 SV=1	TOL1	1	0.0420971	45.489	HTK(1)EDGLIR	2	-4.1204	1
TRINITY_DN27747_c0_g2_m.11012	21	K	Mitochondrial outer membrane protein porin of 34 kDa OS=Solanum tuberosum OX=4113 PE=1 SV=2		1	8.70579e-06	129.69	DLLYK(1)DYQSDHK	2	1.0048	2
TRINITY_DN27747_c0_g2_m.11012	236	K	Mitochondrial outer membrane protein porin of 34 kDa OS=Solanum tuberosum OX=4113 PE=1 SV=2		1	0.000141799	118.26	VNNFGK(1)ANALIQHEWRPK	3	-3.0021	3
TRINITY_DN27747_c0_g2_m.11012	13	K	Mitochondrial outer membrane protein porin of 34 kDa OS=Solanum tuberosum OX=4113 PE=1 SV=2		1	0.000108178	124.46	GPGLYTDIGK(1)K	2	-2.7479	3
TRINITY_DN27747_c0_g3_m.11014	21	K	Mitochondrial outer membrane protein porin of 36 kDa OS=Solanum tuberosum OX=4113 PE=1 SV=2		1	2.70954e-05	115.41	DLLYK(1)DYQADHK	2	3.3194	3
TRINITY_DN27747_c0_g3_m.11014	236	K	Mitochondrial outer membrane protein porin of 36 kDa OS=Solanum tuberosum OX=4113 PE=1 SV=2		1	7.46525e-06	111.38	VNNYGK(1)ANALIQHEWRPK	3	-2.2588	1
TRINITY_DN27747_c0_g3_m.11014	13	K	Mitochondrial outer membrane protein porin of 36 kDa OS=Solanum tuberosum OX=4113 PE=1 SV=2		1	0.0107253	61.48	GPGLYSDIGK(1)K	2	-3.9939	1
TRINITY_DN27752_c0_g1_m.11020	183	K	Mitochondrial outer membrane protein porin 4 OS=Arabidopsis thaliana OX=3702 GN=VDAC4 PE=1 SV=1	VDAC4	1	5.65181e-07	141.88	GQALK(1)ASYIHYVDSK	2	2.117	1
TRINITY_DN27752_c0_g1_m.11020	236	K	Mitochondrial outer membrane protein porin 4 OS=Arabidopsis thaliana OX=3702 GN=VDAC4 PE=1 SV=1	VDAC4	1	0.000142446	84.266	FSDDGK(1)IATLYQCEWRPK	3	-2.585	1
TRINITY_DN27752_c0_g1_m.11020	193	K	Mitochondrial outer membrane protein porin 4 OS=Arabidopsis thaliana OX=3702 GN=VDAC4 PE=1 SV=1	VDAC4	1	0.0389789	42.218	ASYIHYVDSK(1)NGTTVAAELIHR	3	-1.4954	1
TRINITY_DN27757_c0_g1_m.11026	166	K	Protein MET1, chloroplastic OS=Arabidopsis thaliana OX=3702 GN=MET1 PE=1 SV=1	MET1	1	0.00330385	65.404	TGK(1)FTVGDK	2	-5.0762	1
TRINITY_DN27757_c0_g1_m.11026	116	K	Protein MET1, chloroplastic OS=Arabidopsis thaliana OX=3702 GN=MET1 PE=1 SV=1	MET1	1	5.83167e-16	261.56	ASETDAQTAESK(1)GGEGGGEK	2	-0.1073	2
TRINITY_DN27757_c0_g1_m.11026	207	K	Protein MET1, chloroplastic OS=Arabidopsis thaliana OX=3702 GN=MET1 PE=1 SV=1	MET1	1	0.0200474	75.243	IGPLLMK(1)MQK	2	-5.9785	1
TRINITY_DN27757_c0_g1_m.11026	214	K	Protein MET1, chloroplastic OS=Arabidopsis thaliana OX=3702 GN=MET1 PE=1 SV=1	MET1	1	0.00290253	88.734	YGK(1)IDDGGEMTEK	2	-3.1623	1
TRINITY_DN27757_c0_g1_m.11026	273	K	Protein MET1, chloroplastic OS=Arabidopsis thaliana OX=3702 GN=MET1 PE=1 SV=1	MET1	1	0.00668938	90.263	NAK(1)YEEALEK	2	0.63275	1
TRINITY_DN27757_c0_g1_m.11026	224	K	Protein MET1, chloroplastic OS=Arabidopsis thaliana OX=3702 GN=MET1 PE=1 SV=1	MET1	1	0.000154538	256.71	IDDGGEMTEK(1)EIIR	2	-1.1871	1
TRINITY_DN27757_c0_g1_m.11026	270	K	Protein MET1, chloroplastic OS=Arabidopsis thaliana OX=3702 GN=MET1 PE=1 SV=1	MET1	1	0.00769982	82.716	EGLQLYK(1)NAK	2	-2.2874	1
TRINITY_DN27760_c0_g1_m.11031	120	K	rubredoxin family protein [Arabidopsis thaliana]		1	1.73244e-15	153.05	SGGGVVITAVDGGGNAAK(1)AGLK	2	1.0576	1
TRINITY_DN27760_c0_g1_m.11031	193	K	rubredoxin family protein [Arabidopsis thaliana]		1	0.00702375	74.486	KLTEAQK(1)AR	2	-2.1513	1
TRINITY_DN27762_c0_g1_m.11035	66	K	GPN-loop GTPase QQT2 OS=Arabidopsis thaliana OX=3702 GN=QQT2 PE=1 SV=1	QQT2	1	5.94205e-06	95.263	LNIEGSSSGQPGASSSNFK(1)R	2	0.22878	1
TRINITY_DN27771_c0_g1_m.11052	107	K	Chaperone protein DnaJ OS=Bacillus pumilus (strain SAFR-032) OX=315750 GN=dnaJ PE=3 SV=1	dnaJ	1	0.00142076	78.157	YHPDVNK(1)EANAQEK	2	-0.82961	1
TRINITY_DN27773_c0_g1_m.11055	472	K	Sorting nexin 2A OS=Arabidopsis thaliana OX=3702 GN=SNX2A PE=1 SV=1	SNX2A	1	0.0158072	67.881	VTEDAK(1)NVAIR	2	-3.0492	1
TRINITY_DN27773_c0_g1_m.11055	353	K	Sorting nexin 2A OS=Arabidopsis thaliana OX=3702 GN=SNX2A PE=1 SV=1	SNX2A	1	9.00247e-08	115.05	LTK(1)FENEEAVCNAQR	2	-2.3797	1
TRINITY_DN27779_c0_g2_m.11070	279	K	Glutathione gamma-glutamylcysteinyltransferase 3 OS=Lotus japonicus OX=34305 GN=PCS3 PE=2 SV=1	PCS3	1	0.0358291	57.032	EFIK(1)WIAEVR	2	-4.455	1
TRINITY_DN27788_c0_g1_m.11088	77	K	Transmembrane protein [Trema orientale]		1	0.00162283	109.88	K(1)WSSQPYVSR	2	-2.567	1
TRINITY_DN27788_c0_g1_m.11088	253	K	Transmembrane protein [Trema orientale]		1	4.98547e-09	167.59	YDK(1)VVGQSADLFTLQR	2	2.3187	1
TRINITY_DN27788_c0_g1_m.11088	299	K	Transmembrane protein [Trema orientale]		1	3.33776e-08	171.14	TNK(1)DLHEALITAMSQK	2	0.64102	3
TRINITY_DN27793_c0_g1_m.11096	121	K	3-oxoacyl-[acyl-carrier-protein] reductase FabG OS=Thermotoga maritima (strain ATCC 43589 / MSB8 / DSM 3109 / JCM 10099) OX=243274 GN=fabG PE=3 SV=1	fabG	1	0.000288259	117.3	VMAVELGEHK(1)IR	2	-0.759	2
TRINITY_DN27805_c0_g1_m.11119	179	K	Clathrin light chain 1 OS=Arabidopsis thaliana OX=3702 GN=At2g20760 PE=2 SV=1	At2g20760	1	0.00602045	83.438	RQNAIQLEEK(1)EK	2	-1.1404	2
TRINITY_DN27805_c0_g1_m.11119	229	K	Clathrin light chain 1 OS=Arabidopsis thaliana OX=3702 GN=At2g20760 PE=2 SV=1	At2g20760	1	0.00665072	90.761	LCLANQEK(1)FHK	2	-0.38187	1
TRINITY_DN27805_c0_g1_m.11119	232	K	Clathrin light chain 1 OS=Arabidopsis thaliana OX=3702 GN=At2g20760 PE=2 SV=1	At2g20760	1	0.0159328	82.716	FHK(1)EADK	2	-5.1511	1
TRINITY_DN27810_c0_g1_m.11128	464	K	UDP-glycosyltransferase 74F2 OS=Arabidopsis thaliana OX=3702 GN=UGT74F2 PE=1 SV=1	UGT74F2	1	0.000949233	108.4	NIHEFVSK(1)ITK	2	-4.1536	1
TRINITY_DN27810_c0_g1_m.11128	456	K	UDP-glycosyltransferase 74F2 OS=Arabidopsis thaliana OX=3702 GN=UGT74F2 PE=1 SV=1	UGT74F2	1	0.000180622	86.952	AISDGGSSDK(1)NIHEFVSK	2	2.0546	1
TRINITY_DN27810_c0_g1_m.11128	439	K	UDP-glycosyltransferase 74F2 OS=Arabidopsis thaliana OX=3702 GN=UGT74F2 PE=1 SV=1	UGT74F2	0.999963	0.0190036	56.89	KNANK(1)WR	2	-5.2692	1
TRINITY_DN27810_c0_g1_m.11128	399	K	UDP-glycosyltransferase 74F2 OS=Arabidopsis thaliana OX=3702 GN=UGT74F2 PE=1 SV=1	UGT74F2	1	0.00332492	102.46	LVEDLWK(1)VGVR	2	-4.4339	1
TRINITY_DN27815_c0_g1_m.11144	114	K	Peptide methionine sulfoxide reductase B2, chloroplastic OS=Arabidopsis thaliana OX=3702 GN=MSRB2 PE=1 SV=1	MSRB2	1	6.72819e-05	117.99	EK(1)GTEYPGTGK	2	-2.0797	1
TRINITY_DN27815_c0_g1_m.11144	193	K	Peptide methionine sulfoxide reductase B2, chloroplastic OS=Arabidopsis thaliana OX=3702 GN=MSRB2 PE=1 SV=1	MSRB2	1	1.67866e-36	176.3	TEITCATCGGHLGHVFK(1)GEGFPTPTDER	3	1.3521	1
TRINITY_DN27823_c0_g1_m.11159	35	K	Glyoxylate/succinic semialdehyde reductase 1 OS=Arabidopsis thaliana OX=3702 GN=GLYR1 PE=1 SV=1	GLYR1	1	0.000829423	53.44	SLSK(1)CDELVEHGATTAESPAAVVK	3	1.5163	1
TRINITY_DN27823_c0_g1_m.11159	238	K	Glyoxylate/succinic semialdehyde reductase 1 OS=Arabidopsis thaliana OX=3702 GN=GLYR1 PE=1 SV=1	GLYR1	1	0.000285639	126.2	HQQK(1)DMR	2	-3.129	1
TRINITY_DN27823_c0_g1_m.11159	25	K	Glyoxylate/succinic semialdehyde reductase 1 OS=Arabidopsis thaliana OX=3702 GN=GLYR1 PE=1 SV=1	GLYR1	1	0.00415732	83.623	HGFK(1)VTVWNR	2	-6.6518	1
TRINITY_DN27823_c0_g1_m.11159	265	K	Glyoxylate/succinic semialdehyde reductase 1 OS=Arabidopsis thaliana OX=3702 GN=GLYR1 PE=1 SV=1	GLYR1	1	2.84192e-07	108.41	LALALGDEHAVSMPVAAAANEAFK(1)K	3	4.0729	2
TRINITY_DN27823_c0_g1_m.11159	168	K	Glyoxylate/succinic semialdehyde reductase 1 OS=Arabidopsis thaliana OX=3702 GN=GLYR1 PE=1 SV=1	GLYR1	1	0.0356116	74.849	SFFLGQVGNGAK(1)MK	2	-1.904	1
TRINITY_DN27837_c0_g1_m.11191	103	K	Photosystem II repair protein PSB27-H1, chloroplastic OS=Arabidopsis thaliana OX=3702 GN=PSB27-1 PE=1 SV=1	PSB27-1	1	0.000157025	141.93	DTAEMINK(1)VR	2	-1.9104	2
TRINITY_DN27837_c0_g1_m.11191	134	K	Photosystem II repair protein PSB27-H1, chloroplastic OS=Arabidopsis thaliana OX=3702 GN=PSB27-1 PE=1 SV=1	PSB27-1	1	0.000133742	123.5	ETSNSWVAK(1)YR	2	-3.4657	1
TRINITY_DN27837_c0_g1_m.11191	187	K	Photosystem II repair protein PSB27-H1, chloroplastic OS=Arabidopsis thaliana OX=3702 GN=PSB27-1 PE=1 SV=1	PSB27-1	1	5.89838e-05	200.06	ILEEMDTAEK(1)ALIR	2	2.7766	2
TRINITY_DN27844_c0_g5_m.11204	428	K	Glucose-1-phosphate adenylyltransferase small subunit 2, chloroplastic OS=Vicia faba OX=3906 GN=AGPP PE=2 SV=1	AGPP	1	0.000205393	146.88	NCK(1)IHHSVVGLR	2	-1.4768	2
TRINITY_DN27844_c0_g5_m.11204	285	K	Glucose-1-phosphate adenylyltransferase small subunit 2, chloroplastic OS=Vicia faba OX=3906 GN=AGPP PE=2 SV=1	AGPP	0.993677	0.000236235	185.9	IIEFAEK(0.006)PK(0.994)GEQLK	3	-4.1049	3
TRINITY_DN27844_c0_g5_m.11204	293	K	Glucose-1-phosphate adenylyltransferase small subunit 2, chloroplastic OS=Vicia faba OX=3906 GN=AGPP PE=2 SV=1	AGPP	1	2.57244e-05	119.79	AMK(1)VDTTILGLDDER	2	1.5173	1
TRINITY_DN27844_c0_g5_m.11204	478	K	Glucose-1-phosphate adenylyltransferase small subunit 2, chloroplastic OS=Vicia faba OX=3906 GN=AGPP PE=2 SV=1	AGPP	1	1.83888e-07	162.21	GSVPIGIGK(1)NSHVK	2	-0.98424	2
TRINITY_DN27848_c2_g1_m.11209	269	K	Mitochondrial carnitine/acylcarnitine carrier-like protein OS=Arabidopsis thaliana OX=3702 GN=BOU PE=1 SV=1	BOU	1	0.0151917	88.921	GLYK(1)GFGPAMAR	2	-3.0634	1
TRINITY_DN27848_c2_g1_m.11209	244	K	Mitochondrial carnitine/acylcarnitine carrier-like protein OS=Arabidopsis thaliana OX=3702 GN=BOU PE=1 SV=1	BOU	1	0.00102148	116.13	SVIQVDDYK(1)NPK	2	-1.4466	1
TRINITY_DN27848_c2_g1_m.11209	249	K	Mitochondrial carnitine/acylcarnitine carrier-like protein OS=Arabidopsis thaliana OX=3702 GN=BOU PE=1 SV=1	BOU	1	0.00266371	90.308	YK(1)GSIDAFR	2	-4.2916	1
TRINITY_DN27848_c2_g1_m.11209	31	K	Mitochondrial carnitine/acylcarnitine carrier-like protein OS=Arabidopsis thaliana OX=3702 GN=BOU PE=1 SV=1	BOU	1	5.55592e-05	108.2	VK(1)LQSQPVPPPGQLPK	2	2.2897	1
TRINITY_DN27870_c0_g1_m.11252	203	K	Protein DCL homolog, chloroplastic OS=Arabidopsis thaliana OX=3702 GN=DCL PE=2 SV=1	DCL	1	0.00285422	113.14	FIQEHFK(1)R	2	-3.5501	1
TRINITY_DN27872_c0_g1_m.11253	99	K	Metacaspase-1 OS=Arabidopsis thaliana OX=3702 GN=AMC1 PE=1 SV=1	AMC1	1	0.000802879	122.51	HELK(1)GCINDAK	2	1.8419	1
TRINITY_DN27877_c0_g1_m.11268	172	K	Probable xyloglucan endotransglucosylase/hydrolase protein 6 OS=Arabidopsis thaliana OX=3702 GN=XTH6 PE=2 SV=2	XTH6	1	0.00163984	109.36	VYK(1)NNEAK	2	-2.6461	1
TRINITY_DN27877_c0_g1_m.11268	67	K	Probable xyloglucan endotransglucosylase/hydrolase protein 6 OS=Arabidopsis thaliana OX=3702 GN=XTH6 PE=2 SV=2	XTH6	1	0.0288484	81.163	NSGCGFASK(1)R	2	0.40057	1
TRINITY_DN27893_c0_g1_m.11288	215	K	40S ribosomal protein S6 OS=Asparagus officinalis OX=4686 GN=rps6 PE=2 SV=1	rps6	1	0.000200933	99.276	AEAAEYQK(1)LLATR	2	-1.527	1
TRINITY_DN27893_c0_g1_m.11288	207	K	40S ribosomal protein S6 OS=Asparagus officinalis OX=4686 GN=rps6 PE=2 SV=1	rps6	1	0.000311791	139.02	AK(1)AEAAEYQK	2	-1.5664	1
TRINITY_DN27893_c0_g1_m.11288	151	K	40S ribosomal protein S6 OS=Asparagus officinalis OX=4686 GN=rps6 PE=2 SV=1	rps6	1	0.00021297	178.95	LFNLSK(1)EDDVRK	2	-1.8913	3
TRINITY_DN27893_c0_g1_m.11288	51	K	40S ribosomal protein S6 OS=Asparagus officinalis OX=4686 GN=rps6 PE=2 SV=1	rps6	1	0.00498705	60.547	GYVFK(1)IMGGCDK	2	-2.0541	1
TRINITY_DN27893_c0_g1_m.11288	2	K	40S ribosomal protein S6 OS=Asparagus officinalis OX=4686 GN=rps6 PE=2 SV=1	rps6	1	0.0157682	69.276	MK(1)FNIANPTTGCQK	2	-3.2068	1
TRINITY_DN27896_c0_g1_m.11293	52	K	ERBB-3 BINDING PROTEIN 1 OS=Solanum tuberosum OX=4113 GN=EBP1 PE=2 SV=1	EBP1	1	0.016149	60.547	IVDLCEK(1)GDSYIR	2	-1.7982	1
TRINITY_DN27896_c0_g1_m.11293	162	K	ERBB-3 BINDING PROTEIN 1 OS=Solanum tuberosum OX=4113 GN=EBP1 PE=2 SV=1	EBP1	1	0.0368077	56.202	NNK(1)DVTEAIQK	2	-1.6735	1
TRINITY_DN27896_c0_g1_m.11293	178	K	ERBB-3 BINDING PROTEIN 1 OS=Solanum tuberosum OX=4113 GN=EBP1 PE=2 SV=1	EBP1	1	0.00874197	59.77	VAAAYDCK(1)IVEGVLSHQLK	3	-3.4425	1
TRINITY_DN27896_c0_g1_m.11293	66	K	ERBB-3 BINDING PROTEIN 1 OS=Solanum tuberosum OX=4113 GN=EBP1 PE=2 SV=1	EBP1	1	4.37503e-06	154.35	EQTGNMYK(1)NVK	2	-0.21109	1
TRINITY_DN27896_c0_g1_m.11293	43	K	ERBB-3 BINDING PROTEIN 1 OS=Solanum tuberosum OX=4113 GN=EBP1 PE=2 SV=1	EBP1	0.98588	0.000986407	110.88	ALQLVLSECK(0.014)PK(0.986)AK	2	4.4196	1
TRINITY_DN27899_c0_g4_m.11297	89	K	rossmann-fold NAD(P)-binding domain protein [Medicago truncatula]		1	0.000250631	102.55	VSNWK(1)ECLTR	2	-3.0305	1
TRINITY_DN27905_c0_g1_m.11305	134	K	Auxin-binding protein ABP19a OS=Prunus persica OX=3760 GN=ABP19A PE=3 SV=1	ABP19A	1	9.23032e-14	256.4	ITAGFVSSSSNVPYVK(1)SLK	2	4.2018	1
TRINITY_DN27905_c0_g1_m.11305	202	K	Auxin-binding protein ABP19a OS=Prunus persica OX=3760 GN=ABP19A PE=3 SV=1	ABP19A	1	0.00304295	112.8	TTFLDDAQVK(1)K	2	-2.4432	2
TRINITY_DN27933_c0_g1_m.11355	114	K	Bifunctional phosphatase IMPL2, chloroplastic OS=Arabidopsis thaliana OX=3702 GN=HISN7 PE=1 SV=1	HISN7	0.999959	0.000721233	56.943	SK(1)FEILDKEDFSPVTIADK	3	-3.8647	1
TRINITY_DN27954_c0_g1_m.11397	352	K	Geraniol 8-hydroxylase OS=Catharanthus roseus OX=4058 GN=CYP76B6 PE=1 SV=1	CYP76B6	0.999998	0.0338762	57.293	AKAELEDVIGK(1)GNQVK	2	-0.97223	1
TRINITY_DN27954_c0_g1_m.11397	357	K	Geraniol 8-hydroxylase OS=Catharanthus roseus OX=4058 GN=CYP76B6 PE=1 SV=1	CYP76B6	1	0.00417664	51.872	GNQVK(1)ESDITR	2	-1.7143	1
TRINITY_DN27955_c2_g1_m.11402	170	K	Photosystem I reaction center subunit IV A, chloroplastic OS=Nicotiana sylvestris OX=4096 GN=PSAEA PE=1 SV=1	PSAEA	1	3.86074e-06	212.27	DVGSVVAVDQDPK(1)TR	2	0.148	4
TRINITY_DN27955_c2_g1_m.11402	123	K	Photosystem I reaction center subunit IV A, chloroplastic OS=Nicotiana sylvestris OX=4096 GN=PSAEA PE=1 SV=1	PSAEA	1	1.27972e-05	57.476	AAEEGAAPPAAATK(1)PAVEGETPK	2	-0.05073	1
TRINITY_DN27955_c2_g1_m.11402	134	K	Photosystem I reaction center subunit IV A, chloroplastic OS=Nicotiana sylvestris OX=4096 GN=PSAEA PE=1 SV=1	PSAEA	1	0.00508432	62.969	PK(1)PEPIGPK	2	-4.4775	1
TRINITY_DN27955_c2_g1_m.11402	141	K	Photosystem I reaction center subunit IV A, chloroplastic OS=Nicotiana sylvestris OX=4096 GN=PSAEA PE=1 SV=1	PSAEA	1	1.47726e-06	146.27	PEPIGPK(1)R	2	-5.585	5
TRINITY_DN27955_c2_g1_m.11402	157	K	Photosystem I reaction center subunit IV A, chloroplastic OS=Nicotiana sylvestris OX=4096 GN=PSAEA PE=1 SV=1	PSAEA	1	9.9238e-13	164.22	RESYWYK(1)DVGSVVAVDQDPK	2	1.465	2
TRINITY_DN27959_c0_g1_m.11409	125	K	EKC/KEOPS complex subunit Tprkb OS=Rattus norvegicus OX=10116 GN=Tprkb PE=2 SV=1	Tprkb	1	0.00607693	83.214	LINGK(1)EIDLEELGAR	2	-4.1176	1
TRINITY_DN27984_c0_g1_m.11448	224	K	Ureidoglycolate hydrolase OS=Arabidopsis thaliana OX=3702 GN=UAH PE=1 SV=1	UAH	1	1.59002e-08	141.88	SAGYAK(1)DQDDLSSVFLK	2	5.8441	1
TRINITY_DN27984_c0_g1_m.11448	86	K	Ureidoglycolate hydrolase OS=Arabidopsis thaliana OX=3702 GN=UAH PE=1 SV=1	UAH	1	0.010619	72.042	ILYTEK(1)DVLAR	2	-3.0853	1
TRINITY_DN27984_c0_g1_m.11448	235	K	Ureidoglycolate hydrolase OS=Arabidopsis thaliana OX=3702 GN=UAH PE=1 SV=1	UAH	1	0.00393101	96.946	DQDDLSSVFLK(1)K	2	2.0207	1
TRINITY_DN27987_c0_g2_m.11451	299	K	Putative glucose-6-phosphate 1-epimerase OS=Cenchrus ciliaris OX=35872 PE=2 SV=1		1	0.00344943	78.864	IYLSTPTK(1)IAILDHEK	3	-4.8566	1
TRINITY_DN27994_c0_g1_m.11460	193	K	Soluble inorganic pyrophosphatase OS=Oryza sativa subsp. japonica OX=39947 GN=IPP PE=2 SV=1	IPP	1	0.00220269	70.389	HYTDIK(1)ELPPHR	3	1.2381	2
TRINITY_DN27994_c0_g1_m.11460	211	K	Soluble inorganic pyrophosphatase OS=Oryza sativa subsp. japonica OX=39947 GN=IPP PE=2 SV=1	IPP	1	0.0205655	93.467	RFFEDYK(1)K	2	-3.9056	1
TRINITY_DN28000_c0_g1_m.11468	248	K	Probable 6-phosphogluconolactonase 4, chloroplastic OS=Oryza sativa subsp. indica OX=39946 GN=OsI_031067 PE=3 SV=2	OsI_031067	0.999974	7.23184e-06	149.58	WVTFIK(1)DSPKPPPER	2	4.91	1
TRINITY_DN28000_c0_g1_m.11468	157	K	Probable 6-phosphogluconolactonase 4, chloroplastic OS=Oryza sativa subsp. indica OX=39946 GN=OsI_031067 PE=3 SV=2	OsI_031067	1	2.36178e-08	207.06	DHEDSNYK(1)LAYDGFLSK	2	4.8422	1
TRINITY_DN28000_c0_g1_m.11468	82	K	Probable 6-phosphogluconolactonase 4, chloroplastic OS=Oryza sativa subsp. indica OX=39946 GN=OsI_031067 PE=3 SV=2	OsI_031067	1	8.02322e-09	115.24	KVEVFNSK(1)DDLAVQLAK	2	3.6911	1
TRINITY_DN28001_c2_g2_m.11471	55	K	Tetraketide alpha-pyrone reductase 1 OS=Arabidopsis thaliana OX=3702 GN=TKPR1 PE=1 SV=1	TKPR1	1	0.000314403	179.95	TEHLVSLDGAK(1)ER	2	-1.5221	1
TRINITY_DN28003_c0_g1_m.11474	126	K	Trafficking protein particle complex subunit 2 OS=Sus scrofa OX=9823 GN=TRAPPC2 PE=2 SV=2	TRAPPC2	1	0.00121939	107.08	ITSSHFDTK(1)VR	2	-0.035175	1
TRINITY_DN28005_c0_g1_m.11479	254	K	transmembrane protein, putative (DUF2358) [Arabidopsis thaliana]		1	3.02826e-08	108.34	EK(1)ESSEVYPDPSGDPTK	2	-0.32991	1
TRINITY_DN28007_c0_g1_m.11484	152	K	Protein RETICULATA-RELATED 4, chloroplastic OS=Arabidopsis thaliana OX=3702 GN=RER4 PE=2 SV=1	RER4	1	0.016999	41.796	WLMQFGGFK(1)ER	2	-2.1368	1
TRINITY_DN28010_c1_g2_m.11494	264	K	Thiol protease aleurain OS=Arabidopsis thaliana OX=3702 GN=ALEU PE=1 SV=2	ALEU	1	1.53358e-10	99.909	YNGGLETEEAYPYTAK(1)NGVCK	2	2.0593	1
TRINITY_DN28010_c1_g2_m.11494	175	K	Thiol protease aleurain OS=Arabidopsis thaliana OX=3702 GN=ALEU PE=1 SV=2	ALEU	1	0.00109914	85.821	LTDLVLPETK(1)DWR	2	-4.0873	1
TRINITY_DN28010_c1_g2_m.11494	107	K	Thiol protease aleurain OS=Arabidopsis thaliana OX=3702 GN=ALEU PE=1 SV=2	ALEU	1	0.00582824	74.849	KYETVEEMK(1)LR	2	-1.1989	1
TRINITY_DN28016_c1_g3_m.11512	131	K	Cytochrome f OS=Morus indica OX=248361 GN=petA PE=3 SV=1	petA	1	2.0001e-07	269.57	EK(1)ISNLSFQSYRPTK	2	5.3905	3
TRINITY_DN28016_c1_g3_m.11512	312	K	Cytochrome f OS=Morus indica OX=248361 GN=petA PE=3 SV=1	petA	1	2.18021e-05	168.69	QFEK(1)VQLSEMNF	2	-0.012454	2
TRINITY_DN28016_c1_g3_m.11512	93	K	Cytochrome f OS=Morus indica OX=248361 GN=petA PE=3 SV=1	petA	1	2.47843e-05	145.95	IPYDLQLK(1)QVLANGKK	3	-4.5278	1
TRINITY_DN28016_c1_g3_m.11512	144	K	Cytochrome f OS=Morus indica OX=248361 GN=petA PE=3 SV=1	petA	1	0.000133558	248.59	ISNLSFQSYRPTK(1)K	2	2.2999	2
TRINITY_DN28017_c0_g1_m.11515	137	K	Histone H1.2 OS=Arabidopsis thaliana OX=3702 GN=At2g30620 PE=1 SV=1	At2g30620	1	0.0192589	53.679	K(1)LLLYHLK	2	-4.7265	1
TRINITY_DN28017_c0_g1_m.11515	160	K	Histone H1.2 OS=Arabidopsis thaliana OX=3702 GN=At2g30620 PE=1 SV=1	At2g30620	1	0.0333966	50.09	GSYK(1)IPSSAAAK	2	-0.50815	1
TRINITY_DN28036_c0_g1_m.11548	145	K	Serine/threonine-protein phosphatase 6 regulatory ankyrin repeat subunit C OS=Danio rerio OX=7955 GN=ankrd52 PE=2 SV=1	ankrd52	1	0.0036638	68.548	IAESLISHGAK(1)INLK	2	3.1827	1
TRINITY_DN28043_c0_g1_m.11560	334	K	Protochlorophyllide reductase, chloroplastic OS=Cucumis sativus OX=3659 GN=PORA PE=2 SV=1	PORA	1	9.55935e-05	97.594	YITK(1)GFVSEEESGKR	2	1.7454	1
TRINITY_DN28044_c0_g1_m.11562	203	K	ATP-dependent Clp protease proteolytic subunit 2, mitochondrial OS=Arabidopsis thaliana OX=3702 GN=CLPP2 PE=1 SV=1	CLPP2	1	0.00273592	81.099	DMTIHTK(1)QIVR	2	-0.92548	1
TRINITY_DN28045_c0_g1_m.11564	401	K	Oxygen-dependent coproporphyrinogen-III oxidase, chloroplastic OS=Glycine max OX=3847 GN=CPX PE=2 SV=1	CPX	1	3.18308e-07	130.65	WEYDHK(1)PEEGSEEWK	2	2.2611	2
TRINITY_DN28045_c0_g1_m.11564	296	K	Oxygen-dependent coproporphyrinogen-III oxidase, chloroplastic OS=Glycine max OX=3847 GN=CPX PE=2 SV=1	CPX	1	0.00144289	105.36	WCDDYFYIK(1)HR	2	-0.13474	3
TRINITY_DN28045_c0_g1_m.11564	145	K	Oxygen-dependent coproporphyrinogen-III oxidase, chloroplastic OS=Glycine max OX=3847 GN=CPX PE=2 SV=1	CPX	1	0.000768016	91.783	FK(1)EDVWSRPGGGGGISR	3	-2.8381	2
TRINITY_DN28045_c0_g1_m.11564	143	K	Oxygen-dependent coproporphyrinogen-III oxidase, chloroplastic OS=Glycine max OX=3847 GN=CPX PE=2 SV=1	CPX	1	0.0135322	65.933	AIEAADGGAK(1)FK	2	-1.2514	1
TRINITY_DN28053_c0_g1_m.11579	251	K	Red chlorophyll catabolite reductase, chloroplastic OS=Arabidopsis thaliana OX=3702 GN=RCCR PE=1 SV=2	RCCR	1	0.00148402	92.445	EHVHPVAK(1)EVLR	2	0.12847	1
TRINITY_DN28053_c0_g1_m.11579	278	K	Red chlorophyll catabolite reductase, chloroplastic OS=Arabidopsis thaliana OX=3702 GN=RCCR PE=1 SV=2	RCCR	1	0.00183717	112.93	EVDEGERDYLQK(1)R	2	0.82508	1
TRINITY_DN28053_c0_g1_m.11579	66	K	Red chlorophyll catabolite reductase, chloroplastic OS=Arabidopsis thaliana OX=3702 GN=RCCR PE=1 SV=2	RCCR	1	0.0030432	72.922	FLDFPYASAPHK(1)K	2	2.9321	1
TRINITY_DN28053_c0_g1_m.11579	193	K	Red chlorophyll catabolite reductase, chloroplastic OS=Arabidopsis thaliana OX=3702 GN=RCCR PE=1 SV=2	RCCR	1	0.000567583	106.35	TFYEDTK(1)LEAQR	2	0.014308	1
TRINITY_DN28053_c0_g1_m.11579	54	K	Red chlorophyll catabolite reductase, chloroplastic OS=Arabidopsis thaliana OX=3702 GN=RCCR PE=1 SV=2	RCCR	1	0.00182628	68.548	AK(1)FLDFPYASAPHK	2	3.0646	3
TRINITY_DN28055_c0_g1_m.11581	170	K	Cysteine synthase OS=Citrullus lanatus OX=3654 PE=1 SV=1		1	0.00682423	76.255	VHYETTGPEIWK(1)GSGGK	3	-3.9625	1
TRINITY_DN28055_c0_g1_m.11581	197	K	Cysteine synthase OS=Citrullus lanatus OX=3654 PE=1 SV=1		0.999997	0.000339784	141.29	YLK(1)EQKPDVK	2	-0.87478	1
TRINITY_DN28055_c0_g1_m.11581	204	K	Cysteine synthase OS=Citrullus lanatus OX=3654 PE=1 SV=1		0.886875	5.09282e-05	60.734	EQK(0.113)PDVK(0.887)LYGVEPVESAILTGGK	3	-4.4375	2
TRINITY_DN28055_c0_g1_m.11581	194	K	Cysteine synthase OS=Citrullus lanatus OX=3654 PE=1 SV=1		1	6.37161e-19	166.48	VDALVSGIGTGGTVTGAGK(1)YLK	2	-0.15197	1
TRINITY_DN28055_c0_g1_m.11581	38	K	Cysteine synthase OS=Citrullus lanatus OX=3654 PE=1 SV=1		1	9.41594e-05	115.05	VAAK(1)LEMMEPCSSVK	2	0.90736	3
TRINITY_DN28055_c0_g1_m.11581	49	K	Cysteine synthase OS=Citrullus lanatus OX=3654 PE=1 SV=1		1	7.26898e-05	180.81	LEMMEPCSSVK(1)DR	2	-1.0608	4
TRINITY_DN28055_c0_g1_m.11581	175	K	Cysteine synthase OS=Citrullus lanatus OX=3654 PE=1 SV=1		1	3.21412e-26	180.42	GSGGK(1)VDALVSGIGTGGTVTGAGK	2	2.1729	1
TRINITY_DN28055_c0_g1_m.11581	10	K	Cysteine synthase OS=Citrullus lanatus OX=3654 PE=1 SV=1		1	3.97039e-05	126.48	TAIAK(1)DVTELIGK	2	-0.46847	1
TRINITY_DN28060_c0_g1_m.11588	8	K	Phosphoenolpyruvate carboxylase OS=Solanum tuberosum OX=4113 GN=PPC1 PE=2 SV=2	PPC1	1	0.00309864	74.524	NLEK(1)LASIDAHLR	2	0.10671	1
TRINITY_DN28067_c0_g1_m.11603	240	K	Putative GDP-L-fucose synthase 2 OS=Arabidopsis thaliana OX=3702 GN=GER2 PE=1 SV=1	GER2	1	0.00459093	88.35	FHEAK(1)VR	2	-2.5828	1
TRINITY_DN28067_c0_g1_m.11603	53	K	Putative GDP-L-fucose synthase 2 OS=Arabidopsis thaliana OX=3702 GN=GER2 PE=1 SV=1	GER2	1	0.000450516	90.308	SAK(1)IFVAGHR	2	-4.2373	1
TRINITY_DN28069_c0_g1_m.11607	132	K	Bifunctional protein FolD 2 OS=Arabidopsis thaliana OX=3702 GN=FOLD2 PE=2 SV=1	FOLD2	1	0.00412322	86.135	HINEEK(1)VLSEISIEK	2	-33.365	1
TRINITY_DN28073_c0_g1_m.11609	92	K	LON peptidase N-terminal domain and RING finger protein 1 OS=Mus musculus OX=10090 GN=Lonrf1 PE=1 SV=2	Lonrf1	1	0.0164263	67.889	RK(1)PNALR	2	10.493	1
TRINITY_DN28073_c0_g1_m.11609	194	K	LON peptidase N-terminal domain and RING finger protein 1 OS=Mus musculus OX=10090 GN=Lonrf1 PE=1 SV=2	Lonrf1	1	0.0305937	56.378	FFLICK(1)GQER	2	-3.5226	1
TRINITY_DN28088_c0_g1_m.11635	68	K	ADP,ATP carrier protein 1, mitochondrial OS=Gossypium hirsutum OX=3635 GN=ANT1 PE=2 SV=1	ANT1	1	0.0163402	50.09	TIK(1)DEGFGSLWR	2	-1.3047	1
TRINITY_DN28088_c0_g2_m.11636	337	K	ADP,ATP carrier protein 3, mitochondrial OS=Arabidopsis thaliana OX=3702 GN=AAC3 PE=1 SV=1	AAC3	1	0.0156654	60.892	SSLDAFK(1)QIVK	2	-4.535	1
TRINITY_DN28088_c0_g2_m.11636	330	K	ADP,ATP carrier protein 3, mitochondrial OS=Arabidopsis thaliana OX=3702 GN=AAC3 PE=1 SV=1	AAC3	1	0.0327149	58.916	YK(1)SSLDAFK	2	-3.7639	1
TRINITY_DN28088_c0_g2_m.11636	379	K	ADP,ATP carrier protein 3, mitochondrial OS=Arabidopsis thaliana OX=3702 GN=AAC3 PE=1 SV=1	AAC3	1	0.00518809	85.813	LQLLVLGK(1)K	2	-4.5767	1
TRINITY_DN28088_c1_g1_m.11637	124	K	ADP,ATP carrier protein, mitochondrial OS=Solanum tuberosum OX=4113 GN=ANT PE=2 SV=1	ANT	1	0.0140345	72.922	LLIQNQDEMIK(1)AGR	2	-1.9936	1
TRINITY_DN28088_c1_g1_m.11637	352	K	ADP,ATP carrier protein, mitochondrial OS=Solanum tuberosum OX=4113 GN=ANT PE=2 SV=1	ANT	1	0.0116053	67.507	SLFK(1)GAGANILR	2	-4.8993	1
TRINITY_DN28088_c1_g1_m.11637	330	K	ADP,ATP carrier protein, mitochondrial OS=Solanum tuberosum OX=4113 GN=ANT PE=2 SV=1	ANT	1	1.03979e-05	135.63	MMMTSGEAVK(1)YK	2	-1.7523	4
TRINITY_DN28088_c1_g1_m.11637	183	K	ADP,ATP carrier protein, mitochondrial OS=Solanum tuberosum OX=4113 GN=ANT PE=2 SV=1	ANT	1	0.0255724	92.677	RLFSFK(1)K	2	-4.4391	1
TRINITY_DN28088_c1_g1_m.11637	133	K	ADP,ATP carrier protein, mitochondrial OS=Solanum tuberosum OX=4113 GN=ANT PE=2 SV=1	ANT	1	7.09407e-05	198.33	LSEPYK(1)GIGECFSR	2	-1.7179	1
TRINITY_DN28088_c1_g1_m.11637	226	K	ADP,ATP carrier protein, mitochondrial OS=Solanum tuberosum OX=4113 GN=ANT PE=2 SV=1	ANT	1	0.0199761	77.072	LANDAK(1)AAK	2	-3.9353	1
TRINITY_DN28088_c1_g1_m.11637	343	K	ADP,ATP carrier protein, mitochondrial OS=Solanum tuberosum OX=4113 GN=ANT PE=2 SV=1	ANT	1	0.0118076	84.102	SSLDAFSQILK(1)NEGPK	2	-0.78291	1
TRINITY_DN28090_c0_g1_m.11642	161	K	Kunitz trypsin inhibitor 2 OS=Arabidopsis thaliana OX=3702 GN=KTI2 PE=2 SV=1	KTI2	1	0.00500401	72.042	IEK(1)ASEDDGR	2	-1.1264	2
TRINITY_DN28099_c0_g1_m.11650	152	K	UDP-D-apiose/UDP-D-xylose synthase 2 OS=Arabidopsis thaliana OX=3702 GN=AXS2 PE=2 SV=1	AXS2	1	0.00217166	101.45	TIGAFLPK(1)DSPLR	2	-4.162	1
TRINITY_DN28099_c0_g1_m.11650	131	K	UDP-D-apiose/UDP-D-xylose synthase 2 OS=Arabidopsis thaliana OX=3702 GN=AXS2 PE=2 SV=1	AXS2	1	0.0152665	73.637	YCSENNK(1)R	2	-2.7793	1
TRINITY_DN28099_c0_g1_m.11650	53	K	UDP-D-apiose/UDP-D-xylose synthase 2 OS=Arabidopsis thaliana OX=3702 GN=AXS2 PE=2 SV=1	AXS2	1	0.00277092	57.888	VLALDVYNDK(1)IR	2	-0.798	1
TRINITY_DN28099_c0_g1_m.11650	188	K	UDP-D-apiose/UDP-D-xylose synthase 2 OS=Arabidopsis thaliana OX=3702 GN=AXS2 PE=2 SV=1	AXS2	1	0.00870993	73.655	WSYACAK(1)QLIER	2	-1.8885	1
TRINITY_DN28102_c1_g1_m.11655	168	K	Epoxide hydrolase A OS=Mycobacterium tuberculosis (strain ATCC 25618 / H37Rv) OX=83332 GN=ephA PE=1 SV=1	ephA	1	0.0072149	83.623	QYIESGGFK(1)K	2	-2.3335	1
TRINITY_DN28102_c1_g2_m.11656	166	K	Epoxide hydrolase A OS=Mycobacterium tuberculosis (strain ATCC 25618 / H37Rv) OX=83332 GN=ephA PE=1 SV=1	ephA	1	2.66614e-06	147.02	VPAK(1)FIIGDEDSTYR	2	1.8262	1
TRINITY_DN28102_c1_g2_m.11656	191	K	Epoxide hydrolase A OS=Mycobacterium tuberculosis (strain ATCC 25618 / H37Rv) OX=83332 GN=ephA PE=1 SV=1	ephA	1	9.61148e-05	159.11	QHIESGSFK(1)K	2	-0.32296	1
TRINITY_DN28102_c1_g2_m.11656	182	K	Epoxide hydrolase A OS=Mycobacterium tuberculosis (strain ATCC 25618 / H37Rv) OX=83332 GN=ephA PE=1 SV=1	ephA	1	1.3975e-05	163.93	FLGLK(1)QHIESGSFK	2	-0.98119	1
TRINITY_DN28102_c1_g2_m.11656	134	K	Epoxide hydrolase A OS=Mycobacterium tuberculosis (strain ATCC 25618 / H37Rv) OX=83332 GN=ephA PE=1 SV=1	ephA	1	4.82317e-07	174.23	FDQK(1)GFTGPVNYYR	2	1.1077	1
TRINITY_DN28104_c0_g1_m.11658	264	K	Photosystem I assembly factor PSA3, chloroplastic OS=Arabidopsis thaliana OX=3702 GN=PSA3 PE=1 SV=1	PSA3	1	2.47167e-05	132.93	AEK(1)IAQGGNVNVPEPK	2	0.94333	1
TRINITY_DN28104_c0_g1_m.11658	277	K	Photosystem I assembly factor PSA3, chloroplastic OS=Arabidopsis thaliana OX=3702 GN=PSA3 PE=1 SV=1	PSA3	1	3.26451e-08	146.58	IAQGGNVNVPEPK(1)ALSK	2	2.4516	1
TRINITY_DN28115_c1_g1_m.11674	167	K	Ubiquinone biosynthesis protein COQ9, mitochondrial OS=Xenopus tropicalis OX=8364 GN=coq9 PE=2 SV=1	coq9	1	0.000127145	133.07	IESGEDLK(1)SLMPSER	2	-1.0028	2
TRINITY_DN28116_c0_g1_m.11676	22	K	Glycerate dehydrogenase HPR, peroxisomal OS=Arabidopsis thaliana OX=3702 GN=HPR PE=1 SV=1	HPR	1	0.000987496	83.358	VISTK(1)PMPGTR	2	-3.5334	1
TRINITY_DN28116_c0_g1_m.11676	225	K	Glycerate dehydrogenase HPR, peroxisomal OS=Arabidopsis thaliana OX=3702 GN=HPR PE=1 SV=1	HPR	1	0.000172037	160.98	ANGEKPVTWK(1)R	2	-2.6959	2
TRINITY_DN28116_c0_g1_m.11676	256	K	Glycerate dehydrogenase HPR, peroxisomal OS=Arabidopsis thaliana OX=3702 GN=HPR PE=1 SV=1	HPR	1	0.00079317	124.81	TTYHLVNK(1)ER	2	0.20537	1
TRINITY_DN28116_c0_g1_m.11676	326	K	Glycerate dehydrogenase HPR, peroxisomal OS=Arabidopsis thaliana OX=3702 GN=HPR PE=1 SV=1	HPR	1	0.000729092	61.042	NAVVVPHIASASK(1)WTR	2	5.1005	1
TRINITY_DN28118_c1_g1_m.11679	659	K	Alpha-1,4 glucan phosphorylase L-2 isozyme, chloroplastic/amyloplastic OS=Solanum tuberosum OX=4113 GN=STP-1 PE=1 SV=1	STP-1	1	0.00027912	126.48	K(1)FADNEDLQSEWR	2	-0.073038	1
TRINITY_DN28118_c1_g1_m.11679	313	K	Alpha-1,4 glucan phosphorylase L-2 isozyme, chloroplastic/amyloplastic OS=Solanum tuberosum OX=4113 GN=STP-1 PE=1 SV=1	STP-1	1	0.00104012	70.831	LWSTK(1)VASENFDLHAFNAGDHPK	3	-1.7163	1
TRINITY_DN28118_c1_g1_m.11680	294	K	Alpha-1,4 glucan phosphorylase L-2 isozyme, chloroplastic/amyloplastic OS=Solanum tuberosum OX=4113 GN=STP-1 PE=1 SV=1	STP-1	1	0.00222077	87.942	TIHEYAK(1)DIWR	2	-1.3698	1
TRINITY_DN28119_c0_g1_m.11682	92	K	Hydroxyacylglutathione hydrolase cytoplasmic OS=Arabidopsis thaliana OX=3702 GN=GLX2-2 PE=1 SV=2	GLX2-2	1	0.00463408	47.57	DNVK(1)GCTDSVENGDK	2	-1.9537	1
TRINITY_DN28123_c0_g1_m.11689	354	K	Dihydrolipoyllysine-residue acetyltransferase component 1 of pyruvate dehydrogenase complex, mitochondrial OS=Arabidopsis thaliana OX=3702 GN=LTA3 PE=1 SV=2	LTA3	1	0.00492107	83.775	LTDTDVK(1)IETGGQK	2	-1.4533	1
TRINITY_DN28123_c0_g1_m.11689	347	K	Dihydrolipoyllysine-residue acetyltransferase component 1 of pyruvate dehydrogenase complex, mitochondrial OS=Arabidopsis thaliana OX=3702 GN=LTA3 PE=1 SV=2	LTA3	1	0.0150498	51.872	EEGK(1)LTDTDVK	2	-0.33633	1
TRINITY_DN28123_c0_g1_m.11689	622	K	Dihydrolipoyllysine-residue acetyltransferase component 1 of pyruvate dehydrogenase complex, mitochondrial OS=Arabidopsis thaliana OX=3702 GN=LTA3 PE=1 SV=2	LTA3	1	0.00151787	95.138	GNK(1)VVAPVVGSDGVER	2	-0.35266	1
TRINITY_DN28123_c0_g1_m.11689	226	K	Dihydrolipoyllysine-residue acetyltransferase component 1 of pyruvate dehydrogenase complex, mitochondrial OS=Arabidopsis thaliana OX=3702 GN=LTA3 PE=1 SV=2	LTA3	1	2.04148e-05	171.09	GETSALDNDVK(1)NEDK	2	0.12769	1
TRINITY_DN28123_c0_g1_m.11689	343	K	Dihydrolipoyllysine-residue acetyltransferase component 1 of pyruvate dehydrogenase complex, mitochondrial OS=Arabidopsis thaliana OX=3702 GN=LTA3 PE=1 SV=2	LTA3	1	1.51427e-06	143.22	NAVTSGSAVK(1)EEGK	2	-1.1502	1
TRINITY_DN28123_c0_g1_m.11689	396	K	Dihydrolipoyllysine-residue acetyltransferase component 1 of pyruvate dehydrogenase complex, mitochondrial OS=Arabidopsis thaliana OX=3702 GN=LTA3 PE=1 SV=2	LTA3	1	5.00068e-09	120.75	ASGPHGTLLK(1)GDVLAAIK	2	2.7418	1
TRINITY_DN28125_c0_g1_m.11693	180	K	Proteasome subunit alpha type-1-B OS=Arabidopsis thaliana OX=3702 GN=PAF2 PE=1 SV=2	PAF2	1	0.000881433	199.4	RFESFK(1)ESSR	2	1.7221	2
TRINITY_DN28125_c0_g1_m.11693	203	K	Proteasome subunit alpha type-1-B OS=Arabidopsis thaliana OX=3702 GN=PAF2 PE=1 SV=2	PAF2	1	0.000184173	109.36	ETLQGEK(1)LR	2	-3.7419	1
TRINITY_DN28125_c0_g1_m.11693	61	K	Proteasome subunit alpha type-1-B OS=Arabidopsis thaliana OX=3702 GN=PAF2 PE=1 SV=2	PAF2	1	0.00957483	78.932	ANSELSSHQK(1)K	2	-2.4725	1
TRINITY_DN28125_c0_g1_m.11693	51	K	Proteasome subunit alpha type-1-B OS=Arabidopsis thaliana OX=3702 GN=PAF2 PE=1 SV=2	PAF2	1	2.07918e-05	107.46	THVVLACVNK(1)ANSELSSHQK	3	-0.83961	1
TRINITY_DN28132_c0_g1_m.11710	71	K	Glutathione transferase GST 23 OS=Zea mays OX=4577 PE=2 SV=1		1	0.00172595	187.85	SQLLLELNPVHK(1)K	2	1.6884	1
TRINITY_DN28134_c0_g4_m.11714	134	K	Thylakoid lumenal 15 kDa protein 1, chloroplastic OS=Arabidopsis thaliana OX=3702 GN=At2g44920 PE=1 SV=2	At2g44920	1	6.28111e-13	248.24	EYLCK(1)VADGVNPTTGNATR	2	4.4843	2
TRINITY_DN28134_c0_g4_m.11714	44	K	Thylakoid lumenal 15 kDa protein 1, chloroplastic OS=Arabidopsis thaliana OX=3702 GN=At2g44920 PE=1 SV=2	At2g44920	1	0.000433634	205.77	QDFK(1)TSILR	2	-4.1967	1
TRINITY_DN28134_c0_g4_m.11714	31	K	Thylakoid lumenal 15 kDa protein 1, chloroplastic OS=Arabidopsis thaliana OX=3702 GN=At2g44920 PE=1 SV=2	At2g44920	1	0.000300302	129.69	GQDLTGK(1)DFSGK	2	-2.8821	1
TRINITY_DN28141_c1_g11_m.11728	192	K	50S ribosomal protein L1, chloroplastic OS=Arabidopsis thaliana OX=3702 GN=RPL1 PE=1 SV=1	RPL1	1	0.000586952	115.04	QMASTK(1)FVETVEAHFR	3	-3.9367	2
TRINITY_DN28141_c1_g11_m.11728	208	K	50S ribosomal protein L1, chloroplastic OS=Arabidopsis thaliana OX=3702 GN=RPL1 PE=1 SV=1	RPL1	1	0.000759487	211.84	LNIDPK(1)YNDQQLR	2	1.1736	1
TRINITY_DN28141_c1_g11_m.11728	168	K	50S ribosomal protein L1, chloroplastic OS=Arabidopsis thaliana OX=3702 GN=RPL1 PE=1 SV=1	RPL1	1	0.000326517	88.35	FLEIQK(1)LR	2	-5.3183	1
TRINITY_DN28141_c1_g11_m.11728	315	K	50S ribosomal protein L1, chloroplastic OS=Arabidopsis thaliana OX=3702 GN=RPL1 PE=1 SV=1	RPL1	1	0.0288233	58.687	QGK(1)VEYR	2	-5.1583	1
TRINITY_DN28141_c1_g11_m.11728	360	K	50S ribosomal protein L1, chloroplastic OS=Arabidopsis thaliana OX=3702 GN=RPL1 PE=1 SV=1	RPL1	1	4.99957e-08	199.3	SIEANKPSGAK(1)GVYWK	2	5.7501	1
TRINITY_DN28141_c1_g11_m.11728	173	K	50S ribosomal protein L1, chloroplastic OS=Arabidopsis thaliana OX=3702 GN=RPL1 PE=1 SV=1	RPL1	1	0.0303975	40.502	EIK(1)QEYDVK	2	-2.7389	1
TRINITY_DN28141_c1_g11_m.11728	278	K	50S ribosomal protein L1, chloroplastic OS=Arabidopsis thaliana OX=3702 GN=RPL1 PE=1 SV=1	RPL1	1	6.9741e-08	147.72	LIASPDMMPK(1)VASLGK	2	-0.96187	4
TRINITY_DN28141_c1_g11_m.11728	186	K	50S ribosomal protein L1, chloroplastic OS=Arabidopsis thaliana OX=3702 GN=RPL1 PE=1 SV=1	RPL1	1	0.0178948	61.577	TAVSLMK(1)QMASTK	2	-5.7363	1
TRINITY_DN28141_c1_g11_m.11728	229	K	50S ribosomal protein L1, chloroplastic OS=Arabidopsis thaliana OX=3702 GN=RPL1 PE=1 SV=1	RPL1	1	0.0118817	57.042	GTGQTVK(1)VAVLTQGER	2	-2.9091	1
TRINITY_DN28141_c1_g11_m.11728	284	K	50S ribosomal protein L1, chloroplastic OS=Arabidopsis thaliana OX=3702 GN=RPL1 PE=1 SV=1	RPL1	1	5.46045e-05	96.311	VASLGK(1)ILGPR	2	-5.4456	1
TRINITY_DN28141_c1_g11_m.11728	222	K	50S ribosomal protein L1, chloroplastic OS=Arabidopsis thaliana OX=3702 GN=RPL1 PE=1 SV=1	RPL1	1	0.00260417	106.11	ATVNLPK(1)GTGQTVK	2	0.1409	1
TRINITY_DN28145_c4_g1_m.11737	39	K	HD domain-containing protein 2 OS=Danio rerio OX=7955 GN=hddc2 PE=2 SV=1	hddc2	1	9.39649e-05	117.21	RDVK(1)DPESIADHMYR	3	-2.3096	4
TRINITY_DN28164_c0_g2_m.11768	123	K	Mitochondrial outer membrane import complex protein METAXIN OS=Arabidopsis thaliana OX=3702 GN=MTX1 PE=1 SV=1	MTX1	1	0.00208704	92.445	DNAEQK(1)EEEIYR	2	0.13945	1
TRINITY_DN28164_c0_g2_m.11768	180	K	Mitochondrial outer membrane import complex protein METAXIN OS=Arabidopsis thaliana OX=3702 GN=MTX1 PE=1 SV=1	MTX1	1	4.78966e-06	148.9	SK(1)LVEHDNLVR	2	-2.2179	1
TRINITY_DN28166_c1_g1_m.11770	38	K	Fructose-bisphosphate aldolase 5, cytosolic OS=Arabidopsis thaliana OX=3702 GN=FBA5 PE=1 SV=1	FBA5	1	5.91254e-05	179.95	GILAADESTGTIGK(1)R	2	0.89207	1
TRINITY_DN28166_c1_g1_m.11770	306	K	Fructose-bisphosphate aldolase 5, cytosolic OS=Arabidopsis thaliana OX=3702 GN=FBA5 PE=1 SV=1	FBA5	1	0.0042132	74.849	ALQQSTLK(1)TWGGK	2	-4.115	1
TRINITY_DN28166_c1_g1_m.11770	317	K	Fructose-bisphosphate aldolase 5, cytosolic OS=Arabidopsis thaliana OX=3702 GN=FBA5 PE=1 SV=1	FBA5	1	0.000230661	112.95	ENIAK(1)AQEAFLAR	2	-3.1618	2
TRINITY_DN28166_c1_g1_m.11770	24	K	Fructose-bisphosphate aldolase 5, cytosolic OS=Arabidopsis thaliana OX=3702 GN=FBA5 PE=1 SV=1	FBA5	1	3.85668e-19	191.18	YIATPGK(1)GILAADESTGTIGK	2	0.55732	1
TRINITY_DN28166_c1_g1_m.11770	17	K	Fructose-bisphosphate aldolase 5, cytosolic OS=Arabidopsis thaliana OX=3702 GN=FBA5 PE=1 SV=1	FBA5	1	0.000317448	127.94	TAK(1)YIATPGK	2	-4.5588	1
TRINITY_DN28166_c1_g1_m.11770	14	K	Fructose-bisphosphate aldolase 5, cytosolic OS=Arabidopsis thaliana OX=3702 GN=FBA5 PE=1 SV=1	FBA5	1	0.0360349	50.834	YADELIK(1)TAK	2	-4.6462	1
TRINITY_DN28166_c1_g1_m.11770	135	K	Fructose-bisphosphate aldolase 5, cytosolic OS=Arabidopsis thaliana OX=3702 GN=FBA5 PE=1 SV=1	FBA5	1	0.000192164	194.22	CSQYYK(1)AGAR	2	-0.58547	1
TRINITY_DN28167_c0_g1_m.11773	147	K	Peptide methionine sulfoxide reductase OS=Lactuca sativa OX=4236 PE=2 SV=1		1	4.72966e-07	59.122	VPGVTK(1)TEVGYTQGLLHNPTYEDVCSGK	3	2.1275	1
TRINITY_DN28167_c0_g1_m.11773	169	K	Peptide methionine sulfoxide reductase OS=Lactuca sativa OX=4236 PE=2 SV=1		1	4.88253e-35	141.11	TEVGYTQGLLHNPTYEDVCSGK(1)TNHSEVVR	3	4.1746	3
TRINITY_DN28167_c0_g1_m.11773	227	K	Peptide methionine sulfoxide reductase OS=Lactuca sativa OX=4236 PE=2 SV=1		1	1.1267e-05	154.66	SGIYYYTPEQEK(1)AAR	2	3.9136	1
TRINITY_DN28167_c0_g1_m.11773	267	K	Peptide methionine sulfoxide reductase OS=Lactuca sativa OX=4236 PE=2 SV=1		1	6.27763e-05	253.88	AEEYHQQYLAK(1)GGR	2	-0.79094	2
TRINITY_DN28167_c0_g1_m.11773	279	K	Peptide methionine sulfoxide reductase OS=Lactuca sativa OX=4236 PE=2 SV=1		1	0.00110557	232.46	QSADK(1)GCNDPIR	2	0.044288	1
TRINITY_DN28167_c0_g1_m.11773	235	K	Peptide methionine sulfoxide reductase OS=Lactuca sativa OX=4236 PE=2 SV=1		1	0.00181874	100.75	ESMEK(1)QQK	2	-3.6217	2
TRINITY_DN28171_c0_g1_m.11780	195	K	PTI1-like tyrosine-protein kinase 3 OS=Arabidopsis thaliana OX=3702 GN=PTI13 PE=1 SV=1	PTI13	1	1.95351e-08	144.51	GLEYLHEK(1)VQPTIIHR	3	-3.1613	1
TRINITY_DN28194_c1_g1_m.11828	72	K	Temperature-induced lipocalin-1 OS=Arabidopsis thaliana OX=3702 GN=TIL PE=1 SV=1	TIL	1	0.000271231	141.29	GYIEGTAYK(1)TDPK	2	2.1555	1
TRINITY_DN28194_c1_g1_m.11828	156	K	Temperature-induced lipocalin-1 OS=Arabidopsis thaliana OX=3702 GN=TIL PE=1 SV=1	TIL	1	6.67285e-09	127.07	LHK(1)TPQSDPPPEGDEGPK	2	0.32111	1
TRINITY_DN28194_c1_g1_m.11828	76	K	Temperature-induced lipocalin-1 OS=Arabidopsis thaliana OX=3702 GN=TIL PE=1 SV=1	TIL	1	0.0402616	49.16	TDPK(1)SDEAK	2	-2.403	1
TRINITY_DN28194_c1_g1_m.11828	10	K	Temperature-induced lipocalin-1 OS=Arabidopsis thaliana OX=3702 GN=TIL PE=1 SV=1	TIL	1	0.000875495	207.12	EMEVVK(1)GLDIER	2	-2.3284	3
TRINITY_DN28194_c1_g1_m.11828	153	K	Temperature-induced lipocalin-1 OS=Arabidopsis thaliana OX=3702 GN=TIL PE=1 SV=1	TIL	1	0.000206516	97.277	AEGYDVSK(1)LHK	2	0.56552	1
TRINITY_DN28216_c0_g1_m.11876	486	K	15-cis-phytoene desaturase, chloroplastic/chromoplastic OS=Arabidopsis thaliana OX=3702 GN=PDS PE=1 SV=1	PDS	1	3.33643e-05	98.865	ELAK(1)LFPDEIAADQSK	2	-0.42258	1
TRINITY_DN28216_c0_g1_m.11876	508	K	15-cis-phytoene desaturase, chloroplastic/chromoplastic OS=Arabidopsis thaliana OX=3702 GN=PDS PE=1 SV=1	PDS	1	0.00479789	97.033	YHVVK(1)TPR	2	-2.4983	1
TRINITY_DN28219_c0_g1_m.11880	116	K	NAD(P)-binding rossmann-fold protein [Medicago truncatula]		1	0.00379051	59.67	GK(1)LGGADDLCVGDIR	2	0.51615	1
TRINITY_DN28219_c0_g1_m.11880	192	K	NAD(P)-binding rossmann-fold protein [Medicago truncatula]		1	0.000381951	131.22	NQIDAAK(1)AAGVR	2	-2.1106	1
TRINITY_DN28219_c0_g1_m.11880	295	K	NAD(P)-binding rossmann-fold protein [Medicago truncatula]		1	7.16015e-11	242.35	FK(1)AFDLASKPEGAGTPTK	2	2.3456	2
TRINITY_DN28219_c0_g1_m.11880	268	K	NAD(P)-binding rossmann-fold protein [Medicago truncatula]		1	3.6247e-08	153.18	ELLVGKDDELLK(1)TETR	2	0.82065	2
TRINITY_DN28219_c0_g1_m.11880	262	K	NAD(P)-binding rossmann-fold protein [Medicago truncatula]		1	0.00159366	71.066	ELLVGK(1)DDELLK	2	-2.6042	1
TRINITY_DN28231_c0_g1_m.11900	199	K	Aconitate hydratase 3, mitochondrial OS=Arabidopsis thaliana OX=3702 GN=ACO3 PE=1 SV=2	ACO3	1	0.0145081	68.49	DAMNK(1)LGSDSNK	2	-2.4179	2
TRINITY_DN28247_c0_g1_m.11931	145	K	Peptidyl-prolyl cis-trans isomerase FKBP18, chloroplastic OS=Arabidopsis thaliana OX=3702 GN=FKBP18 PE=1 SV=2	FKBP18	1	5.20227e-08	132.93	VIAQPYEFK(1)VGDPPGK	2	0.43886	1
TRINITY_DN28247_c0_g1_m.11931	106	K	Peptidyl-prolyl cis-trans isomerase FKBP18, chloroplastic OS=Arabidopsis thaliana OX=3702 GN=FKBP18 PE=1 SV=2	FKBP18	1	0.000490323	70.552	GPVAEK(1)GSTVQVHFDCLYR	3	-2.5862	1
TRINITY_DN28247_c0_g1_m.11931	100	K	Peptidyl-prolyl cis-trans isomerase FKBP18, chloroplastic OS=Arabidopsis thaliana OX=3702 GN=FKBP18 PE=1 SV=2	FKBP18	1	2.00752e-05	154.94	YYDVVEGK(1)GPVAEK	2	-1.0332	1
TRINITY_DN28262_c0_g1_m.11958	230	K	OPA3-like protein OS=Schizosaccharomyces pombe (strain 972 / ATCC 24843) OX=284812 GN=SPBC1703.11 PE=3 SV=1	SPBC1703.11	1	0.000694345	166.66	IEEIEHVAK(1)GR	2	-1.1132	1
TRINITY_DN28274_c1_g1_m.11980	98	K	Geranylgeranyl pyrophosphate synthase, chloroplastic OS=Hevea brasiliensis OX=3981 GN=GGPS PE=1 SV=1	GGPS	1	0.00471955	62.271	AYMIQK(1)AEAVNR	2	-1.5895	1
TRINITY_DN28274_c1_g1_m.11980	322	K	Geranylgeranyl pyrophosphate synthase, chloroplastic OS=Hevea brasiliensis OX=3981 GN=GGPS PE=1 SV=1	GGPS	1	0.000170806	120.33	SSEELGK(1)TAGK	2	-2.6044	1
TRINITY_DN28278_c1_g1_m.11991	205	K	Uncharacterized oxidoreductase At1g06690, chloroplastic OS=Arabidopsis thaliana OX=3702 GN=At1g06690 PE=1 SV=1	At1g06690	1	7.46897e-06	154.35	AVGVSNYGEK(1)R	2	-0.72229	1
TRINITY_DN28278_c1_g1_m.11991	40	K	Uncharacterized oxidoreductase At1g06690, chloroplastic OS=Arabidopsis thaliana OX=3702 GN=At1g06690 PE=1 SV=1	At1g06690	1	0.00535479	75.243	TEEENK(1)VK	2	-2.3896	1
TRINITY_DN28279_c0_g1_m.11992	309	K	Metacaspase-4 OS=Arabidopsis thaliana OX=3702 GN=AMC4 PE=1 SV=1	AMC4	1	1.24489e-20	139.46	HK(1)LEENDEEEYAK	2	-0.70831	2
TRINITY_DN28279_c0_g1_m.11992	157	K	Metacaspase-4 OS=Arabidopsis thaliana OX=3702 GN=AMC4 PE=1 SV=1	AMC4	1	0.00734842	91.457	EQIGHSTK(1)NDDDDSESSFGFR	3	-1.4948	1
TRINITY_DN28284_c0_g1_m.12001	240	K	Proteasome subunit beta type-7-A OS=Arabidopsis thaliana OX=3702 GN=PBB1 PE=1 SV=2	PBB1	1	0.00778877	68.49	TYVSGK(1)DYSSSK	2	-1.3521	1
TRINITY_DN28284_c0_g1_m.12001	68	K	Proteasome subunit beta type-7-A OS=Arabidopsis thaliana OX=3702 GN=PBB1 PE=1 SV=2	PBB1	1	0.000673923	92.707	ATEGPIVCDK(1)NCEK	2	-1.3201	1
TRINITY_DN28287_c0_g1_m.12004	92	K	Mitochondrial outer membrane protein porin 2 OS=Arabidopsis thaliana OX=3702 GN=VDAC2 PE=1 SV=1	VDAC2	1	4.21193e-06	130.65	GGLSTGDVGAIYK(1)FK	2	3.7039	2
TRINITY_DN28287_c0_g1_m.12004	225	K	Mitochondrial outer membrane protein porin 2 OS=Arabidopsis thaliana OX=3702 GN=VDAC2 PE=1 SV=1	VDAC2	1	0.000346593	108.4	ASHVHYLDQLK(1)K	2	-1.3152	2
TRINITY_DN28287_c0_g1_m.12004	94	K	Mitochondrial outer membrane protein porin 2 OS=Arabidopsis thaliana OX=3702 GN=VDAC2 PE=1 SV=1	VDAC2	1	0.00912068	72.042	FK(1)NTVVDVK	2	-4.4925	1
TRINITY_DN28287_c0_g1_m.12004	267	K	Mitochondrial outer membrane protein porin 2 OS=Arabidopsis thaliana OX=3702 GN=VDAC2 PE=1 SV=1	VDAC2	1	0.00119635	108.91	LNNHGK(1)LGALLQHEVVPK	3	-2.3554	2
TRINITY_DN28287_c0_g1_m.12004	44	K	Mitochondrial outer membrane protein porin 2 OS=Arabidopsis thaliana OX=3702 GN=VDAC2 PE=1 SV=1	VDAC2	1	0.00312562	105.36	GPGLFSEIGK(1)K	2	-5.0431	1
TRINITY_DN28288_c0_g1_m.12005	81	K	Heme oxygenase 1, chloroplastic OS=Arabidopsis thaliana OX=3702 GN=HO1 PE=1 SV=2	HO1	1	0.000576324	197.3	YPGEAK(1)GFVEEMR	2	-0.14661	3
TRINITY_DN28288_c0_g1_m.12005	234	K	Heme oxygenase 1, chloroplastic OS=Arabidopsis thaliana OX=3702 GN=HO1 PE=1 SV=2	HO1	1	0.00121939	117.3	ILNGK(1)ELEFYK	2	-0.25802	2
TRINITY_DN28288_c0_g1_m.12005	108	K	Heme oxygenase 1, chloroplastic OS=Arabidopsis thaliana OX=3702 GN=HO1 PE=1 SV=2	HO1	1	0.0216923	65.313	EVK(1)EPEER	2	-1.1679	1
TRINITY_DN28288_c0_g1_m.12005	105	K	Heme oxygenase 1, chloroplastic OS=Arabidopsis thaliana OX=3702 GN=HO1 PE=1 SV=2	HO1	0.99955	3.71723e-05	84.999	EGEK(1)EVKEPEER	2	-1.1996	1
TRINITY_DN28288_c0_g1_m.12005	268	K	Heme oxygenase 1, chloroplastic OS=Arabidopsis thaliana OX=3702 GN=HO1 PE=1 SV=2	HO1	1	0.000236717	159.12	EEK(1)NHCLEETEK	2	-3.0292	1
TRINITY_DN28288_c0_g1_m.12005	277	K	Heme oxygenase 1, chloroplastic OS=Arabidopsis thaliana OX=3702 GN=HO1 PE=1 SV=2	HO1	1	0.000375998	143.22	NHCLEETEK(1)SFK	2	-0.8618	1
TRINITY_DN28288_c0_g1_m.12005	258	K	Heme oxygenase 1, chloroplastic OS=Arabidopsis thaliana OX=3702 GN=HO1 PE=1 SV=2	HO1	0.999997	0.000857379	114.93	DKLNK(1)VAEGWTR	2	-3.524	1
TRINITY_DN28292_c0_g2_m.12011	67	K	ADP-ribosylation factor GTPase-activating protein AGD5 OS=Arabidopsis thaliana OX=3702 GN=AGD5 PE=1 SV=1	AGD5	1	0.0337732	46.447	SLGVHISK(1)VR	2	-4.8883	1
TRINITY_DN28302_c2_g1_m.12025	230	K	1-aminocyclopropane-1-carboxylate oxidase OS=Prunus mume OX=102107 GN=ACO1 PE=2 SV=1	ACO1	1	0.000381544	113.85	YK(1)SVLHR	2	-4.6176	1
TRINITY_DN28302_c2_g1_m.12025	54	K	1-aminocyclopropane-1-carboxylate oxidase OS=Prunus mume OX=102107 GN=ACO1 PE=2 SV=1	ACO1	1	0.000920055	84.064	MTK(1)DHYR	2	-2.8109	1
TRINITY_DN28302_c2_g3_m.12026	177	K	1-aminocyclopropane-1-carboxylate oxidase 3 OS=Petunia hybrida OX=4102 GN=ACO3 PE=3 SV=1	ACO3	1	0.000920077	100.67	YK(1)SVMHR	2	-3.6755	1
TRINITY_DN28302_c2_g3_m.12026	13	K	1-aminocyclopropane-1-carboxylate oxidase 3 OS=Petunia hybrida OX=4102 GN=ACO3 PE=3 SV=1	ACO3	1	0.0201783	67.507	FK(1)EMVASK	2	-3.3529	1
TRINITY_DN28302_c3_g1_m.12027	80	K	Stem-specific protein TSJT1 OS=Nicotiana tabacum OX=4097 GN=TSJT1 PE=2 SV=1	TSJT1	1	0.000620635	73.655	TPSPK(1)TTSAALVNR	2	-2.2388	1
TRINITY_DN28303_c0_g1_m.12032	274	K	Transmembrane 9 superfamily member 1 OS=Arabidopsis thaliana OX=3702 GN=TMN1 PE=1 SV=1	TMN1	1	0.00050834	89.359	DVSEESGWK(1)LVHGDVFRPPR	3	-3.8	1
TRINITY_DN28312_c0_g1_m.12047	299	K	ATPase ARSA1 OS=Chlamydomonas reinhardtii OX=3055 GN=ARSA1 PE=1 SV=2	ARSA1	1	4.05026e-11	266.35	SVFGQEETQQDAADK(1)LEK	2	5.2883	1
TRINITY_DN28316_c1_g1_m.12058	161	K	Probable nucleoredoxin 1 OS=Arabidopsis thaliana OX=3702 GN=At1g60420 PE=1 SV=1	At1g60420	1	0.00457683	92.445	INFLK(1)EEEEAAK	2	-0.86831	1
TRINITY_DN28316_c1_g1_m.12058	486	K	Probable nucleoredoxin 1 OS=Arabidopsis thaliana OX=3702 GN=At1g60420 PE=1 SV=1	At1g60420	1	0.0137711	58.508	HLEEQAEEIAK(1)GWPEK	2	4.1167	1
TRINITY_DN28316_c1_g1_m.12058	493	K	Probable nucleoredoxin 1 OS=Arabidopsis thaliana OX=3702 GN=At1g60420 PE=1 SV=1	At1g60420	1	5.33809e-05	130.99	LK(1)HELHPEHELLR	2	0.83338	4
TRINITY_DN28329_c0_g1_m.12080	84	K	Glyceraldehyde-3-phosphate dehydrogenase, cytosolic OS=Sinapis alba OX=3728 GN=GAPC PE=2 SV=2	GAPC	1	0.00497085	89.123	HHELK(1)VK	2	-2.4867	1
TRINITY_DN28329_c0_g1_m.12080	89	K	Glyceraldehyde-3-phosphate dehydrogenase, cytosolic OS=Sinapis alba OX=3728 GN=GAPC PE=2 SV=2	GAPC	0.999996	0.000776316	121.71	VKDEK(1)TLLFGEK	2	0.91225	1
TRINITY_DN28329_c0_g1_m.12080	293	K	Glyceraldehyde-3-phosphate dehydrogenase, cytosolic OS=Sinapis alba OX=3728 GN=GAPC PE=2 SV=2	GAPC	1	1.4275e-10	313.04	QAIKEESEGK(1)LK	2	0.81236	4
TRINITY_DN28329_c0_g1_m.12080	79	K	Glyceraldehyde-3-phosphate dehydrogenase, cytosolic OS=Sinapis alba OX=3728 GN=GAPC PE=2 SV=2	GAPC	1	1.0189e-06	229.4	YDSVHGQWK(1)HHELK	2	-0.36217	3
TRINITY_DN28337_c0_g1_m.12099	212	K	Photosystem I chlorophyll a/b-binding protein 5, chloroplastic OS=Arabidopsis thaliana OX=3702 GN=LHCA5 PE=1 SV=1	LHCA5	1	0.0225546	60.892	NAHDWK(1)LK	2	-5.299	1
TRINITY_DN28351_c0_g1_m.12121	327	K	Peptide chain release factor PrfB1, chloroplastic OS=Arabidopsis thaliana OX=3702 GN=PRFB1 PE=2 SV=1	PRFB1	1	3.21465e-05	172.1	YAYGYLSGEK(1)GTHR	2	1.605	1
TRINITY_DN28351_c0_g1_m.12121	448	K	Peptide chain release factor PrfB1, chloroplastic OS=Arabidopsis thaliana OX=3702 GN=PRFB1 PE=2 SV=1	PRFB1	1	0.00429982	71.066	GDAVK(1)AEWGQQIR	2	-3.3801	1
TRINITY_DN28355_c0_g1_m.12130	452	K	Serine carboxypeptidase-like 29 OS=Arabidopsis thaliana OX=3702 GN=SCPL29 PE=2 SV=1	SCPL29	1	5.67235e-05	113.48	GAGHEVPLHRPK(1)QALTLIK	3	-2.8509	1
TRINITY_DN28355_c0_g1_m.12130	213	K	Serine carboxypeptidase-like 29 OS=Arabidopsis thaliana OX=3702 GN=SCPL29 PE=2 SV=1	SCPL29	1	0.0220135	41.025	YNSATK(1)EK	2	-4.0092	1
TRINITY_DN28360_c0_g1_m.12139	87	K	Proteasome subunit beta type-5 OS=Spinacia oleracea OX=3562 PE=2 SV=1		1	0.0387648	43.306	ASMGGYISSQSVK(1)K	2	-0.84081	1
TRINITY_DN28360_c0_g1_m.12139	126	K	Proteasome subunit beta type-5 OS=Spinacia oleracea OX=3562 PE=2 SV=1		1	0.0152614	56.091	LHELANK(1)R	2	-6.9617	1
TRINITY_DN28368_c1_g1_m.12147	177	K	Hypersensitive-induced response protein 1 OS=Oryza sativa subsp. japonica OX=39947 GN=HIR1 PE=1 SV=1	HIR1	1	0.00177885	118.91	VAANEK(1)AEAEK	2	-1.3702	1
TRINITY_DN28368_c1_g1_m.12147	89	K	Hypersensitive-induced response protein 1 OS=Oryza sativa subsp. japonica OX=39947 GN=HIR1 PE=1 SV=1	HIR1	1	0.0143842	76.85	ASDAFYK(1)LSNTR	2	-1.0422	1
TRINITY_DN28368_c1_g1_m.12147	111	K	Hypersensitive-induced response protein 1 OS=Oryza sativa subsp. japonica OX=39947 GN=HIR1 PE=1 SV=1	HIR1	1	7.62754e-07	135.21	ASVPK(1)LDLDSTFEQK	2	0.65973	1
TRINITY_DN28368_c1_g1_m.12147	196	K	Hypersensitive-induced response protein 1 OS=Oryza sativa subsp. japonica OX=39947 GN=HIR1 PE=1 SV=1	HIR1	1	2.39631e-08	149.58	AEGDAESK(1)YLAGLGIAR	2	1.1932	1
TRINITY_DN28368_c1_g1_m.12147	121	K	Hypersensitive-induced response protein 1 OS=Oryza sativa subsp. japonica OX=39947 GN=HIR1 PE=1 SV=1	HIR1	1	0.00321512	77.157	LDLDSTFEQK(1)NEIAK	2	2.5785	1
TRINITY_DN28368_c1_g1_m.12147	82	K	Hypersensitive-induced response protein 1 OS=Oryza sativa subsp. japonica OX=39947 GN=HIR1 PE=1 SV=1	HIR1	1	0.00128378	110.88	ALADK(1)ASDAFYK	2	-2.6388	1
TRINITY_DN28386_c0_g1_m.12176	124	K	Flagellar radial spoke protein 5 OS=Chlamydomonas reinhardtii OX=3055 GN=RSP5 PE=1 SV=1	RSP5	1	0.000931521	108.4	ERPPEFLDK(1)VR	2	-2.4808	1
TRINITY_DN28386_c0_g1_m.12176	189	K	Flagellar radial spoke protein 5 OS=Chlamydomonas reinhardtii OX=3055 GN=RSP5 PE=1 SV=1	RSP5	1	0.000242047	144.27	HLTDLKEEGK(1)IK	3	-5.0256	2
TRINITY_DN28386_c0_g1_m.12176	185	K	Flagellar radial spoke protein 5 OS=Chlamydomonas reinhardtii OX=3055 GN=RSP5 PE=1 SV=1	RSP5	1	1.17465e-05	143.39	HLTDLK(1)EEGK	2	-1.2779	1
TRINITY_DN28388_c0_g1_m.12178	255	K	Aspartic proteinase A1 OS=Arabidopsis thaliana OX=3702 GN=APA1 PE=1 SV=1	APA1	1	1.99113e-07	66.582	HTDEEEGGEIVFGGVDPDHFK(1)GEHTYVPITQK	4	0.44497	1
TRINITY_DN28388_c0_g1_m.12178	143	K	Aspartic proteinase A1 OS=Arabidopsis thaliana OX=3702 GN=APA1 PE=1 SV=1	APA1	1	0.000274672	102.46	SSSTYEK(1)NGK	2	-1.1499	1
TRINITY_DN28394_c0_g1_m.12193	189	K	Peroxisome biogenesis protein 19-1 OS=Arabidopsis thaliana OX=3702 GN=PEX19-1 PE=1 SV=1	PEX19-1	1	0.00411876	73.655	YPK(1)WLAEHEASLR	2	1.8224	1
TRINITY_DN28397_c0_g1_m.12199	37	K	Ketohexokinase OS=Homo sapiens OX=9606 GN=KHK PE=1 SV=2	KHK	0.999995	0.00868569	79.059	AYPKPDDK(1)IR	2	0.70154	1
TRINITY_DN28397_c0_g1_m.12199	247	K	Ketohexokinase OS=Homo sapiens OX=9606 GN=KHK PE=1 SV=2	KHK	1	2.95269e-07	110.91	SVDEDPQK(1)EEIDVDR	2	0.8046	1
TRINITY_DN28401_c0_g1_m.12204	133	K	50S ribosomal protein L19-1, chloroplastic OS=Arabidopsis thaliana OX=3702 GN=At4g17560 PE=2 SV=1	At4g17560	1	0.00145967	99.589	AVEASEK(1)ERPVPDIR	2	0.74635	1
TRINITY_DN28414_c0_g1_m.12227	231	K	GDP-mannose 3,5-epimerase 1 OS=Oryza sativa subsp. indica OX=39946 GN=OsI_032456 PE=2 SV=1	OsI_032456	1	0.00556062	69.224	AITSTDK(1)FEMWGDGLQTR	2	6.4236	1
TRINITY_DN28414_c0_g1_m.12227	60	K	GDP-mannose 3,5-epimerase 1 OS=Oryza sativa subsp. indica OX=39946 GN=OsI_032456 PE=2 SV=1	OsI_032456	1	3.44251e-05	144.27	SEGHYIIASDWK(1)K	2	2.0939	1
TRINITY_DN28414_c0_g1_m.12227	189	K	GDP-mannose 3,5-epimerase 1 OS=Oryza sativa subsp. indica OX=39946 GN=OsI_032456 PE=2 SV=1	OsI_032456	1	0.000436104	156.57	HYTK(1)DFGIECR	2	-1.9357	1
TRINITY_DN28414_c0_g1_m.12227	185	K	GDP-mannose 3,5-epimerase 1 OS=Oryza sativa subsp. indica OX=39946 GN=OsI_032456 PE=2 SV=1	OsI_032456	1	0.00396152	83.775	LATEELCK(1)HYTK	2	0.11108	1
TRINITY_DN28414_c0_g1_m.12227	48	K	GDP-mannose 3,5-epimerase 1 OS=Oryza sativa subsp. indica OX=39946 GN=OsI_032456 PE=2 SV=1	OsI_032456	1	8.01911e-05	103.23	LK(1)SEGHYIIASDWK	2	1.1283	1
TRINITY_DN28415_c0_g1_m.12228	230	K	Probable acetyl-CoA acetyltransferase, cytosolic 2 OS=Arabidopsis thaliana OX=3702 GN=At5g47720 PE=2 SV=1	At5g47720	1	0.0100484	63.766	GNSSTIVDK(1)DESPEK	2	-2.2287	1
TRINITY_DN28419_c0_g1_m.12235	300	K	FKBP12-interacting protein of 37 kDa OS=Arabidopsis thaliana OX=3702 GN=FIP37 PE=1 SV=1	FIP37	1	0.026435	63.397	LEEK(1)DQEIQR	2	-1.6615	1
TRINITY_DN28421_c0_g1_m.12238	172	K	Ricin B-like lectin EULS3 OS=Arabidopsis thaliana OX=3702 GN=EULS3 PE=1 SV=1	EULS3	1	0.000685075	110.91	SDPSDEFQHWYK(1)DEK	2	2.9922	1
TRINITY_DN28427_c0_g1_m.12250	154	K	protein SRC2 [Morus notabilis]		1	0.00874482	58.426	VSVK(1)DPYHR	2	-2.0503	1
TRINITY_DN28427_c0_g1_m.12250	146	K	protein SRC2 [Morus notabilis]		1	0.0135396	74.486	PQGK(1)VDVK	2	-5.4209	1
TRINITY_DN28434_c0_g1_m.12265	388	K	6-phosphofructo-2-kinase/fructose-2,6-bisphosphatase OS=Arabidopsis thaliana OX=3702 GN=FKFBP PE=1 SV=1	FKFBP	1	0.00251259	87.942	WLGHDTK(1)HFNVGK	3	-5.0162	1
TRINITY_DN28434_c0_g1_m.12265	394	K	6-phosphofructo-2-kinase/fructose-2,6-bisphosphatase OS=Arabidopsis thaliana OX=3702 GN=FKFBP PE=1 SV=1	FKFBP	1	0.000348499	122.54	HFNVGK(1)YR	2	-4.406	1
TRINITY_DN28438_c0_g1_m.12271	248	K	Prohibitin-1, mitochondrial OS=Arabidopsis thaliana OX=3702 GN=PHB1 PE=1 SV=1	PHB1	1	0.00343191	159.11	FVVEK(1)AEQDKR	2	-0.72213	1
TRINITY_DN28438_c0_g1_m.12271	232	K	Prohibitin-1, mitochondrial OS=Arabidopsis thaliana OX=3702 GN=PHB1 PE=1 SV=1	PHB1	1	2.20186e-14	293.6	EFTAAIEAK(1)QVAAQEAER	2	3.535	1
TRINITY_DN28441_c0_g1_m.12280	331	K	Heme-binding-like protein At3g10130, chloroplastic OS=Arabidopsis thaliana OX=3702 GN=At3g10130 PE=1 SV=1	At3g10130	1	0.00324273	96.957	PMEDVVLEK(1)ER	2	-1.0352	1
TRINITY_DN28443_c0_g1_m.12284	466	K	Protein TIC 40, chloroplastic OS=Pisum sativum OX=3888 GN=TIC40 PE=1 SV=1	TIC40	1	0.000605945	112.7	YQNDK(1)EVMDVFNK	2	0.96416	2
TRINITY_DN28443_c0_g1_m.12284	369	K	Protein TIC 40, chloroplastic OS=Pisum sativum OX=3888 GN=TIC40 PE=1 SV=1	TIC40	1	2.24697e-05	190.68	NPTTFK(1)WMLQNPQYR	2	3.4993	1
TRINITY_DN28443_c0_g1_m.12284	303	K	Protein TIC 40, chloroplastic OS=Pisum sativum OX=3888 GN=TIC40 PE=1 SV=1	TIC40	1	1.61513e-08	144.16	TLSK(1)ESPVTEVSQNGTTSK	2	0.77039	1
TRINITY_DN28443_c0_g1_m.12284	262	K	Protein TIC 40, chloroplastic OS=Pisum sativum OX=3888 GN=TIC40 PE=1 SV=1	TIC40	1	0.00190509	104.04	VDATPATDIK(1)DETEQK	2	-0.71181	1
TRINITY_DN28443_c0_g1_m.12284	299	K	Protein TIC 40, chloroplastic OS=Pisum sativum OX=3888 GN=TIC40 PE=1 SV=1	TIC40	1	0.0344696	57.279	SPFESDLNDADK(1)TLSK	2	5.8713	1
TRINITY_DN28447_c0_g2_m.12291	181	K	PsbP domain-containing protein 4, chloroplastic OS=Arabidopsis thaliana OX=3702 GN=PPD4 PE=1 SV=2	PPD4	1	0.000140476	78.673	FADYLGDDAK(1)IEQIGPPEK	2	-1.3499	2
TRINITY_DN28447_c0_g2_m.12291	255	K	PsbP domain-containing protein 4, chloroplastic OS=Arabidopsis thaliana OX=3702 GN=PPD4 PE=1 SV=2	PPD4	1	2.2391e-05	112.93	LYMFNVTGSGLQWK(1)R	2	0.66828	1
TRINITY_DN28456_c0_g1_m.12309	215	K	Adenylate kinase 4 OS=Oryza sativa subsp. japonica OX=39947 GN=ADK-B PE=2 SV=1	ADK-B	1	0.0141762	90.306	QTEPVIEYYSK(1)K	2	-3.5891	1
TRINITY_DN28456_c0_g1_m.12309	172	K	Adenylate kinase 4 OS=Oryza sativa subsp. japonica OX=39947 GN=ADK-B PE=2 SV=1	ADK-B	1	2.35363e-05	85.742	FAPPK(1)VPGVDDVTGEPLIQR	2	0.45624	1
TRINITY_DN28456_c0_g1_m.12309	21	K	Adenylate kinase 4 OS=Oryza sativa subsp. japonica OX=39947 GN=ADK-B PE=2 SV=1	ADK-B	1	0.000981149	146.88	MK(1)CASKPDK	2	-3.2433	1
TRINITY_DN28456_c0_g1_m.12309	122	K	Adenylate kinase 4 OS=Oryza sativa subsp. japonica OX=39947 GN=ADK-B PE=2 SV=1	ADK-B	1	2.17844e-05	191.95	TVVQAQK(1)LDEMLEK	2	1.369	1
TRINITY_DN28456_c0_g1_m.12309	196	K	Adenylate kinase 4 OS=Oryza sativa subsp. japonica OX=39947 GN=ADK-B PE=2 SV=1	ADK-B	1	1.63764e-05	129.69	KDDTAAVLK(1)SR	2	-1.6206	1
TRINITY_DN28456_c0_g1_m.12309	167	K	Adenylate kinase 4 OS=Oryza sativa subsp. japonica OX=39947 GN=ADK-B PE=2 SV=1	ADK-B	1	1.39957e-05	109.88	TYHTK(1)FAPPK	2	-2.2032	2
TRINITY_DN28461_c0_g1_m.12322	166	K	Serine carboxypeptidase-like 42 OS=Arabidopsis thaliana OX=3702 GN=SCPL42 PE=2 SV=1	SCPL42	1	0.00809279	56.091	FPSYK(1)SR	2	-5.5392	1
TRINITY_DN28471_c0_g1_m.12343	197	K	Cyclic phosphodiesterase OS=Arabidopsis thaliana OX=3702 GN=At4g18930 PE=1 SV=1	At4g18930	1	0.00140472	102.55	LALYK(1)TDTEDK	2	-0.9997	1
TRINITY_DN28472_c0_g1_m.12344	139	K	NAD(P)H-quinone oxidoreductase subunit N, chloroplastic OS=Arabidopsis thaliana OX=3702 GN=ndhN PE=2 SV=1	ndhN	1	0.000296668	83.438	IHPVCPAHLGK(1)QPIAR	3	-3.4065	1
TRINITY_DN28473_c0_g1_m.12346	127	K	Membrane-associated protein VIPP1, chloroplastic OS=Arabidopsis thaliana OX=3702 GN=VIPP1 PE=1 SV=1	VIPP1	1	0.000754709	200.06	YK(1)SAQEASEEWYR	2	2.4961	1
TRINITY_DN28473_c0_g1_m.12346	120	K	Membrane-associated protein VIPP1, chloroplastic OS=Arabidopsis thaliana OX=3702 GN=VIPP1 PE=1 SV=1	VIPP1	1	6.93936e-08	194.83	QATAQVLASQK(1)QLENR	2	3.2801	1
TRINITY_DN28473_c0_g1_m.12346	146	K	Membrane-associated protein VIPP1, chloroplastic OS=Arabidopsis thaliana OX=3702 GN=VIPP1 PE=1 SV=1	VIPP1	1	0.0128815	71.896	AQLALGK(1)GDEDLAR	2	-1.0318	1
TRINITY_DN28473_c0_g1_m.12346	193	K	Membrane-associated protein VIPP1, chloroplastic OS=Arabidopsis thaliana OX=3702 GN=VIPP1 PE=1 SV=1	VIPP1	1	0.0283323	63.397	LLESK(1)MQEAR	2	-2.9753	1
TRINITY_DN28475_c0_g2_m.12349	159	K	dimethylallyl, adenosine tRNA methylthiotransferase [Arabidopsis thaliana]		1	3.65623e-06	135.28	FAVSK(1)TEDMEDR	2	-1.8861	1
TRINITY_DN28475_c0_g2_m.12349	186	K	dimethylallyl, adenosine tRNA methylthiotransferase [Arabidopsis thaliana]		1	1.82649e-05	77.431	ALLEGTEAYDK(1)MQNELVK	2	-0.39472	1
TRINITY_DN28475_c0_g2_m.12349	80	K	dimethylallyl, adenosine tRNA methylthiotransferase [Arabidopsis thaliana]		1	0.00112203	117.3	RLEK(1)DAEAR	2	-2.9361	1
TRINITY_DN28479_c0_g1_m.12358	170	K	Photosystem II reaction center PSB28 protein, chloroplastic OS=Oryza sativa subsp. japonica OX=39947 GN=PSB28 PE=2 SV=2	PSB28	1	3.8837e-08	178.94	PAGIEAK(1)YIMR	2	-3.2329	3
TRINITY_DN28479_c0_g1_m.12358	199	K	Photosystem II reaction center PSB28 protein, chloroplastic OS=Oryza sativa subsp. japonica OX=39947 GN=PSB28 PE=2 SV=2	PSB28	1	7.7131e-06	144.47	YSNENGLQFIK(1)K	2	-3.4358	1
TRINITY_DN28482_c0_g1_m.12361	116	K	Binding partner of ACD11 1 OS=Arabidopsis thaliana OX=3702 GN=BPA1 PE=1 SV=1	BPA1	0.999996	0.0340935	65.173	KAEDVVTGMLAK(1)GFILGK	2	0.16477	1
TRINITY_DN28482_c0_g1_m.12361	134	K	Binding partner of ACD11 1 OS=Arabidopsis thaliana OX=3702 GN=BPA1 PE=1 SV=1	BPA1	1	0.019729	54.309	NFDEK(1)HQLTSTASAK	2	-0.6613	1
TRINITY_DN28482_c0_g1_m.12361	234	K	Binding partner of ACD11 1 OS=Arabidopsis thaliana OX=3702 GN=BPA1 PE=1 SV=1	BPA1	1	0.0040722	76.85	EK(1)VGVAEEEQK	2	-0.35838	1
TRINITY_DN28482_c0_g1_m.12361	94	K	Binding partner of ACD11 1 OS=Arabidopsis thaliana OX=3702 GN=BPA1 PE=1 SV=1	BPA1	1	1.09419e-08	265.34	PVTENK(1)TPAGDESALR	2	0.68297	1
TRINITY_DN28482_c0_g1_m.12361	144	K	Binding partner of ACD11 1 OS=Arabidopsis thaliana OX=3702 GN=BPA1 PE=1 SV=1	BPA1	1	7.48564e-08	133.13	HQLTSTASAK(1)VISFDK	2	2.29	1
TRINITY_DN28487_c0_g1_m.12368	151	K	Coatomer subunit delta OS=Arabidopsis thaliana OX=3702 GN=At5g05010 PE=1 SV=2	At5g05010	1	0.000206516	97.277	LVMQSK(1)INETK	2	-3.3041	1
TRINITY_DN28487_c0_g1_m.12368	273	K	Coatomer subunit delta OS=Arabidopsis thaliana OX=3702 GN=At5g05010 PE=1 SV=2	At5g05010	1	5.71839e-06	120.21	AEGEVILEDVQPK(1)AGQSR	2	3.3038	1
TRINITY_DN28487_c0_g1_m.12368	44	K	Coatomer subunit delta OS=Arabidopsis thaliana OX=3702 GN=At5g05010 PE=1 SV=2	At5g05010	1	0.00321426	61.042	LVGTGK(1)QHTYVETENVR	3	-2.6215	1
TRINITY_DN28488_c0_g1_m.12370	321	K	Transcription elongation factor TFIIS OS=Arabidopsis thaliana OX=3702 GN=TFIIS PE=1 SV=1	TFIIS	1	0.00569734	57.032	QATTDQFK(1)CGR	2	-0.2384	1
TRINITY_DN28491_c0_g1_m.12377	255	K	Calumenin-A OS=Salmo salar OX=8030 GN=calua PE=2 SV=1	calua	0.999978	0.0170687	85.622	DTDKDGK(1)VNFK	2	0.16458	1
TRINITY_DN28508_c0_g1_m.12408	318	K	Alcohol dehydrogenase class-3 OS=Oryza sativa subsp. indica OX=39946 GN=ADHIII PE=3 SV=1	ADHIII	1	0.0082082	52.591	VWK(1)GTAFGGFK	2	-5.4316	1
TRINITY_DN28508_c0_g1_m.12408	236	K	Alcohol dehydrogenase class-3 OS=Oryza sativa subsp. indica OX=39946 GN=ADHIII PE=3 SV=1	ADHIII	0.999984	7.84098e-09	90.376	KFDVAK(1)NFGVTEFVNPK	2	2.9234	1
TRINITY_DN28508_c0_g1_m.12408	230	K	Alcohol dehydrogenase class-3 OS=Oryza sativa subsp. indica OX=39946 GN=ADHIII PE=3 SV=1	ADHIII	1	0.00212589	86.205	IIGVDIDNK(1)K	2	-4.6498	1
TRINITY_DN28508_c0_g1_m.12408	115	K	Alcohol dehydrogenase class-3 OS=Oryza sativa subsp. indica OX=39946 GN=ADHIII PE=3 SV=1	ADHIII	1	0.00454138	81.32	TNLCGK(1)VR	2	-5.2741	1
TRINITY_DN28510_c0_g1_m.12412	170	K	Heterogeneous nuclear ribonucleoprotein 1 OS=Arabidopsis thaliana OX=3702 GN=RNP1 PE=1 SV=1	RNP1	1	0.000973746	191.24	VLYK(1)NFHELNGK	2	1.4524	3
TRINITY_DN28510_c0_g1_m.12412	178	K	Heterogeneous nuclear ribonucleoprotein 1 OS=Arabidopsis thaliana OX=3702 GN=RNP1 PE=1 SV=1	RNP1	1	0.000503417	171.2	NFHELNGK(1)AVEVK	2	0.50436	2
TRINITY_DN28510_c0_g1_m.12412	108	K	Heterogeneous nuclear ribonucleoprotein 1 OS=Arabidopsis thaliana OX=3702 GN=RNP1 PE=1 SV=1	RNP1	1	0.000509337	115.86	GSGGGGNFK(1)TK	2	-2.7441	1
TRINITY_DN28510_c0_g1_m.12412	91	K	Heterogeneous nuclear ribonucleoprotein 1 OS=Arabidopsis thaliana OX=3702 GN=RNP1 PE=1 SV=1	RNP1	1	2.47115e-08	254.47	DEQQTSSK(1)TGNLSSSR	2	0.90719	1
TRINITY_DN28510_c0_g1_m.12412	188	K	Heterogeneous nuclear ribonucleoprotein 1 OS=Arabidopsis thaliana OX=3702 GN=RNP1 PE=1 SV=1	RNP1	1	0.00759851	68.49	ALPK(1)DSNPGGGGR	2	-2.8997	1
TRINITY_DN28510_c0_g1_m.12412	41	K	Heterogeneous nuclear ribonucleoprotein 1 OS=Arabidopsis thaliana OX=3702 GN=RNP1 PE=1 SV=1	RNP1	1	0.0335278	49.96	DK(1)TTGRPR	2	-4.621	1
TRINITY_DN28524_c0_g1_m.12435	14	K	Transcription initiation factor TFIID subunit 15 OS=Arabidopsis thaliana OX=3702 GN=TAF15 PE=1 SV=1	TAF15	1	0.00163473	119.06	PK(1)IWLYR	2	-7.469	1
TRINITY_DN28527_c0_g1_m.12448	79	K	PREDICTED: rab-like protein 6 [Pyrus x bretschneideri]		1	0.026435	40.386	FK(1)TTTDASEK	2	-3.1396	1
TRINITY_DN28530_c0_g1_m.12452	95	K	Protein EXORDIUM-like 2 OS=Arabidopsis thaliana OX=3702 GN=EXL2 PE=2 SV=1	EXL2	1	1.03368e-07	136.06	TTAPSVSSWWK(1)TTEK	2	1.3566	1
TRINITY_DN28531_c1_g2_m.12456	158	K	Putative vesicle-associated membrane protein 726 OS=Arabidopsis thaliana OX=3702 GN=VAMP726 PE=2 SV=2	VAMP726	1	0.038678	46.768	VLDRGEK(1)IELLVDK	2	11.295	1
TRINITY_DN28531_c1_g2_m.12456	108	K	Putative vesicle-associated membrane protein 726 OS=Arabidopsis thaliana OX=3702 GN=VAMP726 PE=2 SV=2	VAMP726	1	2.97572e-08	135.21	AATAAANSLNK(1)EFGPK	2	-1.5126	1
TRINITY_DN28536_c0_g2_m.12465	43	K	60S ribosomal protein L31 OS=Perilla frutescens OX=48386 GN=RPL31 PE=2 SV=1	RPL31	1	0.000543704	133.9	EYTVNLHK(1)R	2	-2.3492	1
TRINITY_DN28536_c0_g2_m.12465	51	K	60S ribosomal protein L31 OS=Perilla frutescens OX=48386 GN=RPL31 PE=2 SV=1	RPL31	1	0.00331454	113.14	LHGCTFK(1)K	2	-5.3125	1
TRINITY_DN28536_c0_g2_m.12465	82	K	60S ribosomal protein L31 OS=Perilla frutescens OX=48386 GN=RPL31 PE=2 SV=1	RPL31	1	0.00116963	125.5	LNK(1)HIWSR	2	-3.2067	1
TRINITY_DN28542_c0_g1_m.12475	81	K	Rhodanese-like domain-containing protein 14, chloroplastic OS=Arabidopsis thaliana OX=3702 GN=At4g27700 PE=2 SV=1	At4g27700	1	6.86091e-05	144.47	RPAEEDWK(1)IK	2	0.033668	1
TRINITY_DN28542_c0_g1_m.12475	98	K	Rhodanese-like domain-containing protein 14, chloroplastic OS=Arabidopsis thaliana OX=3702 GN=At4g27700 PE=2 SV=1	At4g27700	1	0.0160265	81.642	SVDAK(1)EALR	2	-6.188	1
TRINITY_DN28542_c0_g1_m.12475	179	K	Rhodanese-like domain-containing protein 14, chloroplastic OS=Arabidopsis thaliana OX=3702 GN=At4g27700 PE=2 SV=1	At4g27700	0.999916	6.1626e-06	45.458	DAK(1)IIVACATGGTMKPTQNLPEGQQSR	3	1.7567	2
TRINITY_DN28542_c0_g1_m.12475	73	K	Rhodanese-like domain-containing protein 14, chloroplastic OS=Arabidopsis thaliana OX=3702 GN=At4g27700 PE=2 SV=1	At4g27700	1	0.00198514	114.39	QEK(1)RPAEEDWK	2	-2.2633	1
TRINITY_DN28542_c0_g1_m.12475	105	K	Rhodanese-like domain-containing protein 14, chloroplastic OS=Arabidopsis thaliana OX=3702 GN=At4g27700 PE=2 SV=1	At4g27700	1	0.000172626	76.009	LQK(1)ENNFVILDVRPEAEYK	3	-2.8506	1
TRINITY_DN28544_c0_g1_m.12478	118	K	Putative D-cysteine desulfhydrase 1, mitochondrial OS=Oryza sativa subsp. japonica OX=39947 GN=Os02g0773300 PE=2 SV=2	Os02g0773300	1	0.000147097	245.4	RDDLSGMQLSGNK(1)VR	3	-3.089	2
TRINITY_DN28544_c0_g1_m.12478	366	K	Putative D-cysteine desulfhydrase 1, mitochondrial OS=Oryza sativa subsp. japonica OX=39947 GN=Os02g0773300 PE=2 SV=2	Os02g0773300	1	0.0110458	44.598	AAYGLLK(1)DMSENPK	2	0.35542	1
TRINITY_DN28544_c0_g1_m.12478	198	K	Putative D-cysteine desulfhydrase 1, mitochondrial OS=Oryza sativa subsp. japonica OX=39947 GN=Os02g0773300 PE=2 SV=2	Os02g0773300	1	5.62009e-10	123.92	LVGANVELISK(1)EEYAK	2	3.1599	1
TRINITY_DN28544_c0_g1_m.12478	214	K	Putative D-cysteine desulfhydrase 1, mitochondrial OS=Oryza sativa subsp. japonica OX=39947 GN=Os02g0773300 PE=2 SV=2	Os02g0773300	1	6.23933e-05	139.78	IGSVALANHLK(1)EK	2	-2.2295	1
TRINITY_DN28549_c2_g1_m.12483	234	K	Protein GrpE OS=Thermosynechococcus elongatus (strain BP-1) OX=197221 GN=grpE PE=3 SV=1	grpE	1	1.97883e-11	229.17	VETEGEEK(1)INNSYQSIYK	2	0.60734	1
TRINITY_DN28549_c2_g1_m.12483	157	K	Protein GrpE OS=Thermosynechococcus elongatus (strain BP-1) OX=197221 GN=grpE PE=3 SV=1	grpE	1	7.99658e-06	147.19	SVEDEK(1)IALEGK	2	-1.4639	2
TRINITY_DN28560_c0_g1_m.12499	250	K	GTPase ERA-like, chloroplastic OS=Arabidopsis thaliana OX=3702 GN=At5g66470 PE=2 SV=1	At5g66470	1	0.000770648	88.796	LPLGPAYYPK(1)DIVSEHPER	3	-3.092	1
TRINITY_DN28567_c0_g1_m.12509	240	K	Cysteine protease RD19A OS=Arabidopsis thaliana OX=3702 GN=RD19A PE=1 SV=1	RD19A	1	0.00166218	101.82	EK(1)DYPYTGTDR	2	-0.24166	1
TRINITY_DN28588_c1_g1_m.12550	119	K	Cytochrome b6-f complex iron-sulfur subunit, chloroplastic OS=Pisum sativum OX=3888 GN=petC PE=2 SV=1	petC	1	7.50727e-19	228.55	DAIGNDVVATEWLK(1)THGPGDR	3	-2.9548	1
TRINITY_DN28588_c1_g1_m.12550	63	K	Cytochrome b6-f complex iron-sulfur subunit, chloroplastic OS=Pisum sativum OX=3888 GN=petC PE=2 SV=1	petC	1	0.0112777	75.915	VPDMGK(1)R	2	-5.3855	1
TRINITY_DN28588_c1_g1_m.12550	133	K	Cytochrome b6-f complex iron-sulfur subunit, chloroplastic OS=Pisum sativum OX=3888 GN=petC PE=2 SV=1	petC	1	2.46315e-08	286.59	TLTQGLK(1)GDPTYLVVEK	2	5.3463	1
TRINITY_DN28588_c1_g1_m.12550	171	K	Cytochrome b6-f complex iron-sulfur subunit, chloroplastic OS=Pisum sativum OX=3888 GN=petC PE=2 SV=1	petC	1	1.13312e-13	217.77	AENK(1)FICPCHGSQYNEQGR	3	-1.5236	3
TRINITY_DN28590_c0_g1_m.12553	398	K	Leghemoglobin reductase OS=Vigna unguiculata OX=3917 GN=FLBR PE=1 SV=1	FLBR	1	2.7599e-15	157.7	VPGVVYTHPEVASVGK(1)TEEQVK	3	0.83389	1
TRINITY_DN28590_c0_g1_m.12553	147	K	Leghemoglobin reductase OS=Vigna unguiculata OX=3917 GN=FLBR PE=1 SV=1	FLBR	1	0.0129717	56.014	VNYVK(1)GYGK	2	-4.5456	1
TRINITY_DN28590_c0_g1_m.12553	272	K	Leghemoglobin reductase OS=Vigna unguiculata OX=3917 GN=FLBR PE=1 SV=1	FLBR	1	0.000184235	117.21	TK(1)VVGVDTSGSGVK	2	-0.9017	2
TRINITY_DN28590_c0_g1_m.12553	142	K	Leghemoglobin reductase OS=Vigna unguiculata OX=3917 GN=FLBR PE=1 SV=1	FLBR	1	0.000996238	134.85	NK(1)VNYVK	2	-3.7913	2
TRINITY_DN28590_c0_g1_m.12553	206	K	Leghemoglobin reductase OS=Vigna unguiculata OX=3917 GN=FLBR PE=1 SV=1	FLBR	1	0.00379051	66.619	IVSSTGALALK(1)EIPK	2	3.5636	1
TRINITY_DN28590_c0_g1_m.12553	489	K	Leghemoglobin reductase OS=Vigna unguiculata OX=3917 GN=FLBR PE=1 SV=1	FLBR	1	4.11148e-08	86.798	VCHAHPTMSEALK(1)EAAMATYDKPIHI	3	4.3942	3
TRINITY_DN28590_c0_g1_m.12553	327	K	Leghemoglobin reductase OS=Vigna unguiculata OX=3917 GN=FLBR PE=1 SV=1	FLBR	1	0.00333063	93.467	IGVETDK(1)VGR	2	-3.4824	1
TRINITY_DN28590_c0_g1_m.12553	99	K	Leghemoglobin reductase OS=Vigna unguiculata OX=3917 GN=FLBR PE=1 SV=1	FLBR	1	2.5425e-19	179.92	ALLHSSHMYHEAK(1)HSFASHGVK	4	-0.90736	4
TRINITY_DN28590_c0_g1_m.12553	439	K	Leghemoglobin reductase OS=Vigna unguiculata OX=3917 GN=FLBR PE=1 SV=1	FLBR	1	0.000235607	105.81	ILAEK(1)ETDK	2	-1.8503	1
TRINITY_DN28590_c0_g1_m.12553	382	K	Leghemoglobin reductase OS=Vigna unguiculata OX=3917 GN=FLBR PE=1 SV=1	FLBR	1	3.36329e-18	152.17	VGHVDYDK(1)VPGVVYTHPEVASVGK	3	4.669	1
TRINITY_DN28590_c0_g1_m.12553	86	K	Leghemoglobin reductase OS=Vigna unguiculata OX=3917 GN=FLBR PE=1 SV=1	FLBR	1	4.2049e-09	121.07	GALGGTCLNVGCIPSK(1)ALLHSSHMYHEAK	3	5.057	4
TRINITY_DN28590_c0_g1_m.12553	404	K	Leghemoglobin reductase OS=Vigna unguiculata OX=3917 GN=FLBR PE=1 SV=1	FLBR	1	0.000674165	78.864	TEEQVK(1)ALGVPYNVGK	2	2.1031	1
TRINITY_DN28592_c1_g1_m.12559	161	K	Luminal-binding protein 5 OS=Nicotiana tabacum OX=4097 GN=BIP5 PE=2 SV=1	BIP5	1	0.0299336	57.888	MK(1)ETAEAFLGK	2	-3.0644	1
TRINITY_DN28592_c1_g1_m.12559	594	K	Luminal-binding protein 5 OS=Nicotiana tabacum OX=4097 GN=BIP5 PE=2 SV=1	BIP5	1	0.000863563	141.44	LADK(1)LESDEKEK	2	-0.11506	1
TRINITY_DN28592_c1_g1_m.12559	600	K	Luminal-binding protein 5 OS=Nicotiana tabacum OX=4097 GN=BIP5 PE=2 SV=1	BIP5	1	0.00492656	208.63	LESDEK(1)EK	2	-3.6815	2
TRINITY_DN28592_c1_g1_m.12559	129	K	Luminal-binding protein 5 OS=Nicotiana tabacum OX=4097 GN=BIP5 PE=2 SV=1	BIP5	0.999831	0.0144955	75.474	IVNK(1)DGKPYIQVK	2	1.8428	1
TRINITY_DN28592_c1_g1_m.12559	377	K	Luminal-binding protein 5 OS=Nicotiana tabacum OX=4097 GN=BIP5 PE=2 SV=1	BIP5	1	0.00064853	133.9	IPK(1)VQQLLK	2	-5.756	1
TRINITY_DN28592_c1_g1_m.12559	602	K	Luminal-binding protein 5 OS=Nicotiana tabacum OX=4097 GN=BIP5 PE=2 SV=1	BIP5	0.999355	6.05725e-08	113.48	LADKLESDEK(0.001)EK(0.999)IETAVK	3	-1.7706	1
TRINITY_DN28592_c1_g1_m.12559	88	K	Luminal-binding protein 5 OS=Nicotiana tabacum OX=4097 GN=BIP5 PE=2 SV=1	BIP5	1	5.40766e-08	206.7	LIGEAAK(1)NQAAVNPER	2	0.12347	1
TRINITY_DN28592_c1_g1_m.12559	532	K	Luminal-binding protein 5 OS=Nicotiana tabacum OX=4097 GN=BIP5 PE=2 SV=1	BIP5	1	0.000183611	131.22	SEK(1)ITITNEK	2	-1.7455	1
TRINITY_DN28592_c1_g1_m.12559	539	K	Luminal-binding protein 5 OS=Nicotiana tabacum OX=4097 GN=BIP5 PE=2 SV=1	BIP5	1	0.000877	94.806	ITITNEK(1)GR	2	-5.5724	1
TRINITY_DN28592_c1_g1_m.12559	117	K	Luminal-binding protein 5 OS=Nicotiana tabacum OX=4097 GN=BIP5 PE=2 SV=1	BIP5	1	0.00107204	124.46	YDDKEVQK(1)DIK	2	-1.0145	2
TRINITY_DN28592_c1_g1_m.12559	113	K	Luminal-binding protein 5 OS=Nicotiana tabacum OX=4097 GN=BIP5 PE=2 SV=1	BIP5	0.999915	0.00084386	127.94	KYDDK(1)EVQK	2	-1.6047	1
TRINITY_DN28598_c0_g1_m.12569	147	K	Tryptophan synthase beta chain 2, chloroplastic OS=Camptotheca acuminata OX=16922 GN=TSB PE=2 SV=1	TSB	1	0.0180914	50.834	LTEHYK(1)RPDGK	3	-4.8836	1
TRINITY_DN28598_c0_g1_m.12569	420	K	Tryptophan synthase beta chain 2, chloroplastic OS=Camptotheca acuminata OX=16922 GN=TSB PE=2 SV=1	TSB	1	0.00288298	53.051	AEYHSVTDGEALEAFK(1)R	2	4.3971	1
TRINITY_DN28607_c0_g1_m.12583	233	K	ATP-dependent Clp protease proteolytic subunit 4, chloroplastic OS=Arabidopsis thaliana OX=3702 GN=CLPP4 PE=1 SV=1	CLPP4	1	9.63116e-05	233	SFEQVQK(1)DIDRDR	2	3.0684	2
TRINITY_DN28607_c0_g1_m.12583	282	K	ATP-dependent Clp protease proteolytic subunit 4, chloroplastic OS=Arabidopsis thaliana OX=3702 GN=CLPP4 PE=1 SV=1	CLPP4	1	0.000521695	203.97	ISYEEISK(1)DPR	2	-2.5902	1
TRINITY_DN28607_c0_g1_m.12583	213	K	ATP-dependent Clp protease proteolytic subunit 4, chloroplastic OS=Arabidopsis thaliana OX=3702 GN=CLPP4 PE=1 SV=1	CLPP4	1	0.00138833	111.38	EIMHNK(1)NNVTSIIANFTGR	3	-2.8332	1
TRINITY_DN28611_c0_g1_m.12595	241	K	Acid phosphatase 1 OS=Solanum lycopersicum OX=4081 GN=APS1 PE=2 SV=1	APS1	1	1.54414e-08	209.84	GPADQHKPAISYK(1)SEK	3	-2.7567	2
TRINITY_DN28612_c0_g1_m.12596	204	K	cilia- and flagella-associated protein 251 [Morus notabilis]		1	0.00102405	48.363	ATEATPGENSSEK(1)VEESAK	2	0.86269	1
TRINITY_DN28612_c0_g1_m.12596	249	K	cilia- and flagella-associated protein 251 [Morus notabilis]		1	2.92437e-06	126.21	NVADAK(1)EIPEEKDEK	2	0.33797	1
TRINITY_DN28615_c0_g1_m.12600	16	K	Elongation factor 1-delta 2 OS=Arabidopsis thaliana OX=3702 GN=At2g18110 PE=1 SV=1	At2g18110	1	0.00815651	63.397	K(1)LDEYLLTR	2	-5.4999	1
TRINITY_DN28616_c1_g1_m.12605	109	K	30S ribosomal protein 2, chloroplastic OS=Arabidopsis thaliana OX=3702 GN=PSRP2 PE=2 SV=1	PSRP2	1	0.00101599	122.66	TVTNEELNK(1)IFEEHGAVEK	3	-3.3852	1
TRINITY_DN28616_c1_g1_m.12605	119	K	30S ribosomal protein 2, chloroplastic OS=Arabidopsis thaliana OX=3702 GN=PSRP2 PE=2 SV=1	PSRP2	1	2.32361e-09	104.15	IFEEHGAVEK(1)AEVMYDK	2	2.6862	1
TRINITY_DN28616_c1_g1_m.12605	214	K	30S ribosomal protein 2, chloroplastic OS=Arabidopsis thaliana OX=3702 GN=PSRP2 PE=2 SV=1	PSRP2	1	0.00297502	86.838	NFFSEK(1)GNVLSAK	2	0.83604	1
TRINITY_DN28616_c1_g1_m.12605	126	K	30S ribosomal protein 2, chloroplastic OS=Arabidopsis thaliana OX=3702 GN=PSRP2 PE=2 SV=1	PSRP2	1	0.00253426	104.39	AEVMYDK(1)YSGR	2	-0.78831	2
TRINITY_DN28629_c0_g1_m.12627	478	K	Serine carboxypeptidase-like 49 OS=Arabidopsis thaliana OX=3702 GN=SCPL49 PE=2 SV=2	SCPL49	1	0.000751282	49.155	SYGPLSFLK(1)VHDAGHMVPMDQPK	3	-1.1507	1
TRINITY_DN28638_c0_g1_m.12646	163	K	DnaJ protein homolog OS=Cucumis sativus OX=3659 GN=DNAJ1 PE=2 SV=1	DNAJ1	1	0.0225634	42.941	SGASMK(1)CPVCQGSGMK	2	-1.589	1
TRINITY_DN28638_c0_g1_m.12646	52	K	DnaJ protein homolog OS=Cucumis sativus OX=3659 GN=DNAJ1 PE=2 SV=1	DNAJ1	1	8.4441e-09	226.85	FK(1)ELAQAYEVLSDPEKR	3	-2.028	2
TRINITY_DN28638_c0_g1_m.12646	204	K	DnaJ protein homolog OS=Cucumis sativus OX=3659 GN=DNAJ1 PE=2 SV=1	DNAJ1	1	0.00415422	81.163	GTGETINDK(1)DR	2	-2.2228	1
TRINITY_DN28638_c0_g1_m.12646	44	K	DnaJ protein homolog OS=Cucumis sativus OX=3659 GN=DNAJ1 PE=2 SV=1	DNAJ1	1	4.72832e-06	160.98	NHPDK(1)GGDPEK	2	-2.5473	1
TRINITY_DN28641_c0_g1_m.12651	117	K	Alpha-crystallin, subunit A [Trema orientale]		1	0.0286308	42.075	FHDVQGK(1)NYR	2	-3.4599	1
TRINITY_DN28643_c0_g1_m.12654	119	K	DCC family protein At1g52590, chloroplastic OS=Arabidopsis thaliana OX=3702 GN=At1g52590 PE=2 SV=1	At1g52590	1	0.00195822	58.338	APDDISSVVLVEK(1)DR	2	-2.2038	1
TRINITY_DN28649_c0_g1_m.12670	200	K	Lysophospholipid acyltransferase 1 OS=Arabidopsis thaliana OX=3702 GN=LPLAT1 PE=1 SV=1	LPLAT1	1	0.0126711	69.716	SEK(1)GLSPSR	2	-3.6802	1
TRINITY_DN28650_c0_g2_m.12673	176	K	2-hydroxyacyl-CoA lyase OS=Arabidopsis thaliana OX=3702 GN=HACL PE=1 SV=1	HACL	1	0.0135932	62.271	QK(1)ISESEVEK	2	-3.6358	1
TRINITY_DN28653_c0_g1_m.12676	87	K	Eukaryotic translation initiation factor 3 subunit G OS=Mus musculus OX=10090 GN=Eif3g PE=1 SV=2	Eif3g	1	4.42056e-08	153.18	SWNK(1)FGDAVHEDVGSR	2	1.9664	1
TRINITY_DN28656_c0_g1_m.12680	104	K	Heterogeneous nuclear ribonucleoprotein 1 OS=Arabidopsis thaliana OX=3702 GN=RNP1 PE=1 SV=1	RNP1	1	0.0257498	40.224	IPQSVSK(1)ATFQSHFEK	3	-4.4551	1
TRINITY_DN28657_c0_g1_m.12681	116	K	Protein MEMO1 OS=Xenopus tropicalis OX=8364 GN=memo1 PE=2 SV=1	memo1	1	0.00707529	78.932	ATGK(1)FELMDIR	2	-2.0146	1
TRINITY_DN28657_c0_g1_m.12681	207	K	Protein MEMO1 OS=Xenopus tropicalis OX=8364 GN=memo1 PE=2 SV=1	memo1	1	0.011021	50.116	HGPIYK(1)SIEALDR	2	-4.8732	1
TRINITY_DN28658_c0_g1_m.12682	81	K	Protein THYLAKOID FORMATION1, chloroplastic OS=Solanum tuberosum OX=4113 GN=THF1 PE=2 SV=1	THF1	1	0.0100895	92.677	FNFLK(1)AYK	2	-5.2895	1
TRINITY_DN28658_c0_g1_m.12682	162	K	Protein THYLAKOID FORMATION1, chloroplastic OS=Solanum tuberosum OX=4113 GN=THF1 PE=2 SV=1	THF1	1	3.12642e-06	207.6	IDSQK(1)LEEWAR	2	-2.7167	2
TRINITY_DN28658_c0_g1_m.12682	279	K	Protein THYLAKOID FORMATION1, chloroplastic OS=Solanum tuberosum OX=4113 GN=THF1 PE=2 SV=1	THF1	1	5.77822e-05	167.06	TESK(1)ANEAITK	2	-0.61057	1
TRINITY_DN28658_c0_g1_m.12682	258	K	Protein THYLAKOID FORMATION1, chloroplastic OS=Solanum tuberosum OX=4113 GN=THF1 PE=2 SV=1	THF1	1	0.00261323	91.783	LVQAK(1)ELLK	2	-5.4633	1
TRINITY_DN28658_c0_g1_m.12682	150	K	Protein THYLAKOID FORMATION1, chloroplastic OS=Solanum tuberosum OX=4113 GN=THF1 PE=2 SV=1	THF1	1	0.00212034	100.84	ALK(1)DDPEQYR	2	1.515	1
TRINITY_DN28660_c0_g1_m.12683	9	K	Ubiquitin receptor RAD23b OS=Arabidopsis thaliana OX=3702 GN=RAD23B PE=1 SV=3	RAD23B	1	9.4936e-05	142.56	TLK(1)GSHFEIR	2	-4.47	1
TRINITY_DN28660_c0_g1_m.12683	54	K	Ubiquitin receptor RAD23b OS=Arabidopsis thaliana OX=3702 GN=RAD23B PE=1 SV=3	RAD23B	1	0.0042411	79.311	VLK(1)DETTLIENK	2	-3.9625	1
TRINITY_DN28671_c0_g1_m.12702	209	K	ATP-dependent Clp protease ATP-binding subunit CLPT1, chloroplastic OS=Arabidopsis thaliana OX=3702 GN=CLPT1 PE=1 SV=1	CLPT1	1	1.77832e-05	117.03	ESAGHK(1)ILASLGFNDEK	2	3.4459	1
TRINITY_DN28671_c0_g1_m.12702	220	K	ATP-dependent Clp protease ATP-binding subunit CLPT1, chloroplastic OS=Arabidopsis thaliana OX=3702 GN=CLPT1 PE=1 SV=1	CLPT1	1	0.00283353	75.012	ILASLGFNDEK(1)AEELSK	2	1.5976	1
TRINITY_DN28674_c0_g1_m.12711	33	K	ADP-glucose phosphorylase OS=Arabidopsis thaliana OX=3702 GN=At5g18200 PE=1 SV=1	At5g18200	1	0.0239225	98.009	RPSDFK(1)SK	2	-3.6996	1
TRINITY_DN28674_c0_g1_m.12711	73	K	ADP-glucose phosphorylase OS=Arabidopsis thaliana OX=3702 GN=At5g18200 PE=1 SV=1	At5g18200	1	0.0415554	53.517	LPPDGPDWK(1)IR	2	-5.7591	1
TRINITY_DN28677_c0_g3_m.12714	127	K	Glutathione S-transferase zeta class OS=Euphorbia esula OX=3993 PE=2 SV=1		1	0.0205513	60.547	VGQEEK(1)ASWVK	2	-6.0208	1
TRINITY_DN28684_c0_g2_m.12723	99	K	Kiwellin OS=Actinidia deliciosa OX=3627 PE=1 SV=2		1	2.4358e-11	167.01	TYPTYK(1)CSPPVTSSTPAK	2	1.6809	1
TRINITY_DN28684_c0_g2_m.12723	171	K	Kiwellin OS=Actinidia deliciosa OX=3627 PE=1 SV=2		1	0.00220789	83.358	AK(1)VVDECDSMR	2	-0.8593	1
TRINITY_DN28713_c0_g1_m.12775	159	K	26S proteasome non-ATPase regulatory subunit 13 homolog B OS=Arabidopsis thaliana OX=3702 GN=RPN9B PE=1 SV=1	RPN9B	1	0.00369462	55.578	MQIAAFK(1)LEQGEQK	2	-2.9694	1
TRINITY_DN28713_c0_g1_m.12775	309	K	26S proteasome non-ATPase regulatory subunit 13 homolog B OS=Arabidopsis thaliana OX=3702 GN=RPN9B PE=1 SV=1	RPN9B	1	0.033338	50.09	AQPALVANENK(1)LLEK	2	-16.479	1
TRINITY_DN28717_c0_g1_m.12786	223	K	Translocon-associated protein subunit alpha OS=Arabidopsis thaliana OX=3702 GN=At2g21160 PE=2 SV=3	At2g21160	1	0.0125771	60.892	APK(1)VEVGTR	2	-5.6857	1
TRINITY_DN28720_c0_g1_m.12792	431	K	Protein SIEVE ELEMENT OCCLUSION B OS=Arabidopsis thaliana OX=3702 GN=SEOB PE=1 SV=1	SEOB	1	0.000415437	163.43	FITQHWEFK(1)GK	2	-0.3528	1
TRINITY_DN28720_c0_g1_m.12792	36	K	Protein SIEVE ELEMENT OCCLUSION B OS=Arabidopsis thaliana OX=3702 GN=SEOB PE=1 SV=1	SEOB	1	2.01159e-05	95.345	ILNEVGK(1)ITSPISLPK	2	-0.19966	1
TRINITY_DN28720_c0_g1_m.12792	29	K	Protein SIEVE ELEMENT OCCLUSION B OS=Arabidopsis thaliana OX=3702 GN=SEOB PE=1 SV=1	SEOB	1	0.00711497	63.908	NITSGSQK(1)ILNEVGK	2	-2.6964	1
TRINITY_DN28720_c0_g1_m.12792	143	K	Protein SIEVE ELEMENT OCCLUSION B OS=Arabidopsis thaliana OX=3702 GN=SEOB PE=1 SV=1	SEOB	1	0.041364	41.796	LSNYK(1)WEAK	2	-3.8798	1
TRINITY_DN28733_c0_g1_m.12813	503	K	PREDICTED: L10-interacting MYB domain-containing protein-like [Cucumis melo]		1	0.0108891	57.293	SVEVTTEHYK(1)QQMK	2	0.4516	1
TRINITY_DN28738_c1_g1_m.12829	147	K	Bifunctional monothiol glutaredoxin-S16, chloroplastic OS=Arabidopsis thaliana OX=3702 GN=GRXS16 PE=1 SV=2	GRXS16	1	0.0334712	50.314	TALTQAWK(1)SWMEEHIK	3	-3.0704	1
TRINITY_DN28738_c1_g1_m.12829	155	K	Bifunctional monothiol glutaredoxin-S16, chloroplastic OS=Arabidopsis thaliana OX=3702 GN=GRXS16 PE=1 SV=2	GRXS16	1	0.000260247	121.96	SWMEEHIK(1)ATGK	2	-0.76343	1
TRINITY_DN28749_c0_g1_m.12847	67	K	NAD(P)H-quinone oxidoreductase subunit S, chloroplastic OS=Arabidopsis thaliana OX=3702 GN=ndhS PE=1 SV=1	ndhS	1	3.99149e-08	135.21	GLCNGEEGLQK(1)ELSR	2	-2.1797	2
TRINITY_DN28749_c0_g1_m.12847	82	K	NAD(P)H-quinone oxidoreductase subunit S, chloroplastic OS=Arabidopsis thaliana OX=3702 GN=ndhS PE=1 SV=1	ndhS	0.992977	4.47989e-09	54.877	ASEVDK(0.993)EQEK(0.007)PDSPATEEGFPEDGFEK	3	-0.095988	1
TRINITY_DN28753_c0_g1_m.12857	77	K	Pyruvate dehydrogenase E1 component subunit beta-1, mitochondrial OS=Arabidopsis thaliana OX=3702 GN=PDH2 PE=1 SV=2	PDH2	1	0.018568	65.156	ISK(1)GLLDK	2	-5.9668	1
TRINITY_DN28778_c1_g1_m.12907	738	K	Alpha-mannosidase OS=Canavalia ensiformis OX=3823 PE=1 SV=1		1	0.00606623	52.149	LTANMATDK(1)VFYTDSNGR	2	-0.30036	1
TRINITY_DN28778_c1_g1_m.12907	319	K	Alpha-mannosidase OS=Canavalia ensiformis OX=3823 PE=1 SV=1		1	0.000238401	102.55	LIHYVNK(1)DGR	2	-2.1907	1
TRINITY_DN28778_c1_g1_m.12907	432	K	Alpha-mannosidase OS=Canavalia ensiformis OX=3823 PE=1 SV=1		1	0.00150898	112.8	QHTTNDYAK(1)R	2	-2.3251	1
TRINITY_DN28786_c2_g2_m.12925	403	K	Ribulose bisphosphate carboxylase/oxygenase activase 2, chloroplastic OS=Larrea tridentata OX=66636 GN=RCA2 PE=2 SV=1	RCA2	1	0.000514151	224.68	WISGIGVEGIGK(1)R	2	-2.0279	2
TRINITY_DN28786_c2_g2_m.12925	359	K	Ribulose bisphosphate carboxylase/oxygenase activase 2, chloroplastic OS=Larrea tridentata OX=66636 GN=RCA2 PE=2 SV=1	RCA2	1	3.07466e-06	166.66	SDNVPK(1)EDIVR	2	-3.4038	1
TRINITY_DN28786_c2_g2_m.12925	203	K	Ribulose bisphosphate carboxylase/oxygenase activase 2, chloroplastic OS=Larrea tridentata OX=66636 GN=RCA2 PE=2 SV=1	RCA2	1	7.6433e-05	197.3	GQGK(1)SFQCELVFAK	2	4.1059	1
TRINITY_DN28786_c2_g2_m.12925	334	K	Ribulose bisphosphate carboxylase/oxygenase activase 2, chloroplastic OS=Larrea tridentata OX=66636 GN=RCA2 PE=2 SV=1	RCA2	1	1.14459e-05	159.11	MEK(1)FYWAPTREDR	3	-3.5992	5
TRINITY_DN28786_c2_g2_m.12925	440	K	Ribulose bisphosphate carboxylase/oxygenase activase 2, chloroplastic OS=Larrea tridentata OX=66636 GN=RCA2 PE=2 SV=1	RCA2	1	9.3595e-09	278.73	LLEYGNMLVQEQENVK(1)R	2	-0.20315	3
TRINITY_DN28786_c2_g2_m.12925	463	K	Ribulose bisphosphate carboxylase/oxygenase activase 2, chloroplastic OS=Larrea tridentata OX=66636 GN=RCA2 PE=2 SV=1	RCA2	1	1.50609e-20	339.56	YLSEAALGDANQDAIK(1)R	2	3.3555	3
TRINITY_DN28786_c2_g2_m.12925	253	K	Ribulose bisphosphate carboxylase/oxygenase activase 2, chloroplastic OS=Larrea tridentata OX=66636 GN=RCA2 PE=2 SV=1	RCA2	1	2.84659e-08	209.7	GK(1)MCCLFINDLDAGAGR	2	6.5823	4
TRINITY_DN28786_c2_g2_m.12925	447	K	Ribulose bisphosphate carboxylase/oxygenase activase 2, chloroplastic OS=Larrea tridentata OX=66636 GN=RCA2 PE=2 SV=1	RCA2	1	6.72919e-12	129.82	VQLADK(1)YLSEAALGDANQDAIKR	3	1.7561	1
TRINITY_DN28786_c2_g2_m.12925	419	K	Ribulose bisphosphate carboxylase/oxygenase activase 2, chloroplastic OS=Larrea tridentata OX=66636 GN=RCA2 PE=2 SV=1	RCA2	1	2.36702e-05	252.75	LVNSK(1)EGPPTFEQPK(1)MTVEK	2	0.73059	4
TRINITY_DN28786_c2_g2_m.12925	409	K	Ribulose bisphosphate carboxylase/oxygenase activase 2, chloroplastic OS=Larrea tridentata OX=66636 GN=RCA2 PE=2 SV=1	RCA2	1	6.88232e-05	293.49	RLVNSK(1)EGPPTFEQPK	2	0.82769	5
TRINITY_DN28788_c0_g1_m.12931	163	K	Galactinol synthase 1 OS=Ajuga reptans OX=38596 GN=GOLS1 PE=1 SV=1	GOLS1	1	5.27888e-09	153.08	TWSHSPQYK(1)VGYCQQCPDR	3	-0.48882	1
TRINITY_DN28788_c0_g1_m.12931	256	K	Galactinol synthase 1 OS=Ajuga reptans OX=38596 GN=GOLS1 PE=1 SV=1	GOLS1	1	0.000122918	127.03	HPENVELDK(1)VK	2	-2.9827	1
TRINITY_DN28788_c0_g1_m.12931	275	K	Galactinol synthase 1 OS=Ajuga reptans OX=38596 GN=GOLS1 PE=1 SV=1	GOLS1	1	4.65682e-06	115.05	YTGK(1)EVNMDREDIK	2	0.44169	3
TRINITY_DN28788_c0_g1_m.12931	26	K	Galactinol synthase 1 OS=Ajuga reptans OX=38596 GN=GOLS1 PE=1 SV=1	GOLS1	1	1.83413e-05	95.311	LVNGTGGYSK(1)R	2	-1.5733	2
TRINITY_DN28791_c0_g1_m.12935	209	K	Guanosine nucleotide diphosphate dissociation inhibitor 1 OS=Arabidopsis thaliana OX=3702 GN=GDI1 PE=1 SV=1	GDI1	1	0.0163756	52.591	MK(1)LYSESLAR	2	-3.5127	1
TRINITY_DN28791_c0_g1_m.12935	265	K	Guanosine nucleotide diphosphate dissociation inhibitor 1 OS=Arabidopsis thaliana OX=3702 GN=GDI1 PE=1 SV=1	GDI1	1	1.86603e-13	160.04	VEFNEEGK(1)VTGVTSEGETAR	2	1.4615	1
TRINITY_DN28791_c0_g1_m.12935	136	K	Guanosine nucleotide diphosphate dissociation inhibitor 1 OS=Arabidopsis thaliana OX=3702 GN=GDI1 PE=1 SV=1	GDI1	1	0.00364293	85.622	SPLMGIFEK(1)R	2	-7.6711	1
TRINITY_DN28791_c0_g1_m.12935	117	K	Guanosine nucleotide diphosphate dissociation inhibitor 1 OS=Arabidopsis thaliana OX=3702 GN=GDI1 PE=1 SV=1	GDI1	1	0.00752641	75.5	VHK(1)VPATDMEALK	2	-1.5445	2
TRINITY_DN28796_c0_g1_m.12944	332	K	ATP-dependent Clp protease proteolytic subunit 5, chloroplastic OS=Arabidopsis thaliana OX=3702 GN=CLPP5 PE=1 SV=1	CLPP5	1	8.03656e-08	123.92	INQDTDRDFFMSAK(1)EAK	3	-2.7313	3
TRINITY_DN28797_c0_g1_m.12946	93	K	PREDICTED: CD99 antigen-like protein 2 [Ziziphus jujuba]		1	0.00378027	92.428	AFENVMENFK(1)GK	2	-1.3134	1
TRINITY_DN28799_c1_g1_m.12948	225	K	Ribonuclease 2 OS=Arabidopsis thaliana OX=3702 GN=RNS2 PE=2 SV=1	RNS2	1	0.00115295	194.22	LCFYK(1)DFKPR	2	-1.8474	2
TRINITY_DN28799_c1_g1_m.12948	68	K	Ribonuclease 2 OS=Arabidopsis thaliana OX=3702 GN=RNS2 PE=2 SV=1	RNS2	1	4.02583e-05	123.5	HCCSK(1)NACCR	2	-1.951	1
TRINITY_DN28802_c1_g1_m.12955	308	K	DnaJ protein ERDJ3B OS=Arabidopsis thaliana OX=3702 GN=ERDJ3B PE=1 SV=1	ERDJ3B	1	0.00863307	81.48	FK(1)GEGMPLHFSTK	2	0.58247	1
TRINITY_DN28802_c1_g1_m.12955	284	K	DnaJ protein ERDJ3B OS=Arabidopsis thaliana OX=3702 GN=ERDJ3B PE=1 SV=1	ERDJ3B	1	1.9102e-08	165.02	TLK(1)HLDDHLVDISSTR	2	0.11292	2
TRINITY_DN28808_c2_g1_m.12968	35	K	60S ribosomal protein L7-4 OS=Arabidopsis thaliana OX=3702 GN=RPL7D PE=2 SV=1	RPL7D	1	0.00255437	93.467	KQEALALK(1)K	2	-3.4976	1
TRINITY_DN28808_c2_g1_m.12968	99	K	60S ribosomal protein L7-4 OS=Arabidopsis thaliana OX=3702 GN=RPL7D PE=2 SV=1	RPL7D	1	0.00101392	98.009	GINAMHPK(1)TR	2	-3.2011	2
TRINITY_DN28808_c2_g1_m.12968	73	K	60S ribosomal protein L7-4 OS=Arabidopsis thaliana OX=3702 GN=RPL7D PE=2 SV=1	RPL7D	1	0.00110059	101.48	LK(1)GGFYVEPEAK	2	-2.5581	1
TRINITY_DN28808_c2_g1_m.12968	122	K	60S ribosomal protein L7-4 OS=Arabidopsis thaliana OX=3702 GN=RPL7D PE=2 SV=1	RPL7D	1	0.0304477	43.272	VNK(1)ATVNMLHR	2	0.10432	1
TRINITY_DN28808_c2_g1_m.12968	54	K	60S ribosomal protein L7-4 OS=Arabidopsis thaliana OX=3702 GN=RPL7D PE=2 SV=1	RPL7D	1	0.0057127	93.467	QYSK(1)EYAEK	2	-2.0852	1
TRINITY_DN28809_c0_g1_m.12969	105	K	uncharacterized protein LOC21395746 [Morus notabilis]		1	2.43042e-06	97.594	ACESK(1)IVEQCEAGAR	2	-1.2975	1
TRINITY_DN28838_c1_g1_m.13032	92	K	Serine/threonine-protein phosphatase 2A 65 kDa regulatory subunit A beta isoform OS=Arabidopsis thaliana OX=3702 GN=PP2AA2 PE=1 SV=2	PP2AA2	1	0.0140211	51.864	VPNIK(1)FNVAK	2	-4.9391	1
TRINITY_DN28841_c0_g1_m.13036	82	K	ATP synthase subunit gamma, mitochondrial OS=Ipomoea batatas OX=4120 GN=ATPC PE=1 SV=2	ATPC	1	0.0335894	52.591	AIQTK(1)AENSR	2	-5.2688	1
TRINITY_DN28870_c1_g1_m.13087	233	K	Adenylate kinase 2, chloroplastic OS=Arabidopsis thaliana OX=3702 GN=At5g47840 PE=1 SV=1	At5g47840	1	0.00410711	83.623	FDDTEEK(1)VK	2	-1.293	1
TRINITY_DN28870_c1_g1_m.13087	96	K	Adenylate kinase 2, chloroplastic OS=Arabidopsis thaliana OX=3702 GN=At5g47840 PE=1 SV=1	At5g47840	1	9.79975e-06	125.17	GTQCQLITQK(1)YR	2	-3.7374	1
TRINITY_DN28870_c1_g1_m.13087	153	K	Adenylate kinase 2, chloroplastic OS=Arabidopsis thaliana OX=3702 GN=At5g47840 PE=1 SV=1	At5g47840	1	2.18781e-11	177.74	LSQPDSQEK(1)GWLLDGYPR	2	2.9289	2
TRINITY_DN28883_c0_g1_m.13107	433	K	Cytochrome P450 89A2 OS=Arabidopsis thaliana OX=3702 GN=CYP89A2 PE=2 SV=2	CYP89A2	1	0.0129461	62.705	FLGSK(1)EVDMTGSK	2	-2.9194	1
TRINITY_DN28894_c0_g1_m.13129	265	K	Mitochondrial phosphate carrier protein 3, mitochondrial OS=Arabidopsis thaliana OX=3702 GN=MPT3 PE=1 SV=1	MPT3	1	0.0387035	54.584	YGIPTPK(1)DQCSK	2	-2.7115	1
TRINITY_DN28894_c0_g1_m.13129	220	K	Mitochondrial phosphate carrier protein 3, mitochondrial OS=Arabidopsis thaliana OX=3702 GN=MPT3 PE=1 SV=1	MPT3	1	0.00418429	53.517	FVK(1)SEGALGLYK	2	-5.2937	1
TRINITY_DN28896_c0_g1_m.13131	63	K	Syntaxin-32 OS=Arabidopsis thaliana OX=3702 GN=SYP32 PE=2 SV=1	SYP32	1	4.38506e-07	151.52	ASK(1)IGYGIHQTSQK	2	-2.4301	1
TRINITY_DN28901_c0_g1_m.13136	212	K	Rho GTPase activating protein [Trema orientale]		1	0.00421294	78.932	VK(1)DEELQNLAR	2	-3.872	1
TRINITY_DN28902_c0_g1_m.13140	92	K	Protein disulfide isomerase pTAC5, chloroplastic OS=Arabidopsis thaliana OX=3702 GN=PTAC5 PE=1 SV=1	PTAC5	1	0.00311316	79.059	ESATK(1)CLVCR	2	-2.9383	1
TRINITY_DN28902_c0_g1_m.13140	43	K	Protein disulfide isomerase pTAC5, chloroplastic OS=Arabidopsis thaliana OX=3702 GN=PTAC5 PE=1 SV=1	PTAC5	1	0.0103178	57.042	TVVK(1)DDGVTGAEVSK	2	-2.7599	1
TRINITY_DN28902_c0_g1_m.13140	54	K	Protein disulfide isomerase pTAC5, chloroplastic OS=Arabidopsis thaliana OX=3702 GN=PTAC5 PE=1 SV=1	PTAC5	1	5.48075e-06	142.71	DDGVTGAEVSK(1)HR	2	-1.6115	1
TRINITY_DN28908_c0_g2_m.13152	107	K	catalytic/ coenzyme binding protein [Arabidopsis lyrata subsp. lyrata]		1	0.000144709	84.266	IYEINSVEGEGPGSDQQK(1)WR	2	2.1558	1
TRINITY_DN28914_c0_g1_m.13161	169	K	Inner membrane protein PPF-1, chloroplastic OS=Pisum sativum OX=3888 GN=PPF-1 PE=2 SV=2	PPF-1	1	0.0338648	60.709	YK(1)GNQER	2	-2.7948	1
TRINITY_DN28914_c0_g1_m.13161	160	K	Inner membrane protein PPF-1, chloroplastic OS=Pisum sativum OX=3888 GN=PPF-1 PE=2 SV=2	PPF-1	1	3.00437e-08	191.95	QQVESTLAMQSLQPK(1)IK	2	1.1307	2
TRINITY_DN28916_c0_g1_m.13165	136	K	alpha/beta hydrolase family protein [Medicago truncatula]		1	7.56119e-09	137.89	VNIYYEEHEGK(1)SSDSSK	2	1.0491	2
TRINITY_DN28916_c0_g1_m.13165	125	K	alpha/beta hydrolase family protein [Medicago truncatula]		1	1.82161e-05	179.98	DNK(1)VNIYYEEHEGK	2	1.754	3
TRINITY_DN28921_c0_g1_m.13177	272	K	4-diphosphocytidyl-2-C-methyl-D-erythritol kinase, chloroplastic/chromoplastic (Fragment) OS=Solanum lycopersicum OX=4081 GN=ISPE PE=1 SV=1	ISPE	1	3.50838e-05	132.9	LDK(1)TSNADPLQLLDK	2	-0.63723	1
TRINITY_DN28921_c0_g1_m.13177	77	K	4-diphosphocytidyl-2-C-methyl-D-erythritol kinase, chloroplastic/chromoplastic (Fragment) OS=Solanum lycopersicum OX=4081 GN=ISPE PE=1 SV=1	ISPE	1	0.000917377	81.799	WADEVDK(1)EAPLSR	2	-2.1232	1
TRINITY_DN28921_c0_g1_m.13177	70	K	4-diphosphocytidyl-2-C-methyl-D-erythritol kinase, chloroplastic/chromoplastic (Fragment) OS=Solanum lycopersicum OX=4081 GN=ISPE PE=1 SV=1	ISPE	0.999968	0.00129497	54.556	INK(1)WADEVDKEAPLSR	2	1.1924	1
TRINITY_DN28925_c0_g1_m.13187	164	K	Aspartic proteinase nepenthesin-2 OS=Nepenthes gracilis OX=150966 GN=nep2 PE=1 SV=1	nep2	1	0.0061483	54.309	YLCSK(1)CSAFPNSQNPAK	2	2.6334	1
TRINITY_DN28932_c0_g1_m.13200	368	K	60S ribosomal protein L3 OS=Oryza sativa subsp. japonica OX=39947 GN=RPL3 PE=2 SV=2	RPL3	1	0.00111918	162.49	FIDSSSK(1)FGHGR	2	-1.323	1
TRINITY_DN28932_c0_g1_m.13200	380	K	60S ribosomal protein L3 OS=Oryza sativa subsp. japonica OX=39947 GN=RPL3 PE=2 SV=2	RPL3	1	0.0143841	77.072	FQTTQEK(1)QR	2	-8.0221	1
TRINITY_DN28938_c0_g1_m.13214	105	K	NADPH-dependent alkenal/one oxidoreductase, chloroplastic OS=Arabidopsis thaliana OX=3702 GN=AOR PE=1 SV=2	AOR	1	1.48198e-11	202.58	LQSNVSVPDVK(1)EDQVLIK	2	3.7628	1
TRINITY_DN28938_c0_g2_m.13216	155	K	NADPH-dependent alkenal/one oxidoreductase, chloroplastic OS=Arabidopsis thaliana OX=3702 GN=AOR PE=1 SV=2	AOR	1	5.48239e-05	124.06	VAATASTGK(1)LELLK	2	-3.0779	1
TRINITY_DN28938_c0_g2_m.13216	50	K	NADPH-dependent alkenal/one oxidoreductase, chloroplastic OS=Arabidopsis thaliana OX=3702 GN=AOR PE=1 SV=2	AOR	1	1.48829e-05	253.14	NFK(1)EGDEVYGDIHEK	2	3.7002	6
TRINITY_DN28938_c0_g2_m.13216	200	K	NADPH-dependent alkenal/one oxidoreductase, chloroplastic OS=Arabidopsis thaliana OX=3702 GN=AOR PE=1 SV=2	AOR	1	1.1425e-10	131.57	AVK(1)EGGSVVALTGAVTPPGFR	2	1.2702	2
TRINITY_DN28938_c0_g2_m.13216	239	K	NADPH-dependent alkenal/one oxidoreductase, chloroplastic OS=Arabidopsis thaliana OX=3702 GN=AOR PE=1 SV=2	AOR	1	5.24052e-05	119.94	KLNPYLESGK(1)VK	2	-1.2619	3
TRINITY_DN28938_c0_g2_m.13216	62	K	NADPH-dependent alkenal/one oxidoreductase, chloroplastic OS=Arabidopsis thaliana OX=3702 GN=AOR PE=1 SV=2	AOR	1	2.76132e-14	293.6	EGDEVYGDIHEK(1)ALDGPK	2	2.991	2
[truncated: 3,197 more rows]
